# Supplementary material for: Multimodal measures of spontaneous brain activity reveal both common and divergent patterns of cortical functional organization
Source: Nat Commun. 2024 Jan 3;15:229. doi: 10.1038/s41467-023-44363-z (PMC10764905; doi:10.1038/s41467-023-44363-z)
Supplement: Supplementary file 4 — Source Data [file 41467_2023_44363_MOESM4_ESM.zip]

Archive with 17 entries (17 files):
- Figure2.xlsx
- Figure3.xlsx
- Figure4.xlsx
- Figure5.xlsx
- Figure6.xlsx
- Figure7.xlsx
- Figure8.xlsx
- SupplementaryFigure1.xlsx
- SupplementaryFigure2.xlsx
- SupplementaryFigure3.xlsx
- SupplementaryFigure4.xlsx
- SupplementaryFigure5.xlsx
- SupplementaryFigure6.xlsx
- SupplementaryFigure8.xlsx
- SupplementaryFigure9.xlsx
- SupplementaryFigure10.xlsx
- SupplementaryFigure11.xlsx
