# Supplementary material for: Multimodal measures of spontaneous brain activity reveal both common and divergent patterns of cortical functional organization
Source: Nat Commun. 2024 Jan 3;15:229. doi: 10.1038/s41467-023-44363-z (PMC10764905; doi:10.1038/s41467-023-44363-z)
Supplement: Supplementary file 4 — Source Data [file 41467_2023_44363_MOESM4_ESM.zip › Figure2.xlsx]

## Sheet: Fig2-A
	mode	node	OC	pi
0	BOLD	0	1	0.19755
1	BOLD	1	1	0.436574
2	BOLD	2	1	0.298763
3	BOLD	3	1	0.447895
4	BOLD	4	1	0.506435
5	BOLD	5	1	0.40517
6	BOLD	6	1	0.134568
7	BOLD	7	1	0.154092
8	BOLD	8	1	0.229437
9	BOLD	9	1	0.425357
10	BOLD	10	1	0.502008
11	BOLD	11	1	0.544279
12	BOLD	12	1	0.53461
13	BOLD	13	1	0.28833
14	BOLD	14	1	0.416568
15	BOLD	15	1	0.374976
16	BOLD	16	1	0.201686
17	BOLD	17	1	0.137986
18	BOLD	18	1	0.127324
19	BOLD	19	1	0.251727
20	BOLD	20	1	0.600221
21	BOLD	21	1	0.126809
22	BOLD	22	1	0.511686
23	BOLD	23	1	0.552797
24	BOLD	24	1	0.435364
25	BOLD	25	1	0.34021
26	BOLD	26	1	0.394127
27	BOLD	27	1	0.0972084
28	BOLD	28	1	0.189499
29	BOLD	29	1	0.567484
30	BOLD	30	1	0.119941
31	BOLD	31	1	0.147308
32	BOLD	32	1	0.586091
33	BOLD	33	1	0.297277
34	BOLD	34	1	0.231849
35	BOLD	35	1	0.566977
36	BOLD	36	1	0.480274
37	BOLD	37	1	0.387185
38	BOLD	38	1	0.431642
39	BOLD	39	1	0.0857014
40	BOLD	40	1	0.0679821
41	BOLD	41	1	0.192822
42	BOLD	42	1	0.584683
43	BOLD	43	1	0.110693
44	BOLD	44	1	0.268946
45	BOLD	45	1	0.547643
46	BOLD	46	1	0.0769359
47	BOLD	47	1	0.349775
48	BOLD	48	1	0.523622
49	BOLD	49	1	0.41615
50	BOLD	50	1	0.482444
51	BOLD	51	1	0.152645
52	BOLD	52	1	0.0670234
53	BOLD	53	1	0.201868
54	BOLD	54	1	0.0912732
55	BOLD	55	1	0.576021
56	BOLD	56	1	0.1851
57	BOLD	57	1	0.127707
58	BOLD	58	1	0.289482
59	BOLD	59	1	0.556847
60	BOLD	60	1	0.084265
61	BOLD	61	1	0.387723
62	BOLD	62	1	0.514675
63	BOLD	63	1	0.425803
64	BOLD	64	1	0.0852852
65	BOLD	65	1	0.0796731
66	BOLD	66	1	0.23486
67	BOLD	67	1	0.105114
68	BOLD	68	1	0.179701
69	BOLD	69	1	0.569735
70	BOLD	70	1	0.319722
71	BOLD	71	1	0.393729
72	BOLD	72	1	0.501614
73	BOLD	73	1	0.596922
74	BOLD	74	1	0.41946
75	BOLD	75	1	0.128647
76	BOLD	76	1	0.0976818
77	BOLD	77	1	0.240996
78	BOLD	78	1	0.0867929
79	BOLD	79	1	0.0914911
80	BOLD	80	1	0.117796
81	BOLD	81	1	0.324289
82	BOLD	82	1	0.483214
83	BOLD	83	1	0.599952
84	BOLD	84	1	0.571178
85	BOLD	85	1	0.189209
86	BOLD	86	1	0.431537
87	BOLD	87	1	0.470568
88	BOLD	88	1	0.155172
89	BOLD	89	1	0.107712
90	BOLD	90	1	0.125836
91	BOLD	91	1	0.12308
92	BOLD	92	1	0.29017
93	BOLD	93	1	0.413365
94	BOLD	94	1	0.168387
95	BOLD	95	1	0.511608
96	BOLD	96	1	0.592138
97	BOLD	97	1	0.587428
98	BOLD	98	1	0.522288
99	BOLD	99	1	0.226234
100	BOLD	100	1	0.279637
101	BOLD	101	1	0.144546
102	BOLD	102	1	0.167299
103	BOLD	103	1	0.552009
104	BOLD	104	1	0.200354
105	BOLD	105	1	0.416316
106	BOLD	106	1	0.515283
107	BOLD	107	1	0.616656
108	BOLD	108	1	0.245087
109	BOLD	109	1	0.562299
110	BOLD	110	1	0.631205
111	BOLD	111	1	0.204659
112	BOLD	112	1	0.322139
113	BOLD	113	1	0.592334
114	BOLD	114	1	0.209994
115	BOLD	115	1	0.413091
116	BOLD	116	1	0.261369
117	BOLD	117	1	0.57055
118	BOLD	118	1	0.295232
119	BOLD	119	1	0.53726
120	BOLD	120	1	0.598753
121	BOLD	121	1	0.352046
122	BOLD	122	1	0.594909
123	BOLD	123	1	0.261566
124	BOLD	124	1	0.49518
125	BOLD	125	1	0.433659
126	BOLD	126	1	0.304782
127	BOLD	127	1	0.586156
128	BOLD	128	1	0.306057
129	BOLD	129	1	0.57117
130	BOLD	130	1	0.462888
131	BOLD	131	1	0.566563
132	BOLD	132	1	0.3829
133	BOLD	133	1	0.353982
134	BOLD	134	1	0.530868
135	BOLD	135	1	0.414308
136	BOLD	136	1	0.543809
137	BOLD	137	1	0.329681
138	BOLD	138	1	0.571771
139	BOLD	139	1	0.487141
140	BOLD	140	1	0.362754
141	BOLD	141	1	0.533634
142	BOLD	142	1	0.540706
143	BOLD	143	1	0.437778
144	BOLD	144	1	0.369848
145	BOLD	145	1	0.528977
146	BOLD	146	1	0.406766
147	BOLD	147	1	0.417361
148	BOLD	148	1	0.537408
149	BOLD	149	1	0.369126
150	BOLD	150	1	0.461649
151	BOLD	151	1	0.458903
152	BOLD	152	1	0.384577
153	BOLD	153	1	0.528897
154	BOLD	154	1	0.353153
155	BOLD	155	1	0.353576
156	BOLD	156	1	0.461962
157	BOLD	157	1	0.437736
158	BOLD	158	1	0.449399
159	BOLD	159	1	0.363549
160	BOLD	160	1	0.409247
161	BOLD	161	1	0.377037
162	BOLD	162	1	0.497413
163	BOLD	163	1	0.385935
164	BOLD	164	1	0.464719
165	BOLD	165	1	0.34879
166	BOLD	166	1	0.413363
167	BOLD	167	1	0.392258
168	BOLD	168	1	0.476197
169	BOLD	169	1	0.327335
170	BOLD	170	1	0.35996
171	BOLD	171	1	0.387959
172	BOLD	172	1	0.319361
173	BOLD	173	1	0.39957
174	BOLD	174	1	0.36054
175	BOLD	175	1	0.342436
176	BOLD	176	1	0.335539
177	BOLD	177	1	0.331833
178	BOLD	178	1	0.408629
179	BOLD	179	1	0.347934
180	BOLD	180	1	0.400477
181	BOLD	181	1	0.319676
182	BOLD	182	1	0.322487
183	BOLD	183	1	0.323397
184	BOLD	184	1	0.290429
185	BOLD	185	1	0.329056
186	BOLD	186	1	0.317087
187	BOLD	187	1	0.329092
188	BOLD	188	1	0.354081
189	BOLD	189	1	0.303736
190	BOLD	190	1	0.349183
191	BOLD	191	1	0.300567
192	BOLD	192	1	0.300647
193	BOLD	193	1	0.283467
194	BOLD	194	1	0.308405
195	BOLD	195	1	0.304355
196	BOLD	196	1	0.304776
197	BOLD	197	1	0.28989
198	BOLD	198	1	0.293496
199	BOLD	199	1	0.289644
200	BOLD	200	1	0.280892
201	BOLD	201	1	0.319026
202	BOLD	202	1	0.274189
203	BOLD	203	1	0.269379
204	BOLD	204	1	0.279133
205	BOLD	205	1	0.277567
206	BOLD	206	1	0.257378
207	BOLD	207	1	0.25862
208	BOLD	208	1	0.287633
209	BOLD	209	1	0.265779
210	BOLD	210	1	0.242011
211	BOLD	211	1	0.295093
212	BOLD	212	1	0.28604
213	BOLD	213	1	0.235213
214	BOLD	214	1	0.326681
215	BOLD	215	1	0.233806
216	BOLD	216	1	0.262452
217	BOLD	217	1	0.243652
218	BOLD	218	1	0.24186
219	BOLD	219	1	0.239904
220	BOLD	220	1	0.286215
221	BOLD	221	1	0.260511
222	BOLD	222	1	0.225688
223	BOLD	223	1	0.270349
224	BOLD	224	1	0.28429
225	BOLD	225	1	0.301502
226	BOLD	226	1	0.238259
227	BOLD	227	1	0.245024
228	BOLD	228	1	0.257511
229	BOLD	229	1	0.246983
230	BOLD	230	1	0.241487
231	BOLD	231	1	0.256438
232	BOLD	232	1	0.248865
233	BOLD	233	1	0.277828
234	BOLD	234	1	0.277359
235	BOLD	235	1	0.258225
236	BOLD	236	1	0.286326
237	BOLD	237	1	0.260207
238	BOLD	238	1	0.242218
239	BOLD	239	1	0.24942
240	BOLD	240	1	0.21641
241	BOLD	241	1	0.258823
242	BOLD	242	1	0.289334
243	BOLD	243	1	0.278657
244	BOLD	244	1	0.269376
245	BOLD	245	1	0.273456
246	BOLD	246	1	0.231028
247	BOLD	247	1	0.301262
248	BOLD	248	1	0.246414
249	BOLD	249	1	0.209576
250	BOLD	250	1	0.240854
251	BOLD	251	1	0.221667
252	BOLD	252	1	0.243856
253	BOLD	253	1	0.218688
254	BOLD	254	1	0.272254
255	BOLD	255	1	0.270213
256	BOLD	256	1	0.277697
257	BOLD	257	1	0.254743
258	BOLD	258	1	0.259197
259	BOLD	259	1	0.267293
260	BOLD	260	1	0.202721
261	BOLD	261	1	0.171131
262	BOLD	262	1	0.196725
263	BOLD	263	1	0.254378
264	BOLD	264	1	0.325346
265	BOLD	265	1	0.249253
266	BOLD	266	1	0.260608
267	BOLD	267	1	0.259387
268	BOLD	268	1	0.255199
269	BOLD	269	1	0.310742
270	BOLD	270	1	0.288148
271	BOLD	271	1	0.295216
272	BOLD	272	1	0.471853
273	BOLD	273	1	0.339597
274	BOLD	274	1	0.373932
275	BOLD	275	1	0.559514
276	BOLD	276	1	0.3305
277	BOLD	277	1	0.138158
278	BOLD	278	1	0.143439
279	BOLD	279	1	0.205014
280	BOLD	280	1	0.449023
281	BOLD	281	1	0.467189
282	BOLD	282	1	0.537165
283	BOLD	283	1	0.544237
284	BOLD	284	1	0.259087
285	BOLD	285	1	0.413656
286	BOLD	286	1	0.360864
287	BOLD	287	1	0.149867
288	BOLD	288	1	0.13307
289	BOLD	289	1	0.147592
290	BOLD	290	1	0.210767
291	BOLD	291	1	0.535291
292	BOLD	292	1	0.148162
293	BOLD	293	1	0.522513
294	BOLD	294	1	0.549326
295	BOLD	295	1	0.44788
296	BOLD	296	1	0.310201
297	BOLD	297	1	0.39049
298	BOLD	298	1	0.133332
299	BOLD	299	1	0.122541
300	BOLD	300	1	0.565081
301	BOLD	301	1	0.0920128
302	BOLD	302	1	0.089687
303	BOLD	303	1	0.531563
304	BOLD	304	1	0.272375
305	BOLD	305	1	0.180012
306	BOLD	306	1	0.539404
307	BOLD	307	1	0.501516
308	BOLD	308	1	0.35564
309	BOLD	309	1	0.44936
310	BOLD	310	1	0.0953896
311	BOLD	311	1	0.0878925
312	BOLD	312	1	0.124798
313	BOLD	313	1	0.578643
314	BOLD	314	1	0.095256
315	BOLD	315	1	0.229503
316	BOLD	316	1	0.539092
317	BOLD	317	1	0.0619418
318	BOLD	318	1	0.313135
319	BOLD	319	1	0.546254
320	BOLD	320	1	0.405872
321	BOLD	321	1	0.487848
322	BOLD	322	1	0.115595
323	BOLD	323	1	0.065545
324	BOLD	324	1	0.178989
325	BOLD	325	1	0.0816643
326	BOLD	326	1	0.569311
327	BOLD	327	1	0.134907
328	BOLD	328	1	0.104483
329	BOLD	329	1	0.26472
330	BOLD	330	1	0.54298
331	BOLD	331	1	0.0596816
332	BOLD	332	1	0.363392
333	BOLD	333	1	0.507967
334	BOLD	334	1	0.446263
335	BOLD	335	1	0.0600544
336	BOLD	336	1	0.0558239
337	BOLD	337	1	0.199283
338	BOLD	338	1	0.0710438
339	BOLD	339	1	0.131286
340	BOLD	340	1	0.564096
341	BOLD	341	1	0.285235
342	BOLD	342	1	0.371673
343	BOLD	343	1	0.505178
344	BOLD	344	1	0.561471
345	BOLD	345	1	0.434649
346	BOLD	346	1	0.0919962
347	BOLD	347	1	0.0694195
348	BOLD	348	1	0.187888
349	BOLD	349	1	0.0660944
350	BOLD	350	1	0.0708457
351	BOLD	351	1	0.084551
352	BOLD	352	1	0.270207
353	BOLD	353	1	0.483839
354	BOLD	354	1	0.561808
355	BOLD	355	1	0.551504
356	BOLD	356	1	0.135549
357	BOLD	357	1	0.367473
358	BOLD	358	1	0.436053
359	BOLD	359	1	0.102456
360	BOLD	360	1	0.0788325
361	BOLD	361	1	0.0870301
362	BOLD	362	1	0.0797736
363	BOLD	363	1	0.225287
364	BOLD	364	1	0.350629
365	BOLD	365	1	0.113401
366	BOLD	366	1	0.500421
367	BOLD	367	1	0.56834
368	BOLD	368	1	0.537971
369	BOLD	369	1	0.474522
370	BOLD	370	1	0.149964
371	BOLD	371	1	0.199319
372	BOLD	372	1	0.0978481
373	BOLD	373	1	0.111076
374	BOLD	374	1	0.518153
375	BOLD	375	1	0.122738
376	BOLD	376	1	0.311434
377	BOLD	377	1	0.447646
378	BOLD	378	1	0.584775
379	BOLD	379	1	0.160038
380	BOLD	380	1	0.539852
381	BOLD	381	1	0.561139
382	BOLD	382	1	0.113089
383	BOLD	383	1	0.219917
384	BOLD	384	1	0.527814
385	BOLD	385	1	0.123939
386	BOLD	386	1	0.280118
387	BOLD	387	1	0.146214
388	BOLD	388	1	0.525083
389	BOLD	389	1	0.189155
390	BOLD	390	1	0.470444
391	BOLD	391	1	0.583644
392	BOLD	392	1	0.239287
393	BOLD	393	1	0.564095
394	BOLD	394	1	0.165668
395	BOLD	395	1	0.399653
396	BOLD	396	1	0.324468
397	BOLD	397	1	0.213901
398	BOLD	398	1	0.538542
399	BOLD	399	1	0.189849
400	BOLD	400	1	0.546833
401	BOLD	401	1	0.396938
402	BOLD	402	1	0.527159
403	BOLD	403	1	0.280793
404	BOLD	404	1	0.222628
405	BOLD	405	1	0.500964
406	BOLD	406	1	0.32598
407	BOLD	407	1	0.543897
408	BOLD	408	1	0.252616
409	BOLD	409	1	0.549474
410	BOLD	410	1	0.446296
411	BOLD	411	1	0.274676
412	BOLD	412	1	0.486973
413	BOLD	413	1	0.497799
414	BOLD	414	1	0.384875
415	BOLD	415	1	0.264288
416	BOLD	416	1	0.528436
417	BOLD	417	1	0.333209
418	BOLD	418	1	0.359364
419	BOLD	419	1	0.471654
420	BOLD	420	1	0.29154
421	BOLD	421	1	0.438588
422	BOLD	422	1	0.409795
423	BOLD	423	1	0.301079
424	BOLD	424	1	0.506511
425	BOLD	425	1	0.315807
426	BOLD	426	1	0.310571
427	BOLD	427	1	0.443676
428	BOLD	428	1	0.384745
429	BOLD	429	1	0.425911
430	BOLD	430	1	0.287894
431	BOLD	431	1	0.356951
432	BOLD	432	1	0.30829
433	BOLD	433	1	0.482166
434	BOLD	434	1	0.325798
435	BOLD	435	1	0.419075
436	BOLD	436	1	0.279153
437	BOLD	437	1	0.368161
438	BOLD	438	1	0.383617
439	BOLD	439	1	0.463529
440	BOLD	440	1	0.284313
441	BOLD	441	1	0.275605
442	BOLD	442	1	0.368792
443	BOLD	443	1	0.251722
444	BOLD	444	1	0.353165
445	BOLD	445	1	0.302936
446	BOLD	446	1	0.24897
447	BOLD	447	1	0.290173
448	BOLD	448	1	0.28052
449	BOLD	449	1	0.409287
450	BOLD	450	1	0.276313
451	BOLD	451	1	0.406029
452	BOLD	452	1	0.22617
453	BOLD	453	1	0.254948
454	BOLD	454	1	0.200485
455	BOLD	455	1	0.234316
456	BOLD	456	1	0.265992
457	BOLD	457	1	0.206941
458	BOLD	458	1	0.293874
459	BOLD	459	1	0.355512
460	BOLD	460	1	0.219307
461	BOLD	461	1	0.355958
462	BOLD	462	1	0.227486
463	BOLD	463	1	0.232272
464	BOLD	464	1	0.175462
465	BOLD	465	1	0.213805
466	BOLD	466	1	0.191749
467	BOLD	467	1	0.311979
468	BOLD	468	1	0.210686
469	BOLD	469	1	0.236081
470	BOLD	470	1	0.188995
471	BOLD	471	1	0.16934
472	BOLD	472	1	0.331757
473	BOLD	473	1	0.160367
474	BOLD	474	1	0.172739
475	BOLD	475	1	0.164568
476	BOLD	476	1	0.154411
477	BOLD	477	1	0.17215
478	BOLD	478	1	0.158327
479	BOLD	479	1	0.155757
480	BOLD	480	1	0.238999
481	BOLD	481	1	0.184203
482	BOLD	482	1	0.16456
483	BOLD	483	1	0.301405
484	BOLD	484	1	0.172853
485	BOLD	485	1	0.333883
486	BOLD	486	1	0.153783
487	BOLD	487	1	0.158609
488	BOLD	488	1	0.132628
489	BOLD	489	1	0.18112
490	BOLD	490	1	0.149783
491	BOLD	491	1	0.156972
492	BOLD	492	1	0.139648
493	BOLD	493	1	0.181463
494	BOLD	494	1	0.27021
495	BOLD	495	1	0.163763
496	BOLD	496	1	0.314706
497	BOLD	497	1	0.163525
498	BOLD	498	1	0.145923
499	BOLD	499	1	0.146228
500	BOLD	500	1	0.136582
501	BOLD	501	1	0.133262
502	BOLD	502	1	0.162368
503	BOLD	503	1	0.170271
504	BOLD	504	1	0.151408
505	BOLD	505	1	0.144148
506	BOLD	506	1	0.167413
507	BOLD	507	1	0.283705
508	BOLD	508	1	0.211498
509	BOLD	509	1	0.243119
510	BOLD	510	1	0.144133
511	BOLD	511	1	0.157983
512	BOLD	512	1	0.165332
513	BOLD	513	1	0.152007
514	BOLD	514	1	0.155517
515	BOLD	515	1	0.16031
516	BOLD	516	1	0.166014
517	BOLD	517	1	0.201244
518	BOLD	518	1	0.1635
519	BOLD	519	1	0.173031
520	BOLD	520	1	0.230265
521	BOLD	521	1	0.197775
522	BOLD	522	1	0.179369
523	BOLD	523	1	0.205534
524	BOLD	524	1	0.149132
525	BOLD	525	1	0.183868
526	BOLD	526	1	0.168002
527	BOLD	527	1	0.188568
528	BOLD	528	1	0.162353
529	BOLD	529	1	0.193401
530	BOLD	530	1	0.204794
531	BOLD	531	1	0.180111
532	BOLD	532	1	0.175118
533	BOLD	533	1	0.232613
534	BOLD	534	1	0.185541
535	BOLD	535	1	0.183867
536	BOLD	536	1	0.189011
537	BOLD	537	1	0.203553
538	BOLD	538	1	0.22645
539	BOLD	539	1	0.195212
540	BOLD	540	1	0.205432
541	BOLD	541	1	0.22353
542	BOLD	0	2	0.124853
543	BOLD	1	2	0.116799
544	BOLD	2	2	0.0646676
545	BOLD	3	2	0.121738
546	BOLD	4	2	0.134989
547	BOLD	5	2	0.0803362
548	BOLD	6	2	0.0426374
549	BOLD	7	2	0.0570631
550	BOLD	8	2	0.0617664
551	BOLD	9	2	0.105048
552	BOLD	10	2	0.118005
553	BOLD	11	2	0.15429
554	BOLD	12	2	0.135597
555	BOLD	13	2	0.0568479
556	BOLD	14	2	0.0815182
557	BOLD	15	2	0.0746567
558	BOLD	16	2	0.0394979
559	BOLD	17	2	0.0326371
560	BOLD	18	2	0.0426667
561	BOLD	19	2	0.0450062
562	BOLD	20	2	0.177274
563	BOLD	21	2	0.056103
564	BOLD	22	2	0.0929449
565	BOLD	23	2	0.140111
566	BOLD	24	2	0.0806023
567	BOLD	25	2	0.0559754
568	BOLD	26	2	0.0699911
569	BOLD	27	2	0.039818
570	BOLD	28	2	0.0327603
571	BOLD	29	2	0.177421
572	BOLD	30	2	0.0316649
573	BOLD	31	2	0.0298777
574	BOLD	32	2	0.137011
575	BOLD	33	2	0.0446474
576	BOLD	34	2	0.0341578
577	BOLD	35	2	0.108003
578	BOLD	36	2	0.08174
579	BOLD	37	2	0.0595998
580	BOLD	38	2	0.0650722
581	BOLD	39	2	0.0230865
582	BOLD	40	2	0.0417444
583	BOLD	41	2	0.0322435
584	BOLD	42	2	0.156535
585	BOLD	43	2	0.0233704
586	BOLD	44	2	0.036217
587	BOLD	45	2	0.101983
588	BOLD	46	2	0.0274375
589	BOLD	47	2	0.0483886
590	BOLD	48	2	0.100376
591	BOLD	49	2	0.0597521
592	BOLD	50	2	0.0649789
593	BOLD	51	2	0.0274291
594	BOLD	52	2	0.0342953
595	BOLD	53	2	0.0353361
596	BOLD	54	2	0.0254067
597	BOLD	55	2	0.160317
598	BOLD	56	2	0.029585
599	BOLD	57	2	0.0251972
600	BOLD	58	2	0.0465003
601	BOLD	59	2	0.127608
602	BOLD	60	2	0.0249251
603	BOLD	61	2	0.0630055
604	BOLD	62	2	0.0849567
605	BOLD	63	2	0.0608725
606	BOLD	64	2	0.0305668
607	BOLD	65	2	0.0254934
608	BOLD	66	2	0.0427287
609	BOLD	67	2	0.0239977
610	BOLD	68	2	0.0302082
611	BOLD	69	2	0.132316
612	BOLD	70	2	0.0633658
613	BOLD	71	2	0.060861
614	BOLD	72	2	0.0834907
615	BOLD	73	2	0.133573
616	BOLD	74	2	0.0608035
617	BOLD	75	2	0.0308483
618	BOLD	76	2	0.0234263
619	BOLD	77	2	0.0338121
620	BOLD	78	2	0.0237619
621	BOLD	79	2	0.0239651
622	BOLD	80	2	0.0306949
623	BOLD	81	2	0.0601386
624	BOLD	82	2	0.0719412
625	BOLD	83	2	0.166625
626	BOLD	84	2	0.131652
627	BOLD	85	2	0.0381861
628	BOLD	86	2	0.0760647
629	BOLD	87	2	0.0705734
630	BOLD	88	2	0.0376948
631	BOLD	89	2	0.0352767
632	BOLD	90	2	0.0411476
633	BOLD	91	2	0.0445104
634	BOLD	92	2	0.05643
635	BOLD	93	2	0.0771187
636	BOLD	94	2	0.0591654
637	BOLD	95	2	0.0835311
638	BOLD	96	2	0.190392
639	BOLD	97	2	0.121007
640	BOLD	98	2	0.097206
641	BOLD	99	2	0.0625617
642	BOLD	100	2	0.0724121
643	BOLD	101	2	0.0585968
644	BOLD	102	2	0.0700643
645	BOLD	103	2	0.106541
646	BOLD	104	2	0.0745612
647	BOLD	105	2	0.0945232
648	BOLD	106	2	0.11496
649	BOLD	107	2	0.197962
650	BOLD	108	2	0.0899735
651	BOLD	109	2	0.124934
652	BOLD	110	2	0.171849
653	BOLD	111	2	0.0906343
654	BOLD	112	2	0.104482
655	BOLD	113	2	0.157793
656	BOLD	114	2	0.0949338
657	BOLD	115	2	0.136585
658	BOLD	116	2	0.106829
659	BOLD	117	2	0.185273
660	BOLD	118	2	0.123429
661	BOLD	119	2	0.174618
662	BOLD	120	2	0.243185
663	BOLD	121	2	0.144159
664	BOLD	122	2	0.219629
665	BOLD	123	2	0.140209
666	BOLD	124	2	0.192295
667	BOLD	125	2	0.187925
668	BOLD	126	2	0.221709
669	BOLD	127	2	0.231957
670	BOLD	128	2	0.176928
671	BOLD	129	2	0.300709
672	BOLD	130	2	0.24125
673	BOLD	131	2	0.247623
674	BOLD	132	2	0.209144
675	BOLD	133	2	0.200724
676	BOLD	134	2	0.269961
677	BOLD	135	2	0.234041
678	BOLD	136	2	0.320293
679	BOLD	137	2	0.272777
680	BOLD	138	2	0.298155
681	BOLD	139	2	0.291595
682	BOLD	140	2	0.329421
683	BOLD	141	2	0.321589
684	BOLD	142	2	0.314077
685	BOLD	143	2	0.306365
686	BOLD	144	2	0.256414
687	BOLD	145	2	0.358836
688	BOLD	146	2	0.310399
689	BOLD	147	2	0.321795
690	BOLD	148	2	0.331084
691	BOLD	149	2	0.33473
692	BOLD	150	2	0.390385
693	BOLD	151	2	0.337983
694	BOLD	152	2	0.316639
695	BOLD	153	2	0.378387
696	BOLD	154	2	0.397497
697	BOLD	155	2	0.451029
698	BOLD	156	2	0.424083
699	BOLD	157	2	0.401508
700	BOLD	158	2	0.404254
701	BOLD	159	2	0.393326
702	BOLD	160	2	0.439948
703	BOLD	161	2	0.399515
704	BOLD	162	2	0.404409
705	BOLD	163	2	0.41661
706	BOLD	164	2	0.425272
707	BOLD	165	2	0.449534
708	BOLD	166	2	0.437332
709	BOLD	167	2	0.481493
710	BOLD	168	2	0.425343
711	BOLD	169	2	0.485367
712	BOLD	170	2	0.464879
713	BOLD	171	2	0.503997
714	BOLD	172	2	0.525717
715	BOLD	173	2	0.467886
716	BOLD	174	2	0.520932
717	BOLD	175	2	0.485218
718	BOLD	176	2	0.528685
719	BOLD	177	2	0.513433
720	BOLD	178	2	0.501531
721	BOLD	179	2	0.547593
722	BOLD	180	2	0.520425
723	BOLD	181	2	0.530493
724	BOLD	182	2	0.594347
725	BOLD	183	2	0.5297
726	BOLD	184	2	0.561391
727	BOLD	185	2	0.5734
728	BOLD	186	2	0.552973
729	BOLD	187	2	0.58191
730	BOLD	188	2	0.571544
731	BOLD	189	2	0.613878
732	BOLD	190	2	0.545475
733	BOLD	191	2	0.587275
734	BOLD	192	2	0.60766
735	BOLD	193	2	0.6056
736	BOLD	194	2	0.603715
737	BOLD	195	2	0.585897
738	BOLD	196	2	0.613197
739	BOLD	197	2	0.6383
740	BOLD	198	2	0.614689
741	BOLD	199	2	0.643572
742	BOLD	200	2	0.606189
743	BOLD	201	2	0.600025
744	BOLD	202	2	0.60694
745	BOLD	203	2	0.635292
746	BOLD	204	2	0.644968
747	BOLD	205	2	0.60877
748	BOLD	206	2	0.665764
749	BOLD	207	2	0.658905
750	BOLD	208	2	0.624211
751	BOLD	209	2	0.659143
752	BOLD	210	2	0.668811
753	BOLD	211	2	0.609649
754	BOLD	212	2	0.639383
755	BOLD	213	2	0.699246
756	BOLD	214	2	0.563521
757	BOLD	215	2	0.704882
758	BOLD	216	2	0.63716
759	BOLD	217	2	0.67781
760	BOLD	218	2	0.6678
761	BOLD	219	2	0.677119
762	BOLD	220	2	0.586521
763	BOLD	221	2	0.638253
764	BOLD	222	2	0.699946
765	BOLD	223	2	0.657665
766	BOLD	224	2	0.630728
767	BOLD	225	2	0.64149
768	BOLD	226	2	0.69169
769	BOLD	227	2	0.69566
770	BOLD	228	2	0.660505
771	BOLD	229	2	0.689854
772	BOLD	230	2	0.699617
773	BOLD	231	2	0.669133
774	BOLD	232	2	0.675438
775	BOLD	233	2	0.620526
776	BOLD	234	2	0.63361
777	BOLD	235	2	0.682951
778	BOLD	236	2	0.646227
779	BOLD	237	2	0.676862
780	BOLD	238	2	0.693379
781	BOLD	239	2	0.690424
782	BOLD	240	2	0.728194
783	BOLD	241	2	0.687278
784	BOLD	242	2	0.608944
785	BOLD	243	2	0.645838
786	BOLD	244	2	0.649682
787	BOLD	245	2	0.662128
788	BOLD	246	2	0.70245
789	BOLD	247	2	0.617682
790	BOLD	248	2	0.699118
791	BOLD	249	2	0.720148
792	BOLD	250	2	0.703599
793	BOLD	251	2	0.705915
794	BOLD	252	2	0.69931
795	BOLD	253	2	0.720261
796	BOLD	254	2	0.619005
797	BOLD	255	2	0.655219
798	BOLD	256	2	0.633815
799	BOLD	257	2	0.680756
800	BOLD	258	2	0.675108
801	BOLD	259	2	0.648314
802	BOLD	260	2	0.736796
803	BOLD	261	2	0.787219
804	BOLD	262	2	0.74822
805	BOLD	263	2	0.658171
806	BOLD	264	2	0.59393
807	BOLD	265	2	0.684452
808	BOLD	266	2	0.683667
809	BOLD	267	2	0.632927
810	BOLD	268	2	0.686244
811	BOLD	269	2	0.594107
812	BOLD	270	2	0.63111
813	BOLD	271	2	0.122563
814	BOLD	272	2	0.0927185
815	BOLD	273	2	0.104145
816	BOLD	274	2	0.105607
817	BOLD	275	2	0.120828
818	BOLD	276	2	0.107238
819	BOLD	277	2	0.0562406
820	BOLD	278	2	0.076751
821	BOLD	279	2	0.0802855
822	BOLD	280	2	0.103234
823	BOLD	281	2	0.118173
824	BOLD	282	2	0.167014
825	BOLD	283	2	0.141052
826	BOLD	284	2	0.082052
827	BOLD	285	2	0.0863105
828	BOLD	286	2	0.0927406
829	BOLD	287	2	0.0586172
830	BOLD	288	2	0.0430111
831	BOLD	289	2	0.0539359
832	BOLD	290	2	0.0636421
833	BOLD	291	2	0.181586
834	BOLD	292	2	0.083084
835	BOLD	293	2	0.109426
836	BOLD	294	2	0.136763
837	BOLD	295	2	0.0979836
838	BOLD	296	2	0.0689316
839	BOLD	297	2	0.0763684
840	BOLD	298	2	0.0707313
841	BOLD	299	2	0.0439013
842	BOLD	300	2	0.180011
843	BOLD	301	2	0.064729
844	BOLD	302	2	0.0488999
845	BOLD	303	2	0.163367
846	BOLD	304	2	0.0611152
847	BOLD	305	2	0.0500056
848	BOLD	306	2	0.140095
849	BOLD	307	2	0.100969
850	BOLD	308	2	0.0745112
851	BOLD	309	2	0.0877333
852	BOLD	310	2	0.0475991
853	BOLD	311	2	0.0545621
854	BOLD	312	2	0.0415066
855	BOLD	313	2	0.161686
856	BOLD	314	2	0.0378832
857	BOLD	315	2	0.0506035
858	BOLD	316	2	0.129987
859	BOLD	317	2	0.04765
860	BOLD	318	2	0.0617538
861	BOLD	319	2	0.106336
862	BOLD	320	2	0.08097
863	BOLD	321	2	0.0875402
864	BOLD	322	2	0.0404488
865	BOLD	323	2	0.0574814
866	BOLD	324	2	0.0433032
867	BOLD	325	2	0.0391809
868	BOLD	326	2	0.147982
869	BOLD	327	2	0.0377137
870	BOLD	328	2	0.0335774
871	BOLD	329	2	0.0533625
872	BOLD	330	2	0.140796
873	BOLD	331	2	0.0442347
874	BOLD	332	2	0.0710001
875	BOLD	333	2	0.0989114
876	BOLD	334	2	0.0818399
877	BOLD	335	2	0.0458349
878	BOLD	336	2	0.0442991
879	BOLD	337	2	0.0485421
880	BOLD	338	2	0.0373794
881	BOLD	339	2	0.036281
882	BOLD	340	2	0.158589
883	BOLD	341	2	0.060707
884	BOLD	342	2	0.0800084
885	BOLD	343	2	0.0900686
886	BOLD	344	2	0.119245
887	BOLD	345	2	0.0839021
888	BOLD	346	2	0.041812
889	BOLD	347	2	0.0457263
890	BOLD	348	2	0.0388171
891	BOLD	349	2	0.0519799
892	BOLD	350	2	0.0476481
893	BOLD	351	2	0.0445822
894	BOLD	352	2	0.0651258
895	BOLD	353	2	0.0941221
896	BOLD	354	2	0.170585
897	BOLD	355	2	0.12481
898	BOLD	356	2	0.0484278
899	BOLD	357	2	0.0856878
900	BOLD	358	2	0.0780007
901	BOLD	359	2	0.05321
902	BOLD	360	2	0.0498905
903	BOLD	361	2	0.0451052
904	BOLD	362	2	0.0408353
905	BOLD	363	2	0.0722149
906	BOLD	364	2	0.0954629
907	BOLD	365	2	0.0551255
908	BOLD	366	2	0.11139
909	BOLD	367	2	0.190584
910	BOLD	368	2	0.136965
911	BOLD	369	2	0.111123
912	BOLD	370	2	0.0726795
913	BOLD	371	2	0.0808188
914	BOLD	372	2	0.0506522
915	BOLD	373	2	0.0588081
916	BOLD	374	2	0.125481
917	BOLD	375	2	0.0663523
918	BOLD	376	2	0.109255
919	BOLD	377	2	0.125562
920	BOLD	378	2	0.225372
921	BOLD	379	2	0.0907568
922	BOLD	380	2	0.138119
923	BOLD	381	2	0.21142
924	BOLD	382	2	0.0601686
925	BOLD	383	2	0.100462
926	BOLD	384	2	0.169628
927	BOLD	385	2	0.0650019
928	BOLD	386	2	0.1264
929	BOLD	387	2	0.0875232
930	BOLD	388	2	0.175938
931	BOLD	389	2	0.105453
932	BOLD	390	2	0.191994
933	BOLD	391	2	0.249366
934	BOLD	392	2	0.130761
935	BOLD	393	2	0.21296
936	BOLD	394	2	0.0979941
937	BOLD	395	2	0.190536
938	BOLD	396	2	0.175843
939	BOLD	397	2	0.140273
940	BOLD	398	2	0.230645
941	BOLD	399	2	0.120653
942	BOLD	400	2	0.311063
943	BOLD	401	2	0.239349
944	BOLD	402	2	0.240394
945	BOLD	403	2	0.17059
946	BOLD	404	2	0.161116
947	BOLD	405	2	0.257257
948	BOLD	406	2	0.205438
949	BOLD	407	2	0.326213
950	BOLD	408	2	0.177671
951	BOLD	409	2	0.287847
952	BOLD	410	2	0.289748
953	BOLD	411	2	0.230523
954	BOLD	412	2	0.332469
955	BOLD	413	2	0.328021
956	BOLD	414	2	0.29438
957	BOLD	415	2	0.192518
958	BOLD	416	2	0.35173
959	BOLD	417	2	0.265327
960	BOLD	418	2	0.290677
961	BOLD	419	2	0.343814
962	BOLD	420	2	0.273408
963	BOLD	421	2	0.377305
964	BOLD	422	2	0.338264
965	BOLD	423	2	0.270498
966	BOLD	424	2	0.382676
967	BOLD	425	2	0.351953
968	BOLD	426	2	0.42001
969	BOLD	427	2	0.417644
970	BOLD	428	2	0.429657
971	BOLD	429	2	0.416218
972	BOLD	430	2	0.362197
973	BOLD	431	2	0.422869
974	BOLD	432	2	0.379037
975	BOLD	433	2	0.410279
976	BOLD	434	2	0.401393
977	BOLD	435	2	0.440819
978	BOLD	436	2	0.436151
979	BOLD	437	2	0.441096
980	BOLD	438	2	0.485906
981	BOLD	439	2	0.452687
982	BOLD	440	2	0.47923
983	BOLD	441	2	0.511552
984	BOLD	442	2	0.52247
985	BOLD	443	2	0.577075
986	BOLD	444	2	0.502534
987	BOLD	445	2	0.561018
988	BOLD	446	2	0.539092
989	BOLD	447	2	0.529249
990	BOLD	448	2	0.514745
991	BOLD	449	2	0.50518
992	BOLD	450	2	0.592562
993	BOLD	451	2	0.498202
994	BOLD	452	2	0.58531
995	BOLD	453	2	0.653475
996	BOLD	454	2	0.634469
997	BOLD	455	2	0.628779
998	BOLD	456	2	0.64002
999	BOLD	457	2	0.635896
1000	BOLD	458	2	0.599642
1001	BOLD	459	2	0.574081
1002	BOLD	460	2	0.682893
1003	BOLD	461	2	0.534502
1004	BOLD	462	2	0.635047
1005	BOLD	463	2	0.633402
1006	BOLD	464	2	0.677872
1007	BOLD	465	2	0.684156
1008	BOLD	466	2	0.689109
1009	BOLD	467	2	0.611709
1010	BOLD	468	2	0.715873
1011	BOLD	469	2	0.665089
1012	BOLD	470	2	0.730066
1013	BOLD	471	2	0.691385
1014	BOLD	472	2	0.595272
1015	BOLD	473	2	0.72775
1016	BOLD	474	2	0.719225
1017	BOLD	475	2	0.751956
1018	BOLD	476	2	0.731184
1019	BOLD	477	2	0.726277
1020	BOLD	478	2	0.741067
1021	BOLD	479	2	0.737592
1022	BOLD	480	2	0.671538
1023	BOLD	481	2	0.729214
1024	BOLD	482	2	0.741714
1025	BOLD	483	2	0.639569
1026	BOLD	484	2	0.757612
1027	BOLD	485	2	0.560634
1028	BOLD	486	2	0.772221
1029	BOLD	487	2	0.743264
1030	BOLD	488	2	0.786357
1031	BOLD	489	2	0.729152
1032	BOLD	490	2	0.773741
1033	BOLD	491	2	0.750965
1034	BOLD	492	2	0.765022
1035	BOLD	493	2	0.727143
1036	BOLD	494	2	0.645776
1037	BOLD	495	2	0.744391
1038	BOLD	496	2	0.599967
1039	BOLD	497	2	0.75495
1040	BOLD	498	2	0.777894
1041	BOLD	499	2	0.765219
1042	BOLD	500	2	0.791117
1043	BOLD	501	2	0.790409
1044	BOLD	502	2	0.755523
1045	BOLD	503	2	0.748775
1046	BOLD	504	2	0.761704
1047	BOLD	505	2	0.772972
1048	BOLD	506	2	0.75919
1049	BOLD	507	2	0.640151
1050	BOLD	508	2	0.727805
1051	BOLD	509	2	0.689598
1052	BOLD	510	2	0.781028
1053	BOLD	511	2	0.776951
1054	BOLD	512	2	0.766861
1055	BOLD	513	2	0.773165
1056	BOLD	514	2	0.760503
1057	BOLD	515	2	0.755086
1058	BOLD	516	2	0.764514
1059	BOLD	517	2	0.73019
1060	BOLD	518	2	0.764113
1061	BOLD	519	2	0.75479
1062	BOLD	520	2	0.710956
1063	BOLD	521	2	0.693919
1064	BOLD	522	2	0.753232
1065	BOLD	523	2	0.720209
1066	BOLD	524	2	0.792068
1067	BOLD	525	2	0.719208
1068	BOLD	526	2	0.750713
1069	BOLD	527	2	0.716492
1070	BOLD	528	2	0.755752
1071	BOLD	529	2	0.732584
1072	BOLD	530	2	0.708031
1073	BOLD	531	2	0.765727
1074	BOLD	532	2	0.747873
1075	BOLD	533	2	0.697016
1076	BOLD	534	2	0.705058
1077	BOLD	535	2	0.725298
1078	BOLD	536	2	0.721069
1079	BOLD	537	2	0.734661
1080	BOLD	538	2	0.669024
1081	BOLD	539	2	0.721422
1082	BOLD	540	2	0.692332
1083	BOLD	541	2	0.676909
1084	BOLD	0	3	0.677598
1085	BOLD	1	3	0.446626
1086	BOLD	2	3	0.636569
1087	BOLD	3	3	0.430367
1088	BOLD	4	3	0.358576
1089	BOLD	5	3	0.514494
1090	BOLD	6	3	0.822795
1091	BOLD	7	3	0.788845
1092	BOLD	8	3	0.708797
1093	BOLD	9	3	0.469595
1094	BOLD	10	3	0.379987
1095	BOLD	11	3	0.301431
1096	BOLD	12	3	0.329793
1097	BOLD	13	3	0.654822
1098	BOLD	14	3	0.501913
1099	BOLD	15	3	0.550368
1100	BOLD	16	3	0.758817
1101	BOLD	17	3	0.829376
1102	BOLD	18	3	0.830009
1103	BOLD	19	3	0.703267
1104	BOLD	20	3	0.222505
1105	BOLD	21	3	0.817088
1106	BOLD	22	3	0.395369
1107	BOLD	23	3	0.307092
1108	BOLD	24	3	0.484033
1109	BOLD	25	3	0.603815
1110	BOLD	26	3	0.535882
1111	BOLD	27	3	0.862974
1112	BOLD	28	3	0.777741
1113	BOLD	29	3	0.255095
1114	BOLD	30	3	0.848394
1115	BOLD	31	3	0.822814
1116	BOLD	32	3	0.276897
1117	BOLD	33	3	0.658075
1118	BOLD	34	3	0.733994
1119	BOLD	35	3	0.32502
1120	BOLD	36	3	0.437986
1121	BOLD	37	3	0.553216
1122	BOLD	38	3	0.503286
1123	BOLD	39	3	0.891212
1124	BOLD	40	3	0.890273
1125	BOLD	41	3	0.774934
1126	BOLD	42	3	0.258783
1127	BOLD	43	3	0.865937
1128	BOLD	44	3	0.694836
1129	BOLD	45	3	0.350374
1130	BOLD	46	3	0.895627
1131	BOLD	47	3	0.601837
1132	BOLD	48	3	0.376002
1133	BOLD	49	3	0.524098
1134	BOLD	50	3	0.452577
1135	BOLD	51	3	0.819926
1136	BOLD	52	3	0.898681
1137	BOLD	53	3	0.762796
1138	BOLD	54	3	0.88332
1139	BOLD	55	3	0.263662
1140	BOLD	56	3	0.785315
1141	BOLD	57	3	0.847096
1142	BOLD	58	3	0.664018
1143	BOLD	59	3	0.315545
1144	BOLD	60	3	0.89081
1145	BOLD	61	3	0.549271
1146	BOLD	62	3	0.400368
1147	BOLD	63	3	0.513324
1148	BOLD	64	3	0.884148
1149	BOLD	65	3	0.894834
1150	BOLD	66	3	0.722412
1151	BOLD	67	3	0.870889
1152	BOLD	68	3	0.790091
1153	BOLD	69	3	0.297949
1154	BOLD	70	3	0.616912
1155	BOLD	71	3	0.54541
1156	BOLD	72	3	0.414895
1157	BOLD	73	3	0.269505
1158	BOLD	74	3	0.519736
1159	BOLD	75	3	0.840504
1160	BOLD	76	3	0.878892
1161	BOLD	77	3	0.725192
1162	BOLD	78	3	0.889445
1163	BOLD	79	3	0.884544
1164	BOLD	80	3	0.851509
1165	BOLD	81	3	0.615572
1166	BOLD	82	3	0.444845
1167	BOLD	83	3	0.233423
1168	BOLD	84	3	0.297171
1169	BOLD	85	3	0.772605
1170	BOLD	86	3	0.492399
1171	BOLD	87	3	0.458859
1172	BOLD	88	3	0.807133
1173	BOLD	89	3	0.857011
1174	BOLD	90	3	0.833016
1175	BOLD	91	3	0.832409
1176	BOLD	92	3	0.6534
1177	BOLD	93	3	0.509516
1178	BOLD	94	3	0.772448
1179	BOLD	95	3	0.404861
1180	BOLD	96	3	0.217469
1181	BOLD	97	3	0.291565
1182	BOLD	98	3	0.380506
1183	BOLD	99	3	0.711205
1184	BOLD	100	3	0.647951
1185	BOLD	101	3	0.796857
1186	BOLD	102	3	0.762636
1187	BOLD	103	3	0.34145
1188	BOLD	104	3	0.725085
1189	BOLD	105	3	0.489161
1190	BOLD	106	3	0.369757
1191	BOLD	107	3	0.185383
1192	BOLD	108	3	0.664939
1193	BOLD	109	3	0.312766
1194	BOLD	110	3	0.196947
1195	BOLD	111	3	0.704707
1196	BOLD	112	3	0.573379
1197	BOLD	113	3	0.249872
1198	BOLD	114	3	0.695072
1199	BOLD	115	3	0.450325
1200	BOLD	116	3	0.631802
1201	BOLD	117	3	0.244177
1202	BOLD	118	3	0.581339
1203	BOLD	119	3	0.288122
1204	BOLD	120	3	0.158062
1205	BOLD	121	3	0.503795
1206	BOLD	122	3	0.185462
1207	BOLD	123	3	0.598226
1208	BOLD	124	3	0.312524
1209	BOLD	125	3	0.378416
1210	BOLD	126	3	0.473509
1211	BOLD	127	3	0.181887
1212	BOLD	128	3	0.517014
1213	BOLD	129	3	0.128121
1214	BOLD	130	3	0.295862
1215	BOLD	131	3	0.185813
1216	BOLD	132	3	0.407956
1217	BOLD	133	3	0.445294
1218	BOLD	134	3	0.199171
1219	BOLD	135	3	0.351651
1220	BOLD	136	3	0.135899
1221	BOLD	137	3	0.397543
1222	BOLD	138	3	0.130074
1223	BOLD	139	3	0.221264
1224	BOLD	140	3	0.307824
1225	BOLD	141	3	0.144777
1226	BOLD	142	3	0.145217
1227	BOLD	143	3	0.255857
1228	BOLD	144	3	0.373737
1229	BOLD	145	3	0.112187
1230	BOLD	146	3	0.282835
1231	BOLD	147	3	0.260844
1232	BOLD	148	3	0.131509
1233	BOLD	149	3	0.296144
1234	BOLD	150	3	0.147966
1235	BOLD	151	3	0.203114
1236	BOLD	152	3	0.298784
1237	BOLD	153	3	0.0927158
1238	BOLD	154	3	0.24935
1239	BOLD	155	3	0.195395
1240	BOLD	156	3	0.113956
1241	BOLD	157	3	0.160756
1242	BOLD	158	3	0.146347
1243	BOLD	159	3	0.243126
1244	BOLD	160	3	0.150805
1245	BOLD	161	3	0.223449
1246	BOLD	162	3	0.0981781
1247	BOLD	163	3	0.197455
1248	BOLD	164	3	0.11001
1249	BOLD	165	3	0.201676
1250	BOLD	166	3	0.149306
1251	BOLD	167	3	0.126249
1252	BOLD	168	3	0.0984604
1253	BOLD	169	3	0.187298
1254	BOLD	170	3	0.175162
1255	BOLD	171	3	0.108045
1256	BOLD	172	3	0.154922
1257	BOLD	173	3	0.132543
1258	BOLD	174	3	0.118528
1259	BOLD	175	3	0.172347
1260	BOLD	176	3	0.135776
1261	BOLD	177	3	0.154734
1262	BOLD	178	3	0.0898405
1263	BOLD	179	3	0.104473
1264	BOLD	180	3	0.0790981
1265	BOLD	181	3	0.149831
1266	BOLD	182	3	0.0831656
1267	BOLD	183	3	0.146903
1268	BOLD	184	3	0.14818
1269	BOLD	185	3	0.0975435
1270	BOLD	186	3	0.129941
1271	BOLD	187	3	0.0889981
1272	BOLD	188	3	0.0743745
1273	BOLD	189	3	0.0823866
1274	BOLD	190	3	0.105342
1275	BOLD	191	3	0.112158
1276	BOLD	192	3	0.0916934
1277	BOLD	193	3	0.110933
1278	BOLD	194	3	0.0878805
1279	BOLD	195	3	0.109748
1280	BOLD	196	3	0.0820276
1281	BOLD	197	3	0.0718099
1282	BOLD	198	3	0.0918146
1283	BOLD	199	3	0.0667841
1284	BOLD	200	3	0.112918
1285	BOLD	201	3	0.0809492
1286	BOLD	202	3	0.118871
1287	BOLD	203	3	0.0953286
1288	BOLD	204	3	0.075899
1289	BOLD	205	3	0.113663
1290	BOLD	206	3	0.0768579
1291	BOLD	207	3	0.0824746
1292	BOLD	208	3	0.0881561
1293	BOLD	209	3	0.0750777
1294	BOLD	210	3	0.0891778
1295	BOLD	211	3	0.0952577
1296	BOLD	212	3	0.0745775
1297	BOLD	213	3	0.0655401
1298	BOLD	214	3	0.109797
1299	BOLD	215	3	0.0613114
1300	BOLD	216	3	0.100388
1301	BOLD	217	3	0.0785379
1302	BOLD	218	3	0.0903405
1303	BOLD	219	3	0.0829775
1304	BOLD	220	3	0.127264
1305	BOLD	221	3	0.101236
1306	BOLD	222	3	0.0743663
1307	BOLD	223	3	0.071986
1308	BOLD	224	3	0.0849823
1309	BOLD	225	3	0.0570074
1310	BOLD	226	3	0.0700508
1311	BOLD	227	3	0.0593161
1312	BOLD	228	3	0.0819838
1313	BOLD	229	3	0.0631623
1314	BOLD	230	3	0.0588964
1315	BOLD	231	3	0.074429
1316	BOLD	232	3	0.0756973
1317	BOLD	233	3	0.101645
1318	BOLD	234	3	0.0890304
1319	BOLD	235	3	0.0588237
1320	BOLD	236	3	0.0674469
1321	BOLD	237	3	0.0629306
1322	BOLD	238	3	0.0644032
1323	BOLD	239	3	0.060156
1324	BOLD	240	3	0.055396
1325	BOLD	241	3	0.0538987
1326	BOLD	242	3	0.101721
1327	BOLD	243	3	0.0755053
1328	BOLD	244	3	0.0809418
1329	BOLD	245	3	0.0644158
1330	BOLD	246	3	0.0665218
1331	BOLD	247	3	0.0810565
1332	BOLD	248	3	0.0544687
1333	BOLD	249	3	0.0702753
1334	BOLD	250	3	0.0555467
1335	BOLD	251	3	0.0724173
1336	BOLD	252	3	0.0568334
1337	BOLD	253	3	0.0610514
1338	BOLD	254	3	0.108741
1339	BOLD	255	3	0.0745676
1340	BOLD	256	3	0.0884883
1341	BOLD	257	3	0.0645014
1342	BOLD	258	3	0.0656951
1343	BOLD	259	3	0.0843928
1344	BOLD	260	3	0.0604831
1345	BOLD	261	3	0.0416506
1346	BOLD	262	3	0.0550548
1347	BOLD	263	3	0.0874508
1348	BOLD	264	3	0.0807235
1349	BOLD	265	3	0.0662954
1350	BOLD	266	3	0.0557246
1351	BOLD	267	3	0.107687
1352	BOLD	268	3	0.0585572
1353	BOLD	269	3	0.0951514
1354	BOLD	270	3	0.0807418
1355	BOLD	271	3	0.582221
1356	BOLD	272	3	0.435428
1357	BOLD	273	3	0.556259
1358	BOLD	274	3	0.520461
1359	BOLD	275	3	0.319658
1360	BOLD	276	3	0.562262
1361	BOLD	277	3	0.805602
1362	BOLD	278	3	0.77981
1363	BOLD	279	3	0.714701
1364	BOLD	280	3	0.447743
1365	BOLD	281	3	0.414639
1366	BOLD	282	3	0.295822
1367	BOLD	283	3	0.31471
1368	BOLD	284	3	0.658861
1369	BOLD	285	3	0.500033
1370	BOLD	286	3	0.546396
1371	BOLD	287	3	0.791515
1372	BOLD	288	3	0.823919
1373	BOLD	289	3	0.798472
1374	BOLD	290	3	0.725591
1375	BOLD	291	3	0.283123
1376	BOLD	292	3	0.768754
1377	BOLD	293	3	0.368061
1378	BOLD	294	3	0.313911
1379	BOLD	295	3	0.454136
1380	BOLD	296	3	0.620867
1381	BOLD	297	3	0.533142
1382	BOLD	298	3	0.795937
1383	BOLD	299	3	0.833558
1384	BOLD	300	3	0.254908
1385	BOLD	301	3	0.843258
1386	BOLD	302	3	0.861413
1387	BOLD	303	3	0.30507
1388	BOLD	304	3	0.666509
1389	BOLD	305	3	0.769982
1390	BOLD	306	3	0.320502
1391	BOLD	307	3	0.397515
1392	BOLD	308	3	0.569849
1393	BOLD	309	3	0.462907
1394	BOLD	310	3	0.857011
1395	BOLD	311	3	0.857545
1396	BOLD	312	3	0.833695
1397	BOLD	313	3	0.259671
1398	BOLD	314	3	0.866861
1399	BOLD	315	3	0.719894
1400	BOLD	316	3	0.330921
1401	BOLD	317	3	0.890408
1402	BOLD	318	3	0.625111
1403	BOLD	319	3	0.34741
1404	BOLD	320	3	0.513158
1405	BOLD	321	3	0.424611
1406	BOLD	322	3	0.843956
1407	BOLD	323	3	0.876974
1408	BOLD	324	3	0.777707
1409	BOLD	325	3	0.879155
1410	BOLD	326	3	0.282706
1411	BOLD	327	3	0.827379
1412	BOLD	328	3	0.86194
1413	BOLD	329	3	0.681918
1414	BOLD	330	3	0.316224
1415	BOLD	331	3	0.896084
1416	BOLD	332	3	0.565608
1417	BOLD	333	3	0.393122
1418	BOLD	334	3	0.471897
1419	BOLD	335	3	0.894111
1420	BOLD	336	3	0.899877
1421	BOLD	337	3	0.752175
1422	BOLD	338	3	0.891577
1423	BOLD	339	3	0.832433
1424	BOLD	340	3	0.277315
1425	BOLD	341	3	0.654058
1426	BOLD	342	3	0.548319
1427	BOLD	343	3	0.404754
1428	BOLD	344	3	0.319284
1429	BOLD	345	3	0.481449
1430	BOLD	346	3	0.866192
1431	BOLD	347	3	0.884854
1432	BOLD	348	3	0.773295
1433	BOLD	349	3	0.881926
1434	BOLD	350	3	0.881506
1435	BOLD	351	3	0.870867
1436	BOLD	352	3	0.664667
1437	BOLD	353	3	0.422039
1438	BOLD	354	3	0.267607
1439	BOLD	355	3	0.323686
1440	BOLD	356	3	0.816023
1441	BOLD	357	3	0.546839
1442	BOLD	358	3	0.485946
1443	BOLD	359	3	0.844334
1444	BOLD	360	3	0.871277
1445	BOLD	361	3	0.867865
1446	BOLD	362	3	0.879391
1447	BOLD	363	3	0.702498
1448	BOLD	364	3	0.553908
1449	BOLD	365	3	0.831474
1450	BOLD	366	3	0.388189
1451	BOLD	367	3	0.241077
1452	BOLD	368	3	0.325063
1453	BOLD	369	3	0.414355
1454	BOLD	370	3	0.777356
1455	BOLD	371	3	0.719863
1456	BOLD	372	3	0.8515
1457	BOLD	373	3	0.830116
1458	BOLD	374	3	0.356365
1459	BOLD	375	3	0.81091
1460	BOLD	376	3	0.579311
1461	BOLD	377	3	0.426792
1462	BOLD	378	3	0.189853
1463	BOLD	379	3	0.749205
1464	BOLD	380	3	0.322029
1465	BOLD	381	3	0.22744
1466	BOLD	382	3	0.826742
1467	BOLD	383	3	0.679621
1468	BOLD	384	3	0.302559
1469	BOLD	385	3	0.811059
1470	BOLD	386	3	0.593483
1471	BOLD	387	3	0.766263
1472	BOLD	388	3	0.298979
1473	BOLD	389	3	0.705392
1474	BOLD	390	3	0.337562
1475	BOLD	391	3	0.16699
1476	BOLD	392	3	0.629953
1477	BOLD	393	3	0.222945
1478	BOLD	394	3	0.736338
1479	BOLD	395	3	0.409811
1480	BOLD	396	3	0.499689
1481	BOLD	397	3	0.645826
1482	BOLD	398	3	0.230813
1483	BOLD	399	3	0.689499
1484	BOLD	400	3	0.142105
1485	BOLD	401	3	0.363713
1486	BOLD	402	3	0.232447
1487	BOLD	403	3	0.548617
1488	BOLD	404	3	0.616256
1489	BOLD	405	3	0.24178
1490	BOLD	406	3	0.468583
1491	BOLD	407	3	0.12989
1492	BOLD	408	3	0.569713
1493	BOLD	409	3	0.162679
1494	BOLD	410	3	0.263957
1495	BOLD	411	3	0.494801
1496	BOLD	412	3	0.180558
1497	BOLD	413	3	0.17418
1498	BOLD	414	3	0.320745
1499	BOLD	415	3	0.543194
1500	BOLD	416	3	0.119834
1501	BOLD	417	3	0.401464
1502	BOLD	418	3	0.349959
1503	BOLD	419	3	0.184532
1504	BOLD	420	3	0.435051
1505	BOLD	421	3	0.184108
1506	BOLD	422	3	0.251941
1507	BOLD	423	3	0.428424
1508	BOLD	424	3	0.110813
1509	BOLD	425	3	0.332241
1510	BOLD	426	3	0.269419
1511	BOLD	427	3	0.13868
1512	BOLD	428	3	0.185599
1513	BOLD	429	3	0.157871
1514	BOLD	430	3	0.349909
1515	BOLD	431	3	0.22018
1516	BOLD	432	3	0.312673
1517	BOLD	433	3	0.107556
1518	BOLD	434	3	0.272809
1519	BOLD	435	3	0.140106
1520	BOLD	436	3	0.284696
1521	BOLD	437	3	0.190743
1522	BOLD	438	3	0.130477
1523	BOLD	439	3	0.0837839
1524	BOLD	440	3	0.236457
1525	BOLD	441	3	0.212844
1526	BOLD	442	3	0.108738
1527	BOLD	443	3	0.171203
1528	BOLD	444	3	0.144301
1529	BOLD	445	3	0.136047
1530	BOLD	446	3	0.211938
1531	BOLD	447	3	0.180578
1532	BOLD	448	3	0.204735
1533	BOLD	449	3	0.0855327
1534	BOLD	450	3	0.131125
1535	BOLD	451	3	0.0957689
1536	BOLD	452	3	0.18852
1537	BOLD	453	3	0.0915766
1538	BOLD	454	3	0.165047
1539	BOLD	455	3	0.136905
1540	BOLD	456	3	0.0939875
1541	BOLD	457	3	0.157164
1542	BOLD	458	3	0.106484
1543	BOLD	459	3	0.0704068
1544	BOLD	460	3	0.0978002
1545	BOLD	461	3	0.10954
1546	BOLD	462	3	0.137467
1547	BOLD	463	3	0.134325
1548	BOLD	464	3	0.146666
1549	BOLD	465	3	0.102039
1550	BOLD	466	3	0.119142
1551	BOLD	467	3	0.0763115
1552	BOLD	468	3	0.0734401
1553	BOLD	469	3	0.0988299
1554	BOLD	470	3	0.0809382
1555	BOLD	471	3	0.139275
1556	BOLD	472	3	0.0729706
1557	BOLD	473	3	0.111883
1558	BOLD	474	3	0.108036
1559	BOLD	475	3	0.0834758
1560	BOLD	476	3	0.114405
1561	BOLD	477	3	0.101573
1562	BOLD	478	3	0.100606
1563	BOLD	479	3	0.10665
1564	BOLD	480	3	0.089463
1565	BOLD	481	3	0.0865829
1566	BOLD	482	3	0.0937264
1567	BOLD	483	3	0.059026
1568	BOLD	484	3	0.0695346
1569	BOLD	485	3	0.105483
1570	BOLD	486	3	0.0739958
1571	BOLD	487	3	0.0981267
1572	BOLD	488	3	0.081015
1573	BOLD	489	3	0.0897283
1574	BOLD	490	3	0.0764764
1575	BOLD	491	3	0.0920626
1576	BOLD	492	3	0.0953299
1577	BOLD	493	3	0.0913935
1578	BOLD	494	3	0.0840149
1579	BOLD	495	3	0.091846
1580	BOLD	496	3	0.0853274
1581	BOLD	497	3	0.0815255
1582	BOLD	498	3	0.0761835
1583	BOLD	499	3	0.0885532
1584	BOLD	500	3	0.0723002
1585	BOLD	501	3	0.0763294
1586	BOLD	502	3	0.0821091
1587	BOLD	503	3	0.0809539
1588	BOLD	504	3	0.0868881
1589	BOLD	505	3	0.0828804
1590	BOLD	506	3	0.0733969
1591	BOLD	507	3	0.0761432
1592	BOLD	508	3	0.0606965
1593	BOLD	509	3	0.0672832
1594	BOLD	510	3	0.074839
1595	BOLD	511	3	0.0650666
1596	BOLD	512	3	0.0678062
1597	BOLD	513	3	0.074828
1598	BOLD	514	3	0.0839803
1599	BOLD	515	3	0.0846043
1600	BOLD	516	3	0.0694722
1601	BOLD	517	3	0.0685664
1602	BOLD	518	3	0.0723866
1603	BOLD	519	3	0.072179
1604	BOLD	520	3	0.0587785
1605	BOLD	521	3	0.108306
1606	BOLD	522	3	0.0673992
1607	BOLD	523	3	0.0742569
1608	BOLD	524	3	0.0588003
1609	BOLD	525	3	0.0969244
1610	BOLD	526	3	0.0812847
1611	BOLD	527	3	0.0949404
1612	BOLD	528	3	0.081895
1613	BOLD	529	3	0.0740148
1614	BOLD	530	3	0.0871747
1615	BOLD	531	3	0.0541617
1616	BOLD	532	3	0.077009
1617	BOLD	533	3	0.0703706
1618	BOLD	534	3	0.109402
1619	BOLD	535	3	0.0908344
1620	BOLD	536	3	0.0899196
1621	BOLD	537	3	0.0617853
1622	BOLD	538	3	0.104527
1623	BOLD	539	3	0.0833661
1624	BOLD	540	3	0.102236
1625	BOLD	541	3	0.0995609
1626	Ca$^{2\!\!+}_{slow}$	0	1	0.0343093
1627	Ca$^{2\!\!+}_{slow}$	1	1	0.188173
1628	Ca$^{2\!\!+}_{slow}$	2	1	0.0383355
1629	Ca$^{2\!\!+}_{slow}$	3	1	0.101314
1630	Ca$^{2\!\!+}_{slow}$	4	1	0.216714
1631	Ca$^{2\!\!+}_{slow}$	5	1	0.0642409
1632	Ca$^{2\!\!+}_{slow}$	6	1	0.0599896
1633	Ca$^{2\!\!+}_{slow}$	7	1	0.033393
1634	Ca$^{2\!\!+}_{slow}$	8	1	0.0369125
1635	Ca$^{2\!\!+}_{slow}$	9	1	0.147347
1636	Ca$^{2\!\!+}_{slow}$	10	1	0.229792
1637	Ca$^{2\!\!+}_{slow}$	11	1	0.180754
1638	Ca$^{2\!\!+}_{slow}$	12	1	0.274366
1639	Ca$^{2\!\!+}_{slow}$	13	1	0.0541874
1640	Ca$^{2\!\!+}_{slow}$	14	1	0.109417
1641	Ca$^{2\!\!+}_{slow}$	15	1	0.0634277
1642	Ca$^{2\!\!+}_{slow}$	16	1	0.0317436
1643	Ca$^{2\!\!+}_{slow}$	17	1	0.0466957
1644	Ca$^{2\!\!+}_{slow}$	18	1	0.0413469
1645	Ca$^{2\!\!+}_{slow}$	19	1	0.0393882
1646	Ca$^{2\!\!+}_{slow}$	20	1	0.298708
1647	Ca$^{2\!\!+}_{slow}$	21	1	0.0404664
1648	Ca$^{2\!\!+}_{slow}$	22	1	0.243227
1649	Ca$^{2\!\!+}_{slow}$	23	1	0.267275
1650	Ca$^{2\!\!+}_{slow}$	24	1	0.177942
1651	Ca$^{2\!\!+}_{slow}$	25	1	0.0545438
1652	Ca$^{2\!\!+}_{slow}$	26	1	0.110711
1653	Ca$^{2\!\!+}_{slow}$	27	1	0.0669816
1654	Ca$^{2\!\!+}_{slow}$	28	1	0.0372195
1655	Ca$^{2\!\!+}_{slow}$	29	1	0.325504
1656	Ca$^{2\!\!+}_{slow}$	30	1	0.033679
1657	Ca$^{2\!\!+}_{slow}$	31	1	0.0386321
1658	Ca$^{2\!\!+}_{slow}$	32	1	0.339659
1659	Ca$^{2\!\!+}_{slow}$	33	1	0.0550747
1660	Ca$^{2\!\!+}_{slow}$	34	1	0.0409934
1661	Ca$^{2\!\!+}_{slow}$	35	1	0.3197
1662	Ca$^{2\!\!+}_{slow}$	36	1	0.30217
1663	Ca$^{2\!\!+}_{slow}$	37	1	0.0945591
1664	Ca$^{2\!\!+}_{slow}$	38	1	0.200348
1665	Ca$^{2\!\!+}_{slow}$	39	1	0.0386195
1666	Ca$^{2\!\!+}_{slow}$	40	1	0.0457195
1667	Ca$^{2\!\!+}_{slow}$	41	1	0.0325174
1668	Ca$^{2\!\!+}_{slow}$	42	1	0.356413
1669	Ca$^{2\!\!+}_{slow}$	43	1	0.041732
1670	Ca$^{2\!\!+}_{slow}$	44	1	0.0535848
1671	Ca$^{2\!\!+}_{slow}$	45	1	0.379208
1672	Ca$^{2\!\!+}_{slow}$	46	1	0.0471974
1673	Ca$^{2\!\!+}_{slow}$	47	1	0.112879
1674	Ca$^{2\!\!+}_{slow}$	48	1	0.412301
1675	Ca$^{2\!\!+}_{slow}$	49	1	0.207307
1676	Ca$^{2\!\!+}_{slow}$	50	1	0.353001
1677	Ca$^{2\!\!+}_{slow}$	51	1	0.0368258
1678	Ca$^{2\!\!+}_{slow}$	52	1	0.0638196
1679	Ca$^{2\!\!+}_{slow}$	53	1	0.0554199
1680	Ca$^{2\!\!+}_{slow}$	54	1	0.0392363
1681	Ca$^{2\!\!+}_{slow}$	55	1	0.432236
1682	Ca$^{2\!\!+}_{slow}$	56	1	0.0465783
1683	Ca$^{2\!\!+}_{slow}$	57	1	0.0353196
1684	Ca$^{2\!\!+}_{slow}$	58	1	0.114706
1685	Ca$^{2\!\!+}_{slow}$	59	1	0.491395
1686	Ca$^{2\!\!+}_{slow}$	60	1	0.0566358
1687	Ca$^{2\!\!+}_{slow}$	61	1	0.222945
1688	Ca$^{2\!\!+}_{slow}$	62	1	0.509686
1689	Ca$^{2\!\!+}_{slow}$	63	1	0.386221
1690	Ca$^{2\!\!+}_{slow}$	64	1	0.0549114
1691	Ca$^{2\!\!+}_{slow}$	65	1	0.0584522
1692	Ca$^{2\!\!+}_{slow}$	66	1	0.0896944
1693	Ca$^{2\!\!+}_{slow}$	67	1	0.0410522
1694	Ca$^{2\!\!+}_{slow}$	68	1	0.0414729
1695	Ca$^{2\!\!+}_{slow}$	69	1	0.494113
1696	Ca$^{2\!\!+}_{slow}$	70	1	0.186205
1697	Ca$^{2\!\!+}_{slow}$	71	1	0.335864
1698	Ca$^{2\!\!+}_{slow}$	72	1	0.588532
1699	Ca$^{2\!\!+}_{slow}$	73	1	0.560665
1700	Ca$^{2\!\!+}_{slow}$	74	1	0.514339
1701	Ca$^{2\!\!+}_{slow}$	75	1	0.0569374
1702	Ca$^{2\!\!+}_{slow}$	76	1	0.068286
1703	Ca$^{2\!\!+}_{slow}$	77	1	0.0916207
1704	Ca$^{2\!\!+}_{slow}$	78	1	0.0959225
1705	Ca$^{2\!\!+}_{slow}$	79	1	0.08404
1706	Ca$^{2\!\!+}_{slow}$	80	1	0.078181
1707	Ca$^{2\!\!+}_{slow}$	81	1	0.223125
1708	Ca$^{2\!\!+}_{slow}$	82	1	0.679953
1709	Ca$^{2\!\!+}_{slow}$	83	1	0.567812
1710	Ca$^{2\!\!+}_{slow}$	84	1	0.638913
1711	Ca$^{2\!\!+}_{slow}$	85	1	0.127568
1712	Ca$^{2\!\!+}_{slow}$	86	1	0.433249
1713	Ca$^{2\!\!+}_{slow}$	87	1	0.613911
1714	Ca$^{2\!\!+}_{slow}$	88	1	0.115567
1715	Ca$^{2\!\!+}_{slow}$	89	1	0.188919
1716	Ca$^{2\!\!+}_{slow}$	90	1	0.114445
1717	Ca$^{2\!\!+}_{slow}$	91	1	0.169236
1718	Ca$^{2\!\!+}_{slow}$	92	1	0.321287
1719	Ca$^{2\!\!+}_{slow}$	93	1	0.489812
1720	Ca$^{2\!\!+}_{slow}$	94	1	0.148079
1721	Ca$^{2\!\!+}_{slow}$	95	1	0.73739
1722	Ca$^{2\!\!+}_{slow}$	96	1	0.637316
1723	Ca$^{2\!\!+}_{slow}$	97	1	0.701408
1724	Ca$^{2\!\!+}_{slow}$	98	1	0.68053
1725	Ca$^{2\!\!+}_{slow}$	99	1	0.269671
1726	Ca$^{2\!\!+}_{slow}$	100	1	0.409643
1727	Ca$^{2\!\!+}_{slow}$	101	1	0.26233
1728	Ca$^{2\!\!+}_{slow}$	102	1	0.283577
1729	Ca$^{2\!\!+}_{slow}$	103	1	0.768839
1730	Ca$^{2\!\!+}_{slow}$	104	1	0.303516
1731	Ca$^{2\!\!+}_{slow}$	105	1	0.659487
1732	Ca$^{2\!\!+}_{slow}$	106	1	0.717468
1733	Ca$^{2\!\!+}_{slow}$	107	1	0.662857
1734	Ca$^{2\!\!+}_{slow}$	108	1	0.386925
1735	Ca$^{2\!\!+}_{slow}$	109	1	0.735851
1736	Ca$^{2\!\!+}_{slow}$	110	1	0.675731
1737	Ca$^{2\!\!+}_{slow}$	111	1	0.365526
1738	Ca$^{2\!\!+}_{slow}$	112	1	0.548932
1739	Ca$^{2\!\!+}_{slow}$	113	1	0.799077
1740	Ca$^{2\!\!+}_{slow}$	114	1	0.404928
1741	Ca$^{2\!\!+}_{slow}$	115	1	0.698946
1742	Ca$^{2\!\!+}_{slow}$	116	1	0.491796
1743	Ca$^{2\!\!+}_{slow}$	117	1	0.77992
1744	Ca$^{2\!\!+}_{slow}$	118	1	0.538116
1745	Ca$^{2\!\!+}_{slow}$	119	1	0.830975
1746	Ca$^{2\!\!+}_{slow}$	120	1	0.632791
1747	Ca$^{2\!\!+}_{slow}$	121	1	0.642599
1748	Ca$^{2\!\!+}_{slow}$	122	1	0.66146
1749	Ca$^{2\!\!+}_{slow}$	123	1	0.482177
1750	Ca$^{2\!\!+}_{slow}$	124	1	0.825073
1751	Ca$^{2\!\!+}_{slow}$	125	1	0.727052
1752	Ca$^{2\!\!+}_{slow}$	126	1	0.43891
1753	Ca$^{2\!\!+}_{slow}$	127	1	0.829776
1754	Ca$^{2\!\!+}_{slow}$	128	1	0.517241
1755	Ca$^{2\!\!+}_{slow}$	129	1	0.607776
1756	Ca$^{2\!\!+}_{slow}$	130	1	0.819868
1757	Ca$^{2\!\!+}_{slow}$	131	1	0.74766
1758	Ca$^{2\!\!+}_{slow}$	132	1	0.660157
1759	Ca$^{2\!\!+}_{slow}$	133	1	0.619403
1760	Ca$^{2\!\!+}_{slow}$	134	1	0.855841
1761	Ca$^{2\!\!+}_{slow}$	135	1	0.749245
1762	Ca$^{2\!\!+}_{slow}$	136	1	0.595652
1763	Ca$^{2\!\!+}_{slow}$	137	1	0.555692
1764	Ca$^{2\!\!+}_{slow}$	138	1	0.615929
1765	Ca$^{2\!\!+}_{slow}$	139	1	0.849157
1766	Ca$^{2\!\!+}_{slow}$	140	1	0.529811
1767	Ca$^{2\!\!+}_{slow}$	141	1	0.859071
1768	Ca$^{2\!\!+}_{slow}$	142	1	0.788895
1769	Ca$^{2\!\!+}_{slow}$	143	1	0.772122
1770	Ca$^{2\!\!+}_{slow}$	144	1	0.577531
1771	Ca$^{2\!\!+}_{slow}$	145	1	0.586627
1772	Ca$^{2\!\!+}_{slow}$	146	1	0.673907
1773	Ca$^{2\!\!+}_{slow}$	147	1	0.729268
1774	Ca$^{2\!\!+}_{slow}$	148	1	0.6232
1775	Ca$^{2\!\!+}_{slow}$	149	1	0.565675
1776	Ca$^{2\!\!+}_{slow}$	150	1	0.828529
1777	Ca$^{2\!\!+}_{slow}$	151	1	0.814691
1778	Ca$^{2\!\!+}_{slow}$	152	1	0.633595
1779	Ca$^{2\!\!+}_{slow}$	153	1	0.539587
1780	Ca$^{2\!\!+}_{slow}$	154	1	0.557746
1781	Ca$^{2\!\!+}_{slow}$	155	1	0.540185
1782	Ca$^{2\!\!+}_{slow}$	156	1	0.767562
1783	Ca$^{2\!\!+}_{slow}$	157	1	0.789584
1784	Ca$^{2\!\!+}_{slow}$	158	1	0.642012
1785	Ca$^{2\!\!+}_{slow}$	159	1	0.560068
1786	Ca$^{2\!\!+}_{slow}$	160	1	0.724699
1787	Ca$^{2\!\!+}_{slow}$	161	1	0.60993
1788	Ca$^{2\!\!+}_{slow}$	162	1	0.51637
1789	Ca$^{2\!\!+}_{slow}$	163	1	0.653198
1790	Ca$^{2\!\!+}_{slow}$	164	1	0.486997
1791	Ca$^{2\!\!+}_{slow}$	165	1	0.530053
1792	Ca$^{2\!\!+}_{slow}$	166	1	0.73462
1793	Ca$^{2\!\!+}_{slow}$	167	1	0.683327
1794	Ca$^{2\!\!+}_{slow}$	168	1	0.454498
1795	Ca$^{2\!\!+}_{slow}$	169	1	0.481101
1796	Ca$^{2\!\!+}_{slow}$	170	1	0.485679
1797	Ca$^{2\!\!+}_{slow}$	171	1	0.577199
1798	Ca$^{2\!\!+}_{slow}$	172	1	0.447557
1799	Ca$^{2\!\!+}_{slow}$	173	1	0.455955
1800	Ca$^{2\!\!+}_{slow}$	174	1	0.597115
1801	Ca$^{2\!\!+}_{slow}$	175	1	0.406554
1802	Ca$^{2\!\!+}_{slow}$	176	1	0.453636
1803	Ca$^{2\!\!+}_{slow}$	177	1	0.469903
1804	Ca$^{2\!\!+}_{slow}$	178	1	0.445012
1805	Ca$^{2\!\!+}_{slow}$	179	1	0.501119
1806	Ca$^{2\!\!+}_{slow}$	180	1	0.415192
1807	Ca$^{2\!\!+}_{slow}$	181	1	0.346129
1808	Ca$^{2\!\!+}_{slow}$	182	1	0.462543
1809	Ca$^{2\!\!+}_{slow}$	183	1	0.255971
1810	Ca$^{2\!\!+}_{slow}$	184	1	0.330424
1811	Ca$^{2\!\!+}_{slow}$	185	1	0.392971
1812	Ca$^{2\!\!+}_{slow}$	186	1	0.226722
1813	Ca$^{2\!\!+}_{slow}$	187	1	0.369602
1814	Ca$^{2\!\!+}_{slow}$	188	1	0.390922
1815	Ca$^{2\!\!+}_{slow}$	189	1	0.392223
1816	Ca$^{2\!\!+}_{slow}$	190	1	0.368256
1817	Ca$^{2\!\!+}_{slow}$	191	1	0.240887
1818	Ca$^{2\!\!+}_{slow}$	192	1	0.270029
1819	Ca$^{2\!\!+}_{slow}$	193	1	0.201142
1820	Ca$^{2\!\!+}_{slow}$	194	1	0.30798
1821	Ca$^{2\!\!+}_{slow}$	195	1	0.204579
1822	Ca$^{2\!\!+}_{slow}$	196	1	0.339999
1823	Ca$^{2\!\!+}_{slow}$	197	1	0.331094
1824	Ca$^{2\!\!+}_{slow}$	198	1	0.3193
1825	Ca$^{2\!\!+}_{slow}$	199	1	0.326013
1826	Ca$^{2\!\!+}_{slow}$	200	1	0.148101
1827	Ca$^{2\!\!+}_{slow}$	201	1	0.351696
1828	Ca$^{2\!\!+}_{slow}$	202	1	0.184665
1829	Ca$^{2\!\!+}_{slow}$	203	1	0.135868
1830	Ca$^{2\!\!+}_{slow}$	204	1	0.282544
1831	Ca$^{2\!\!+}_{slow}$	205	1	0.124636
1832	Ca$^{2\!\!+}_{slow}$	206	1	0.146159
1833	Ca$^{2\!\!+}_{slow}$	207	1	0.191288
1834	Ca$^{2\!\!+}_{slow}$	208	1	0.13312
1835	Ca$^{2\!\!+}_{slow}$	209	1	0.304847
1836	Ca$^{2\!\!+}_{slow}$	210	1	0.292522
1837	Ca$^{2\!\!+}_{slow}$	211	1	0.147618
1838	Ca$^{2\!\!+}_{slow}$	212	1	0.308299
1839	Ca$^{2\!\!+}_{slow}$	213	1	0.265159
1840	Ca$^{2\!\!+}_{slow}$	214	1	0.310435
1841	Ca$^{2\!\!+}_{slow}$	215	1	0.230748
1842	Ca$^{2\!\!+}_{slow}$	216	1	0.120742
1843	Ca$^{2\!\!+}_{slow}$	217	1	0.17717
1844	Ca$^{2\!\!+}_{slow}$	218	1	0.112136
1845	Ca$^{2\!\!+}_{slow}$	219	1	0.125987
1846	Ca$^{2\!\!+}_{slow}$	220	1	0.170331
1847	Ca$^{2\!\!+}_{slow}$	221	1	0.125727
1848	Ca$^{2\!\!+}_{slow}$	222	1	0.270237
1849	Ca$^{2\!\!+}_{slow}$	223	1	0.279224
1850	Ca$^{2\!\!+}_{slow}$	224	1	0.138507
1851	Ca$^{2\!\!+}_{slow}$	225	1	0.287703
1852	Ca$^{2\!\!+}_{slow}$	226	1	0.248495
1853	Ca$^{2\!\!+}_{slow}$	227	1	0.200598
1854	Ca$^{2\!\!+}_{slow}$	228	1	0.120208
1855	Ca$^{2\!\!+}_{slow}$	229	1	0.131661
1856	Ca$^{2\!\!+}_{slow}$	230	1	0.16891
1857	Ca$^{2\!\!+}_{slow}$	231	1	0.118293
1858	Ca$^{2\!\!+}_{slow}$	232	1	0.12719
1859	Ca$^{2\!\!+}_{slow}$	233	1	0.157438
1860	Ca$^{2\!\!+}_{slow}$	234	1	0.127336
1861	Ca$^{2\!\!+}_{slow}$	235	1	0.118269
1862	Ca$^{2\!\!+}_{slow}$	236	1	0.283737
1863	Ca$^{2\!\!+}_{slow}$	237	1	0.23869
1864	Ca$^{2\!\!+}_{slow}$	238	1	0.258701
1865	Ca$^{2\!\!+}_{slow}$	239	1	0.179382
1866	Ca$^{2\!\!+}_{slow}$	240	1	0.218447
1867	Ca$^{2\!\!+}_{slow}$	241	1	0.148336
1868	Ca$^{2\!\!+}_{slow}$	242	1	0.131187
1869	Ca$^{2\!\!+}_{slow}$	243	1	0.123758
1870	Ca$^{2\!\!+}_{slow}$	244	1	0.127142
1871	Ca$^{2\!\!+}_{slow}$	245	1	0.113808
1872	Ca$^{2\!\!+}_{slow}$	246	1	0.217498
1873	Ca$^{2\!\!+}_{slow}$	247	1	0.127338
1874	Ca$^{2\!\!+}_{slow}$	248	1	0.112536
1875	Ca$^{2\!\!+}_{slow}$	249	1	0.230024
1876	Ca$^{2\!\!+}_{slow}$	250	1	0.189668
1877	Ca$^{2\!\!+}_{slow}$	251	1	0.182087
1878	Ca$^{2\!\!+}_{slow}$	252	1	0.145538
1879	Ca$^{2\!\!+}_{slow}$	253	1	0.22144
1880	Ca$^{2\!\!+}_{slow}$	254	1	0.148952
1881	Ca$^{2\!\!+}_{slow}$	255	1	0.127882
1882	Ca$^{2\!\!+}_{slow}$	256	1	0.111479
1883	Ca$^{2\!\!+}_{slow}$	257	1	0.115033
1884	Ca$^{2\!\!+}_{slow}$	258	1	0.127726
1885	Ca$^{2\!\!+}_{slow}$	259	1	0.134469
1886	Ca$^{2\!\!+}_{slow}$	260	1	0.13849
1887	Ca$^{2\!\!+}_{slow}$	261	1	0.213533
1888	Ca$^{2\!\!+}_{slow}$	262	1	0.173042
1889	Ca$^{2\!\!+}_{slow}$	263	1	0.0983352
1890	Ca$^{2\!\!+}_{slow}$	264	1	0.140906
1891	Ca$^{2\!\!+}_{slow}$	265	1	0.154474
1892	Ca$^{2\!\!+}_{slow}$	266	1	0.132632
1893	Ca$^{2\!\!+}_{slow}$	267	1	0.169813
1894	Ca$^{2\!\!+}_{slow}$	268	1	0.160975
1895	Ca$^{2\!\!+}_{slow}$	269	1	0.160309
1896	Ca$^{2\!\!+}_{slow}$	270	1	0.151112
1897	Ca$^{2\!\!+}_{slow}$	271	1	0.0273353
1898	Ca$^{2\!\!+}_{slow}$	272	1	0.184571
1899	Ca$^{2\!\!+}_{slow}$	273	1	0.0632086
1900	Ca$^{2\!\!+}_{slow}$	274	1	0.128972
1901	Ca$^{2\!\!+}_{slow}$	275	1	0.317248
1902	Ca$^{2\!\!+}_{slow}$	276	1	0.0764712
1903	Ca$^{2\!\!+}_{slow}$	277	1	0.0651497
1904	Ca$^{2\!\!+}_{slow}$	278	1	0.04908
1905	Ca$^{2\!\!+}_{slow}$	279	1	0.0504875
1906	Ca$^{2\!\!+}_{slow}$	280	1	0.194882
1907	Ca$^{2\!\!+}_{slow}$	281	1	0.253653
1908	Ca$^{2\!\!+}_{slow}$	282	1	0.224519
1909	Ca$^{2\!\!+}_{slow}$	283	1	0.260196
1910	Ca$^{2\!\!+}_{slow}$	284	1	0.050408
1911	Ca$^{2\!\!+}_{slow}$	285	1	0.141704
1912	Ca$^{2\!\!+}_{slow}$	286	1	0.102731
1913	Ca$^{2\!\!+}_{slow}$	287	1	0.0413486
1914	Ca$^{2\!\!+}_{slow}$	288	1	0.0295277
1915	Ca$^{2\!\!+}_{slow}$	289	1	0.0461409
1916	Ca$^{2\!\!+}_{slow}$	290	1	0.0412027
1917	Ca$^{2\!\!+}_{slow}$	291	1	0.233731
1918	Ca$^{2\!\!+}_{slow}$	292	1	0.0332818
1919	Ca$^{2\!\!+}_{slow}$	293	1	0.304208
1920	Ca$^{2\!\!+}_{slow}$	294	1	0.299827
1921	Ca$^{2\!\!+}_{slow}$	295	1	0.203605
1922	Ca$^{2\!\!+}_{slow}$	296	1	0.0942119
1923	Ca$^{2\!\!+}_{slow}$	297	1	0.13609
1924	Ca$^{2\!\!+}_{slow}$	298	1	0.0393541
1925	Ca$^{2\!\!+}_{slow}$	299	1	0.0352965
1926	Ca$^{2\!\!+}_{slow}$	300	1	0.292795
1927	Ca$^{2\!\!+}_{slow}$	301	1	0.0364125
1928	Ca$^{2\!\!+}_{slow}$	302	1	0.0333397
1929	Ca$^{2\!\!+}_{slow}$	303	1	0.333878
1930	Ca$^{2\!\!+}_{slow}$	304	1	0.0881969
1931	Ca$^{2\!\!+}_{slow}$	305	1	0.0494259
1932	Ca$^{2\!\!+}_{slow}$	306	1	0.365882
1933	Ca$^{2\!\!+}_{slow}$	307	1	0.326371
1934	Ca$^{2\!\!+}_{slow}$	308	1	0.136773
1935	Ca$^{2\!\!+}_{slow}$	309	1	0.246157
1936	Ca$^{2\!\!+}_{slow}$	310	1	0.0315915
1937	Ca$^{2\!\!+}_{slow}$	311	1	0.0243651
1938	Ca$^{2\!\!+}_{slow}$	312	1	0.0338902
1939	Ca$^{2\!\!+}_{slow}$	313	1	0.369754
1940	Ca$^{2\!\!+}_{slow}$	314	1	0.0285427
1941	Ca$^{2\!\!+}_{slow}$	315	1	0.0781001
1942	Ca$^{2\!\!+}_{slow}$	316	1	0.362596
1943	Ca$^{2\!\!+}_{slow}$	317	1	0.0335718
1944	Ca$^{2\!\!+}_{slow}$	318	1	0.163069
1945	Ca$^{2\!\!+}_{slow}$	319	1	0.390378
1946	Ca$^{2\!\!+}_{slow}$	320	1	0.285907
1947	Ca$^{2\!\!+}_{slow}$	321	1	0.399321
1948	Ca$^{2\!\!+}_{slow}$	322	1	0.0325703
1949	Ca$^{2\!\!+}_{slow}$	323	1	0.0336043
1950	Ca$^{2\!\!+}_{slow}$	324	1	0.0564044
1951	Ca$^{2\!\!+}_{slow}$	325	1	0.0290374
1952	Ca$^{2\!\!+}_{slow}$	326	1	0.470986
1953	Ca$^{2\!\!+}_{slow}$	327	1	0.0453867
1954	Ca$^{2\!\!+}_{slow}$	328	1	0.0344888
1955	Ca$^{2\!\!+}_{slow}$	329	1	0.160526
1956	Ca$^{2\!\!+}_{slow}$	330	1	0.45392
1957	Ca$^{2\!\!+}_{slow}$	331	1	0.0342265
1958	Ca$^{2\!\!+}_{slow}$	332	1	0.330815
1959	Ca$^{2\!\!+}_{slow}$	333	1	0.502732
1960	Ca$^{2\!\!+}_{slow}$	334	1	0.45904
1961	Ca$^{2\!\!+}_{slow}$	335	1	0.02974
1962	Ca$^{2\!\!+}_{slow}$	336	1	0.0539547
1963	Ca$^{2\!\!+}_{slow}$	337	1	0.0900832
1964	Ca$^{2\!\!+}_{slow}$	338	1	0.043369
1965	Ca$^{2\!\!+}_{slow}$	339	1	0.0530732
1966	Ca$^{2\!\!+}_{slow}$	340	1	0.491651
1967	Ca$^{2\!\!+}_{slow}$	341	1	0.226069
1968	Ca$^{2\!\!+}_{slow}$	342	1	0.407733
1969	Ca$^{2\!\!+}_{slow}$	343	1	0.604738
1970	Ca$^{2\!\!+}_{slow}$	344	1	0.549218
1971	Ca$^{2\!\!+}_{slow}$	345	1	0.531853
1972	Ca$^{2\!\!+}_{slow}$	346	1	0.0671765
1973	Ca$^{2\!\!+}_{slow}$	347	1	0.0453936
1974	Ca$^{2\!\!+}_{slow}$	348	1	0.131457
1975	Ca$^{2\!\!+}_{slow}$	349	1	0.0617084
1976	Ca$^{2\!\!+}_{slow}$	350	1	0.0818395
1977	Ca$^{2\!\!+}_{slow}$	351	1	0.071815
1978	Ca$^{2\!\!+}_{slow}$	352	1	0.283378
1979	Ca$^{2\!\!+}_{slow}$	353	1	0.659259
1980	Ca$^{2\!\!+}_{slow}$	354	1	0.544502
1981	Ca$^{2\!\!+}_{slow}$	355	1	0.625217
1982	Ca$^{2\!\!+}_{slow}$	356	1	0.178371
1983	Ca$^{2\!\!+}_{slow}$	357	1	0.476101
1984	Ca$^{2\!\!+}_{slow}$	358	1	0.618296
1985	Ca$^{2\!\!+}_{slow}$	359	1	0.138237
1986	Ca$^{2\!\!+}_{slow}$	360	1	0.128879
1987	Ca$^{2\!\!+}_{slow}$	361	1	0.108581
1988	Ca$^{2\!\!+}_{slow}$	362	1	0.130562
1989	Ca$^{2\!\!+}_{slow}$	363	1	0.341505
1990	Ca$^{2\!\!+}_{slow}$	364	1	0.530772
1991	Ca$^{2\!\!+}_{slow}$	365	1	0.175541
1992	Ca$^{2\!\!+}_{slow}$	366	1	0.695995
1993	Ca$^{2\!\!+}_{slow}$	367	1	0.621327
1994	Ca$^{2\!\!+}_{slow}$	368	1	0.674703
1995	Ca$^{2\!\!+}_{slow}$	369	1	0.658735
1996	Ca$^{2\!\!+}_{slow}$	370	1	0.251977
1997	Ca$^{2\!\!+}_{slow}$	371	1	0.417832
1998	Ca$^{2\!\!+}_{slow}$	372	1	0.230362
[truncated: 2,879 more rows]

## Sheet: Fig2-C
	mode	node	OC	pi
0	BOLD	0	1	0.103679
1	BOLD	1	1	0.174066
2	BOLD	2	1	0.130146
3	BOLD	3	1	0.158355
4	BOLD	4	1	0.230625
5	BOLD	5	1	0.157205
6	BOLD	6	1	0.0365526
7	BOLD	7	1	0.0611025
8	BOLD	8	1	0.0914813
9	BOLD	9	1	0.156002
10	BOLD	10	1	0.262204
11	BOLD	11	1	0.313223
12	BOLD	12	1	0.288225
13	BOLD	13	1	0.0897887
14	BOLD	14	1	0.138625
15	BOLD	15	1	0.13428
16	BOLD	16	1	0.0591848
17	BOLD	17	1	0.0398702
18	BOLD	18	1	0.0359861
19	BOLD	19	1	0.0675249
20	BOLD	20	1	0.390185
21	BOLD	21	1	0.0380038
22	BOLD	22	1	0.218661
23	BOLD	23	1	0.259881
24	BOLD	24	1	0.146782
25	BOLD	25	1	0.107099
26	BOLD	26	1	0.132083
27	BOLD	27	1	0.0315795
28	BOLD	28	1	0.0418153
29	BOLD	29	1	0.349257
30	BOLD	30	1	0.0322349
31	BOLD	31	1	0.0344501
32	BOLD	32	1	0.327601
33	BOLD	33	1	0.0725727
34	BOLD	34	1	0.0454463
35	BOLD	35	1	0.265062
36	BOLD	36	1	0.15703
37	BOLD	37	1	0.116574
38	BOLD	38	1	0.118685
39	BOLD	39	1	0.0242679
40	BOLD	40	1	0.022919
41	BOLD	41	1	0.0386152
42	BOLD	42	1	0.305031
43	BOLD	43	1	0.0263745
44	BOLD	44	1	0.0504743
45	BOLD	45	1	0.249348
46	BOLD	46	1	0.0204254
47	BOLD	47	1	0.0777769
48	BOLD	48	1	0.188732
49	BOLD	49	1	0.0978147
50	BOLD	50	1	0.111314
51	BOLD	51	1	0.032994
52	BOLD	52	1	0.0197881
53	BOLD	53	1	0.034664
54	BOLD	54	1	0.0223317
55	BOLD	55	1	0.294791
56	BOLD	56	1	0.035137
57	BOLD	57	1	0.0274452
58	BOLD	58	1	0.0556084
59	BOLD	59	1	0.247937
60	BOLD	60	1	0.0194927
61	BOLD	61	1	0.0883391
62	BOLD	62	1	0.154633
63	BOLD	63	1	0.0825656
64	BOLD	64	1	0.0194779
65	BOLD	65	1	0.018471
66	BOLD	66	1	0.0382351
67	BOLD	67	1	0.021488
68	BOLD	68	1	0.0342866
69	BOLD	69	1	0.26237
70	BOLD	70	1	0.0533971
71	BOLD	71	1	0.0817963
72	BOLD	72	1	0.133685
73	BOLD	73	1	0.26154
74	BOLD	74	1	0.0713937
75	BOLD	75	1	0.0280433
76	BOLD	76	1	0.018775
77	BOLD	77	1	0.0399124
78	BOLD	78	1	0.0184756
79	BOLD	79	1	0.0182495
80	BOLD	80	1	0.0227328
81	BOLD	81	1	0.050015
82	BOLD	82	1	0.101941
83	BOLD	83	1	0.27524
84	BOLD	84	1	0.229259
85	BOLD	85	1	0.0395431
86	BOLD	86	1	0.0765721
87	BOLD	87	1	0.0781926
88	BOLD	88	1	0.0312336
89	BOLD	89	1	0.0244703
90	BOLD	90	1	0.0246422
91	BOLD	91	1	0.0286837
92	BOLD	92	1	0.0554107
93	BOLD	93	1	0.0685454
94	BOLD	94	1	0.0323337
95	BOLD	95	1	0.0969814
96	BOLD	96	1	0.318259
97	BOLD	97	1	0.200125
98	BOLD	98	1	0.102179
99	BOLD	99	1	0.0426733
100	BOLD	100	1	0.0507081
101	BOLD	101	1	0.0286718
102	BOLD	102	1	0.0310925
103	BOLD	103	1	0.106708
104	BOLD	104	1	0.0356321
105	BOLD	105	1	0.0783184
106	BOLD	106	1	0.112295
107	BOLD	107	1	0.353164
108	BOLD	108	1	0.045901
109	BOLD	109	1	0.153775
110	BOLD	110	1	0.331762
111	BOLD	111	1	0.0422544
112	BOLD	112	1	0.0618487
113	BOLD	113	1	0.165982
114	BOLD	114	1	0.0404903
115	BOLD	115	1	0.0821384
116	BOLD	116	1	0.0516869
117	BOLD	117	1	0.162226
118	BOLD	118	1	0.0584293
119	BOLD	119	1	0.145083
120	BOLD	120	1	0.409474
121	BOLD	121	1	0.0702981
122	BOLD	122	1	0.316078
123	BOLD	123	1	0.0528075
124	BOLD	124	1	0.115713
125	BOLD	125	1	0.0956539
126	BOLD	126	1	0.0624193
127	BOLD	127	1	0.192807
128	BOLD	128	1	0.0619717
129	BOLD	129	1	0.438277
130	BOLD	130	1	0.106481
131	BOLD	131	1	0.208147
132	BOLD	132	1	0.0720071
133	BOLD	133	1	0.0728213
134	BOLD	134	1	0.166149
135	BOLD	135	1	0.0867652
136	BOLD	136	1	0.462234
137	BOLD	137	1	0.0721457
138	BOLD	138	1	0.374442
139	BOLD	139	1	0.110099
140	BOLD	140	1	0.0900467
141	BOLD	141	1	0.182236
142	BOLD	142	1	0.187966
143	BOLD	143	1	0.0958846
144	BOLD	144	1	0.0727936
145	BOLD	145	1	0.454729
146	BOLD	146	1	0.0751796
147	BOLD	147	1	0.0827097
148	BOLD	148	1	0.261127
149	BOLD	149	1	0.0816124
150	BOLD	150	1	0.135984
151	BOLD	151	1	0.095942
152	BOLD	152	1	0.0717882
153	BOLD	153	1	0.421846
154	BOLD	154	1	0.0957044
155	BOLD	155	1	0.0975022
156	BOLD	156	1	0.185245
157	BOLD	157	1	0.111012
158	BOLD	158	1	0.180237
159	BOLD	159	1	0.0742206
160	BOLD	160	1	0.0978116
161	BOLD	161	1	0.0796371
162	BOLD	162	1	0.451999
163	BOLD	163	1	0.0846288
164	BOLD	164	1	0.284721
165	BOLD	165	1	0.085973
166	BOLD	166	1	0.0998334
167	BOLD	167	1	0.148361
168	BOLD	168	1	0.402225
169	BOLD	169	1	0.0965477
170	BOLD	170	1	0.0764722
171	BOLD	171	1	0.172972
172	BOLD	172	1	0.0978473
173	BOLD	173	1	0.174399
174	BOLD	174	1	0.111019
175	BOLD	175	1	0.0764651
176	BOLD	176	1	0.0901514
177	BOLD	177	1	0.0813309
178	BOLD	178	1	0.392422
179	BOLD	179	1	0.103731
180	BOLD	180	1	0.353549
181	BOLD	181	1	0.0819181
182	BOLD	182	1	0.157034
183	BOLD	183	1	0.0708498
184	BOLD	184	1	0.0929598
185	BOLD	185	1	0.144523
186	BOLD	186	1	0.0758212
187	BOLD	187	1	0.223663
188	BOLD	188	1	0.363796
189	BOLD	189	1	0.121395
190	BOLD	190	1	0.380093
191	BOLD	191	1	0.0845469
192	BOLD	192	1	0.104477
193	BOLD	193	1	0.071882
194	BOLD	194	1	0.104315
195	BOLD	195	1	0.0926889
196	BOLD	196	1	0.319033
197	BOLD	197	1	0.154151
198	BOLD	198	1	0.165056
199	BOLD	199	1	0.149516
200	BOLD	200	1	0.0747286
201	BOLD	201	1	0.346611
202	BOLD	202	1	0.0955476
203	BOLD	203	1	0.068615
204	BOLD	204	1	0.11188
205	BOLD	205	1	0.081788
206	BOLD	206	1	0.0883462
207	BOLD	207	1	0.097478
208	BOLD	208	1	0.0906762
209	BOLD	209	1	0.270604
210	BOLD	210	1	0.139974
211	BOLD	211	1	0.103733
212	BOLD	212	1	0.362834
213	BOLD	213	1	0.129784
214	BOLD	214	1	0.370079
215	BOLD	215	1	0.12704
216	BOLD	216	1	0.086107
217	BOLD	217	1	0.104
218	BOLD	218	1	0.0826653
219	BOLD	219	1	0.087254
220	BOLD	220	1	0.0919539
221	BOLD	221	1	0.0895469
222	BOLD	222	1	0.188451
223	BOLD	223	1	0.327306
224	BOLD	224	1	0.105943
225	BOLD	225	1	0.352199
226	BOLD	226	1	0.146709
227	BOLD	227	1	0.128408
228	BOLD	228	1	0.0899436
229	BOLD	229	1	0.112915
230	BOLD	230	1	0.123373
231	BOLD	231	1	0.0908186
232	BOLD	232	1	0.0839196
233	BOLD	233	1	0.125185
234	BOLD	234	1	0.102137
235	BOLD	235	1	0.1049
236	BOLD	236	1	0.276391
237	BOLD	237	1	0.22786
238	BOLD	238	1	0.277999
239	BOLD	239	1	0.130183
240	BOLD	240	1	0.156821
241	BOLD	241	1	0.135821
242	BOLD	242	1	0.120869
243	BOLD	243	1	0.123017
244	BOLD	244	1	0.115099
245	BOLD	245	1	0.112627
246	BOLD	246	1	0.213285
247	BOLD	247	1	0.125945
248	BOLD	248	1	0.117228
249	BOLD	249	1	0.162423
250	BOLD	250	1	0.133653
251	BOLD	251	1	0.144135
252	BOLD	252	1	0.151787
253	BOLD	253	1	0.173625
254	BOLD	254	1	0.139955
255	BOLD	255	1	0.13601
256	BOLD	256	1	0.130407
257	BOLD	257	1	0.134853
258	BOLD	258	1	0.148076
259	BOLD	259	1	0.144785
260	BOLD	260	1	0.154369
261	BOLD	261	1	0.148711
262	BOLD	262	1	0.140322
263	BOLD	263	1	0.159982
264	BOLD	264	1	0.132209
265	BOLD	265	1	0.161432
266	BOLD	266	1	0.167626
267	BOLD	267	1	0.138303
268	BOLD	268	1	0.186874
269	BOLD	269	1	0.182722
270	BOLD	270	1	0.164382
271	BOLD	271	1	0.127021
272	BOLD	272	1	0.16629
273	BOLD	273	1	0.128047
274	BOLD	274	1	0.146074
275	BOLD	275	1	0.266917
276	BOLD	276	1	0.160609
277	BOLD	277	1	0.0450282
278	BOLD	278	1	0.0516446
279	BOLD	279	1	0.0838783
280	BOLD	280	1	0.144018
281	BOLD	281	1	0.197393
282	BOLD	282	1	0.308227
283	BOLD	283	1	0.292133
284	BOLD	284	1	0.105208
285	BOLD	285	1	0.122221
286	BOLD	286	1	0.144415
287	BOLD	287	1	0.0483853
288	BOLD	288	1	0.0410065
289	BOLD	289	1	0.0409131
290	BOLD	290	1	0.0682111
291	BOLD	291	1	0.319771
292	BOLD	292	1	0.0431799
293	BOLD	293	1	0.217799
294	BOLD	294	1	0.279956
295	BOLD	295	1	0.140101
296	BOLD	296	1	0.104728
297	BOLD	297	1	0.111699
298	BOLD	298	1	0.0443568
299	BOLD	299	1	0.0369669
300	BOLD	300	1	0.351631
301	BOLD	301	1	0.0334616
302	BOLD	302	1	0.0299468
303	BOLD	303	1	0.30853
304	BOLD	304	1	0.07074
305	BOLD	305	1	0.0430903
306	BOLD	306	1	0.262335
307	BOLD	307	1	0.18842
308	BOLD	308	1	0.101597
309	BOLD	309	1	0.136966
310	BOLD	310	1	0.031173
311	BOLD	311	1	0.0295044
312	BOLD	312	1	0.0336089
313	BOLD	313	1	0.319797
314	BOLD	314	1	0.0318724
315	BOLD	315	1	0.0507215
316	BOLD	316	1	0.26511
317	BOLD	317	1	0.0256487
318	BOLD	318	1	0.0809328
319	BOLD	319	1	0.231823
320	BOLD	320	1	0.100101
321	BOLD	321	1	0.145598
322	BOLD	322	1	0.0351972
323	BOLD	323	1	0.0262223
324	BOLD	324	1	0.0394965
325	BOLD	325	1	0.0269226
326	BOLD	326	1	0.291923
327	BOLD	327	1	0.0311902
328	BOLD	328	1	0.0278298
329	BOLD	329	1	0.0505117
330	BOLD	330	1	0.243524
331	BOLD	331	1	0.0220433
332	BOLD	332	1	0.0702006
333	BOLD	333	1	0.167994
334	BOLD	334	1	0.102658
335	BOLD	335	1	0.0207279
336	BOLD	336	1	0.0185065
337	BOLD	337	1	0.0363923
338	BOLD	338	1	0.0207887
339	BOLD	339	1	0.029954
340	BOLD	340	1	0.293627
341	BOLD	341	1	0.0491301
342	BOLD	342	1	0.0658448
343	BOLD	343	1	0.123673
344	BOLD	344	1	0.257142
345	BOLD	345	1	0.0836718
346	BOLD	346	1	0.0240556
347	BOLD	347	1	0.0201869
348	BOLD	348	1	0.0345966
349	BOLD	349	1	0.0204067
350	BOLD	350	1	0.0207543
351	BOLD	351	1	0.0220486
352	BOLD	352	1	0.0495897
353	BOLD	353	1	0.102921
354	BOLD	354	1	0.291713
355	BOLD	355	1	0.215398
356	BOLD	356	1	0.034338
357	BOLD	357	1	0.0714902
358	BOLD	358	1	0.0841833
359	BOLD	359	1	0.025818
360	BOLD	360	1	0.0218937
361	BOLD	361	1	0.0228248
362	BOLD	362	1	0.0221655
363	BOLD	363	1	0.049625
364	BOLD	364	1	0.0693386
365	BOLD	365	1	0.0260779
366	BOLD	366	1	0.11641
367	BOLD	367	1	0.29825
368	BOLD	368	1	0.187066
369	BOLD	369	1	0.10271
370	BOLD	370	1	0.0366159
371	BOLD	371	1	0.0479308
372	BOLD	372	1	0.02467
373	BOLD	373	1	0.0262316
374	BOLD	374	1	0.120091
375	BOLD	375	1	0.0274291
376	BOLD	376	1	0.0690446
377	BOLD	377	1	0.092615
378	BOLD	378	1	0.36108
379	BOLD	379	1	0.0383071
380	BOLD	380	1	0.162499
381	BOLD	381	1	0.323315
382	BOLD	382	1	0.0300412
383	BOLD	383	1	0.0528749
384	BOLD	384	1	0.150536
385	BOLD	385	1	0.0283325
386	BOLD	386	1	0.074491
387	BOLD	387	1	0.0308189
388	BOLD	388	1	0.154191
389	BOLD	389	1	0.0400234
390	BOLD	390	1	0.125248
391	BOLD	391	1	0.405145
392	BOLD	392	1	0.0475341
393	BOLD	393	1	0.259509
394	BOLD	394	1	0.0344381
395	BOLD	395	1	0.105488
396	BOLD	396	1	0.070799
397	BOLD	397	1	0.052066
398	BOLD	398	1	0.186275
399	BOLD	399	1	0.0347406
400	BOLD	400	1	0.400751
401	BOLD	401	1	0.111412
402	BOLD	402	1	0.181322
403	BOLD	403	1	0.0548675
404	BOLD	404	1	0.0437252
405	BOLD	405	1	0.158818
406	BOLD	406	1	0.0732659
407	BOLD	407	1	0.458907
408	BOLD	408	1	0.058965
409	BOLD	409	1	0.313909
410	BOLD	410	1	0.141136
411	BOLD	411	1	0.0843462
412	BOLD	412	1	0.22304
413	BOLD	413	1	0.210622
414	BOLD	414	1	0.105751
415	BOLD	415	1	0.0547726
416	BOLD	416	1	0.453057
417	BOLD	417	1	0.0770935
418	BOLD	418	1	0.0923982
419	BOLD	419	1	0.220817
420	BOLD	420	1	0.0822691
421	BOLD	421	1	0.180286
422	BOLD	422	1	0.110468
423	BOLD	423	1	0.0681597
424	BOLD	424	1	0.405127
425	BOLD	425	1	0.0987851
426	BOLD	426	1	0.133482
427	BOLD	427	1	0.236115
428	BOLD	428	1	0.128885
429	BOLD	429	1	0.2075
430	BOLD	430	1	0.0813827
431	BOLD	431	1	0.100204
432	BOLD	432	1	0.079137
433	BOLD	433	1	0.452624
434	BOLD	434	1	0.0884783
435	BOLD	435	1	0.249497
436	BOLD	436	1	0.0986023
437	BOLD	437	1	0.11985
438	BOLD	438	1	0.188448
439	BOLD	439	1	0.399631
440	BOLD	440	1	0.14363
441	BOLD	441	1	0.0852345
442	BOLD	442	1	0.22409
443	BOLD	443	1	0.142646
444	BOLD	444	1	0.189587
445	BOLD	445	1	0.128441
446	BOLD	446	1	0.101246
447	BOLD	447	1	0.105754
448	BOLD	448	1	0.109239
449	BOLD	449	1	0.425235
450	BOLD	450	1	0.108547
451	BOLD	451	1	0.342155
452	BOLD	452	1	0.118452
453	BOLD	453	1	0.166605
454	BOLD	454	1	0.100204
455	BOLD	455	1	0.16207
456	BOLD	456	1	0.184188
457	BOLD	457	1	0.093432
458	BOLD	458	1	0.225061
459	BOLD	459	1	0.40789
460	BOLD	460	1	0.117728
461	BOLD	461	1	0.375315
462	BOLD	462	1	0.111984
463	BOLD	463	1	0.120394
464	BOLD	464	1	0.0998765
465	BOLD	465	1	0.120459
466	BOLD	466	1	0.13478
467	BOLD	467	1	0.337448
468	BOLD	468	1	0.17468
469	BOLD	469	1	0.17402
470	BOLD	470	1	0.145452
471	BOLD	471	1	0.0875269
472	BOLD	472	1	0.388777
473	BOLD	473	1	0.107724
474	BOLD	474	1	0.0932517
475	BOLD	475	1	0.120487
476	BOLD	476	1	0.0977355
477	BOLD	477	1	0.102431
478	BOLD	478	1	0.109508
479	BOLD	479	1	0.10125
480	BOLD	480	1	0.242309
481	BOLD	481	1	0.155198
482	BOLD	482	1	0.120794
483	BOLD	483	1	0.373517
484	BOLD	484	1	0.179376
485	BOLD	485	1	0.363947
486	BOLD	486	1	0.125609
487	BOLD	487	1	0.0911609
488	BOLD	488	1	0.0953914
489	BOLD	489	1	0.114894
490	BOLD	490	1	0.0954056
491	BOLD	491	1	0.107603
492	BOLD	492	1	0.104643
493	BOLD	493	1	0.18417
494	BOLD	494	1	0.321314
495	BOLD	495	1	0.127521
496	BOLD	496	1	0.358245
497	BOLD	497	1	0.13845
498	BOLD	498	1	0.129574
499	BOLD	499	1	0.105968
500	BOLD	500	1	0.0951638
501	BOLD	501	1	0.111282
502	BOLD	502	1	0.11041
503	BOLD	503	1	0.121333
504	BOLD	504	1	0.11822
505	BOLD	505	1	0.112314
506	BOLD	506	1	0.12012
507	BOLD	507	1	0.332062
508	BOLD	508	1	0.235826
509	BOLD	509	1	0.261394
510	BOLD	510	1	0.138762
511	BOLD	511	1	0.153729
512	BOLD	512	1	0.139849
513	BOLD	513	1	0.121095
514	BOLD	514	1	0.123041
515	BOLD	515	1	0.121764
516	BOLD	516	1	0.121444
517	BOLD	517	1	0.19753
518	BOLD	518	1	0.126622
519	BOLD	519	1	0.13453
520	BOLD	520	1	0.24034
521	BOLD	521	1	0.173388
522	BOLD	522	1	0.149754
523	BOLD	523	1	0.173303
524	BOLD	524	1	0.170107
525	BOLD	525	1	0.136312
526	BOLD	526	1	0.125381
527	BOLD	527	1	0.149121
528	BOLD	528	1	0.11589
529	BOLD	529	1	0.150961
530	BOLD	530	1	0.156385
531	BOLD	531	1	0.196595
532	BOLD	532	1	0.205793
533	BOLD	533	1	0.194476
534	BOLD	534	1	0.140184
535	BOLD	535	1	0.156172
536	BOLD	536	1	0.150462
537	BOLD	537	1	0.204577
538	BOLD	538	1	0.167988
539	BOLD	539	1	0.219535
540	BOLD	540	1	0.154352
541	BOLD	541	1	0.138553
542	BOLD	0	2	0.0340433
543	BOLD	1	2	0.0331516
544	BOLD	2	2	0.0207571
545	BOLD	3	2	0.0291715
546	BOLD	4	2	0.0378403
547	BOLD	5	2	0.0402932
548	BOLD	6	2	0.0160769
549	BOLD	7	2	0.0190768
550	BOLD	8	2	0.015544
551	BOLD	9	2	0.0239713
552	BOLD	10	2	0.0317279
553	BOLD	11	2	0.0419131
554	BOLD	12	2	0.0409733
555	BOLD	13	2	0.0301355
556	BOLD	14	2	0.0253224
557	BOLD	15	2	0.021564
558	BOLD	16	2	0.0146126
559	BOLD	17	2	0.0147471
560	BOLD	18	2	0.0199524
561	BOLD	19	2	0.0138334
562	BOLD	20	2	0.042025
563	BOLD	21	2	0.0188926
564	BOLD	22	2	0.0253609
565	BOLD	23	2	0.0393301
566	BOLD	24	2	0.0223459
567	BOLD	25	2	0.0178127
568	BOLD	26	2	0.0178366
569	BOLD	27	2	0.0081457
570	BOLD	28	2	0.0144091
571	BOLD	29	2	0.034549
572	BOLD	30	2	0.00887399
573	BOLD	31	2	0.0138109
574	BOLD	32	2	0.0216482
575	BOLD	33	2	0.0147979
576	BOLD	34	2	0.0160328
577	BOLD	35	2	0.0252956
578	BOLD	36	2	0.0178095
579	BOLD	37	2	0.0147856
580	BOLD	38	2	0.0159992
581	BOLD	39	2	0.00447586
582	BOLD	40	2	0.00550384
583	BOLD	41	2	0.0184717
584	BOLD	42	2	0.0293651
585	BOLD	43	2	0.00946523
586	BOLD	44	2	0.0177363
587	BOLD	45	2	0.0193623
588	BOLD	46	2	0.00668028
589	BOLD	47	2	0.0138536
590	BOLD	48	2	0.0234131
591	BOLD	49	2	0.01298
592	BOLD	50	2	0.0151182
593	BOLD	51	2	0.0147688
594	BOLD	52	2	0.00538508
595	BOLD	53	2	0.01991
596	BOLD	54	2	0.010539
597	BOLD	55	2	0.0283342
598	BOLD	56	2	0.0172821
599	BOLD	57	2	0.0125171
600	BOLD	58	2	0.0188121
601	BOLD	59	2	0.0261781
602	BOLD	60	2	0.012296
603	BOLD	61	2	0.0135791
604	BOLD	62	2	0.0155619
605	BOLD	63	2	0.0115377
606	BOLD	64	2	0.0136265
607	BOLD	65	2	0.0103335
608	BOLD	66	2	0.0167777
609	BOLD	67	2	0.0121178
610	BOLD	68	2	0.0121587
611	BOLD	69	2	0.0192878
612	BOLD	70	2	0.0232023
613	BOLD	71	2	0.0165431
614	BOLD	72	2	0.0170722
615	BOLD	73	2	0.0203253
616	BOLD	74	2	0.0108379
617	BOLD	75	2	0.0160334
618	BOLD	76	2	0.0127202
619	BOLD	77	2	0.0121741
620	BOLD	78	2	0.00852873
621	BOLD	79	2	0.0113661
622	BOLD	80	2	0.0158028
623	BOLD	81	2	0.021832
624	BOLD	82	2	0.0168373
625	BOLD	83	2	0.0210072
626	BOLD	84	2	0.0253489
627	BOLD	85	2	0.0171086
628	BOLD	86	2	0.0299443
629	BOLD	87	2	0.0232448
630	BOLD	88	2	0.0175709
631	BOLD	89	2	0.012166
632	BOLD	90	2	0.0232663
633	BOLD	91	2	0.0168505
634	BOLD	92	2	0.01783
635	BOLD	93	2	0.029774
636	BOLD	94	2	0.0302513
637	BOLD	95	2	0.0233985
638	BOLD	96	2	0.0260804
639	BOLD	97	2	0.0291289
640	BOLD	98	2	0.0307304
641	BOLD	99	2	0.0317774
642	BOLD	100	2	0.0281446
643	BOLD	101	2	0.0246468
644	BOLD	102	2	0.0268887
645	BOLD	103	2	0.030097
646	BOLD	104	2	0.0401169
647	BOLD	105	2	0.0343867
648	BOLD	106	2	0.0371164
649	BOLD	107	2	0.0235418
650	BOLD	108	2	0.0440976
651	BOLD	109	2	0.0247468
652	BOLD	110	2	0.0257397
653	BOLD	111	2	0.0395107
654	BOLD	112	2	0.0461735
655	BOLD	113	2	0.0426375
656	BOLD	114	2	0.0389462
657	BOLD	115	2	0.0533767
658	BOLD	116	2	0.0426824
659	BOLD	117	2	0.0449824
660	BOLD	118	2	0.0444668
661	BOLD	119	2	0.0533114
662	BOLD	120	2	0.0301514
663	BOLD	121	2	0.0630272
664	BOLD	122	2	0.0275583
665	BOLD	123	2	0.0640793
666	BOLD	124	2	0.0580115
667	BOLD	125	2	0.0782119
668	BOLD	126	2	0.12145
669	BOLD	127	2	0.0416291
670	BOLD	128	2	0.0830196
671	BOLD	129	2	0.0337096
672	BOLD	130	2	0.0883467
673	BOLD	131	2	0.0456801
674	BOLD	132	2	0.093904
675	BOLD	133	2	0.0818139
676	BOLD	134	2	0.0539251
677	BOLD	135	2	0.116988
678	BOLD	136	2	0.0435635
679	BOLD	137	2	0.161112
680	BOLD	138	2	0.0394055
681	BOLD	139	2	0.0841792
682	BOLD	140	2	0.215146
683	BOLD	141	2	0.0684383
684	BOLD	142	2	0.0615162
685	BOLD	143	2	0.124845
686	BOLD	144	2	0.139634
687	BOLD	145	2	0.0558172
688	BOLD	146	2	0.15782
689	BOLD	147	2	0.146527
690	BOLD	148	2	0.0557392
691	BOLD	149	2	0.224578
692	BOLD	150	2	0.094663
693	BOLD	151	2	0.111737
694	BOLD	152	2	0.177608
695	BOLD	153	2	0.0671582
696	BOLD	154	2	0.299247
697	BOLD	155	2	0.350602
698	BOLD	156	2	0.0853403
699	BOLD	157	2	0.125273
700	BOLD	158	2	0.085993
701	BOLD	159	2	0.274323
702	BOLD	160	2	0.19031
703	BOLD	161	2	0.241305
704	BOLD	162	2	0.06778
705	BOLD	163	2	0.222366
706	BOLD	164	2	0.0835011
707	BOLD	165	2	0.358692
708	BOLD	166	2	0.16344
709	BOLD	167	2	0.140438
710	BOLD	168	2	0.0783472
711	BOLD	169	2	0.394652
712	BOLD	170	2	0.346831
713	BOLD	171	2	0.14525
714	BOLD	172	2	0.456385
715	BOLD	173	2	0.130992
716	BOLD	174	2	0.220095
717	BOLD	175	2	0.40608
718	BOLD	176	2	0.337202
719	BOLD	177	2	0.378445
720	BOLD	178	2	0.123391
721	BOLD	179	2	0.315897
722	BOLD	180	2	0.122008
723	BOLD	181	2	0.471416
724	BOLD	182	2	0.262599
725	BOLD	183	2	0.462528
726	BOLD	184	2	0.482018
727	BOLD	185	2	0.255126
728	BOLD	186	2	0.483867
729	BOLD	187	2	0.211191
730	BOLD	188	2	0.161629
731	BOLD	189	2	0.366733
732	BOLD	190	2	0.157967
733	BOLD	191	2	0.487771
734	BOLD	192	2	0.464837
735	BOLD	193	2	0.566133
736	BOLD	194	2	0.44612
737	BOLD	195	2	0.568797
738	BOLD	196	2	0.243833
739	BOLD	197	2	0.380145
740	BOLD	198	2	0.33802
741	BOLD	199	2	0.416179
742	BOLD	200	2	0.592077
743	BOLD	201	2	0.239075
744	BOLD	202	2	0.552577
745	BOLD	203	2	0.622681
746	BOLD	204	2	0.512508
747	BOLD	205	2	0.615356
748	BOLD	206	2	0.606809
749	BOLD	207	2	0.569795
750	BOLD	208	2	0.618535
751	BOLD	209	2	0.353317
752	BOLD	210	2	0.468288
753	BOLD	211	2	0.575898
754	BOLD	212	2	0.311645
755	BOLD	213	2	0.549873
756	BOLD	214	2	0.260603
757	BOLD	215	2	0.58301
758	BOLD	216	2	0.63993
759	BOLD	217	2	0.592624
760	BOLD	218	2	0.631918
761	BOLD	219	2	0.625732
762	BOLD	220	2	0.581597
763	BOLD	221	2	0.640693
764	BOLD	222	2	0.506355
765	BOLD	223	2	0.388787
766	BOLD	224	2	0.617182
767	BOLD	225	2	0.319545
768	BOLD	226	2	0.575079
769	BOLD	227	2	0.622575
770	BOLD	228	2	0.681089
771	BOLD	229	2	0.63985
772	BOLD	230	2	0.612702
773	BOLD	231	2	0.669938
774	BOLD	232	2	0.67083
775	BOLD	233	2	0.593518
776	BOLD	234	2	0.642856
777	BOLD	235	2	0.686835
778	BOLD	236	2	0.39226
779	BOLD	237	2	0.511984
780	BOLD	238	2	0.455333
781	BOLD	239	2	0.631666
782	BOLD	240	2	0.61356
783	BOLD	241	2	0.640148
784	BOLD	242	2	0.594162
785	BOLD	243	2	0.645733
786	BOLD	244	2	0.648096
787	BOLD	245	2	0.666494
788	BOLD	246	2	0.5313
789	BOLD	247	2	0.596521
790	BOLD	248	2	0.670425
791	BOLD	249	2	0.562496
792	BOLD	250	2	0.63121
793	BOLD	251	2	0.596735
794	BOLD	252	2	0.62056
795	BOLD	253	2	0.592991
796	BOLD	254	2	0.563425
797	BOLD	255	2	0.627213
798	BOLD	256	2	0.609147
799	BOLD	257	2	0.643325
800	BOLD	258	2	0.613199
801	BOLD	259	2	0.582864
802	BOLD	260	2	0.610631
803	BOLD	261	2	0.657044
804	BOLD	262	2	0.627749
805	BOLD	263	2	0.549026
806	BOLD	264	2	0.57942
807	BOLD	265	2	0.566668
808	BOLD	266	2	0.568898
809	BOLD	267	2	0.534252
810	BOLD	268	2	0.541224
811	BOLD	269	2	0.526517
812	BOLD	270	2	0.521707
813	BOLD	271	2	0.0623928
814	BOLD	272	2	0.0268885
815	BOLD	273	2	0.0339208
816	BOLD	274	2	0.0217875
817	BOLD	275	2	0.0398854
818	BOLD	276	2	0.0241496
819	BOLD	277	2	0.0168801
820	BOLD	278	2	0.020284
821	BOLD	279	2	0.0195827
822	BOLD	280	2	0.0267674
823	BOLD	281	2	0.0310443
824	BOLD	282	2	0.0457757
825	BOLD	283	2	0.0428168
826	BOLD	284	2	0.0221983
827	BOLD	285	2	0.0257248
828	BOLD	286	2	0.0205489
829	BOLD	287	2	0.0135104
830	BOLD	288	2	0.00934624
831	BOLD	289	2	0.0157604
832	BOLD	290	2	0.0108183
833	BOLD	291	2	0.02507
834	BOLD	292	2	0.0179835
835	BOLD	293	2	0.0242907
836	BOLD	294	2	0.0311458
837	BOLD	295	2	0.0226902
838	BOLD	296	2	0.0160884
839	BOLD	297	2	0.016937
840	BOLD	298	2	0.0244745
841	BOLD	299	2	0.00884079
842	BOLD	300	2	0.0366024
843	BOLD	301	2	0.0165349
844	BOLD	302	2	0.00857512
845	BOLD	303	2	0.0277957
846	BOLD	304	2	0.0119245
847	BOLD	305	2	0.0106012
848	BOLD	306	2	0.0242918
849	BOLD	307	2	0.017057
850	BOLD	308	2	0.0153333
851	BOLD	309	2	0.0147133
852	BOLD	310	2	0.0105041
853	BOLD	311	2	0.00875051
854	BOLD	312	2	0.00780231
855	BOLD	313	2	0.0325073
856	BOLD	314	2	0.00482812
857	BOLD	315	2	0.0128124
858	BOLD	316	2	0.0276514
859	BOLD	317	2	0.00886597
860	BOLD	318	2	0.0125461
861	BOLD	319	2	0.0177644
862	BOLD	320	2	0.0132931
863	BOLD	321	2	0.0127455
864	BOLD	322	2	0.0062952
865	BOLD	323	2	0.00921505
866	BOLD	324	2	0.0113163
867	BOLD	325	2	0.00870317
868	BOLD	326	2	0.0261633
869	BOLD	327	2	0.0108518
870	BOLD	328	2	0.00463237
871	BOLD	329	2	0.0112586
872	BOLD	330	2	0.0320201
873	BOLD	331	2	0.00712652
874	BOLD	332	2	0.0105435
875	BOLD	333	2	0.0145215
876	BOLD	334	2	0.0105572
877	BOLD	335	2	0.00686371
878	BOLD	336	2	0.00574197
879	BOLD	337	2	0.0126055
880	BOLD	338	2	0.00638973
881	BOLD	339	2	0.00673821
882	BOLD	340	2	0.0249226
883	BOLD	341	2	0.0131751
884	BOLD	342	2	0.0136319
885	BOLD	343	2	0.0132628
886	BOLD	344	2	0.0131388
887	BOLD	345	2	0.0125009
888	BOLD	346	2	0.00677096
889	BOLD	347	2	0.0077918
890	BOLD	348	2	0.00616129
891	BOLD	349	2	0.00940355
892	BOLD	350	2	0.00723037
893	BOLD	351	2	0.0100932
894	BOLD	352	2	0.00936108
895	BOLD	353	2	0.0228465
896	BOLD	354	2	0.0306816
897	BOLD	355	2	0.0156335
898	BOLD	356	2	0.0078654
899	BOLD	357	2	0.0170887
900	BOLD	358	2	0.0143517
901	BOLD	359	2	0.0118781
902	BOLD	360	2	0.0114912
903	BOLD	361	2	0.0109008
904	BOLD	362	2	0.00805144
905	BOLD	363	2	0.0113264
906	BOLD	364	2	0.0170517
907	BOLD	365	2	0.0131225
908	BOLD	366	2	0.0196498
909	BOLD	367	2	0.0235061
910	BOLD	368	2	0.0212211
911	BOLD	369	2	0.019017
912	BOLD	370	2	0.0127627
913	BOLD	371	2	0.0136901
914	BOLD	372	2	0.00911326
915	BOLD	373	2	0.0104353
916	BOLD	374	2	0.0201314
917	BOLD	375	2	0.0123019
918	BOLD	376	2	0.0218326
919	BOLD	377	2	0.0275229
920	BOLD	378	2	0.0268975
921	BOLD	379	2	0.016385
922	BOLD	380	2	0.0208035
923	BOLD	381	2	0.023887
924	BOLD	382	2	0.00849953
925	BOLD	383	2	0.0244395
926	BOLD	384	2	0.0299892
927	BOLD	385	2	0.00895786
928	BOLD	386	2	0.0240557
929	BOLD	387	2	0.0101266
930	BOLD	388	2	0.0323355
931	BOLD	389	2	0.0156979
932	BOLD	390	2	0.0366634
933	BOLD	391	2	0.0302746
934	BOLD	392	2	0.0263357
935	BOLD	393	2	0.0297584
936	BOLD	394	2	0.0145792
937	BOLD	395	2	0.0348647
938	BOLD	396	2	0.0361858
939	BOLD	397	2	0.0338775
940	BOLD	398	2	0.0377473
941	BOLD	399	2	0.016627
942	BOLD	400	2	0.0376165
943	BOLD	401	2	0.0508163
944	BOLD	402	2	0.0370118
945	BOLD	403	2	0.024072
946	BOLD	404	2	0.0203628
947	BOLD	405	2	0.0462764
948	BOLD	406	2	0.0385186
949	BOLD	407	2	0.0438931
950	BOLD	408	2	0.0475688
951	BOLD	409	2	0.0332369
952	BOLD	410	2	0.0595606
953	BOLD	411	2	0.0660382
954	BOLD	412	2	0.0627938
955	BOLD	413	2	0.0674282
956	BOLD	414	2	0.0675702
957	BOLD	415	2	0.0327783
958	BOLD	416	2	0.0483369
959	BOLD	417	2	0.067049
960	BOLD	418	2	0.0847162
961	BOLD	419	2	0.0585058
962	BOLD	420	2	0.0855838
963	BOLD	421	2	0.0822069
964	BOLD	422	2	0.0800312
965	BOLD	423	2	0.074594
966	BOLD	424	2	0.0414666
967	BOLD	425	2	0.14887
968	BOLD	426	2	0.208967
969	BOLD	427	2	0.0839205
970	BOLD	428	2	0.120078
971	BOLD	429	2	0.0855243
972	BOLD	430	2	0.146042
973	BOLD	431	2	0.151503
974	BOLD	432	2	0.152043
975	BOLD	433	2	0.0654626
976	BOLD	434	2	0.162361
977	BOLD	435	2	0.0754238
978	BOLD	436	2	0.21139
979	BOLD	437	2	0.142105
980	BOLD	438	2	0.114363
981	BOLD	439	2	0.0730409
982	BOLD	440	2	0.250345
983	BOLD	441	2	0.277524
984	BOLD	442	2	0.124249
985	BOLD	443	2	0.353189
986	BOLD	444	2	0.124921
987	BOLD	445	2	0.201303
988	BOLD	446	2	0.304143
989	BOLD	447	2	0.250015
990	BOLD	448	2	0.270513
991	BOLD	449	2	0.118421
992	BOLD	450	2	0.291821
993	BOLD	451	2	0.106367
994	BOLD	452	2	0.365693
995	BOLD	453	2	0.28208
996	BOLD	454	2	0.421204
997	BOLD	455	2	0.43305
998	BOLD	456	2	0.265603
999	BOLD	457	2	0.423862
1000	BOLD	458	2	0.207264
1001	BOLD	459	2	0.149895
1002	BOLD	460	2	0.380482
1003	BOLD	461	2	0.154738
1004	BOLD	462	2	0.402122
1005	BOLD	463	2	0.369169
1006	BOLD	464	2	0.497024
1007	BOLD	465	2	0.398466
1008	BOLD	466	2	0.525848
1009	BOLD	467	2	0.225253
1010	BOLD	468	2	0.397885
1011	BOLD	469	2	0.337962
1012	BOLD	470	2	0.458623
1013	BOLD	471	2	0.537904
1014	BOLD	472	2	0.226952
1015	BOLD	473	2	0.573185
1016	BOLD	474	2	0.559612
1017	BOLD	475	2	0.531075
1018	BOLD	476	2	0.576844
1019	BOLD	477	2	0.54749
1020	BOLD	478	2	0.561552
1021	BOLD	479	2	0.601995
1022	BOLD	480	2	0.357477
1023	BOLD	481	2	0.478649
1024	BOLD	482	2	0.605612
1025	BOLD	483	2	0.286717
1026	BOLD	484	2	0.515437
1027	BOLD	485	2	0.253099
1028	BOLD	486	2	0.585888
1029	BOLD	487	2	0.631582
1030	BOLD	488	2	0.632535
1031	BOLD	489	2	0.5764
1032	BOLD	490	2	0.641652
1033	BOLD	491	2	0.646114
1034	BOLD	492	2	0.650572
1035	BOLD	493	2	0.47871
1036	BOLD	494	2	0.34762
1037	BOLD	495	2	0.639173
1038	BOLD	496	2	0.293048
1039	BOLD	497	2	0.589917
1040	BOLD	498	2	0.621067
1041	BOLD	499	2	0.666652
1042	BOLD	500	2	0.698615
1043	BOLD	501	2	0.67111
1044	BOLD	502	2	0.670753
1045	BOLD	503	2	0.646336
1046	BOLD	504	2	0.655092
1047	BOLD	505	2	0.670707
1048	BOLD	506	2	0.659712
1049	BOLD	507	2	0.341836
1050	BOLD	508	2	0.509919
1051	BOLD	509	2	0.450606
1052	BOLD	510	2	0.650477
1053	BOLD	511	2	0.647784
1054	BOLD	512	2	0.645497
1055	BOLD	513	2	0.677327
1056	BOLD	514	2	0.668477
1057	BOLD	515	2	0.671418
1058	BOLD	516	2	0.683177
1059	BOLD	517	2	0.567834
1060	BOLD	518	2	0.663159
1061	BOLD	519	2	0.658098
1062	BOLD	520	2	0.51326
1063	BOLD	521	2	0.571836
1064	BOLD	522	2	0.645727
1065	BOLD	523	2	0.597364
1066	BOLD	524	2	0.641737
1067	BOLD	525	2	0.581451
1068	BOLD	526	2	0.658621
1069	BOLD	527	2	0.603976
1070	BOLD	528	2	0.673132
1071	BOLD	529	2	0.618289
1072	BOLD	530	2	0.589145
1073	BOLD	531	2	0.598883
1074	BOLD	532	2	0.606085
1075	BOLD	533	2	0.564902
1076	BOLD	534	2	0.603739
1077	BOLD	535	2	0.602066
1078	BOLD	536	2	0.60066
1079	BOLD	537	2	0.563012
1080	BOLD	538	2	0.529756
1081	BOLD	539	2	0.560399
1082	BOLD	540	2	0.565029
1083	BOLD	541	2	0.580474
1084	BOLD	0	3	0.397406
1085	BOLD	1	3	0.121043
1086	BOLD	2	3	0.301593
1087	BOLD	3	3	0.0895678
1088	BOLD	4	3	0.0571241
1089	BOLD	5	3	0.186659
1090	BOLD	6	3	0.592386
1091	BOLD	7	3	0.558758
1092	BOLD	8	3	0.41654
1093	BOLD	9	3	0.100299
1094	BOLD	10	3	0.0750198
1095	BOLD	11	3	0.0536775
1096	BOLD	12	3	0.0424908
1097	BOLD	13	3	0.282349
1098	BOLD	14	3	0.120953
1099	BOLD	15	3	0.186844
1100	BOLD	16	3	0.487846
1101	BOLD	17	3	0.584198
1102	BOLD	18	3	0.627929
1103	BOLD	19	3	0.39576
1104	BOLD	20	3	0.0202688
1105	BOLD	21	3	0.643893
1106	BOLD	22	3	0.0683368
1107	BOLD	23	3	0.0356367
1108	BOLD	24	3	0.10603
1109	BOLD	25	3	0.253776
1110	BOLD	26	3	0.150924
1111	BOLD	27	3	0.703178
1112	BOLD	28	3	0.508577
1113	BOLD	29	3	0.0313519
1114	BOLD	30	3	0.645429
1115	BOLD	31	3	0.578956
1116	BOLD	32	3	0.0417359
1117	BOLD	33	3	0.319332
1118	BOLD	34	3	0.444495
1119	BOLD	35	3	0.0456638
1120	BOLD	36	3	0.0899014
1121	BOLD	37	3	0.173303
1122	BOLD	38	3	0.124031
1123	BOLD	39	3	0.720658
1124	BOLD	40	3	0.764675
1125	BOLD	41	3	0.512651
1126	BOLD	42	3	0.0365968
1127	BOLD	43	3	0.660663
1128	BOLD	44	3	0.368952
1129	BOLD	45	3	0.0630242
1130	BOLD	46	3	0.751899
1131	BOLD	47	3	0.245192
1132	BOLD	48	3	0.0898006
1133	BOLD	49	3	0.155824
1134	BOLD	50	3	0.113035
1135	BOLD	51	3	0.576827
1136	BOLD	52	3	0.764199
1137	BOLD	53	3	0.471632
1138	BOLD	54	3	0.719907
1139	BOLD	55	3	0.0381853
1140	BOLD	56	3	0.51748
1141	BOLD	57	3	0.62094
1142	BOLD	58	3	0.344885
1143	BOLD	59	3	0.0505762
1144	BOLD	60	3	0.731585
1145	BOLD	61	3	0.21016
1146	BOLD	62	3	0.0946889
1147	BOLD	63	3	0.164781
1148	BOLD	64	3	0.742431
1149	BOLD	65	3	0.745015
1150	BOLD	66	3	0.425783
1151	BOLD	67	3	0.691105
1152	BOLD	68	3	0.529382
1153	BOLD	69	3	0.0515399
1154	BOLD	70	3	0.29412
1155	BOLD	71	3	0.230716
1156	BOLD	72	3	0.103851
1157	BOLD	73	3	0.0322291
1158	BOLD	74	3	0.177879
1159	BOLD	75	3	0.622242
1160	BOLD	76	3	0.699239
1161	BOLD	77	3	0.420707
1162	BOLD	78	3	0.726062
1163	BOLD	79	3	0.714686
1164	BOLD	80	3	0.651136
1165	BOLD	81	3	0.274226
1166	BOLD	82	3	0.119924
1167	BOLD	83	3	0.0417633
1168	BOLD	84	3	0.0595735
1169	BOLD	85	3	0.503261
1170	BOLD	86	3	0.169322
1171	BOLD	87	3	0.141554
1172	BOLD	88	3	0.567855
1173	BOLD	89	3	0.665504
1174	BOLD	90	3	0.618677
1175	BOLD	91	3	0.62273
1176	BOLD	92	3	0.340793
1177	BOLD	93	3	0.19313
1178	BOLD	94	3	0.512908
1179	BOLD	95	3	0.113229
1180	BOLD	96	3	0.0394884
1181	BOLD	97	3	0.0642111
1182	BOLD	98	3	0.107111
1183	BOLD	99	3	0.421958
1184	BOLD	100	3	0.331153
1185	BOLD	101	3	0.559384
1186	BOLD	102	3	0.499353
1187	BOLD	103	3	0.0843174
1188	BOLD	104	3	0.434887
1189	BOLD	105	3	0.193872
1190	BOLD	106	3	0.121215
1191	BOLD	107	3	0.0373896
1192	BOLD	108	3	0.348791
1193	BOLD	109	3	0.0791287
1194	BOLD	110	3	0.0427661
1195	BOLD	111	3	0.429191
1196	BOLD	112	3	0.244896
1197	BOLD	113	3	0.0624552
1198	BOLD	114	3	0.388414
1199	BOLD	115	3	0.166916
1200	BOLD	116	3	0.30033
1201	BOLD	117	3	0.0617732
1202	BOLD	118	3	0.24534
1203	BOLD	119	3	0.0828201
1204	BOLD	120	3	0.0358261
1205	BOLD	121	3	0.192324
1206	BOLD	122	3	0.041345
1207	BOLD	123	3	0.280249
1208	BOLD	124	3	0.0899829
1209	BOLD	125	3	0.107457
1210	BOLD	126	3	0.22433
1211	BOLD	127	3	0.0458756
1212	BOLD	128	3	0.216051
1213	BOLD	129	3	0.0354769
1214	BOLD	130	3	0.0797948
1215	BOLD	131	3	0.0448393
1216	BOLD	132	3	0.123875
1217	BOLD	133	3	0.153694
1218	BOLD	134	3	0.0526308
1219	BOLD	135	3	0.10649
1220	BOLD	136	3	0.0376527
1221	BOLD	137	3	0.146676
1222	BOLD	138	3	0.0342791
1223	BOLD	139	3	0.0571212
1224	BOLD	140	3	0.11752
1225	BOLD	141	3	0.031695
1226	BOLD	142	3	0.0362142
1227	BOLD	143	3	0.0695717
1228	BOLD	144	3	0.126822
1229	BOLD	145	3	0.0260506
1230	BOLD	146	3	0.0728546
1231	BOLD	147	3	0.0690626
1232	BOLD	148	3	0.0367659
1233	BOLD	149	3	0.0977188
1234	BOLD	150	3	0.0357689
1235	BOLD	151	3	0.0510821
1236	BOLD	152	3	0.089264
1237	BOLD	153	3	0.0225903
1238	BOLD	154	3	0.0854247
1239	BOLD	155	3	0.066986
1240	BOLD	156	3	0.0251094
1241	BOLD	157	3	0.0453409
1242	BOLD	158	3	0.0467278
1243	BOLD	159	3	0.0791772
1244	BOLD	160	3	0.0419349
1245	BOLD	161	3	0.0601352
1246	BOLD	162	3	0.0241371
1247	BOLD	163	3	0.0588635
1248	BOLD	164	3	0.0385797
1249	BOLD	165	3	0.0705099
1250	BOLD	166	3	0.0413617
1251	BOLD	167	3	0.0326018
1252	BOLD	168	3	0.0265971
1253	BOLD	169	3	0.059455
1254	BOLD	170	3	0.0519412
1255	BOLD	171	3	0.0327716
1256	BOLD	172	3	0.05711
1257	BOLD	173	3	0.047429
1258	BOLD	174	3	0.0451414
1259	BOLD	175	3	0.0535902
1260	BOLD	176	3	0.0517243
1261	BOLD	177	3	0.0554017
1262	BOLD	178	3	0.030276
1263	BOLD	179	3	0.0352193
1264	BOLD	180	3	0.0221552
1265	BOLD	181	3	0.0543698
1266	BOLD	182	3	0.0252884
1267	BOLD	183	3	0.0462464
1268	BOLD	184	3	0.0557249
1269	BOLD	185	3	0.0318634
1270	BOLD	186	3	0.0435683
1271	BOLD	187	3	0.0318674
1272	BOLD	188	3	0.0306987
1273	BOLD	189	3	0.0301598
1274	BOLD	190	3	0.0420812
1275	BOLD	191	3	0.0390448
1276	BOLD	192	3	0.0243273
1277	BOLD	193	3	0.036401
1278	BOLD	194	3	0.0301783
1279	BOLD	195	3	0.037063
1280	BOLD	196	3	0.0319585
1281	BOLD	197	3	0.027521
1282	BOLD	198	3	0.0350715
1283	BOLD	199	3	0.0228305
1284	BOLD	200	3	0.039628
1285	BOLD	201	3	0.0295187
1286	BOLD	202	3	0.0500487
1287	BOLD	203	3	0.0285477
1288	BOLD	204	3	0.0265552
1289	BOLD	205	3	0.0394963
1290	BOLD	206	3	0.0234505
1291	BOLD	207	3	0.0317242
1292	BOLD	208	3	0.025212
1293	BOLD	209	3	0.0247347
1294	BOLD	210	3	0.042987
1295	BOLD	211	3	0.0272799
1296	BOLD	212	3	0.0267157
1297	BOLD	213	3	0.0274811
1298	BOLD	214	3	0.040021
1299	BOLD	215	3	0.0237489
1300	BOLD	216	3	0.0332946
1301	BOLD	217	3	0.0323464
1302	BOLD	218	3	0.0316681
1303	BOLD	219	3	0.0327433
1304	BOLD	220	3	0.042824
1305	BOLD	221	3	0.0356022
1306	BOLD	222	3	0.0227515
1307	BOLD	223	3	0.0197829
1308	BOLD	224	3	0.0206059
1309	BOLD	225	3	0.0186062
1310	BOLD	226	3	0.0283613
1311	BOLD	227	3	0.025099
1312	BOLD	228	3	0.0307082
1313	BOLD	229	3	0.0225249
1314	BOLD	230	3	0.0207913
1315	BOLD	231	3	0.0241057
1316	BOLD	232	3	0.026217
1317	BOLD	233	3	0.0350398
1318	BOLD	234	3	0.0319179
1319	BOLD	235	3	0.0167775
1320	BOLD	236	3	0.0265566
1321	BOLD	237	3	0.0233668
1322	BOLD	238	3	0.0242749
1323	BOLD	239	3	0.0191553
1324	BOLD	240	3	0.0191869
1325	BOLD	241	3	0.0132894
1326	BOLD	242	3	0.0323009
1327	BOLD	243	3	0.0234737
1328	BOLD	244	3	0.0238592
1329	BOLD	245	3	0.0145478
1330	BOLD	246	3	0.0337919
1331	BOLD	247	3	0.020833
1332	BOLD	248	3	0.0107039
1333	BOLD	249	3	0.028425
1334	BOLD	250	3	0.0170787
1335	BOLD	251	3	0.0232161
1336	BOLD	252	3	0.0162463
1337	BOLD	253	3	0.02068
1338	BOLD	254	3	0.0474075
1339	BOLD	255	3	0.0187958
1340	BOLD	256	3	0.019558
1341	BOLD	257	3	0.0172897
1342	BOLD	258	3	0.0179736
1343	BOLD	259	3	0.0242894
1344	BOLD	260	3	0.0117226
1345	BOLD	261	3	0.0105016
1346	BOLD	262	3	0.0137635
1347	BOLD	263	3	0.0394596
1348	BOLD	264	3	0.0211249
1349	BOLD	265	3	0.0180553
1350	BOLD	266	3	0.0109462
1351	BOLD	267	3	0.0398158
1352	BOLD	268	3	0.012357
1353	BOLD	269	3	0.0257727
1354	BOLD	270	3	0.0248819
1355	BOLD	271	3	0.318178
1356	BOLD	272	3	0.098679
1357	BOLD	273	3	0.244659
1358	BOLD	274	3	0.158574
1359	BOLD	275	3	0.0466272
1360	BOLD	276	3	0.22013
1361	BOLD	277	3	0.56132
1362	BOLD	278	3	0.524325
1363	BOLD	279	3	0.420536
1364	BOLD	280	3	0.115195
1365	BOLD	281	3	0.0977169
1366	BOLD	282	3	0.0507244
1367	BOLD	283	3	0.0350864
1368	BOLD	284	3	0.31894
1369	BOLD	285	3	0.123263
1370	BOLD	286	3	0.190093
1371	BOLD	287	3	0.507442
1372	BOLD	288	3	0.569212
1373	BOLD	289	3	0.574084
1374	BOLD	290	3	0.410126
1375	BOLD	291	3	0.0178584
1376	BOLD	292	3	0.57028
1377	BOLD	293	3	0.0581688
1378	BOLD	294	3	0.041257
1379	BOLD	295	3	0.0890113
1380	BOLD	296	3	0.260835
1381	BOLD	297	3	0.155453
1382	BOLD	298	3	0.599386
1383	BOLD	299	3	0.59008
1384	BOLD	300	3	0.0325263
1385	BOLD	301	3	0.648504
1386	BOLD	302	3	0.651394
1387	BOLD	303	3	0.0473598
1388	BOLD	304	3	0.321514
1389	BOLD	305	3	0.485443
1390	BOLD	306	3	0.040203
1391	BOLD	307	3	0.0591736
1392	BOLD	308	3	0.194461
1393	BOLD	309	3	0.109919
1394	BOLD	310	3	0.673014
1395	BOLD	311	3	0.69289
1396	BOLD	312	3	0.590074
1397	BOLD	313	3	0.0378506
1398	BOLD	314	3	0.669561
1399	BOLD	315	3	0.391362
1400	BOLD	316	3	0.050032
1401	BOLD	317	3	0.740767
1402	BOLD	318	3	0.255565
1403	BOLD	319	3	0.0602706
1404	BOLD	320	3	0.142175
1405	BOLD	321	3	0.0863895
1406	BOLD	322	3	0.622517
1407	BOLD	323	3	0.738526
1408	BOLD	324	3	0.485098
1409	BOLD	325	3	0.703304
1410	BOLD	326	3	0.0457556
1411	BOLD	327	3	0.571217
1412	BOLD	328	3	0.652448
1413	BOLD	329	3	0.339969
1414	BOLD	330	3	0.058473
1415	BOLD	331	3	0.746797
1416	BOLD	332	3	0.191256
1417	BOLD	333	3	0.0838411
1418	BOLD	334	3	0.11585
1419	BOLD	335	3	0.747458
1420	BOLD	336	3	0.753759
1421	BOLD	337	3	0.452962
1422	BOLD	338	3	0.71316
1423	BOLD	339	3	0.582707
1424	BOLD	340	3	0.0481561
1425	BOLD	341	3	0.31585
1426	BOLD	342	3	0.207483
1427	BOLD	343	3	0.0937605
1428	BOLD	344	3	0.0592888
1429	BOLD	345	3	0.146669
1430	BOLD	346	3	0.651939
1431	BOLD	347	3	0.712582
1432	BOLD	348	3	0.473373
1433	BOLD	349	3	0.725564
1434	BOLD	350	3	0.713473
1435	BOLD	351	3	0.672158
1436	BOLD	352	3	0.347491
1437	BOLD	353	3	0.119715
1438	BOLD	354	3	0.0481639
1439	BOLD	355	3	0.0568833
1440	BOLD	356	3	0.553464
1441	BOLD	357	3	0.214235
1442	BOLD	358	3	0.152881
1443	BOLD	359	3	0.623135
1444	BOLD	360	3	0.688809
1445	BOLD	361	3	0.657188
1446	BOLD	362	3	0.679875
1447	BOLD	363	3	0.38933
1448	BOLD	364	3	0.220196
1449	BOLD	365	3	0.57843
1450	BOLD	366	3	0.109542
1451	BOLD	367	3	0.046123
1452	BOLD	368	3	0.0759585
1453	BOLD	369	3	0.118342
1454	BOLD	370	3	0.504074
1455	BOLD	371	3	0.417205
1456	BOLD	372	3	0.630561
1457	BOLD	373	3	0.584549
1458	BOLD	374	3	0.100407
1459	BOLD	375	3	0.54693
1460	BOLD	376	3	0.260106
1461	BOLD	377	3	0.133698
1462	BOLD	378	3	0.0410039
1463	BOLD	379	3	0.453461
1464	BOLD	380	3	0.0768227
1465	BOLD	381	3	0.0559358
1466	BOLD	382	3	0.565943
1467	BOLD	383	3	0.353459
1468	BOLD	384	3	0.0752005
1469	BOLD	385	3	0.534322
1470	BOLD	386	3	0.268658
1471	BOLD	387	3	0.462714
1472	BOLD	388	3	0.0792836
1473	BOLD	389	3	0.378852
1474	BOLD	390	3	0.103481
1475	BOLD	391	3	0.0428324
1476	BOLD	392	3	0.294836
1477	BOLD	393	3	0.0528314
1478	BOLD	394	3	0.424404
1479	BOLD	395	3	0.146266
1480	BOLD	396	3	0.184637
1481	BOLD	397	3	0.349524
1482	BOLD	398	3	0.0574498
1483	BOLD	399	3	0.353494
1484	BOLD	400	3	0.0402688
1485	BOLD	401	3	0.112496
1486	BOLD	402	3	0.0683387
1487	BOLD	403	3	0.21537
1488	BOLD	404	3	0.2803
1489	BOLD	405	3	0.0633668
1490	BOLD	406	3	0.142965
1491	BOLD	407	3	0.0402719
1492	BOLD	408	3	0.242114
1493	BOLD	409	3	0.0456673
1494	BOLD	410	3	0.0683684
1495	BOLD	411	3	0.226666
1496	BOLD	412	3	0.0387507
1497	BOLD	413	3	0.0415168
1498	BOLD	414	3	0.0823947
1499	BOLD	415	3	0.213994
1500	BOLD	416	3	0.0335256
1501	BOLD	417	3	0.113288
1502	BOLD	418	3	0.0896642
1503	BOLD	419	3	0.0547827
1504	BOLD	420	3	0.150107
1505	BOLD	421	3	0.0437213
1506	BOLD	422	3	0.059174
1507	BOLD	423	3	0.139118
1508	BOLD	424	3	0.0329617
1509	BOLD	425	3	0.113151
1510	BOLD	426	3	0.0982371
1511	BOLD	427	3	0.030992
1512	BOLD	428	3	0.0477412
1513	BOLD	429	3	0.0447266
1514	BOLD	430	3	0.110944
1515	BOLD	431	3	0.0534193
1516	BOLD	432	3	0.0820115
1517	BOLD	433	3	0.034788
1518	BOLD	434	3	0.0711646
1519	BOLD	435	3	0.0401582
1520	BOLD	436	3	0.0772003
1521	BOLD	437	3	0.0472012
1522	BOLD	438	3	0.0337399
1523	BOLD	439	3	0.0214094
1524	BOLD	440	3	0.0746158
1525	BOLD	441	3	0.0504961
1526	BOLD	442	3	0.0297477
1527	BOLD	443	3	0.0641254
1528	BOLD	444	3	0.0520049
1529	BOLD	445	3	0.0374052
1530	BOLD	446	3	0.0610726
1531	BOLD	447	3	0.0466928
1532	BOLD	448	3	0.0588904
1533	BOLD	449	3	0.0268923
1534	BOLD	450	3	0.0253441
1535	BOLD	451	3	0.0294562
1536	BOLD	452	3	0.060132
1537	BOLD	453	3	0.0248563
1538	BOLD	454	3	0.0470131
1539	BOLD	455	3	0.0503711
1540	BOLD	456	3	0.0306625
1541	BOLD	457	3	0.0503831
1542	BOLD	458	3	0.0464639
1543	BOLD	459	3	0.0248608
1544	BOLD	460	3	0.0314426
1545	BOLD	461	3	0.0455031
1546	BOLD	462	3	0.047287
1547	BOLD	463	3	0.0451616
1548	BOLD	464	3	0.0485866
1549	BOLD	465	3	0.0342041
1550	BOLD	466	3	0.0389054
1551	BOLD	467	3	0.0315389
1552	BOLD	468	3	0.0188039
1553	BOLD	469	3	0.0438349
1554	BOLD	470	3	0.0273456
1555	BOLD	471	3	0.0439907
1556	BOLD	472	3	0.0292307
1557	BOLD	473	3	0.0439832
1558	BOLD	474	3	0.0403535
1559	BOLD	475	3	0.0294574
1560	BOLD	476	3	0.0364981
1561	BOLD	477	3	0.0359958
1562	BOLD	478	3	0.0329036
1563	BOLD	479	3	0.0365126
1564	BOLD	480	3	0.0356181
1565	BOLD	481	3	0.0327818
1566	BOLD	482	3	0.0326126
1567	BOLD	483	3	0.0174636
1568	BOLD	484	3	0.0240379
1569	BOLD	485	3	0.0387633
1570	BOLD	486	3	0.0270094
1571	BOLD	487	3	0.0319169
1572	BOLD	488	3	0.0282613
1573	BOLD	489	3	0.0360793
1574	BOLD	490	3	0.0256934
1575	BOLD	491	3	0.0342084
1576	BOLD	492	3	0.0308315
1577	BOLD	493	3	0.0371113
1578	BOLD	494	3	0.0247747
1579	BOLD	495	3	0.0317572
1580	BOLD	496	3	0.0277863
1581	BOLD	497	3	0.028021
1582	BOLD	498	3	0.0256293
1583	BOLD	499	3	0.0258067
1584	BOLD	500	3	0.0221504
1585	BOLD	501	3	0.0277665
1586	BOLD	502	3	0.0205895
1587	BOLD	503	3	0.0214
1588	BOLD	504	3	0.0274587
1589	BOLD	505	3	0.0277231
1590	BOLD	506	3	0.0229092
1591	BOLD	507	3	0.017387
1592	BOLD	508	3	0.0219584
1593	BOLD	509	3	0.0194766
1594	BOLD	510	3	0.0252132
1595	BOLD	511	3	0.0268473
1596	BOLD	512	3	0.0178425
1597	BOLD	513	3	0.0206191
1598	BOLD	514	3	0.0238378
1599	BOLD	515	3	0.0262687
1600	BOLD	516	3	0.0161434
1601	BOLD	517	3	0.0223668
1602	BOLD	518	3	0.019141
1603	BOLD	519	3	0.0176272
1604	BOLD	520	3	0.0158886
1605	BOLD	521	3	0.0288456
1606	BOLD	522	3	0.0207613
1607	BOLD	523	3	0.0203624
1608	BOLD	524	3	0.018527
1609	BOLD	525	3	0.0323149
1610	BOLD	526	3	0.0238334
1611	BOLD	527	3	0.0249107
1612	BOLD	528	3	0.0271942
1613	BOLD	529	3	0.0181222
1614	BOLD	530	3	0.0228223
1615	BOLD	531	3	0.012898
1616	BOLD	532	3	0.0150216
1617	BOLD	533	3	0.0122952
1618	BOLD	534	3	0.0259885
1619	BOLD	535	3	0.0226498
1620	BOLD	536	3	0.0254179
1621	BOLD	537	3	0.0148091
1622	BOLD	538	3	0.0336268
1623	BOLD	539	3	0.0107247
1624	BOLD	540	3	0.0291501
1625	BOLD	541	3	0.0289467
1626	BOLD	0	4	0.060833
1627	BOLD	1	4	0.0378394
1628	BOLD	2	4	0.0310408
1629	BOLD	3	4	0.0340829
1630	BOLD	4	4	0.0538776
1631	BOLD	5	4	0.0297083
1632	BOLD	6	4	0.0289827
1633	BOLD	7	4	0.0299023
1634	BOLD	8	4	0.0301819
1635	BOLD	9	4	0.0333551
1636	BOLD	10	4	0.0314487
1637	BOLD	11	4	0.0460282
1638	BOLD	12	4	0.0420715
1639	BOLD	13	4	0.022729
1640	BOLD	14	4	0.0276462
1641	BOLD	15	4	0.0268907
1642	BOLD	16	4	0.0224881
1643	BOLD	17	4	0.0247242
1644	BOLD	18	4	0.0242369
1645	BOLD	19	4	0.0200079
1646	BOLD	20	4	0.0476104
1647	BOLD	21	4	0.026704
1648	BOLD	22	4	0.0306009
1649	BOLD	23	4	0.0380436
1650	BOLD	24	4	0.0264577
1651	BOLD	25	4	0.0220502
1652	BOLD	26	4	0.0232384
1653	BOLD	27	4	0.0260702
1654	BOLD	28	4	0.0239179
1655	BOLD	29	4	0.0510517
1656	BOLD	30	4	0.020303
1657	BOLD	31	4	0.0211894
1658	BOLD	32	4	0.0441009
1659	BOLD	33	4	0.0220812
1660	BOLD	34	4	0.0212828
1661	BOLD	35	4	0.0337602
1662	BOLD	36	4	0.0273566
1663	BOLD	37	4	0.0244498
1664	BOLD	38	4	0.0263876
1665	BOLD	39	4	0.0156579
1666	BOLD	40	4	0.0185936
1667	BOLD	41	4	0.0239871
1668	BOLD	42	4	0.0531723
1669	BOLD	43	4	0.0168427
1670	BOLD	44	4	0.0262358
1671	BOLD	45	4	0.0399916
1672	BOLD	46	4	0.0158166
1673	BOLD	47	4	0.0262261
1674	BOLD	48	4	0.0365205
1675	BOLD	49	4	0.0295709
1676	BOLD	50	4	0.0322388
1677	BOLD	51	4	0.0214125
1678	BOLD	52	4	0.0179943
1679	BOLD	53	4	0.0236075
1680	BOLD	54	4	0.0169732
1681	BOLD	55	4	0.0537271
1682	BOLD	56	4	0.0244646
1683	BOLD	57	4	0.0188939
1684	BOLD	58	4	0.0321878
1685	BOLD	59	4	0.047933
1686	BOLD	60	4	0.0173805
1687	BOLD	61	4	0.0363677
1688	BOLD	62	4	0.0375049
1689	BOLD	63	4	0.0357259
1690	BOLD	64	4	0.0205327
1691	BOLD	65	4	0.0164679
1692	BOLD	66	4	0.030877
1693	BOLD	67	4	0.0195419
1694	BOLD	68	4	0.0261599
1695	BOLD	69	4	0.0538005
1696	BOLD	70	4	0.0401342
1697	BOLD	71	4	0.0356388
1698	BOLD	72	4	0.0460505
1699	BOLD	73	4	0.0615506
1700	BOLD	74	4	0.0392979
1701	BOLD	75	4	0.0252359
1702	BOLD	76	4	0.0192784
1703	BOLD	77	4	0.0369561
1704	BOLD	78	4	0.0193811
1705	BOLD	79	4	0.0187655
1706	BOLD	80	4	0.0240133
1707	BOLD	81	4	0.052395
1708	BOLD	82	4	0.0531022
1709	BOLD	83	4	0.0795844
1710	BOLD	84	4	0.067282
1711	BOLD	85	4	0.0362923
1712	BOLD	86	4	0.0551743
1713	BOLD	87	4	0.0532436
1714	BOLD	88	4	0.0342575
1715	BOLD	89	4	0.0232594
1716	BOLD	90	4	0.0316733
1717	BOLD	91	4	0.0301675
1718	BOLD	92	4	0.0584905
1719	BOLD	93	4	0.073086
1720	BOLD	94	4	0.045088
1721	BOLD	95	4	0.071943
1722	BOLD	96	4	0.0891053
1723	BOLD	97	4	0.07757
1724	BOLD	98	4	0.0891237
1725	BOLD	99	4	0.0637666
1726	BOLD	100	4	0.0867748
1727	BOLD	101	4	0.0382845
1728	BOLD	102	4	0.0465513
1729	BOLD	103	4	0.109124
1730	BOLD	104	4	0.0609626
1731	BOLD	105	4	0.117811
1732	BOLD	106	4	0.130899
1733	BOLD	107	4	0.110959
1734	BOLD	108	4	0.0842248
1735	BOLD	109	4	0.115024
1736	BOLD	110	4	0.108529
1737	BOLD	111	4	0.0662247
1738	BOLD	112	4	0.115968
1739	BOLD	113	4	0.170251
1740	BOLD	114	4	0.0693007
1741	BOLD	115	4	0.166742
1742	BOLD	116	4	0.0909036
1743	BOLD	117	4	0.206799
1744	BOLD	118	4	0.120965
1745	BOLD	119	4	0.224949
1746	BOLD	120	4	0.13691
1747	BOLD	121	4	0.167625
1748	BOLD	122	4	0.189392
1749	BOLD	123	4	0.0993253
1750	BOLD	124	4	0.26157
1751	BOLD	125	4	0.223402
1752	BOLD	126	4	0.1461
1753	BOLD	127	4	0.310117
1754	BOLD	128	4	0.143059
1755	BOLD	129	4	0.211146
1756	BOLD	130	4	0.318703
1757	BOLD	131	4	0.309716
1758	BOLD	132	4	0.233353
1759	BOLD	133	4	0.195062
1760	BOLD	134	4	0.376168
1761	BOLD	135	4	0.248859
1762	BOLD	136	4	0.180895
1763	BOLD	137	4	0.190015
1764	BOLD	138	4	0.25648
1765	BOLD	139	4	0.435906
1766	BOLD	140	4	0.196592
1767	BOLD	141	4	0.415398
1768	BOLD	142	4	0.407639
1769	BOLD	143	4	0.366076
1770	BOLD	144	4	0.219919
1771	BOLD	145	4	0.238255
1772	BOLD	146	4	0.319588
1773	BOLD	147	4	0.347296
1774	BOLD	148	4	0.378232
1775	BOLD	149	4	0.229815
1776	BOLD	150	4	0.496395
1777	BOLD	151	4	0.4615
1778	BOLD	152	4	0.285712
1779	BOLD	153	4	0.294929
1780	BOLD	154	4	0.203969
1781	BOLD	155	4	0.191579
1782	BOLD	156	4	0.498654
1783	BOLD	157	4	0.499891
1784	BOLD	158	4	0.482285
1785	BOLD	159	4	0.26085
1786	BOLD	160	4	0.439993
1787	BOLD	161	4	0.325761
1788	BOLD	162	4	0.274537
1789	BOLD	163	4	0.366963
1790	BOLD	164	4	0.400672
1791	BOLD	165	4	0.221183
1792	BOLD	166	4	0.481921
1793	BOLD	167	4	0.514883
1794	BOLD	168	4	0.309289
1795	BOLD	169	4	0.18875
1796	BOLD	170	4	0.285415
1797	BOLD	171	4	0.507222
1798	BOLD	172	4	0.15641
1799	BOLD	173	4	0.481879
1800	BOLD	174	4	0.463973
1801	BOLD	175	4	0.231254
1802	BOLD	176	4	0.337414
1803	BOLD	177	4	0.299393
1804	BOLD	178	4	0.299329
1805	BOLD	179	4	0.387529
1806	BOLD	180	4	0.376641
1807	BOLD	181	4	0.184875
1808	BOLD	182	4	0.426445
1809	BOLD	183	4	0.221848
1810	BOLD	184	4	0.149889
1811	BOLD	185	4	0.428918
1812	BOLD	186	4	0.230943
1813	BOLD	187	4	0.397106
1814	BOLD	188	4	0.315707
1815	BOLD	189	4	0.344527
1816	BOLD	190	4	0.283246
1817	BOLD	191	4	0.239809
1818	BOLD	192	4	0.268772
1819	BOLD	193	4	0.164947
1820	BOLD	194	4	0.288006
1821	BOLD	195	4	0.132025
1822	BOLD	196	4	0.281643
1823	BOLD	197	4	0.312494
1824	BOLD	198	4	0.313435
1825	BOLD	199	4	0.276608
1826	BOLD	200	4	0.138991
1827	BOLD	201	4	0.247761
1828	BOLD	202	4	0.118746
1829	BOLD	203	4	0.137524
1830	BOLD	204	4	0.217403
1831	BOLD	205	4	0.105919
1832	BOLD	206	4	0.153101
1833	BOLD	207	4	0.180082
1834	BOLD	208	4	0.10366
1835	BOLD	209	4	0.230391
1836	BOLD	210	4	0.214972
1837	BOLD	211	4	0.117432
1838	BOLD	212	4	0.183448
1839	BOLD	213	4	0.173506
1840	BOLD	214	4	0.160498
1841	BOLD	215	4	0.154581
1842	BOLD	216	4	0.0968612
1843	BOLD	217	4	0.154857
1844	BOLD	218	4	0.11652
1845	BOLD	219	4	0.126279
1846	BOLD	220	4	0.110733
1847	BOLD	221	4	0.0954865
1848	BOLD	222	4	0.161613
1849	BOLD	223	4	0.157456
1850	BOLD	224	4	0.10473
1851	BOLD	225	4	0.176446
1852	BOLD	226	4	0.124727
1853	BOLD	227	4	0.114104
1854	BOLD	228	4	0.0816908
1855	BOLD	229	4	0.116301
1856	BOLD	230	4	0.126464
1857	BOLD	231	4	0.091797
1858	BOLD	232	4	0.0958893
1859	BOLD	233	4	0.0889106
1860	BOLD	234	4	0.0842862
1861	BOLD	235	4	0.0829724
1862	BOLD	236	4	0.153488
1863	BOLD	237	4	0.113139
1864	BOLD	238	4	0.127054
1865	BOLD	239	4	0.0823652
1866	BOLD	240	4	0.0918195
1867	BOLD	241	4	0.0892889
1868	BOLD	242	4	0.0802386
1869	BOLD	243	4	0.0773393
1870	BOLD	244	4	0.0775416
1871	BOLD	245	4	0.0760334
1872	BOLD	246	4	0.0910542
1873	BOLD	247	4	0.0878646
1874	BOLD	248	4	0.0756636
1875	BOLD	249	4	0.0717154
1876	BOLD	250	4	0.0780461
1877	BOLD	251	4	0.0888257
1878	BOLD	252	4	0.0843392
1879	BOLD	253	4	0.0773977
1880	BOLD	254	4	0.0810873
1881	BOLD	255	4	0.0720914
1882	BOLD	256	4	0.0771138
1883	BOLD	257	4	0.0747646
1884	BOLD	258	4	0.078338
1885	BOLD	259	4	0.0868883
1886	BOLD	260	4	0.0732628
1887	BOLD	261	4	0.064706
1888	BOLD	262	4	0.0873184
1889	BOLD	263	4	0.0810207
1890	BOLD	264	4	0.0996127
1891	BOLD	265	4	0.0966553
1892	BOLD	266	4	0.0932464
1893	BOLD	267	4	0.097848
1894	BOLD	268	4	0.105778
1895	BOLD	269	4	0.0963526
1896	BOLD	270	4	0.0896674
1897	BOLD	271	4	0.0585675
1898	BOLD	272	4	0.0436073
1899	BOLD	273	4	0.0460063
1900	BOLD	274	4	0.0336256
1901	BOLD	275	4	0.0778326
1902	BOLD	276	4	0.0307652
1903	BOLD	277	4	0.0287336
1904	BOLD	278	4	0.0289106
1905	BOLD	279	4	0.0386592
1906	BOLD	280	4	0.0342885
1907	BOLD	281	4	0.0435375
1908	BOLD	282	4	0.0582504
1909	BOLD	283	4	0.0592918
1910	BOLD	284	4	0.027945
1911	BOLD	285	4	0.0234837
1912	BOLD	286	4	0.0244415
1913	BOLD	287	4	0.0231217
1914	BOLD	288	4	0.0211198
1915	BOLD	289	4	0.0208208
1916	BOLD	290	4	0.020996
1917	BOLD	291	4	0.0410206
1918	BOLD	292	4	0.021813
1919	BOLD	293	4	0.031223
1920	BOLD	294	4	0.0495131
1921	BOLD	295	4	0.0273659
1922	BOLD	296	4	0.0198944
1923	BOLD	297	4	0.0232902
1924	BOLD	298	4	0.0265663
1925	BOLD	299	4	0.0153549
1926	BOLD	300	4	0.0512147
1927	BOLD	301	4	0.0171152
1928	BOLD	302	4	0.017069
1929	BOLD	303	4	0.044609
1930	BOLD	304	4	0.0203981
1931	BOLD	305	4	0.0154405
1932	BOLD	306	4	0.0383916
1933	BOLD	307	4	0.0317205
1934	BOLD	308	4	0.022824
1935	BOLD	309	4	0.023081
1936	BOLD	310	4	0.018052
1937	BOLD	311	4	0.0207216
1938	BOLD	312	4	0.0143561
1939	BOLD	313	4	0.0477701
1940	BOLD	314	4	0.0136209
1941	BOLD	315	4	0.0158287
1942	BOLD	316	4	0.0411962
1943	BOLD	317	4	0.0137455
1944	BOLD	318	4	0.0174666
1945	BOLD	319	4	0.0367386
1946	BOLD	320	4	0.0243305
1947	BOLD	321	4	0.0275185
1948	BOLD	322	4	0.0134387
1949	BOLD	323	4	0.0163049
1950	BOLD	324	4	0.0156572
1951	BOLD	325	4	0.0116824
1952	BOLD	326	4	0.0513713
1953	BOLD	327	4	0.0131086
1954	BOLD	328	4	0.0118459
1955	BOLD	329	4	0.0192418
1956	BOLD	330	4	0.0453696
1957	BOLD	331	4	0.0140845
1958	BOLD	332	4	0.0243714
1959	BOLD	333	4	0.0422214
1960	BOLD	334	4	0.0291862
1961	BOLD	335	4	0.0144118
1962	BOLD	336	4	0.0118118
1963	BOLD	337	4	0.0188342
1964	BOLD	338	4	0.0137664
1965	BOLD	339	4	0.0141061
1966	BOLD	340	4	0.0601898
1967	BOLD	341	4	0.0230715
1968	BOLD	342	4	0.0321784
1969	BOLD	343	4	0.0509436
1970	BOLD	344	4	0.0470154
1971	BOLD	345	4	0.0388276
1972	BOLD	346	4	0.0148647
1973	BOLD	347	4	0.0139272
1974	BOLD	348	4	0.0195388
1975	BOLD	349	4	0.0141583
1976	BOLD	350	4	0.0139248
1977	BOLD	351	4	0.014833
1978	BOLD	352	4	0.0284393
1979	BOLD	353	4	0.0509722
1980	BOLD	354	4	0.0693636
1981	BOLD	355	4	0.0621621
1982	BOLD	356	4	0.0207909
1983	BOLD	357	4	0.0371834
1984	BOLD	358	4	0.0427657
1985	BOLD	359	4	0.016379
1986	BOLD	360	4	0.0199681
1987	BOLD	361	4	0.0148064
1988	BOLD	362	4	0.0150586
1989	BOLD	363	4	0.0354991
1990	BOLD	364	4	0.0520972
1991	BOLD	365	4	0.0212816
1992	BOLD	366	4	0.0638434
1993	BOLD	367	4	0.0925102
1994	BOLD	368	4	0.0777829
1995	BOLD	369	4	0.0696541
1996	BOLD	370	4	0.0297124
1997	BOLD	371	4	0.0397322
1998	BOLD	372	4	0.0239335
[truncated: 9,383 more rows]

## Sheet: Fig2-E
	mode	animal	OC	cos_sim	comparison	p-value
0	('BOLD', 'Ca$^{2\\!\\!+}_{slow}$')	1	1	0.889198
1	('BOLD', 'Ca$^{2\\!\\!+}_{slow}$')	1	2	0.884427
2	('BOLD', 'Ca$^{2\\!\\!+}_{slow}$')	1	3	0.902823
3	('BOLD', 'Ca$^{2\\!\\!+}_{slow}$')	1	4	0.623782
4	('BOLD', 'Ca$^{2\\!\\!+}_{slow}$')	1	5	0.908705
5	('BOLD', 'Ca$^{2\\!\\!+}_{slow}$')	1	6	0.911653
6	('BOLD', 'Ca$^{2\\!\\!+}_{slow}$')	1	7	0.218375
7	('BOLD', 'Ca$^{2\\!\\!+}_{slow}$')	2	1	0.79629
8	('BOLD', 'Ca$^{2\\!\\!+}_{slow}$')	2	2	0.866809
9	('BOLD', 'Ca$^{2\\!\\!+}_{slow}$')	2	3	0.910542
10	('BOLD', 'Ca$^{2\\!\\!+}_{slow}$')	2	4	0.749373
11	('BOLD', 'Ca$^{2\\!\\!+}_{slow}$')	2	5	0.862455
12	('BOLD', 'Ca$^{2\\!\\!+}_{slow}$')	2	6	0.771627
13	('BOLD', 'Ca$^{2\\!\\!+}_{slow}$')	2	7	0.227645
14	('BOLD', 'Ca$^{2\\!\\!+}_{slow}$')	3	1	0.83665
15	('BOLD', 'Ca$^{2\\!\\!+}_{slow}$')	3	2	0.902345
16	('BOLD', 'Ca$^{2\\!\\!+}_{slow}$')	3	3	0.900369
17	('BOLD', 'Ca$^{2\\!\\!+}_{slow}$')	3	4	0.694049
18	('BOLD', 'Ca$^{2\\!\\!+}_{slow}$')	3	5	0.917948
19	('BOLD', 'Ca$^{2\\!\\!+}_{slow}$')	3	6	0.861542
20	('BOLD', 'Ca$^{2\\!\\!+}_{slow}$')	3	7	0.282827
21	('BOLD', 'Ca$^{2\\!\\!+}_{slow}$')	4	1	0.80787
22	('BOLD', 'Ca$^{2\\!\\!+}_{slow}$')	4	2	0.893491
23	('BOLD', 'Ca$^{2\\!\\!+}_{slow}$')	4	3	0.891543
24	('BOLD', 'Ca$^{2\\!\\!+}_{slow}$')	4	4	0.772845
25	('BOLD', 'Ca$^{2\\!\\!+}_{slow}$')	4	5	0.896897
26	('BOLD', 'Ca$^{2\\!\\!+}_{slow}$')	4	6	0.848845
27	('BOLD', 'Ca$^{2\\!\\!+}_{slow}$')	4	7	0.244201
28	('BOLD', 'Ca$^{2\\!\\!+}_{slow}$')	5	1	0.888088
29	('BOLD', 'Ca$^{2\\!\\!+}_{slow}$')	5	2	0.940436
30	('BOLD', 'Ca$^{2\\!\\!+}_{slow}$')	5	3	0.880481
31	('BOLD', 'Ca$^{2\\!\\!+}_{slow}$')	5	4	0.811837
32	('BOLD', 'Ca$^{2\\!\\!+}_{slow}$')	5	5	0.894701
33	('BOLD', 'Ca$^{2\\!\\!+}_{slow}$')	5	6	0.820719
34	('BOLD', 'Ca$^{2\\!\\!+}_{slow}$')	5	7	0.288281
35	('BOLD', 'Ca$^{2\\!\\!+}_{slow}$')	6	1	0.780476
36	('BOLD', 'Ca$^{2\\!\\!+}_{slow}$')	6	2	0.823919
37	('BOLD', 'Ca$^{2\\!\\!+}_{slow}$')	6	3	0.883583
38	('BOLD', 'Ca$^{2\\!\\!+}_{slow}$')	6	4	0.668046
39	('BOLD', 'Ca$^{2\\!\\!+}_{slow}$')	6	5	0.900247
40	('BOLD', 'Ca$^{2\\!\\!+}_{slow}$')	6	6	0.881793
41	('BOLD', 'Ca$^{2\\!\\!+}_{slow}$')	6	7	0.233887
42	('BOLD', 'Ca$^{2\\!\\!+}_{slow}$')	7	1	0.843628
43	('BOLD', 'Ca$^{2\\!\\!+}_{slow}$')	7	2	0.824848
44	('BOLD', 'Ca$^{2\\!\\!+}_{slow}$')	7	3	0.947463
45	('BOLD', 'Ca$^{2\\!\\!+}_{slow}$')	7	4	0.701239
46	('BOLD', 'Ca$^{2\\!\\!+}_{slow}$')	7	5	0.859908
47	('BOLD', 'Ca$^{2\\!\\!+}_{slow}$')	7	6	0.828463
48	('BOLD', 'Ca$^{2\\!\\!+}_{slow}$')	7	7	0.169916
49	('BOLD', 'Ca$^{2\\!\\!+}_{slow}$')	8	1	0.670026
50	('BOLD', 'Ca$^{2\\!\\!+}_{slow}$')	8	2	0.838616
51	('BOLD', 'Ca$^{2\\!\\!+}_{slow}$')	8	3	0.913381
52	('BOLD', 'Ca$^{2\\!\\!+}_{slow}$')	8	4	0.780173
53	('BOLD', 'Ca$^{2\\!\\!+}_{slow}$')	8	5	0.814325
54	('BOLD', 'Ca$^{2\\!\\!+}_{slow}$')	8	6	0.847468
55	('BOLD', 'Ca$^{2\\!\\!+}_{slow}$')	8	7	0.224391
56	('BOLD', 'Ca$^{2\\!\\!+}_{slow}$')	9	1	0.848168
57	('BOLD', 'Ca$^{2\\!\\!+}_{slow}$')	9	2	0.882869
58	('BOLD', 'Ca$^{2\\!\\!+}_{slow}$')	9	3	0.860165
59	('BOLD', 'Ca$^{2\\!\\!+}_{slow}$')	9	4	0.700784
60	('BOLD', 'Ca$^{2\\!\\!+}_{slow}$')	9	5	0.918461
61	('BOLD', 'Ca$^{2\\!\\!+}_{slow}$')	9	6	0.839802
62	('BOLD', 'Ca$^{2\\!\\!+}_{slow}$')	9	7	0.302477
63	('BOLD', 'Ca$^{2\\!\\!+}_{slow}$')	10	1	0.867314
64	('BOLD', 'Ca$^{2\\!\\!+}_{slow}$')	10	2	0.88522
65	('BOLD', 'Ca$^{2\\!\\!+}_{slow}$')	10	3	0.880956
66	('BOLD', 'Ca$^{2\\!\\!+}_{slow}$')	10	4	0.802184
67	('BOLD', 'Ca$^{2\\!\\!+}_{slow}$')	10	5	0.867803
68	('BOLD', 'Ca$^{2\\!\\!+}_{slow}$')	10	6	0.880082
69	('BOLD', 'Ca$^{2\\!\\!+}_{slow}$')	10	7	0.431039
70	('BOLD', 'Ca$^{2\\!\\!+}_{fast}$')	1	1	0.843371
71	('BOLD', 'Ca$^{2\\!\\!+}_{fast}$')	1	2	0.846975
72	('BOLD', 'Ca$^{2\\!\\!+}_{fast}$')	1	3	0.877963
73	('BOLD', 'Ca$^{2\\!\\!+}_{fast}$')	1	4	0.712988
74	('BOLD', 'Ca$^{2\\!\\!+}_{fast}$')	1	5	0.653145
75	('BOLD', 'Ca$^{2\\!\\!+}_{fast}$')	1	6	0.627553
76	('BOLD', 'Ca$^{2\\!\\!+}_{fast}$')	1	7	0.257099
77	('BOLD', 'Ca$^{2\\!\\!+}_{fast}$')	2	1	0.737716
78	('BOLD', 'Ca$^{2\\!\\!+}_{fast}$')	2	2	0.852417
79	('BOLD', 'Ca$^{2\\!\\!+}_{fast}$')	2	3	0.893383
80	('BOLD', 'Ca$^{2\\!\\!+}_{fast}$')	2	4	0.823295
81	('BOLD', 'Ca$^{2\\!\\!+}_{fast}$')	2	5	0.505696
82	('BOLD', 'Ca$^{2\\!\\!+}_{fast}$')	2	6	0.715408
83	('BOLD', 'Ca$^{2\\!\\!+}_{fast}$')	2	7	0.232878
84	('BOLD', 'Ca$^{2\\!\\!+}_{fast}$')	3	1	0.760173
85	('BOLD', 'Ca$^{2\\!\\!+}_{fast}$')	3	2	0.816145
86	('BOLD', 'Ca$^{2\\!\\!+}_{fast}$')	3	3	0.793128
87	('BOLD', 'Ca$^{2\\!\\!+}_{fast}$')	3	4	0.71686
88	('BOLD', 'Ca$^{2\\!\\!+}_{fast}$')	3	5	0.405849
89	('BOLD', 'Ca$^{2\\!\\!+}_{fast}$')	3	6	0.579922
90	('BOLD', 'Ca$^{2\\!\\!+}_{fast}$')	3	7	0.248789
91	('BOLD', 'Ca$^{2\\!\\!+}_{fast}$')	4	1	0.747531
92	('BOLD', 'Ca$^{2\\!\\!+}_{fast}$')	4	2	0.748599
93	('BOLD', 'Ca$^{2\\!\\!+}_{fast}$')	4	3	0.910643
94	('BOLD', 'Ca$^{2\\!\\!+}_{fast}$')	4	4	0.73334
95	('BOLD', 'Ca$^{2\\!\\!+}_{fast}$')	4	5	0.638201
96	('BOLD', 'Ca$^{2\\!\\!+}_{fast}$')	4	6	0.619214
97	('BOLD', 'Ca$^{2\\!\\!+}_{fast}$')	4	7	0.196729
98	('BOLD', 'Ca$^{2\\!\\!+}_{fast}$')	5	1	0.825155
99	('BOLD', 'Ca$^{2\\!\\!+}_{fast}$')	5	2	0.860533
100	('BOLD', 'Ca$^{2\\!\\!+}_{fast}$')	5	3	0.859502
101	('BOLD', 'Ca$^{2\\!\\!+}_{fast}$')	5	4	0.814873
102	('BOLD', 'Ca$^{2\\!\\!+}_{fast}$')	5	5	0.592301
103	('BOLD', 'Ca$^{2\\!\\!+}_{fast}$')	5	6	0.632788
104	('BOLD', 'Ca$^{2\\!\\!+}_{fast}$')	5	7	0.207629
105	('BOLD', 'Ca$^{2\\!\\!+}_{fast}$')	6	1	0.711755
106	('BOLD', 'Ca$^{2\\!\\!+}_{fast}$')	6	2	0.775038
107	('BOLD', 'Ca$^{2\\!\\!+}_{fast}$')	6	3	0.859959
108	('BOLD', 'Ca$^{2\\!\\!+}_{fast}$')	6	4	0.72446
109	('BOLD', 'Ca$^{2\\!\\!+}_{fast}$')	6	5	0.618158
110	('BOLD', 'Ca$^{2\\!\\!+}_{fast}$')	6	6	0.561447
111	('BOLD', 'Ca$^{2\\!\\!+}_{fast}$')	6	7	0.250313
112	('BOLD', 'Ca$^{2\\!\\!+}_{fast}$')	7	1	0.741819
113	('BOLD', 'Ca$^{2\\!\\!+}_{fast}$')	7	2	0.822757
114	('BOLD', 'Ca$^{2\\!\\!+}_{fast}$')	7	3	0.937496
115	('BOLD', 'Ca$^{2\\!\\!+}_{fast}$')	7	4	0.731402
116	('BOLD', 'Ca$^{2\\!\\!+}_{fast}$')	7	5	0.68503
117	('BOLD', 'Ca$^{2\\!\\!+}_{fast}$')	7	6	0.695423
118	('BOLD', 'Ca$^{2\\!\\!+}_{fast}$')	7	7	0.193337
119	('BOLD', 'Ca$^{2\\!\\!+}_{fast}$')	8	1	0.80645
120	('BOLD', 'Ca$^{2\\!\\!+}_{fast}$')	8	2	0.832844
121	('BOLD', 'Ca$^{2\\!\\!+}_{fast}$')	8	3	0.897242
122	('BOLD', 'Ca$^{2\\!\\!+}_{fast}$')	8	4	0.796087
123	('BOLD', 'Ca$^{2\\!\\!+}_{fast}$')	8	5	0.580962
124	('BOLD', 'Ca$^{2\\!\\!+}_{fast}$')	8	6	0.721246
125	('BOLD', 'Ca$^{2\\!\\!+}_{fast}$')	8	7	0.219485
126	('BOLD', 'Ca$^{2\\!\\!+}_{fast}$')	9	1	0.756618
127	('BOLD', 'Ca$^{2\\!\\!+}_{fast}$')	9	2	0.836309
128	('BOLD', 'Ca$^{2\\!\\!+}_{fast}$')	9	3	0.845532
129	('BOLD', 'Ca$^{2\\!\\!+}_{fast}$')	9	4	0.731799
130	('BOLD', 'Ca$^{2\\!\\!+}_{fast}$')	9	5	0.563954
131	('BOLD', 'Ca$^{2\\!\\!+}_{fast}$')	9	6	0.70101
132	('BOLD', 'Ca$^{2\\!\\!+}_{fast}$')	9	7	0.26078
133	('BOLD', 'Ca$^{2\\!\\!+}_{fast}$')	10	1	0.790094
134	('BOLD', 'Ca$^{2\\!\\!+}_{fast}$')	10	2	0.860358
135	('BOLD', 'Ca$^{2\\!\\!+}_{fast}$')	10	3	0.882138
136	('BOLD', 'Ca$^{2\\!\\!+}_{fast}$')	10	4	0.820916
137	('BOLD', 'Ca$^{2\\!\\!+}_{fast}$')	10	5	0.660416
138	('BOLD', 'Ca$^{2\\!\\!+}_{fast}$')	10	6	0.690805
139	('BOLD', 'Ca$^{2\\!\\!+}_{fast}$')	10	7	0.318637
140	('Ca$^{2\\!\\!+}_{slow}$', 'Ca$^{2\\!\\!+}_{fast}$')	1	1	0.937412
141	('Ca$^{2\\!\\!+}_{slow}$', 'Ca$^{2\\!\\!+}_{fast}$')	1	2	0.977928
142	('Ca$^{2\\!\\!+}_{slow}$', 'Ca$^{2\\!\\!+}_{fast}$')	1	3	0.987534
143	('Ca$^{2\\!\\!+}_{slow}$', 'Ca$^{2\\!\\!+}_{fast}$')	1	4	0.878401
144	('Ca$^{2\\!\\!+}_{slow}$', 'Ca$^{2\\!\\!+}_{fast}$')	1	5	0.799702
145	('Ca$^{2\\!\\!+}_{slow}$', 'Ca$^{2\\!\\!+}_{fast}$')	1	6	0.434627
146	('Ca$^{2\\!\\!+}_{slow}$', 'Ca$^{2\\!\\!+}_{fast}$')	1	7	0.98226
147	('Ca$^{2\\!\\!+}_{slow}$', 'Ca$^{2\\!\\!+}_{fast}$')	2	1	0.916124
148	('Ca$^{2\\!\\!+}_{slow}$', 'Ca$^{2\\!\\!+}_{fast}$')	2	2	0.987263
149	('Ca$^{2\\!\\!+}_{slow}$', 'Ca$^{2\\!\\!+}_{fast}$')	2	3	0.982444
150	('Ca$^{2\\!\\!+}_{slow}$', 'Ca$^{2\\!\\!+}_{fast}$')	2	4	0.905085
151	('Ca$^{2\\!\\!+}_{slow}$', 'Ca$^{2\\!\\!+}_{fast}$')	2	5	0.653922
152	('Ca$^{2\\!\\!+}_{slow}$', 'Ca$^{2\\!\\!+}_{fast}$')	2	6	0.474263
153	('Ca$^{2\\!\\!+}_{slow}$', 'Ca$^{2\\!\\!+}_{fast}$')	2	7	0.968392
154	('Ca$^{2\\!\\!+}_{slow}$', 'Ca$^{2\\!\\!+}_{fast}$')	3	1	0.853248
155	('Ca$^{2\\!\\!+}_{slow}$', 'Ca$^{2\\!\\!+}_{fast}$')	3	2	0.871865
156	('Ca$^{2\\!\\!+}_{slow}$', 'Ca$^{2\\!\\!+}_{fast}$')	3	3	0.91647
157	('Ca$^{2\\!\\!+}_{slow}$', 'Ca$^{2\\!\\!+}_{fast}$')	3	4	0.862635
158	('Ca$^{2\\!\\!+}_{slow}$', 'Ca$^{2\\!\\!+}_{fast}$')	3	5	0.500986
159	('Ca$^{2\\!\\!+}_{slow}$', 'Ca$^{2\\!\\!+}_{fast}$')	3	6	0.495378
160	('Ca$^{2\\!\\!+}_{slow}$', 'Ca$^{2\\!\\!+}_{fast}$')	3	7	0.894104
161	('Ca$^{2\\!\\!+}_{slow}$', 'Ca$^{2\\!\\!+}_{fast}$')	4	1	0.868902
162	('Ca$^{2\\!\\!+}_{slow}$', 'Ca$^{2\\!\\!+}_{fast}$')	4	2	0.901225
163	('Ca$^{2\\!\\!+}_{slow}$', 'Ca$^{2\\!\\!+}_{fast}$')	4	3	0.952792
164	('Ca$^{2\\!\\!+}_{slow}$', 'Ca$^{2\\!\\!+}_{fast}$')	4	4	0.878332
165	('Ca$^{2\\!\\!+}_{slow}$', 'Ca$^{2\\!\\!+}_{fast}$')	4	5	0.698004
166	('Ca$^{2\\!\\!+}_{slow}$', 'Ca$^{2\\!\\!+}_{fast}$')	4	6	0.570735
167	('Ca$^{2\\!\\!+}_{slow}$', 'Ca$^{2\\!\\!+}_{fast}$')	4	7	0.885192
168	('Ca$^{2\\!\\!+}_{slow}$', 'Ca$^{2\\!\\!+}_{fast}$')	5	1	0.765539
169	('Ca$^{2\\!\\!+}_{slow}$', 'Ca$^{2\\!\\!+}_{fast}$')	5	2	0.879219
170	('Ca$^{2\\!\\!+}_{slow}$', 'Ca$^{2\\!\\!+}_{fast}$')	5	3	0.972297
171	('Ca$^{2\\!\\!+}_{slow}$', 'Ca$^{2\\!\\!+}_{fast}$')	5	4	0.923769
172	('Ca$^{2\\!\\!+}_{slow}$', 'Ca$^{2\\!\\!+}_{fast}$')	5	5	0.701436
173	('Ca$^{2\\!\\!+}_{slow}$', 'Ca$^{2\\!\\!+}_{fast}$')	5	6	0.626119
174	('Ca$^{2\\!\\!+}_{slow}$', 'Ca$^{2\\!\\!+}_{fast}$')	5	7	0.861341
175	('Ca$^{2\\!\\!+}_{slow}$', 'Ca$^{2\\!\\!+}_{fast}$')	6	1	0.926075
176	('Ca$^{2\\!\\!+}_{slow}$', 'Ca$^{2\\!\\!+}_{fast}$')	6	2	0.983958
177	('Ca$^{2\\!\\!+}_{slow}$', 'Ca$^{2\\!\\!+}_{fast}$')	6	3	0.98076
178	('Ca$^{2\\!\\!+}_{slow}$', 'Ca$^{2\\!\\!+}_{fast}$')	6	4	0.905196
179	('Ca$^{2\\!\\!+}_{slow}$', 'Ca$^{2\\!\\!+}_{fast}$')	6	5	0.768373
180	('Ca$^{2\\!\\!+}_{slow}$', 'Ca$^{2\\!\\!+}_{fast}$')	6	6	0.490169
181	('Ca$^{2\\!\\!+}_{slow}$', 'Ca$^{2\\!\\!+}_{fast}$')	6	7	0.980032
182	('Ca$^{2\\!\\!+}_{slow}$', 'Ca$^{2\\!\\!+}_{fast}$')	7	1	0.925574
183	('Ca$^{2\\!\\!+}_{slow}$', 'Ca$^{2\\!\\!+}_{fast}$')	7	2	0.993273
184	('Ca$^{2\\!\\!+}_{slow}$', 'Ca$^{2\\!\\!+}_{fast}$')	7	3	0.987041
185	('Ca$^{2\\!\\!+}_{slow}$', 'Ca$^{2\\!\\!+}_{fast}$')	7	4	0.822012
186	('Ca$^{2\\!\\!+}_{slow}$', 'Ca$^{2\\!\\!+}_{fast}$')	7	5	0.765673
187	('Ca$^{2\\!\\!+}_{slow}$', 'Ca$^{2\\!\\!+}_{fast}$')	7	6	0.402404
188	('Ca$^{2\\!\\!+}_{slow}$', 'Ca$^{2\\!\\!+}_{fast}$')	7	7	0.98057
189	('Ca$^{2\\!\\!+}_{slow}$', 'Ca$^{2\\!\\!+}_{fast}$')	8	1	0.862488
190	('Ca$^{2\\!\\!+}_{slow}$', 'Ca$^{2\\!\\!+}_{fast}$')	8	2	0.994856
191	('Ca$^{2\\!\\!+}_{slow}$', 'Ca$^{2\\!\\!+}_{fast}$')	8	3	0.992351
192	('Ca$^{2\\!\\!+}_{slow}$', 'Ca$^{2\\!\\!+}_{fast}$')	8	4	0.893841
193	('Ca$^{2\\!\\!+}_{slow}$', 'Ca$^{2\\!\\!+}_{fast}$')	8	5	0.74639
194	('Ca$^{2\\!\\!+}_{slow}$', 'Ca$^{2\\!\\!+}_{fast}$')	8	6	0.449678
195	('Ca$^{2\\!\\!+}_{slow}$', 'Ca$^{2\\!\\!+}_{fast}$')	8	7	0.983453
196	('Ca$^{2\\!\\!+}_{slow}$', 'Ca$^{2\\!\\!+}_{fast}$')	9	1	0.928729
197	('Ca$^{2\\!\\!+}_{slow}$', 'Ca$^{2\\!\\!+}_{fast}$')	9	2	0.969035
198	('Ca$^{2\\!\\!+}_{slow}$', 'Ca$^{2\\!\\!+}_{fast}$')	9	3	0.987529
199	('Ca$^{2\\!\\!+}_{slow}$', 'Ca$^{2\\!\\!+}_{fast}$')	9	4	0.882772
200	('Ca$^{2\\!\\!+}_{slow}$', 'Ca$^{2\\!\\!+}_{fast}$')	9	5	0.607819
201	('Ca$^{2\\!\\!+}_{slow}$', 'Ca$^{2\\!\\!+}_{fast}$')	9	6	0.467643
202	('Ca$^{2\\!\\!+}_{slow}$', 'Ca$^{2\\!\\!+}_{fast}$')	9	7	0.941366
203	('Ca$^{2\\!\\!+}_{slow}$', 'Ca$^{2\\!\\!+}_{fast}$')	10	1	0.929473
204	('Ca$^{2\\!\\!+}_{slow}$', 'Ca$^{2\\!\\!+}_{fast}$')	10	2	0.97437
205	('Ca$^{2\\!\\!+}_{slow}$', 'Ca$^{2\\!\\!+}_{fast}$')	10	3	0.981092
206	('Ca$^{2\\!\\!+}_{slow}$', 'Ca$^{2\\!\\!+}_{fast}$')	10	4	0.92325
207	('Ca$^{2\\!\\!+}_{slow}$', 'Ca$^{2\\!\\!+}_{fast}$')	10	5	0.782933
208	('Ca$^{2\\!\\!+}_{slow}$', 'Ca$^{2\\!\\!+}_{fast}$')	10	6	0.518082
209	('Ca$^{2\\!\\!+}_{slow}$', 'Ca$^{2\\!\\!+}_{fast}$')	10	7	0.932687
210		group	1		(BOLD vs. Ca$^{2\!\!+}_{slow}$) vs. (BOLD vs. Ca$^{2\!\!+}_{fast}$)	0.741853
211		group	2		(BOLD vs. Ca$^{2\!\!+}_{slow}$) vs. (BOLD vs. Ca$^{2\!\!+}_{fast}$)	3.99996e-05
212		group	3		(BOLD vs. Ca$^{2\!\!+}_{slow}$) vs. (BOLD vs. Ca$^{2\!\!+}_{fast}$)	1.99998e-06
213		group	4		(BOLD vs. Ca$^{2\!\!+}_{slow}$) vs. (BOLD vs. Ca$^{2\!\!+}_{fast}$)	1.99998e-06
214		group	5		(BOLD vs. Ca$^{2\!\!+}_{slow}$) vs. (BOLD vs. Ca$^{2\!\!+}_{fast}$)	1.99998e-06
215		group	6		(BOLD vs. Ca$^{2\!\!+}_{slow}$) vs. (BOLD vs. Ca$^{2\!\!+}_{fast}$)	1.99998e-06
216		group	7		(BOLD vs. Ca$^{2\!\!+}_{slow}$) vs. (BOLD vs. Ca$^{2\!\!+}_{fast}$)	0.0112799

## Sheet: Fig2-F
	mode1	mode2	K	animal	cos_sim_overall	comparison	p-value
0	BOLD	Ca$^{2\!\!+}_{slow}$	3	1	0.954723
1	BOLD	Ca$^{2\!\!+}_{slow}$	3	2	0.943092
2	BOLD	Ca$^{2\!\!+}_{slow}$	3	3	0.901482
3	BOLD	Ca$^{2\!\!+}_{slow}$	3	4	0.944292
4	BOLD	Ca$^{2\!\!+}_{slow}$	3	5	0.896691
5	BOLD	Ca$^{2\!\!+}_{slow}$	3	6	0.869216
6	BOLD	Ca$^{2\!\!+}_{slow}$	3	7	0.926085
7	BOLD	Ca$^{2\!\!+}_{slow}$	3	8	0.923808
8	BOLD	Ca$^{2\!\!+}_{slow}$	3	9	0.926648
9	BOLD	Ca$^{2\!\!+}_{slow}$	3	10	0.922817
10	BOLD	Ca$^{2\!\!+}_{fast}$	3	1	0.902176
11	BOLD	Ca$^{2\!\!+}_{fast}$	3	2	0.892843
12	BOLD	Ca$^{2\!\!+}_{fast}$	3	3	0.733731
13	BOLD	Ca$^{2\!\!+}_{fast}$	3	4	0.820867
14	BOLD	Ca$^{2\!\!+}_{fast}$	3	5	0.879636
15	BOLD	Ca$^{2\!\!+}_{fast}$	3	6	0.836757
16	BOLD	Ca$^{2\!\!+}_{fast}$	3	7	0.871902
17	BOLD	Ca$^{2\!\!+}_{fast}$	3	8	0.860402
18	BOLD	Ca$^{2\!\!+}_{fast}$	3	9	0.85226
19	BOLD	Ca$^{2\!\!+}_{fast}$	3	10	0.899651
20	Ca$^{2\!\!+}_{slow}$	Ca$^{2\!\!+}_{fast}$	3	1	0.853
21	Ca$^{2\!\!+}_{slow}$	Ca$^{2\!\!+}_{fast}$	3	2	0.915981
22	Ca$^{2\!\!+}_{slow}$	Ca$^{2\!\!+}_{fast}$	3	3	0.882794
23	Ca$^{2\!\!+}_{slow}$	Ca$^{2\!\!+}_{fast}$	3	4	0.850125
24	Ca$^{2\!\!+}_{slow}$	Ca$^{2\!\!+}_{fast}$	3	5	0.93826
25	Ca$^{2\!\!+}_{slow}$	Ca$^{2\!\!+}_{fast}$	3	6	0.886324
26	Ca$^{2\!\!+}_{slow}$	Ca$^{2\!\!+}_{fast}$	3	7	0.845228
27	Ca$^{2\!\!+}_{slow}$	Ca$^{2\!\!+}_{fast}$	3	8	0.896555
28	Ca$^{2\!\!+}_{slow}$	Ca$^{2\!\!+}_{fast}$	3	9	0.842968
29	Ca$^{2\!\!+}_{slow}$	Ca$^{2\!\!+}_{fast}$	3	10	0.854986
30	BOLD	Ca$^{2\!\!+}_{slow}$	7	1	0.772212
31	BOLD	Ca$^{2\!\!+}_{slow}$	7	2	0.753165
32	BOLD	Ca$^{2\!\!+}_{slow}$	7	3	0.739119
33	BOLD	Ca$^{2\!\!+}_{slow}$	7	4	0.76124
34	BOLD	Ca$^{2\!\!+}_{slow}$	7	5	0.826413
35	BOLD	Ca$^{2\!\!+}_{slow}$	7	6	0.751307
36	BOLD	Ca$^{2\!\!+}_{slow}$	7	7	0.747044
37	BOLD	Ca$^{2\!\!+}_{slow}$	7	8	0.741955
38	BOLD	Ca$^{2\!\!+}_{slow}$	7	9	0.773033
39	BOLD	Ca$^{2\!\!+}_{slow}$	7	10	0.825187
40	BOLD	Ca$^{2\!\!+}_{fast}$	7	1	0.714161
41	BOLD	Ca$^{2\!\!+}_{fast}$	7	2	0.712008
42	BOLD	Ca$^{2\!\!+}_{fast}$	7	3	0.639038
43	BOLD	Ca$^{2\!\!+}_{fast}$	7	4	0.662656
44	BOLD	Ca$^{2\!\!+}_{fast}$	7	5	0.730008
45	BOLD	Ca$^{2\!\!+}_{fast}$	7	6	0.680532
46	BOLD	Ca$^{2\!\!+}_{fast}$	7	7	0.721742
47	BOLD	Ca$^{2\!\!+}_{fast}$	7	8	0.731449
48	BOLD	Ca$^{2\!\!+}_{fast}$	7	9	0.701741
49	BOLD	Ca$^{2\!\!+}_{fast}$	7	10	0.770155
50	Ca$^{2\!\!+}_{slow}$	Ca$^{2\!\!+}_{fast}$	7	1	0.914719
51	Ca$^{2\!\!+}_{slow}$	Ca$^{2\!\!+}_{fast}$	7	2	0.907385
52	Ca$^{2\!\!+}_{slow}$	Ca$^{2\!\!+}_{fast}$	7	3	0.818982
53	Ca$^{2\!\!+}_{slow}$	Ca$^{2\!\!+}_{fast}$	7	4	0.865291
54	Ca$^{2\!\!+}_{slow}$	Ca$^{2\!\!+}_{fast}$	7	5	0.877953
55	Ca$^{2\!\!+}_{slow}$	Ca$^{2\!\!+}_{fast}$	7	6	0.914613
56	Ca$^{2\!\!+}_{slow}$	Ca$^{2\!\!+}_{fast}$	7	7	0.899092
57	Ca$^{2\!\!+}_{slow}$	Ca$^{2\!\!+}_{fast}$	7	8	0.91254
58	Ca$^{2\!\!+}_{slow}$	Ca$^{2\!\!+}_{fast}$	7	9	0.872139
59	Ca$^{2\!\!+}_{slow}$	Ca$^{2\!\!+}_{fast}$	7	10	0.916233
60	BOLD	Ca$^{2\!\!+}_{slow}$	20	1	0.699886
61	BOLD	Ca$^{2\!\!+}_{slow}$	20	2	0.636578
62	BOLD	Ca$^{2\!\!+}_{slow}$	20	3	0.683397
63	BOLD	Ca$^{2\!\!+}_{slow}$	20	4	0.721987
64	BOLD	Ca$^{2\!\!+}_{slow}$	20	5	0.731894
65	BOLD	Ca$^{2\!\!+}_{slow}$	20	6	0.620303
66	BOLD	Ca$^{2\!\!+}_{slow}$	20	7	0.664052
67	BOLD	Ca$^{2\!\!+}_{slow}$	20	8	0.64202
68	BOLD	Ca$^{2\!\!+}_{slow}$	20	9	0.703472
69	BOLD	Ca$^{2\!\!+}_{slow}$	20	10	0.726253
70	BOLD	Ca$^{2\!\!+}_{fast}$	20	1	0.655132
71	BOLD	Ca$^{2\!\!+}_{fast}$	20	2	0.630823
72	BOLD	Ca$^{2\!\!+}_{fast}$	20	3	0.607742
73	BOLD	Ca$^{2\!\!+}_{fast}$	20	4	0.644927
74	BOLD	Ca$^{2\!\!+}_{fast}$	20	5	0.687795
75	BOLD	Ca$^{2\!\!+}_{fast}$	20	6	0.611027
76	BOLD	Ca$^{2\!\!+}_{fast}$	20	7	0.642914
77	BOLD	Ca$^{2\!\!+}_{fast}$	20	8	0.660231
78	BOLD	Ca$^{2\!\!+}_{fast}$	20	9	0.629804
79	BOLD	Ca$^{2\!\!+}_{fast}$	20	10	0.65847
80	Ca$^{2\!\!+}_{slow}$	Ca$^{2\!\!+}_{fast}$	20	1	0.802575
81	Ca$^{2\!\!+}_{slow}$	Ca$^{2\!\!+}_{fast}$	20	2	0.833687
82	Ca$^{2\!\!+}_{slow}$	Ca$^{2\!\!+}_{fast}$	20	3	0.732096
83	Ca$^{2\!\!+}_{slow}$	Ca$^{2\!\!+}_{fast}$	20	4	0.734716
84	Ca$^{2\!\!+}_{slow}$	Ca$^{2\!\!+}_{fast}$	20	5	0.749089
85	Ca$^{2\!\!+}_{slow}$	Ca$^{2\!\!+}_{fast}$	20	6	0.790461
86	Ca$^{2\!\!+}_{slow}$	Ca$^{2\!\!+}_{fast}$	20	7	0.871268
87	Ca$^{2\!\!+}_{slow}$	Ca$^{2\!\!+}_{fast}$	20	8	0.819434
88	Ca$^{2\!\!+}_{slow}$	Ca$^{2\!\!+}_{fast}$	20	9	0.833861
89	Ca$^{2\!\!+}_{slow}$	Ca$^{2\!\!+}_{fast}$	20	10	0.817922
90			3	group		(BOLD vs. Ca$^{2\!\!+}_{slow}$) vs. (BOLD vs. Ca$^{2\!\!+}_{fast}$)	1.99998e-06
91			7	group		(BOLD vs. Ca$^{2\!\!+}_{slow}$) vs. (BOLD vs. Ca$^{2\!\!+}_{fast}$)	1.99998e-06
92			20	group		(BOLD vs. Ca$^{2\!\!+}_{slow}$) vs. (BOLD vs. Ca$^{2\!\!+}_{fast}$)	0.00425996
