# Supplementary material for: Multimodal measures of spontaneous brain activity reveal both common and divergent patterns of cortical functional organization
Source: Nat Commun. 2024 Jan 3;15:229. doi: 10.1038/s41467-023-44363-z (PMC10764905; doi:10.1038/s41467-023-44363-z)
Supplement: Supplementary file 4 — Source Data [file 41467_2023_44363_MOESM4_ESM.zip › Figure3.xlsx]

## Sheet: Sheet1
mode	oc_idx	subject	interval	x	y	se
BOLD	1	sub-SLC01	(0.2, 0.4]	0.3	41.4927	1.95258
BOLD	2	sub-SLC01	(0.2, 0.4]	0.3	27.6633	1.54951
BOLD	3	sub-SLC01	(0.2, 0.4]	0.3	20.7705	1.41755
BOLD	4	sub-SLC01	(0.2, 0.4]	0.3	37.6572	0.621307
BOLD	5	sub-SLC01	(0.2, 0.4]	0.3	28.1911	1.56402
BOLD	6	sub-SLC01	(0.2, 0.4]	0.3	43.3628	1.30894
BOLD	7	sub-SLC01	(0.2, 0.4]	0.3	40.2671	0.676514
BOLD	1	sub-SLC01	(0.4, 0.6]	0.5	22.953	0.62667
BOLD	2	sub-SLC01	(0.4, 0.6]	0.5	20.9682	0.629312
BOLD	3	sub-SLC01	(0.4, 0.6]	0.5	21.0865	0.854639
BOLD	4	sub-SLC01	(0.4, 0.6]	0.5	24.4505	0.477524
BOLD	5	sub-SLC01	(0.4, 0.6]	0.5	19.7776	0.4072
BOLD	6	sub-SLC01	(0.4, 0.6]	0.5	23.0629	0.45965
BOLD	7	sub-SLC01	(0.4, 0.6]	0.5	22.4798	0.312098
BOLD	1	sub-SLC01	(0.6, 0.8]	0.7	15.9819	0.386628
BOLD	2	sub-SLC01	(0.6, 0.8]	0.7	19.2778	0.527715
BOLD	3	sub-SLC01	(0.6, 0.8]	0.7	22.7775	0.485956
BOLD	4	sub-SLC01	(0.6, 0.8]	0.7	19.0299	0.509174
BOLD	5	sub-SLC01	(0.6, 0.8]	0.7	17.696	0.284608
BOLD	6	sub-SLC01	(0.6, 0.8]	0.7	15.127	0.229343
BOLD	7	sub-SLC01	(0.6, 0.8]	0.7	16.1653	0.271279
BOLD	1	sub-SLC01	(0.8, 1.0]	0.9	19.5725	2.86871
BOLD	2	sub-SLC01	(0.8, 1.0]	0.9	32.0907	2.37209
BOLD	3	sub-SLC01	(0.8, 1.0]	0.9	35.3655	2.50152
BOLD	4	sub-SLC01	(0.8, 1.0]	0.9	18.8624	1.29716
BOLD	5	sub-SLC01	(0.8, 1.0]	0.9	34.3354	1.76538
BOLD	6	sub-SLC01	(0.8, 1.0]	0.9	18.4472	1.83695
BOLD	7	sub-SLC01	(0.8, 1.0]	0.9	21.0878	0.915494
BOLD	1	sub-SLC02	(0.2, 0.4]	0.3	35.6331	1.95258
BOLD	2	sub-SLC02	(0.2, 0.4]	0.3	21.3308	1.54951
BOLD	3	sub-SLC02	(0.2, 0.4]	0.3	23.1041	1.41755
BOLD	4	sub-SLC02	(0.2, 0.4]	0.3	37.9371	0.621307
BOLD	5	sub-SLC02	(0.2, 0.4]	0.3	36.4159	1.56402
BOLD	6	sub-SLC02	(0.2, 0.4]	0.3	44.9142	1.30894
BOLD	7	sub-SLC02	(0.2, 0.4]	0.3	42.2306	0.676514
BOLD	1	sub-SLC02	(0.4, 0.6]	0.5	20.1776	0.62667
BOLD	2	sub-SLC02	(0.4, 0.6]	0.5	17.3867	0.629312
BOLD	3	sub-SLC02	(0.4, 0.6]	0.5	20.7146	0.854639
BOLD	4	sub-SLC02	(0.4, 0.6]	0.5	23.127	0.477524
BOLD	5	sub-SLC02	(0.4, 0.6]	0.5	21.4768	0.4072
BOLD	6	sub-SLC02	(0.4, 0.6]	0.5	21.7707	0.45965
BOLD	7	sub-SLC02	(0.4, 0.6]	0.5	22.9038	0.312098
BOLD	1	sub-SLC02	(0.6, 0.8]	0.7	15.863	0.386628
BOLD	2	sub-SLC02	(0.6, 0.8]	0.7	18.07	0.527715
BOLD	3	sub-SLC02	(0.6, 0.8]	0.7	22.3011	0.485956
BOLD	4	sub-SLC02	(0.6, 0.8]	0.7	17.6042	0.509174
BOLD	5	sub-SLC02	(0.6, 0.8]	0.7	16.4276	0.284608
BOLD	6	sub-SLC02	(0.6, 0.8]	0.7	14.3723	0.229343
BOLD	7	sub-SLC02	(0.6, 0.8]	0.7	15.7146	0.271279
BOLD	1	sub-SLC02	(0.8, 1.0]	0.9	28.3263	2.86871
BOLD	2	sub-SLC02	(0.8, 1.0]	0.9	43.2125	2.37209
BOLD	3	sub-SLC02	(0.8, 1.0]	0.9	33.8802	2.50152
BOLD	4	sub-SLC02	(0.8, 1.0]	0.9	21.3317	1.29716
BOLD	5	sub-SLC02	(0.8, 1.0]	0.9	25.6797	1.76538
BOLD	6	sub-SLC02	(0.8, 1.0]	0.9	18.9427	1.83695
BOLD	7	sub-SLC02	(0.8, 1.0]	0.9	19.151	0.915494
BOLD	1	sub-SLC03	(0.2, 0.4]	0.3	33.8987	1.95258
BOLD	2	sub-SLC03	(0.2, 0.4]	0.3	20.4083	1.54951
BOLD	3	sub-SLC03	(0.2, 0.4]	0.3	19.7383	1.41755
BOLD	4	sub-SLC03	(0.2, 0.4]	0.3	38.2641	0.621307
BOLD	5	sub-SLC03	(0.2, 0.4]	0.3	35.3445	1.56402
BOLD	6	sub-SLC03	(0.2, 0.4]	0.3	38.3191	1.30894
BOLD	7	sub-SLC03	(0.2, 0.4]	0.3	38.7875	0.676514
BOLD	1	sub-SLC03	(0.4, 0.6]	0.5	19.0965	0.62667
BOLD	2	sub-SLC03	(0.4, 0.6]	0.5	16.857	0.629312
BOLD	3	sub-SLC03	(0.4, 0.6]	0.5	20.6858	0.854639
BOLD	4	sub-SLC03	(0.4, 0.6]	0.5	22.831	0.477524
BOLD	5	sub-SLC03	(0.4, 0.6]	0.5	20.7149	0.4072
BOLD	6	sub-SLC03	(0.4, 0.6]	0.5	21.0406	0.45965
BOLD	7	sub-SLC03	(0.4, 0.6]	0.5	22.0187	0.312098
BOLD	1	sub-SLC03	(0.6, 0.8]	0.7	15.6396	0.386628
BOLD	2	sub-SLC03	(0.6, 0.8]	0.7	16.4295	0.527715
BOLD	3	sub-SLC03	(0.6, 0.8]	0.7	23.6411	0.485956
BOLD	4	sub-SLC03	(0.6, 0.8]	0.7	14.3155	0.509174
BOLD	5	sub-SLC03	(0.6, 0.8]	0.7	16.2663	0.284608
BOLD	6	sub-SLC03	(0.6, 0.8]	0.7	14.8904	0.229343
BOLD	7	sub-SLC03	(0.6, 0.8]	0.7	16.7335	0.271279
BOLD	1	sub-SLC03	(0.8, 1.0]	0.9	31.3651	2.86871
BOLD	2	sub-SLC03	(0.8, 1.0]	0.9	46.3052	2.37209
BOLD	3	sub-SLC03	(0.8, 1.0]	0.9	35.9349	2.50152
BOLD	4	sub-SLC03	(0.8, 1.0]	0.9	24.5893	1.29716
BOLD	5	sub-SLC03	(0.8, 1.0]	0.9	27.6742	1.76538
BOLD	6	sub-SLC03	(0.8, 1.0]	0.9	25.75	1.83695
BOLD	7	sub-SLC03	(0.8, 1.0]	0.9	22.4603	0.915494
BOLD	1	sub-SLC04	(0.2, 0.4]	0.3	41.7684	1.95258
BOLD	2	sub-SLC04	(0.2, 0.4]	0.3	25.926	1.54951
BOLD	3	sub-SLC04	(0.2, 0.4]	0.3	20.3117	1.41755
BOLD	4	sub-SLC04	(0.2, 0.4]	0.3	35.8521	0.621307
BOLD	5	sub-SLC04	(0.2, 0.4]	0.3	31.4431	1.56402
BOLD	6	sub-SLC04	(0.2, 0.4]	0.3	39.7453	1.30894
BOLD	7	sub-SLC04	(0.2, 0.4]	0.3	39.7681	0.676514
BOLD	1	sub-SLC04	(0.4, 0.6]	0.5	22.3062	0.62667
BOLD	2	sub-SLC04	(0.4, 0.6]	0.5	19.5226	0.629312
BOLD	3	sub-SLC04	(0.4, 0.6]	0.5	20.5138	0.854639
BOLD	4	sub-SLC04	(0.4, 0.6]	0.5	22.5612	0.477524
BOLD	5	sub-SLC04	(0.4, 0.6]	0.5	22.22	0.4072
BOLD	6	sub-SLC04	(0.4, 0.6]	0.5	22.194	0.45965
BOLD	7	sub-SLC04	(0.4, 0.6]	0.5	23.6473	0.312098
BOLD	1	sub-SLC04	(0.6, 0.8]	0.7	15.5849	0.386628
BOLD	2	sub-SLC04	(0.6, 0.8]	0.7	19.0495	0.527715
BOLD	3	sub-SLC04	(0.6, 0.8]	0.7	21.5312	0.485956
BOLD	4	sub-SLC04	(0.6, 0.8]	0.7	18.2015	0.509174
BOLD	5	sub-SLC04	(0.6, 0.8]	0.7	17.792	0.284608
BOLD	6	sub-SLC04	(0.6, 0.8]	0.7	15.1174	0.229343
BOLD	7	sub-SLC04	(0.6, 0.8]	0.7	17.3279	0.271279
BOLD	1	sub-SLC04	(0.8, 1.0]	0.9	20.3405	2.86871
BOLD	2	sub-SLC04	(0.8, 1.0]	0.9	35.5019	2.37209
BOLD	3	sub-SLC04	(0.8, 1.0]	0.9	37.6433	2.50152
BOLD	4	sub-SLC04	(0.8, 1.0]	0.9	23.3852	1.29716
BOLD	5	sub-SLC04	(0.8, 1.0]	0.9	28.5448	1.76538
BOLD	6	sub-SLC04	(0.8, 1.0]	0.9	22.9434	1.83695
BOLD	7	sub-SLC04	(0.8, 1.0]	0.9	19.2567	0.915494
BOLD	1	sub-SLC05	(0.2, 0.4]	0.3	36.872	1.95258
BOLD	2	sub-SLC05	(0.2, 0.4]	0.3	28.9352	1.54951
BOLD	3	sub-SLC05	(0.2, 0.4]	0.3	16.8262	1.41755
BOLD	4	sub-SLC05	(0.2, 0.4]	0.3	41.6365	0.621307
BOLD	5	sub-SLC05	(0.2, 0.4]	0.3	39.2817	1.56402
BOLD	6	sub-SLC05	(0.2, 0.4]	0.3	45.1206	1.30894
BOLD	7	sub-SLC05	(0.2, 0.4]	0.3	42.8681	0.676514
BOLD	1	sub-SLC05	(0.4, 0.6]	0.5	21.7258	0.62667
BOLD	2	sub-SLC05	(0.4, 0.6]	0.5	20.3159	0.629312
BOLD	3	sub-SLC05	(0.4, 0.6]	0.5	19.0682	0.854639
BOLD	4	sub-SLC05	(0.4, 0.6]	0.5	23.9312	0.477524
BOLD	5	sub-SLC05	(0.4, 0.6]	0.5	22.9974	0.4072
BOLD	6	sub-SLC05	(0.4, 0.6]	0.5	23.5094	0.45965
BOLD	7	sub-SLC05	(0.4, 0.6]	0.5	24.3496	0.312098
BOLD	1	sub-SLC05	(0.6, 0.8]	0.7	16.5142	0.386628
BOLD	2	sub-SLC05	(0.6, 0.8]	0.7	17.8941	0.527715
BOLD	3	sub-SLC05	(0.6, 0.8]	0.7	23.1714	0.485956
BOLD	4	sub-SLC05	(0.6, 0.8]	0.7	16.123	0.509174
BOLD	5	sub-SLC05	(0.6, 0.8]	0.7	16.1967	0.284608
BOLD	6	sub-SLC05	(0.6, 0.8]	0.7	15.2931	0.229343
BOLD	7	sub-SLC05	(0.6, 0.8]	0.7	15.9556	0.271279
BOLD	1	sub-SLC05	(0.8, 1.0]	0.9	24.888	2.86871
BOLD	2	sub-SLC05	(0.8, 1.0]	0.9	32.8548	2.37209
BOLD	3	sub-SLC05	(0.8, 1.0]	0.9	40.9342	2.50152
BOLD	4	sub-SLC05	(0.8, 1.0]	0.9	18.3093	1.29716
BOLD	5	sub-SLC05	(0.8, 1.0]	0.9	21.5243	1.76538
BOLD	6	sub-SLC05	(0.8, 1.0]	0.9	16.0768	1.83695
BOLD	7	sub-SLC05	(0.8, 1.0]	0.9	16.8267	0.915494
BOLD	1	sub-SLC06	(0.2, 0.4]	0.3	36.0461	1.95258
BOLD	2	sub-SLC06	(0.2, 0.4]	0.3	29.1527	1.54951
BOLD	3	sub-SLC06	(0.2, 0.4]	0.3	17.7236	1.41755
BOLD	4	sub-SLC06	(0.2, 0.4]	0.3	36.5438	0.621307
BOLD	5	sub-SLC06	(0.2, 0.4]	0.3	29.8016	1.56402
BOLD	6	sub-SLC06	(0.2, 0.4]	0.3	36.1522	1.30894
BOLD	7	sub-SLC06	(0.2, 0.4]	0.3	39.0891	0.676514
BOLD	1	sub-SLC06	(0.4, 0.6]	0.5	21.6765	0.62667
BOLD	2	sub-SLC06	(0.4, 0.6]	0.5	20.2266	0.629312
BOLD	3	sub-SLC06	(0.4, 0.6]	0.5	18.561	0.854639
BOLD	4	sub-SLC06	(0.4, 0.6]	0.5	21.9583	0.477524
BOLD	5	sub-SLC06	(0.4, 0.6]	0.5	20.0216	0.4072
BOLD	6	sub-SLC06	(0.4, 0.6]	0.5	20.3402	0.45965
BOLD	7	sub-SLC06	(0.4, 0.6]	0.5	22.5513	0.312098
BOLD	1	sub-SLC06	(0.6, 0.8]	0.7	15.9714	0.386628
BOLD	2	sub-SLC06	(0.6, 0.8]	0.7	18.0713	0.527715
BOLD	3	sub-SLC06	(0.6, 0.8]	0.7	21.8148	0.485956
BOLD	4	sub-SLC06	(0.6, 0.8]	0.7	16.573	0.509174
BOLD	5	sub-SLC06	(0.6, 0.8]	0.7	17.4324	0.284608
BOLD	6	sub-SLC06	(0.6, 0.8]	0.7	15.0441	0.229343
BOLD	7	sub-SLC06	(0.6, 0.8]	0.7	16.0865	0.271279
BOLD	1	sub-SLC06	(0.8, 1.0]	0.9	26.306	2.86871
BOLD	2	sub-SLC06	(0.8, 1.0]	0.9	32.5495	2.37209
BOLD	3	sub-SLC06	(0.8, 1.0]	0.9	41.9006	2.50152
BOLD	4	sub-SLC06	(0.8, 1.0]	0.9	24.9249	1.29716
BOLD	5	sub-SLC06	(0.8, 1.0]	0.9	32.7443	1.76538
BOLD	6	sub-SLC06	(0.8, 1.0]	0.9	28.4635	1.83695
BOLD	7	sub-SLC06	(0.8, 1.0]	0.9	22.273	0.915494
BOLD	1	sub-SLC07	(0.2, 0.4]	0.3	35.1897	1.95258
BOLD	2	sub-SLC07	(0.2, 0.4]	0.3	27.2639	1.54951
BOLD	3	sub-SLC07	(0.2, 0.4]	0.3	17.5682	1.41755
BOLD	4	sub-SLC07	(0.2, 0.4]	0.3	38.4678	0.621307
BOLD	5	sub-SLC07	(0.2, 0.4]	0.3	42.6521	1.56402
BOLD	6	sub-SLC07	(0.2, 0.4]	0.3	44.0645	1.30894
BOLD	7	sub-SLC07	(0.2, 0.4]	0.3	43.6651	0.676514
BOLD	1	sub-SLC07	(0.4, 0.6]	0.5	21.2284	0.62667
BOLD	2	sub-SLC07	(0.4, 0.6]	0.5	20.1165	0.629312
BOLD	3	sub-SLC07	(0.4, 0.6]	0.5	20.5249	0.854639
BOLD	4	sub-SLC07	(0.4, 0.6]	0.5	23.3188	0.477524
BOLD	5	sub-SLC07	(0.4, 0.6]	0.5	24.0298	0.4072
BOLD	6	sub-SLC07	(0.4, 0.6]	0.5	23.3773	0.45965
BOLD	7	sub-SLC07	(0.4, 0.6]	0.5	23.5521	0.312098
BOLD	1	sub-SLC07	(0.6, 0.8]	0.7	14.7343	0.386628
BOLD	2	sub-SLC07	(0.6, 0.8]	0.7	18.6135	0.527715
BOLD	3	sub-SLC07	(0.6, 0.8]	0.7	25.0509	0.485956
BOLD	4	sub-SLC07	(0.6, 0.8]	0.7	15.7564	0.509174
BOLD	5	sub-SLC07	(0.6, 0.8]	0.7	15.3689	0.284608
BOLD	6	sub-SLC07	(0.6, 0.8]	0.7	15.4447	0.229343
BOLD	7	sub-SLC07	(0.6, 0.8]	0.7	15.3984	0.271279
BOLD	1	sub-SLC07	(0.8, 1.0]	0.9	28.8476	2.86871
BOLD	2	sub-SLC07	(0.8, 1.0]	0.9	34.0062	2.37209
BOLD	3	sub-SLC07	(0.8, 1.0]	0.9	36.856	2.50152
BOLD	4	sub-SLC07	(0.8, 1.0]	0.9	22.457	1.29716
BOLD	5	sub-SLC07	(0.8, 1.0]	0.9	17.9492	1.76538
BOLD	6	sub-SLC07	(0.8, 1.0]	0.9	17.1135	1.83695
BOLD	7	sub-SLC07	(0.8, 1.0]	0.9	17.3844	0.915494
BOLD	1	sub-SLC08	(0.2, 0.4]	0.3	21.2445	1.95258
BOLD	2	sub-SLC08	(0.2, 0.4]	0.3	20.5296	1.54951
BOLD	3	sub-SLC08	(0.2, 0.4]	0.3	11.943	1.41755
BOLD	4	sub-SLC08	(0.2, 0.4]	0.3	34.4279	0.621307
BOLD	5	sub-SLC08	(0.2, 0.4]	0.3	28.7971	1.56402
BOLD	6	sub-SLC08	(0.2, 0.4]	0.3	35.254	1.30894
BOLD	7	sub-SLC08	(0.2, 0.4]	0.3	40.4057	0.676514
BOLD	1	sub-SLC08	(0.4, 0.6]	0.5	16.2488	0.62667
BOLD	2	sub-SLC08	(0.4, 0.6]	0.5	15.9313	0.629312
BOLD	3	sub-SLC08	(0.4, 0.6]	0.5	13.317	0.854639
BOLD	4	sub-SLC08	(0.4, 0.6]	0.5	19.1229	0.477524
BOLD	5	sub-SLC08	(0.4, 0.6]	0.5	20.1347	0.4072
BOLD	6	sub-SLC08	(0.4, 0.6]	0.5	19.2266	0.45965
BOLD	7	sub-SLC08	(0.4, 0.6]	0.5	20.9518	0.312098
BOLD	1	sub-SLC08	(0.6, 0.8]	0.7	11.9865	0.386628
BOLD	2	sub-SLC08	(0.6, 0.8]	0.7	14.3946	0.527715
BOLD	3	sub-SLC08	(0.6, 0.8]	0.7	19.2112	0.485956
BOLD	4	sub-SLC08	(0.6, 0.8]	0.7	14.2902	0.509174
BOLD	5	sub-SLC08	(0.6, 0.8]	0.7	15.4304	0.284608
BOLD	6	sub-SLC08	(0.6, 0.8]	0.7	12.9971	0.229343
BOLD	7	sub-SLC08	(0.6, 0.8]	0.7	13.9114	0.271279
BOLD	1	sub-SLC08	(0.8, 1.0]	0.9	50.5201	2.86871
BOLD	2	sub-SLC08	(0.8, 1.0]	0.9	49.1445	2.37209
BOLD	3	sub-SLC08	(0.8, 1.0]	0.9	55.5288	2.50152
BOLD	4	sub-SLC08	(0.8, 1.0]	0.9	32.159	1.29716
BOLD	5	sub-SLC08	(0.8, 1.0]	0.9	35.6378	1.76538
BOLD	6	sub-SLC08	(0.8, 1.0]	0.9	32.5223	1.83695
BOLD	7	sub-SLC08	(0.8, 1.0]	0.9	24.7311	0.915494
BOLD	1	sub-SLC09	(0.2, 0.4]	0.3	43.9665	1.95258
BOLD	2	sub-SLC09	(0.2, 0.4]	0.3	32.2483	1.54951
BOLD	3	sub-SLC09	(0.2, 0.4]	0.3	28.246	1.41755
BOLD	4	sub-SLC09	(0.2, 0.4]	0.3	40.3818	0.621307
BOLD	5	sub-SLC09	(0.2, 0.4]	0.3	34.8966	1.56402
BOLD	6	sub-SLC09	(0.2, 0.4]	0.3	47.2797	1.30894
BOLD	7	sub-SLC09	(0.2, 0.4]	0.3	43.6852	0.676514
BOLD	1	sub-SLC09	(0.4, 0.6]	0.5	22.8555	0.62667
BOLD	2	sub-SLC09	(0.4, 0.6]	0.5	21.4578	0.629312
BOLD	3	sub-SLC09	(0.4, 0.6]	0.5	23.033	0.854639
BOLD	4	sub-SLC09	(0.4, 0.6]	0.5	24.0983	0.477524
BOLD	5	sub-SLC09	(0.4, 0.6]	0.5	21.1821	0.4072
BOLD	6	sub-SLC09	(0.4, 0.6]	0.5	23.0804	0.45965
BOLD	7	sub-SLC09	(0.4, 0.6]	0.5	23.4293	0.312098
BOLD	1	sub-SLC09	(0.6, 0.8]	0.7	15.1083	0.386628
BOLD	2	sub-SLC09	(0.6, 0.8]	0.7	18.2627	0.527715
BOLD	3	sub-SLC09	(0.6, 0.8]	0.7	22.0502	0.485956
BOLD	4	sub-SLC09	(0.6, 0.8]	0.7	17.0828	0.509174
BOLD	5	sub-SLC09	(0.6, 0.8]	0.7	17.6088	0.284608
BOLD	6	sub-SLC09	(0.6, 0.8]	0.7	13.9702	0.229343
BOLD	7	sub-SLC09	(0.6, 0.8]	0.7	15.7888	0.271279
BOLD	1	sub-SLC09	(0.8, 1.0]	0.9	18.0696	2.86871
BOLD	2	sub-SLC09	(0.8, 1.0]	0.9	28.0312	2.37209
BOLD	3	sub-SLC09	(0.8, 1.0]	0.9	26.6709	2.50152
BOLD	4	sub-SLC09	(0.8, 1.0]	0.9	18.4372	1.29716
BOLD	5	sub-SLC09	(0.8, 1.0]	0.9	26.3125	1.76538
BOLD	6	sub-SLC09	(0.8, 1.0]	0.9	15.6697	1.83695
BOLD	7	sub-SLC09	(0.8, 1.0]	0.9	17.0967	0.915494
BOLD	1	sub-SLC10	(0.2, 0.4]	0.3	41.4552	1.95258
BOLD	2	sub-SLC10	(0.2, 0.4]	0.3	33.6966	1.54951
BOLD	3	sub-SLC10	(0.2, 0.4]	0.3	25.9928	1.41755
BOLD	4	sub-SLC10	(0.2, 0.4]	0.3	38.0579	0.621307
BOLD	5	sub-SLC10	(0.2, 0.4]	0.3	41.4997	1.56402
BOLD	6	sub-SLC10	(0.2, 0.4]	0.3	46.257	1.30894
BOLD	7	sub-SLC10	(0.2, 0.4]	0.3	45.282	0.676514
BOLD	1	sub-SLC10	(0.4, 0.6]	0.5	22.2808	0.62667
BOLD	2	sub-SLC10	(0.4, 0.6]	0.5	21.5468	0.629312
BOLD	3	sub-SLC10	(0.4, 0.6]	0.5	23.5546	0.854639
BOLD	4	sub-SLC10	(0.4, 0.6]	0.5	24.3537	0.477524
BOLD	5	sub-SLC10	(0.4, 0.6]	0.5	21.5367	0.4072
BOLD	6	sub-SLC10	(0.4, 0.6]	0.5	23.7409	0.45965
BOLD	7	sub-SLC10	(0.4, 0.6]	0.5	24.1178	0.312098
BOLD	1	sub-SLC10	(0.6, 0.8]	0.7	15.953	0.386628
BOLD	2	sub-SLC10	(0.6, 0.8]	0.7	17.5621	0.527715
BOLD	3	sub-SLC10	(0.6, 0.8]	0.7	24.1895	0.485956
BOLD	4	sub-SLC10	(0.6, 0.8]	0.7	18.686	0.509174
BOLD	5	sub-SLC10	(0.6, 0.8]	0.7	15.8577	0.284608
BOLD	6	sub-SLC10	(0.6, 0.8]	0.7	15.2239	0.229343
BOLD	7	sub-SLC10	(0.6, 0.8]	0.7	15.398	0.271279
BOLD	1	sub-SLC10	(0.8, 1.0]	0.9	20.311	2.86871
BOLD	2	sub-SLC10	(0.8, 1.0]	0.9	27.1944	2.37209
BOLD	3	sub-SLC10	(0.8, 1.0]	0.9	26.2631	2.50152
BOLD	4	sub-SLC10	(0.8, 1.0]	0.9	18.9024	1.29716
BOLD	5	sub-SLC10	(0.8, 1.0]	0.9	21.106	1.76538
BOLD	6	sub-SLC10	(0.8, 1.0]	0.9	14.7782	1.83695
BOLD	7	sub-SLC10	(0.8, 1.0]	0.9	15.2023	0.915494
BOLD	1	group	(0.2, 0.4]	0.3	36.7567	1.95258
BOLD	2	group	(0.2, 0.4]	0.3	26.7155	1.54951
BOLD	3	group	(0.2, 0.4]	0.3	20.2224	1.41755
BOLD	4	group	(0.2, 0.4]	0.3	37.9226	0.621307
BOLD	5	group	(0.2, 0.4]	0.3	34.8323	1.56402
BOLD	6	group	(0.2, 0.4]	0.3	42.0469	1.30894
BOLD	7	group	(0.2, 0.4]	0.3	41.6049	0.676514
BOLD	1	group	(0.4, 0.6]	0.5	21.0549	0.62667
BOLD	2	group	(0.4, 0.6]	0.5	19.4329	0.629312
BOLD	3	group	(0.4, 0.6]	0.5	20.1059	0.854639
BOLD	4	group	(0.4, 0.6]	0.5	22.9753	0.477524
BOLD	5	group	(0.4, 0.6]	0.5	21.4092	0.4072
BOLD	6	group	(0.4, 0.6]	0.5	22.1343	0.45965
BOLD	7	group	(0.4, 0.6]	0.5	23.0002	0.312098
BOLD	1	group	(0.6, 0.8]	0.7	15.3337	0.386628
BOLD	2	group	(0.6, 0.8]	0.7	17.7625	0.527715
BOLD	3	group	(0.6, 0.8]	0.7	22.5739	0.485956
BOLD	4	group	(0.6, 0.8]	0.7	16.7662	0.509174
BOLD	5	group	(0.6, 0.8]	0.7	16.6077	0.284608
BOLD	6	group	(0.6, 0.8]	0.7	14.748	0.229343
BOLD	7	group	(0.6, 0.8]	0.7	15.848	0.271279
BOLD	1	group	(0.8, 1.0]	0.9	26.8547	2.86871
BOLD	2	group	(0.8, 1.0]	0.9	36.0891	2.37209
BOLD	3	group	(0.8, 1.0]	0.9	37.0977	2.50152
BOLD	4	group	(0.8, 1.0]	0.9	22.3358	1.29716
BOLD	5	group	(0.8, 1.0]	0.9	27.1508	1.76538
BOLD	6	group	(0.8, 1.0]	0.9	21.0707	1.83695
BOLD	7	group	(0.8, 1.0]	0.9	19.547	0.915494
Ca$^{2\!\!+}_{slow}$	1	sub-SLC01	(0.2, 0.4]	0.3	36.4719	1.23532
Ca$^{2\!\!+}_{slow}$	2	sub-SLC01	(0.2, 0.4]	0.3	15.0156	1.37371
Ca$^{2\!\!+}_{slow}$	3	sub-SLC01	(0.2, 0.4]	0.3	12.4681	1.22584
Ca$^{2\!\!+}_{slow}$	4	sub-SLC01	(0.2, 0.4]	0.3	26.3271	1.1616
Ca$^{2\!\!+}_{slow}$	5	sub-SLC01	(0.2, 0.4]	0.3	27.981	0.977429
Ca$^{2\!\!+}_{slow}$	6	sub-SLC01	(0.2, 0.4]	0.3	31.0792	1.07986
Ca$^{2\!\!+}_{slow}$	7	sub-SLC01	(0.2, 0.4]	0.3	24.0363	1.5421
Ca$^{2\!\!+}_{slow}$	1	sub-SLC01	(0.4, 0.6]	0.5	19.4789	0.806225
Ca$^{2\!\!+}_{slow}$	2	sub-SLC01	(0.4, 0.6]	0.5	16.704	0.782405
Ca$^{2\!\!+}_{slow}$	3	sub-SLC01	(0.4, 0.6]	0.5	11.3913	0.481281
Ca$^{2\!\!+}_{slow}$	4	sub-SLC01	(0.4, 0.6]	0.5	21.965	0.597139
Ca$^{2\!\!+}_{slow}$	5	sub-SLC01	(0.4, 0.6]	0.5	18.9181	0.532692
Ca$^{2\!\!+}_{slow}$	6	sub-SLC01	(0.4, 0.6]	0.5	15.369	0.463049
Ca$^{2\!\!+}_{slow}$	7	sub-SLC01	(0.4, 0.6]	0.5	14.7914	0.674546
Ca$^{2\!\!+}_{slow}$	1	sub-SLC01	(0.6, 0.8]	0.7	10.9552	0.43116
Ca$^{2\!\!+}_{slow}$	2	sub-SLC01	(0.6, 0.8]	0.7	17.0781	0.986314
Ca$^{2\!\!+}_{slow}$	3	sub-SLC01	(0.6, 0.8]	0.7	10.0127	0.600525
Ca$^{2\!\!+}_{slow}$	4	sub-SLC01	(0.6, 0.8]	0.7	20.256	1.16096
Ca$^{2\!\!+}_{slow}$	5	sub-SLC01	(0.6, 0.8]	0.7	12.9724	0.660872
Ca$^{2\!\!+}_{slow}$	6	sub-SLC01	(0.6, 0.8]	0.7	9.53305	0.360197
Ca$^{2\!\!+}_{slow}$	7	sub-SLC01	(0.6, 0.8]	0.7	10.935	0.800975
Ca$^{2\!\!+}_{slow}$	1	sub-SLC01	(0.8, 1.0]	0.9	33.094	1.81523
Ca$^{2\!\!+}_{slow}$	2	sub-SLC01	(0.8, 1.0]	0.9	51.2023	1.98189
Ca$^{2\!\!+}_{slow}$	3	sub-SLC01	(0.8, 1.0]	0.9	66.1279	1.89446
Ca$^{2\!\!+}_{slow}$	4	sub-SLC01	(0.8, 1.0]	0.9	31.4519	0.861092
Ca$^{2\!\!+}_{slow}$	5	sub-SLC01	(0.8, 1.0]	0.9	40.1284	1.16255
Ca$^{2\!\!+}_{slow}$	6	sub-SLC01	(0.8, 1.0]	0.9	44.0188	1.44736
Ca$^{2\!\!+}_{slow}$	7	sub-SLC01	(0.8, 1.0]	0.9	50.2374	2.16566
Ca$^{2\!\!+}_{slow}$	1	sub-SLC02	(0.2, 0.4]	0.3	36.7533	1.23532
Ca$^{2\!\!+}_{slow}$	2	sub-SLC02	(0.2, 0.4]	0.3	21.8195	1.37371
Ca$^{2\!\!+}_{slow}$	3	sub-SLC02	(0.2, 0.4]	0.3	10.6495	1.22584
Ca$^{2\!\!+}_{slow}$	4	sub-SLC02	(0.2, 0.4]	0.3	27.5603	1.1616
Ca$^{2\!\!+}_{slow}$	5	sub-SLC02	(0.2, 0.4]	0.3	34.0615	0.977429
Ca$^{2\!\!+}_{slow}$	6	sub-SLC02	(0.2, 0.4]	0.3	28.3668	1.07986
Ca$^{2\!\!+}_{slow}$	7	sub-SLC02	(0.2, 0.4]	0.3	24.304	1.5421
Ca$^{2\!\!+}_{slow}$	1	sub-SLC02	(0.4, 0.6]	0.5	17.8005	0.806225
Ca$^{2\!\!+}_{slow}$	2	sub-SLC02	(0.4, 0.6]	0.5	15.2642	0.782405
Ca$^{2\!\!+}_{slow}$	3	sub-SLC02	(0.4, 0.6]	0.5	9.7178	0.481281
Ca$^{2\!\!+}_{slow}$	4	sub-SLC02	(0.4, 0.6]	0.5	19.3221	0.597139
Ca$^{2\!\!+}_{slow}$	5	sub-SLC02	(0.4, 0.6]	0.5	17.9579	0.532692
Ca$^{2\!\!+}_{slow}$	6	sub-SLC02	(0.4, 0.6]	0.5	13.5475	0.463049
Ca$^{2\!\!+}_{slow}$	7	sub-SLC02	(0.4, 0.6]	0.5	20.0946	0.674546
Ca$^{2\!\!+}_{slow}$	1	sub-SLC02	(0.6, 0.8]	0.7	13.902	0.43116
Ca$^{2\!\!+}_{slow}$	2	sub-SLC02	(0.6, 0.8]	0.7	11.04	0.986314
Ca$^{2\!\!+}_{slow}$	3	sub-SLC02	(0.6, 0.8]	0.7	7.28206	0.600525
Ca$^{2\!\!+}_{slow}$	4	sub-SLC02	(0.6, 0.8]	0.7	18.6154	1.16096
Ca$^{2\!\!+}_{slow}$	5	sub-SLC02	(0.6, 0.8]	0.7	9.35846	0.660872
Ca$^{2\!\!+}_{slow}$	6	sub-SLC02	(0.6, 0.8]	0.7	8.89897	0.360197
Ca$^{2\!\!+}_{slow}$	7	sub-SLC02	(0.6, 0.8]	0.7	14.0771	0.800975
Ca$^{2\!\!+}_{slow}$	1	sub-SLC02	(0.8, 1.0]	0.9	31.5442	1.81523
Ca$^{2\!\!+}_{slow}$	2	sub-SLC02	(0.8, 1.0]	0.9	51.8764	1.98189
Ca$^{2\!\!+}_{slow}$	3	sub-SLC02	(0.8, 1.0]	0.9	72.3506	1.89446
Ca$^{2\!\!+}_{slow}$	4	sub-SLC02	(0.8, 1.0]	0.9	34.5023	0.861092
Ca$^{2\!\!+}_{slow}$	5	sub-SLC02	(0.8, 1.0]	0.9	38.6222	1.16255
Ca$^{2\!\!+}_{slow}$	6	sub-SLC02	(0.8, 1.0]	0.9	49.1867	1.44736
Ca$^{2\!\!+}_{slow}$	7	sub-SLC02	(0.8, 1.0]	0.9	41.5243	2.16566
Ca$^{2\!\!+}_{slow}$	1	sub-SLC03	(0.2, 0.4]	0.3	29.6681	1.23532
Ca$^{2\!\!+}_{slow}$	2	sub-SLC03	(0.2, 0.4]	0.3	27.3337	1.37371
Ca$^{2\!\!+}_{slow}$	3	sub-SLC03	(0.2, 0.4]	0.3	22.9275	1.22584
Ca$^{2\!\!+}_{slow}$	4	sub-SLC03	(0.2, 0.4]	0.3	22.3009	1.1616
Ca$^{2\!\!+}_{slow}$	5	sub-SLC03	(0.2, 0.4]	0.3	32.2744	0.977429
Ca$^{2\!\!+}_{slow}$	6	sub-SLC03	(0.2, 0.4]	0.3	34.9791	1.07986
Ca$^{2\!\!+}_{slow}$	7	sub-SLC03	(0.2, 0.4]	0.3	23.9401	1.5421
Ca$^{2\!\!+}_{slow}$	1	sub-SLC03	(0.4, 0.6]	0.5	17.7515	0.806225
Ca$^{2\!\!+}_{slow}$	2	sub-SLC03	(0.4, 0.6]	0.5	13.2121	0.782405
Ca$^{2\!\!+}_{slow}$	3	sub-SLC03	(0.4, 0.6]	0.5	14.9223	0.481281
Ca$^{2\!\!+}_{slow}$	4	sub-SLC03	(0.4, 0.6]	0.5	25.1102	0.597139
Ca$^{2\!\!+}_{slow}$	5	sub-SLC03	(0.4, 0.6]	0.5	18.0887	0.532692
Ca$^{2\!\!+}_{slow}$	6	sub-SLC03	(0.4, 0.6]	0.5	15.4629	0.463049
Ca$^{2\!\!+}_{slow}$	7	sub-SLC03	(0.4, 0.6]	0.5	16.3552	0.674546
Ca$^{2\!\!+}_{slow}$	1	sub-SLC03	(0.6, 0.8]	0.7	12.4393	0.43116
Ca$^{2\!\!+}_{slow}$	2	sub-SLC03	(0.6, 0.8]	0.7	10.1739	0.986314
Ca$^{2\!\!+}_{slow}$	3	sub-SLC03	(0.6, 0.8]	0.7	11.4125	0.600525
Ca$^{2\!\!+}_{slow}$	4	sub-SLC03	(0.6, 0.8]	0.7	26.1525	1.16096
Ca$^{2\!\!+}_{slow}$	5	sub-SLC03	(0.6, 0.8]	0.7	13.607	0.660872
Ca$^{2\!\!+}_{slow}$	6	sub-SLC03	(0.6, 0.8]	0.7	9.26556	0.360197
Ca$^{2\!\!+}_{slow}$	7	sub-SLC03	(0.6, 0.8]	0.7	14.1875	0.800975
Ca$^{2\!\!+}_{slow}$	1	sub-SLC03	(0.8, 1.0]	0.9	40.141	1.81523
Ca$^{2\!\!+}_{slow}$	2	sub-SLC03	(0.8, 1.0]	0.9	49.2804	1.98189
Ca$^{2\!\!+}_{slow}$	3	sub-SLC03	(0.8, 1.0]	0.9	50.7376	1.89446
Ca$^{2\!\!+}_{slow}$	4	sub-SLC03	(0.8, 1.0]	0.9	26.4364	0.861092
Ca$^{2\!\!+}_{slow}$	5	sub-SLC03	(0.8, 1.0]	0.9	36.0299	1.16255
Ca$^{2\!\!+}_{slow}$	6	sub-SLC03	(0.8, 1.0]	0.9	40.2924	1.44736
Ca$^{2\!\!+}_{slow}$	7	sub-SLC03	(0.8, 1.0]	0.9	45.5172	2.16566
Ca$^{2\!\!+}_{slow}$	1	sub-SLC04	(0.2, 0.4]	0.3	33.2397	1.23532
Ca$^{2\!\!+}_{slow}$	2	sub-SLC04	(0.2, 0.4]	0.3	25.3909	1.37371
Ca$^{2\!\!+}_{slow}$	3	sub-SLC04	(0.2, 0.4]	0.3	14.0202	1.22584
Ca$^{2\!\!+}_{slow}$	4	sub-SLC04	(0.2, 0.4]	0.3	28.2485	1.1616
Ca$^{2\!\!+}_{slow}$	5	sub-SLC04	(0.2, 0.4]	0.3	26.0195	0.977429
Ca$^{2\!\!+}_{slow}$	6	sub-SLC04	(0.2, 0.4]	0.3	34.1692	1.07986
Ca$^{2\!\!+}_{slow}$	7	sub-SLC04	(0.2, 0.4]	0.3	18.6697	1.5421
Ca$^{2\!\!+}_{slow}$	1	sub-SLC04	(0.4, 0.6]	0.5	16.691	0.806225
Ca$^{2\!\!+}_{slow}$	2	sub-SLC04	(0.4, 0.6]	0.5	11.5809	0.782405
Ca$^{2\!\!+}_{slow}$	3	sub-SLC04	(0.4, 0.6]	0.5	12.9413	0.481281
Ca$^{2\!\!+}_{slow}$	4	sub-SLC04	(0.4, 0.6]	0.5	18.3209	0.597139
Ca$^{2\!\!+}_{slow}$	5	sub-SLC04	(0.4, 0.6]	0.5	17.7629	0.532692
Ca$^{2\!\!+}_{slow}$	6	sub-SLC04	(0.4, 0.6]	0.5	13.7241	0.463049
Ca$^{2\!\!+}_{slow}$	7	sub-SLC04	(0.4, 0.6]	0.5	17.5637	0.674546
Ca$^{2\!\!+}_{slow}$	1	sub-SLC04	(0.6, 0.8]	0.7	13.5814	0.43116
Ca$^{2\!\!+}_{slow}$	2	sub-SLC04	(0.6, 0.8]	0.7	9.29295	0.986314
Ca$^{2\!\!+}_{slow}$	3	sub-SLC04	(0.6, 0.8]	0.7	14.369	0.600525
Ca$^{2\!\!+}_{slow}$	4	sub-SLC04	(0.6, 0.8]	0.7	16.8368	1.16096
Ca$^{2\!\!+}_{slow}$	5	sub-SLC04	(0.6, 0.8]	0.7	16.6727	0.660872
Ca$^{2\!\!+}_{slow}$	6	sub-SLC04	(0.6, 0.8]	0.7	8.13194	0.360197
Ca$^{2\!\!+}_{slow}$	7	sub-SLC04	(0.6, 0.8]	0.7	18.8096	0.800975
Ca$^{2\!\!+}_{slow}$	1	sub-SLC04	(0.8, 1.0]	0.9	36.4879	1.81523
Ca$^{2\!\!+}_{slow}$	2	sub-SLC04	(0.8, 1.0]	0.9	53.7353	1.98189
Ca$^{2\!\!+}_{slow}$	3	sub-SLC04	(0.8, 1.0]	0.9	58.6696	1.89446
Ca$^{2\!\!+}_{slow}$	4	sub-SLC04	(0.8, 1.0]	0.9	36.5937	0.861092
Ca$^{2\!\!+}_{slow}$	5	sub-SLC04	(0.8, 1.0]	0.9	39.5449	1.16255
Ca$^{2\!\!+}_{slow}$	6	sub-SLC04	(0.8, 1.0]	0.9	43.9747	1.44736
Ca$^{2\!\!+}_{slow}$	7	sub-SLC04	(0.8, 1.0]	0.9	44.957	2.16566
Ca$^{2\!\!+}_{slow}$	1	sub-SLC05	(0.2, 0.4]	0.3	34.998	1.23532
Ca$^{2\!\!+}_{slow}$	2	sub-SLC05	(0.2, 0.4]	0.3	18.7418	1.37371
Ca$^{2\!\!+}_{slow}$	3	sub-SLC05	(0.2, 0.4]	0.3	17.6388	1.22584
Ca$^{2\!\!+}_{slow}$	4	sub-SLC05	(0.2, 0.4]	0.3	19.4607	1.1616
Ca$^{2\!\!+}_{slow}$	5	sub-SLC05	(0.2, 0.4]	0.3	34.841	0.977429
Ca$^{2\!\!+}_{slow}$	6	sub-SLC05	(0.2, 0.4]	0.3	39.1706	1.07986
Ca$^{2\!\!+}_{slow}$	7	sub-SLC05	(0.2, 0.4]	0.3	31.1532	1.5421
Ca$^{2\!\!+}_{slow}$	1	sub-SLC05	(0.4, 0.6]	0.5	14.3745	0.806225
Ca$^{2\!\!+}_{slow}$	2	sub-SLC05	(0.4, 0.6]	0.5	14.3388	0.782405
Ca$^{2\!\!+}_{slow}$	3	sub-SLC05	(0.4, 0.6]	0.5	14.1237	0.481281
Ca$^{2\!\!+}_{slow}$	4	sub-SLC05	(0.4, 0.6]	0.5	22.0042	0.597139
Ca$^{2\!\!+}_{slow}$	5	sub-SLC05	(0.4, 0.6]	0.5	17.2174	0.532692
Ca$^{2\!\!+}_{slow}$	6	sub-SLC05	(0.4, 0.6]	0.5	15.7849	0.463049
Ca$^{2\!\!+}_{slow}$	7	sub-SLC05	(0.4, 0.6]	0.5	16.3575	0.674546
Ca$^{2\!\!+}_{slow}$	1	sub-SLC05	(0.6, 0.8]	0.7	10.4041	0.43116
Ca$^{2\!\!+}_{slow}$	2	sub-SLC05	(0.6, 0.8]	0.7	15.0554	0.986314
Ca$^{2\!\!+}_{slow}$	3	sub-SLC05	(0.6, 0.8]	0.7	12.4634	0.600525
Ca$^{2\!\!+}_{slow}$	4	sub-SLC05	(0.6, 0.8]	0.7	25.7443	1.16096
Ca$^{2\!\!+}_{slow}$	5	sub-SLC05	(0.6, 0.8]	0.7	11.9314	0.660872
Ca$^{2\!\!+}_{slow}$	6	sub-SLC05	(0.6, 0.8]	0.7	7.73044	0.360197
Ca$^{2\!\!+}_{slow}$	7	sub-SLC05	(0.6, 0.8]	0.7	9.24913	0.800975
Ca$^{2\!\!+}_{slow}$	1	sub-SLC05	(0.8, 1.0]	0.9	40.2234	1.81523
Ca$^{2\!\!+}_{slow}$	2	sub-SLC05	(0.8, 1.0]	0.9	51.864	1.98189
Ca$^{2\!\!+}_{slow}$	3	sub-SLC05	(0.8, 1.0]	0.9	55.7742	1.89446
Ca$^{2\!\!+}_{slow}$	4	sub-SLC05	(0.8, 1.0]	0.9	32.7908	0.861092
Ca$^{2\!\!+}_{slow}$	5	sub-SLC05	(0.8, 1.0]	0.9	36.0102	1.16255
Ca$^{2\!\!+}_{slow}$	6	sub-SLC05	(0.8, 1.0]	0.9	37.3141	1.44736
Ca$^{2\!\!+}_{slow}$	7	sub-SLC05	(0.8, 1.0]	0.9	43.2402	2.16566
Ca$^{2\!\!+}_{slow}$	1	sub-SLC06	(0.2, 0.4]	0.3	41.7866	1.23532
Ca$^{2\!\!+}_{slow}$	2	sub-SLC06	(0.2, 0.4]	0.3	16.9312	1.37371
Ca$^{2\!\!+}_{slow}$	3	sub-SLC06	(0.2, 0.4]	0.3	11.4286	1.22584
Ca$^{2\!\!+}_{slow}$	4	sub-SLC06	(0.2, 0.4]	0.3	28.915	1.1616
Ca$^{2\!\!+}_{slow}$	5	sub-SLC06	(0.2, 0.4]	0.3	30.7067	0.977429
Ca$^{2\!\!+}_{slow}$	6	sub-SLC06	(0.2, 0.4]	0.3	31.9385	1.07986
Ca$^{2\!\!+}_{slow}$	7	sub-SLC06	(0.2, 0.4]	0.3	19.8881	1.5421
Ca$^{2\!\!+}_{slow}$	1	sub-SLC06	(0.4, 0.6]	0.5	22.7037	0.806225
Ca$^{2\!\!+}_{slow}$	2	sub-SLC06	(0.4, 0.6]	0.5	18.2251	0.782405
Ca$^{2\!\!+}_{slow}$	3	sub-SLC06	(0.4, 0.6]	0.5	12.038	0.481281
Ca$^{2\!\!+}_{slow}$	4	sub-SLC06	(0.4, 0.6]	0.5	22.5715	0.597139
Ca$^{2\!\!+}_{slow}$	5	sub-SLC06	(0.4, 0.6]	0.5	20.7736	0.532692
Ca$^{2\!\!+}_{slow}$	6	sub-SLC06	(0.4, 0.6]	0.5	17.2803	0.463049
Ca$^{2\!\!+}_{slow}$	7	sub-SLC06	(0.4, 0.6]	0.5	14.9894	0.674546
Ca$^{2\!\!+}_{slow}$	1	sub-SLC06	(0.6, 0.8]	0.7	11.665	0.43116
Ca$^{2\!\!+}_{slow}$	2	sub-SLC06	(0.6, 0.8]	0.7	15.9523	0.986314
Ca$^{2\!\!+}_{slow}$	3	sub-SLC06	(0.6, 0.8]	0.7	12.8935	0.600525
Ca$^{2\!\!+}_{slow}$	4	sub-SLC06	(0.6, 0.8]	0.7	18.1033	1.16096
Ca$^{2\!\!+}_{slow}$	5	sub-SLC06	(0.6, 0.8]	0.7	13.4014	0.660872
Ca$^{2\!\!+}_{slow}$	6	sub-SLC06	(0.6, 0.8]	0.7	11.6485	0.360197
Ca$^{2\!\!+}_{slow}$	7	sub-SLC06	(0.6, 0.8]	0.7	11.722	0.800975
Ca$^{2\!\!+}_{slow}$	1	sub-SLC06	(0.8, 1.0]	0.9	23.8448	1.81523
Ca$^{2\!\!+}_{slow}$	2	sub-SLC06	(0.8, 1.0]	0.9	48.8915	1.98189
Ca$^{2\!\!+}_{slow}$	3	sub-SLC06	(0.8, 1.0]	0.9	63.64	1.89446
Ca$^{2\!\!+}_{slow}$	4	sub-SLC06	(0.8, 1.0]	0.9	30.4103	0.861092
Ca$^{2\!\!+}_{slow}$	5	sub-SLC06	(0.8, 1.0]	0.9	35.1184	1.16255
Ca$^{2\!\!+}_{slow}$	6	sub-SLC06	(0.8, 1.0]	0.9	39.1327	1.44736
Ca$^{2\!\!+}_{slow}$	7	sub-SLC06	(0.8, 1.0]	0.9	53.4005	2.16566
Ca$^{2\!\!+}_{slow}$	1	sub-SLC07	(0.2, 0.4]	0.3	43.0409	1.23532
Ca$^{2\!\!+}_{slow}$	2	sub-SLC07	(0.2, 0.4]	0.3	12.2985	1.37371
Ca$^{2\!\!+}_{slow}$	3	sub-SLC07	(0.2, 0.4]	0.3	11.7213	1.22584
Ca$^{2\!\!+}_{slow}$	4	sub-SLC07	(0.2, 0.4]	0.3	17.2736	1.1616
Ca$^{2\!\!+}_{slow}$	5	sub-SLC07	(0.2, 0.4]	0.3	34.5628	0.977429
Ca$^{2\!\!+}_{slow}$	6	sub-SLC07	(0.2, 0.4]	0.3	33.9653	1.07986
Ca$^{2\!\!+}_{slow}$	7	sub-SLC07	(0.2, 0.4]	0.3	15.3535	1.5421
Ca$^{2\!\!+}_{slow}$	1	sub-SLC07	(0.4, 0.6]	0.5	22.6415	0.806225
Ca$^{2\!\!+}_{slow}$	2	sub-SLC07	(0.4, 0.6]	0.5	10.3155	0.782405
Ca$^{2\!\!+}_{slow}$	3	sub-SLC07	(0.4, 0.6]	0.5	11.3036	0.481281
Ca$^{2\!\!+}_{slow}$	4	sub-SLC07	(0.4, 0.6]	0.5	22.256	0.597139
Ca$^{2\!\!+}_{slow}$	5	sub-SLC07	(0.4, 0.6]	0.5	22.274	0.532692
Ca$^{2\!\!+}_{slow}$	6	sub-SLC07	(0.4, 0.6]	0.5	16.6715	0.463049
Ca$^{2\!\!+}_{slow}$	7	sub-SLC07	(0.4, 0.6]	0.5	11.9568	0.674546
Ca$^{2\!\!+}_{slow}$	1	sub-SLC07	(0.6, 0.8]	0.7	12.2925	0.43116
Ca$^{2\!\!+}_{slow}$	2	sub-SLC07	(0.6, 0.8]	0.7	9.84176	0.986314
Ca$^{2\!\!+}_{slow}$	3	sub-SLC07	(0.6, 0.8]	0.7	12.2714	0.600525
Ca$^{2\!\!+}_{slow}$	4	sub-SLC07	(0.6, 0.8]	0.7	27.9526	1.16096
Ca$^{2\!\!+}_{slow}$	5	sub-SLC07	(0.6, 0.8]	0.7	15.4992	0.660872
Ca$^{2\!\!+}_{slow}$	6	sub-SLC07	(0.6, 0.8]	0.7	10.2075	0.360197
Ca$^{2\!\!+}_{slow}$	7	sub-SLC07	(0.6, 0.8]	0.7	10.4589	0.800975
Ca$^{2\!\!+}_{slow}$	1	sub-SLC07	(0.8, 1.0]	0.9	22.0251	1.81523
Ca$^{2\!\!+}_{slow}$	2	sub-SLC07	(0.8, 1.0]	0.9	67.5443	1.98189
Ca$^{2\!\!+}_{slow}$	3	sub-SLC07	(0.8, 1.0]	0.9	64.7037	1.89446
Ca$^{2\!\!+}_{slow}$	4	sub-SLC07	(0.8, 1.0]	0.9	32.5178	0.861092
Ca$^{2\!\!+}_{slow}$	5	sub-SLC07	(0.8, 1.0]	0.9	27.664	1.16255
Ca$^{2\!\!+}_{slow}$	6	sub-SLC07	(0.8, 1.0]	0.9	39.1556	1.44736
Ca$^{2\!\!+}_{slow}$	7	sub-SLC07	(0.8, 1.0]	0.9	62.2308	2.16566
Ca$^{2\!\!+}_{slow}$	1	sub-SLC08	(0.2, 0.4]	0.3	35.1566	1.23532
Ca$^{2\!\!+}_{slow}$	2	sub-SLC08	(0.2, 0.4]	0.3	17.128	1.37371
Ca$^{2\!\!+}_{slow}$	3	sub-SLC08	(0.2, 0.4]	0.3	10.0921	1.22584
Ca$^{2\!\!+}_{slow}$	4	sub-SLC08	(0.2, 0.4]	0.3	22.6596	1.1616
Ca$^{2\!\!+}_{slow}$	5	sub-SLC08	(0.2, 0.4]	0.3	33.9918	0.977429
Ca$^{2\!\!+}_{slow}$	6	sub-SLC08	(0.2, 0.4]	0.3	32.4997	1.07986
Ca$^{2\!\!+}_{slow}$	7	sub-SLC08	(0.2, 0.4]	0.3	18.1769	1.5421
Ca$^{2\!\!+}_{slow}$	1	sub-SLC08	(0.4, 0.6]	0.5	21.9051	0.806225
Ca$^{2\!\!+}_{slow}$	2	sub-SLC08	(0.4, 0.6]	0.5	12.9998	0.782405
Ca$^{2\!\!+}_{slow}$	3	sub-SLC08	(0.4, 0.6]	0.5	10.3846	0.481281
Ca$^{2\!\!+}_{slow}$	4	sub-SLC08	(0.4, 0.6]	0.5	23.8305	0.597139
Ca$^{2\!\!+}_{slow}$	5	sub-SLC08	(0.4, 0.6]	0.5	21.3533	0.532692
Ca$^{2\!\!+}_{slow}$	6	sub-SLC08	(0.4, 0.6]	0.5	17.4301	0.463049
Ca$^{2\!\!+}_{slow}$	7	sub-SLC08	(0.4, 0.6]	0.5	15.6092	0.674546
Ca$^{2\!\!+}_{slow}$	1	sub-SLC08	(0.6, 0.8]	0.7	13.8909	0.43116
Ca$^{2\!\!+}_{slow}$	2	sub-SLC08	(0.6, 0.8]	0.7	8.1905	0.986314
Ca$^{2\!\!+}_{slow}$	3	sub-SLC08	(0.6, 0.8]	0.7	10.8802	0.600525
Ca$^{2\!\!+}_{slow}$	4	sub-SLC08	(0.6, 0.8]	0.7	23.0634	1.16096
Ca$^{2\!\!+}_{slow}$	5	sub-SLC08	(0.6, 0.8]	0.7	14.1423	0.660872
Ca$^{2\!\!+}_{slow}$	6	sub-SLC08	(0.6, 0.8]	0.7	10.275	0.360197
Ca$^{2\!\!+}_{slow}$	7	sub-SLC08	(0.6, 0.8]	0.7	12.6872	0.800975
Ca$^{2\!\!+}_{slow}$	1	sub-SLC08	(0.8, 1.0]	0.9	29.0474	1.81523
Ca$^{2\!\!+}_{slow}$	2	sub-SLC08	(0.8, 1.0]	0.9	61.6817	1.98189
Ca$^{2\!\!+}_{slow}$	3	sub-SLC08	(0.8, 1.0]	0.9	68.6432	1.89446
Ca$^{2\!\!+}_{slow}$	4	sub-SLC08	(0.8, 1.0]	0.9	30.4465	0.861092
Ca$^{2\!\!+}_{slow}$	5	sub-SLC08	(0.8, 1.0]	0.9	30.5126	1.16255
Ca$^{2\!\!+}_{slow}$	6	sub-SLC08	(0.8, 1.0]	0.9	39.7952	1.44736
Ca$^{2\!\!+}_{slow}$	7	sub-SLC08	(0.8, 1.0]	0.9	53.5268	2.16566
Ca$^{2\!\!+}_{slow}$	1	sub-SLC09	(0.2, 0.4]	0.3	39.4532	1.23532
Ca$^{2\!\!+}_{slow}$	2	sub-SLC09	(0.2, 0.4]	0.3	17.998	1.37371
Ca$^{2\!\!+}_{slow}$	3	sub-SLC09	(0.2, 0.4]	0.3	17.985	1.22584
Ca$^{2\!\!+}_{slow}$	4	sub-SLC09	(0.2, 0.4]	0.3	22.6124	1.1616
Ca$^{2\!\!+}_{slow}$	5	sub-SLC09	(0.2, 0.4]	0.3	34.204	0.977429
Ca$^{2\!\!+}_{slow}$	6	sub-SLC09	(0.2, 0.4]	0.3	25.9287	1.07986
Ca$^{2\!\!+}_{slow}$	7	sub-SLC09	(0.2, 0.4]	0.3	20.9562	1.5421
Ca$^{2\!\!+}_{slow}$	1	sub-SLC09	(0.4, 0.6]	0.5	18.7748	0.806225
Ca$^{2\!\!+}_{slow}$	2	sub-SLC09	(0.4, 0.6]	0.5	10.4664	0.782405
Ca$^{2\!\!+}_{slow}$	3	sub-SLC09	(0.4, 0.6]	0.5	11.4564	0.481281
Ca$^{2\!\!+}_{slow}$	4	sub-SLC09	(0.4, 0.6]	0.5	23.1025	0.597139
Ca$^{2\!\!+}_{slow}$	5	sub-SLC09	(0.4, 0.6]	0.5	17.7396	0.532692
Ca$^{2\!\!+}_{slow}$	6	sub-SLC09	(0.4, 0.6]	0.5	13.0167	0.463049
Ca$^{2\!\!+}_{slow}$	7	sub-SLC09	(0.4, 0.6]	0.5	17.2538	0.674546
Ca$^{2\!\!+}_{slow}$	1	sub-SLC09	(0.6, 0.8]	0.7	11.3046	0.43116
Ca$^{2\!\!+}_{slow}$	2	sub-SLC09	(0.6, 0.8]	0.7	8.05265	0.986314
Ca$^{2\!\!+}_{slow}$	3	sub-SLC09	(0.6, 0.8]	0.7	9.17421	0.600525
Ca$^{2\!\!+}_{slow}$	4	sub-SLC09	(0.6, 0.8]	0.7	25.386	1.16096
Ca$^{2\!\!+}_{slow}$	5	sub-SLC09	(0.6, 0.8]	0.7	13.3209	0.660872
Ca$^{2\!\!+}_{slow}$	6	sub-SLC09	(0.6, 0.8]	0.7	8.78449	0.360197
Ca$^{2\!\!+}_{slow}$	7	sub-SLC09	(0.6, 0.8]	0.7	14.4797	0.800975
Ca$^{2\!\!+}_{slow}$	1	sub-SLC09	(0.8, 1.0]	0.9	30.4674	1.81523
Ca$^{2\!\!+}_{slow}$	2	sub-SLC09	(0.8, 1.0]	0.9	63.483	1.98189
Ca$^{2\!\!+}_{slow}$	3	sub-SLC09	(0.8, 1.0]	0.9	61.3844	1.89446
Ca$^{2\!\!+}_{slow}$	4	sub-SLC09	(0.8, 1.0]	0.9	28.8991	0.861092
Ca$^{2\!\!+}_{slow}$	5	sub-SLC09	(0.8, 1.0]	0.9	34.7355	1.16255
Ca$^{2\!\!+}_{slow}$	6	sub-SLC09	(0.8, 1.0]	0.9	52.2702	1.44736
Ca$^{2\!\!+}_{slow}$	7	sub-SLC09	(0.8, 1.0]	0.9	47.3103	2.16566
Ca$^{2\!\!+}_{slow}$	1	sub-SLC10	(0.2, 0.4]	0.3	32.7671	1.23532
Ca$^{2\!\!+}_{slow}$	2	sub-SLC10	(0.2, 0.4]	0.3	21.1531	1.37371
Ca$^{2\!\!+}_{slow}$	3	sub-SLC10	(0.2, 0.4]	0.3	13.2691	1.22584
Ca$^{2\!\!+}_{slow}$	4	sub-SLC10	(0.2, 0.4]	0.3	25.0616	1.1616
Ca$^{2\!\!+}_{slow}$	5	sub-SLC10	(0.2, 0.4]	0.3	28.0078	0.977429
Ca$^{2\!\!+}_{slow}$	6	sub-SLC10	(0.2, 0.4]	0.3	33.5199	1.07986
Ca$^{2\!\!+}_{slow}$	7	sub-SLC10	(0.2, 0.4]	0.3	30.4889	1.5421
Ca$^{2\!\!+}_{slow}$	1	sub-SLC10	(0.4, 0.6]	0.5	19.6678	0.806225
Ca$^{2\!\!+}_{slow}$	2	sub-SLC10	(0.4, 0.6]	0.5	14.8509	0.782405
Ca$^{2\!\!+}_{slow}$	3	sub-SLC10	(0.4, 0.6]	0.5	11.5654	0.481281
Ca$^{2\!\!+}_{slow}$	4	sub-SLC10	(0.4, 0.6]	0.5	22.8387	0.597139
Ca$^{2\!\!+}_{slow}$	5	sub-SLC10	(0.4, 0.6]	0.5	20.2977	0.532692
Ca$^{2\!\!+}_{slow}$	6	sub-SLC10	(0.4, 0.6]	0.5	16.0818	0.463049
Ca$^{2\!\!+}_{slow}$	7	sub-SLC10	(0.4, 0.6]	0.5	18.672	0.674546
Ca$^{2\!\!+}_{slow}$	1	sub-SLC10	(0.6, 0.8]	0.7	14.6452	0.43116
Ca$^{2\!\!+}_{slow}$	2	sub-SLC10	(0.6, 0.8]	0.7	12.1338	0.986314
Ca$^{2\!\!+}_{slow}$	3	sub-SLC10	(0.6, 0.8]	0.7	10.6473	0.600525
Ca$^{2\!\!+}_{slow}$	4	sub-SLC10	(0.6, 0.8]	0.7	22.1908	1.16096
Ca$^{2\!\!+}_{slow}$	5	sub-SLC10	(0.6, 0.8]	0.7	16.9053	0.660872
Ca$^{2\!\!+}_{slow}$	6	sub-SLC10	(0.6, 0.8]	0.7	10.7	0.360197
Ca$^{2\!\!+}_{slow}$	7	sub-SLC10	(0.6, 0.8]	0.7	13.8972	0.800975
Ca$^{2\!\!+}_{slow}$	1	sub-SLC10	(0.8, 1.0]	0.9	32.9199	1.81523
Ca$^{2\!\!+}_{slow}$	2	sub-SLC10	(0.8, 1.0]	0.9	51.8623	1.98189
Ca$^{2\!\!+}_{slow}$	3	sub-SLC10	(0.8, 1.0]	0.9	64.5182	1.89446
Ca$^{2\!\!+}_{slow}$	4	sub-SLC10	(0.8, 1.0]	0.9	29.9089	0.861092
Ca$^{2\!\!+}_{slow}$	5	sub-SLC10	(0.8, 1.0]	0.9	34.7892	1.16255
Ca$^{2\!\!+}_{slow}$	6	sub-SLC10	(0.8, 1.0]	0.9	39.6983	1.44736
Ca$^{2\!\!+}_{slow}$	7	sub-SLC10	(0.8, 1.0]	0.9	36.9419	2.16566
Ca$^{2\!\!+}_{slow}$	1	group	(0.2, 0.4]	0.3	36.3335	1.23532
Ca$^{2\!\!+}_{slow}$	2	group	(0.2, 0.4]	0.3	19.381	1.37371
Ca$^{2\!\!+}_{slow}$	3	group	(0.2, 0.4]	0.3	14.22	1.22584
Ca$^{2\!\!+}_{slow}$	4	group	(0.2, 0.4]	0.3	24.042	1.1616
Ca$^{2\!\!+}_{slow}$	5	group	(0.2, 0.4]	0.3	31.6651	0.977429
Ca$^{2\!\!+}_{slow}$	6	group	(0.2, 0.4]	0.3	32.5617	1.07986
Ca$^{2\!\!+}_{slow}$	7	group	(0.2, 0.4]	0.3	22.6967	1.5421
Ca$^{2\!\!+}_{slow}$	1	group	(0.4, 0.6]	0.5	19.1789	0.806225
Ca$^{2\!\!+}_{slow}$	2	group	(0.4, 0.6]	0.5	13.7958	0.782405
Ca$^{2\!\!+}_{slow}$	3	group	(0.4, 0.6]	0.5	11.9844	0.481281
Ca$^{2\!\!+}_{slow}$	4	group	(0.4, 0.6]	0.5	22.1321	0.597139
Ca$^{2\!\!+}_{slow}$	5	group	(0.4, 0.6]	0.5	19.2383	0.532692
Ca$^{2\!\!+}_{slow}$	6	group	(0.4, 0.6]	0.5	15.4369	0.463049
Ca$^{2\!\!+}_{slow}$	7	group	(0.4, 0.6]	0.5	16.3644	0.674546
Ca$^{2\!\!+}_{slow}$	1	group	(0.6, 0.8]	0.7	12.508	0.43116
Ca$^{2\!\!+}_{slow}$	2	group	(0.6, 0.8]	0.7	11.6811	0.986314
Ca$^{2\!\!+}_{slow}$	3	group	(0.6, 0.8]	0.7	11.1406	0.600525
Ca$^{2\!\!+}_{slow}$	4	group	(0.6, 0.8]	0.7	22.4301	1.16096
Ca$^{2\!\!+}_{slow}$	5	group	(0.6, 0.8]	0.7	13.7811	0.660872
Ca$^{2\!\!+}_{slow}$	6	group	(0.6, 0.8]	0.7	9.51754	0.360197
Ca$^{2\!\!+}_{slow}$	7	group	(0.6, 0.8]	0.7	13.0503	0.800975
Ca$^{2\!\!+}_{slow}$	1	group	(0.8, 1.0]	0.9	31.9795	1.81523
Ca$^{2\!\!+}_{slow}$	2	group	(0.8, 1.0]	0.9	55.1421	1.98189
Ca$^{2\!\!+}_{slow}$	3	group	(0.8, 1.0]	0.9	62.6549	1.89446
Ca$^{2\!\!+}_{slow}$	4	group	(0.8, 1.0]	0.9	31.3958	0.861092
Ca$^{2\!\!+}_{slow}$	5	group	(0.8, 1.0]	0.9	35.3155	1.16255
Ca$^{2\!\!+}_{slow}$	6	group	(0.8, 1.0]	0.9	42.4839	1.44736
Ca$^{2\!\!+}_{slow}$	7	group	(0.8, 1.0]	0.9	47.8886	2.16566
Ca$^{2\!\!+}_{fast}$	1	sub-SLC01	(0.2, 0.4]	0.3	42.0337	1.58283
Ca$^{2\!\!+}_{fast}$	2	sub-SLC01	(0.2, 0.4]	0.3	22.7647	0.693938
Ca$^{2\!\!+}_{fast}$	3	sub-SLC01	(0.2, 0.4]	0.3	18.3474	0.881521
Ca$^{2\!\!+}_{fast}$	4	sub-SLC01	(0.2, 0.4]	0.3	28.118	1.39999
Ca$^{2\!\!+}_{fast}$	5	sub-SLC01	(0.2, 0.4]	0.3	35.4099	1.08596
Ca$^{2\!\!+}_{fast}$	6	sub-SLC01	(0.2, 0.4]	0.3	40.1504	1.73888
Ca$^{2\!\!+}_{fast}$	7	sub-SLC01	(0.2, 0.4]	0.3	24.2118	1.64732
Ca$^{2\!\!+}_{fast}$	1	sub-SLC01	(0.4, 0.6]	0.5	21.0168	0.831693
Ca$^{2\!\!+}_{fast}$	2	sub-SLC01	(0.4, 0.6]	0.5	11.4485	0.77794
Ca$^{2\!\!+}_{fast}$	3	sub-SLC01	(0.4, 0.6]	0.5	12.9886	0.917198
Ca$^{2\!\!+}_{fast}$	4	sub-SLC01	(0.4, 0.6]	0.5	24.904	1.5298
Ca$^{2\!\!+}_{fast}$	5	sub-SLC01	(0.4, 0.6]	0.5	18.697	0.981126
Ca$^{2\!\!+}_{fast}$	6	sub-SLC01	(0.4, 0.6]	0.5	19.8574	1.10843
Ca$^{2\!\!+}_{fast}$	7	sub-SLC01	(0.4, 0.6]	0.5	13.9638	0.91127
Ca$^{2\!\!+}_{fast}$	1	sub-SLC01	(0.6, 0.8]	0.7	12.2218	1.05045
Ca$^{2\!\!+}_{fast}$	2	sub-SLC01	(0.6, 0.8]	0.7	7.25953	0.695545
Ca$^{2\!\!+}_{fast}$	3	sub-SLC01	(0.6, 0.8]	0.7	10.0282	0.75589
Ca$^{2\!\!+}_{fast}$	4	sub-SLC01	(0.6, 0.8]	0.7	24.8569	0.841124
Ca$^{2\!\!+}_{fast}$	5	sub-SLC01	(0.6, 0.8]	0.7	12.7101	0.873613
Ca$^{2\!\!+}_{fast}$	6	sub-SLC01	(0.6, 0.8]	0.7	14.5649	1.01239
Ca$^{2\!\!+}_{fast}$	7	sub-SLC01	(0.6, 0.8]	0.7	9.4141	0.828727
Ca$^{2\!\!+}_{fast}$	1	sub-SLC01	(0.8, 1.0]	0.9	24.7277	1.73278
Ca$^{2\!\!+}_{fast}$	2	sub-SLC01	(0.8, 1.0]	0.9	58.5272	1.88546
Ca$^{2\!\!+}_{fast}$	3	sub-SLC01	(0.8, 1.0]	0.9	58.6358	2.23363
Ca$^{2\!\!+}_{fast}$	4	sub-SLC01	(0.8, 1.0]	0.9	22.1212	2.76784
Ca$^{2\!\!+}_{fast}$	5	sub-SLC01	(0.8, 1.0]	0.9	33.183	2.71593
Ca$^{2\!\!+}_{fast}$	6	sub-SLC01	(0.8, 1.0]	0.9	25.4273	2.43836
Ca$^{2\!\!+}_{fast}$	7	sub-SLC01	(0.8, 1.0]	0.9	52.4104	2.26645
Ca$^{2\!\!+}_{fast}$	1	sub-SLC02	(0.2, 0.4]	0.3	42.9179	1.58283
Ca$^{2\!\!+}_{fast}$	2	sub-SLC02	(0.2, 0.4]	0.3	26.8766	0.693938
Ca$^{2\!\!+}_{fast}$	3	sub-SLC02	(0.2, 0.4]	0.3	16.9637	0.881521
Ca$^{2\!\!+}_{fast}$	4	sub-SLC02	(0.2, 0.4]	0.3	20.6458	1.39999
Ca$^{2\!\!+}_{fast}$	5	sub-SLC02	(0.2, 0.4]	0.3	38.3337	1.08596
Ca$^{2\!\!+}_{fast}$	6	sub-SLC02	(0.2, 0.4]	0.3	47.369	1.73888
Ca$^{2\!\!+}_{fast}$	7	sub-SLC02	(0.2, 0.4]	0.3	28.7814	1.64732
Ca$^{2\!\!+}_{fast}$	1	sub-SLC02	(0.4, 0.6]	0.5	20.0256	0.831693
Ca$^{2\!\!+}_{fast}$	2	sub-SLC02	(0.4, 0.6]	0.5	15.5573	0.77794
Ca$^{2\!\!+}_{fast}$	3	sub-SLC02	(0.4, 0.6]	0.5	9.71261	0.917198
Ca$^{2\!\!+}_{fast}$	4	sub-SLC02	(0.4, 0.6]	0.5	22.6613	1.5298
Ca$^{2\!\!+}_{fast}$	5	sub-SLC02	(0.4, 0.6]	0.5	14.9865	0.981126
Ca$^{2\!\!+}_{fast}$	6	sub-SLC02	(0.4, 0.6]	0.5	17.421	1.10843
Ca$^{2\!\!+}_{fast}$	7	sub-SLC02	(0.4, 0.6]	0.5	15.5871	0.91127
Ca$^{2\!\!+}_{fast}$	1	sub-SLC02	(0.6, 0.8]	0.7	11.8751	1.05045
Ca$^{2\!\!+}_{fast}$	2	sub-SLC02	(0.6, 0.8]	0.7	10.9402	0.695545
Ca$^{2\!\!+}_{fast}$	3	sub-SLC02	(0.6, 0.8]	0.7	5.9284	0.75589
Ca$^{2\!\!+}_{fast}$	4	sub-SLC02	(0.6, 0.8]	0.7	29.8419	0.841124
Ca$^{2\!\!+}_{fast}$	5	sub-SLC02	(0.6, 0.8]	0.7	10.8678	0.873613
Ca$^{2\!\!+}_{fast}$	6	sub-SLC02	(0.6, 0.8]	0.7	11.1918	1.01239
Ca$^{2\!\!+}_{fast}$	7	sub-SLC02	(0.6, 0.8]	0.7	11.0358	0.828727
Ca$^{2\!\!+}_{fast}$	1	sub-SLC02	(0.8, 1.0]	0.9	25.1815	1.73278
Ca$^{2\!\!+}_{fast}$	2	sub-SLC02	(0.8, 1.0]	0.9	46.626	1.88546
Ca$^{2\!\!+}_{fast}$	3	sub-SLC02	(0.8, 1.0]	0.9	67.3953	2.23363
Ca$^{2\!\!+}_{fast}$	4	sub-SLC02	(0.8, 1.0]	0.9	26.8509	2.76784
Ca$^{2\!\!+}_{fast}$	5	sub-SLC02	(0.8, 1.0]	0.9	35.812	2.71593
Ca$^{2\!\!+}_{fast}$	6	sub-SLC02	(0.8, 1.0]	0.9	24.0181	2.43836
Ca$^{2\!\!+}_{fast}$	7	sub-SLC02	(0.8, 1.0]	0.9	44.5957	2.26645
Ca$^{2\!\!+}_{fast}$	1	sub-SLC03	(0.2, 0.4]	0.3	31.6616	1.58283
Ca$^{2\!\!+}_{fast}$	2	sub-SLC03	(0.2, 0.4]	0.3	20.0761	0.693938
Ca$^{2\!\!+}_{fast}$	3	sub-SLC03	(0.2, 0.4]	0.3	14.2389	0.881521
Ca$^{2\!\!+}_{fast}$	4	sub-SLC03	(0.2, 0.4]	0.3	23.3417	1.39999
Ca$^{2\!\!+}_{fast}$	5	sub-SLC03	(0.2, 0.4]	0.3	28.5088	1.08596
Ca$^{2\!\!+}_{fast}$	6	sub-SLC03	(0.2, 0.4]	0.3	31.5379	1.73888
Ca$^{2\!\!+}_{fast}$	7	sub-SLC03	(0.2, 0.4]	0.3	21.4087	1.64732
Ca$^{2\!\!+}_{fast}$	1	sub-SLC03	(0.4, 0.6]	0.5	15.8644	0.831693
Ca$^{2\!\!+}_{fast}$	2	sub-SLC03	(0.4, 0.6]	0.5	6.48757	0.77794
Ca$^{2\!\!+}_{fast}$	3	sub-SLC03	(0.4, 0.6]	0.5	4.29652	0.917198
Ca$^{2\!\!+}_{fast}$	4	sub-SLC03	(0.4, 0.6]	0.5	15.8895	1.5298
Ca$^{2\!\!+}_{fast}$	5	sub-SLC03	(0.4, 0.6]	0.5	12.4173	0.981126
Ca$^{2\!\!+}_{fast}$	6	sub-SLC03	(0.4, 0.6]	0.5	14.4108	1.10843
Ca$^{2\!\!+}_{fast}$	7	sub-SLC03	(0.4, 0.6]	0.5	6.13099	0.91127
Ca$^{2\!\!+}_{fast}$	1	sub-SLC03	(0.6, 0.8]	0.7	20.3001	1.05045
Ca$^{2\!\!+}_{fast}$	2	sub-SLC03	(0.6, 0.8]	0.7	3.53361	0.695545
Ca$^{2\!\!+}_{fast}$	3	sub-SLC03	(0.6, 0.8]	0.7	1.87782	0.75589
Ca$^{2\!\!+}_{fast}$	4	sub-SLC03	(0.6, 0.8]	0.7	27.9796	0.841124
Ca$^{2\!\!+}_{fast}$	5	sub-SLC03	(0.6, 0.8]	0.7	5.32952	0.873613
Ca$^{2\!\!+}_{fast}$	6	sub-SLC03	(0.6, 0.8]	0.7	13.7582	1.01239
Ca$^{2\!\!+}_{fast}$	7	sub-SLC03	(0.6, 0.8]	0.7	5.63621	0.828727
Ca$^{2\!\!+}_{fast}$	1	sub-SLC03	(0.8, 1.0]	0.9	32.174	1.73278
Ca$^{2\!\!+}_{fast}$	2	sub-SLC03	(0.8, 1.0]	0.9	69.9027	1.88546
Ca$^{2\!\!+}_{fast}$	3	sub-SLC03	(0.8, 1.0]	0.9	79.5868	2.23363
Ca$^{2\!\!+}_{fast}$	4	sub-SLC03	(0.8, 1.0]	0.9	32.7892	2.76784
Ca$^{2\!\!+}_{fast}$	5	sub-SLC03	(0.8, 1.0]	0.9	53.7444	2.71593
Ca$^{2\!\!+}_{fast}$	6	sub-SLC03	(0.8, 1.0]	0.9	40.2932	2.43836
Ca$^{2\!\!+}_{fast}$	7	sub-SLC03	(0.8, 1.0]	0.9	66.8241	2.26645
Ca$^{2\!\!+}_{fast}$	1	sub-SLC04	(0.2, 0.4]	0.3	34.8307	1.58283
Ca$^{2\!\!+}_{fast}$	2	sub-SLC04	(0.2, 0.4]	0.3	20.9433	0.693938
Ca$^{2\!\!+}_{fast}$	3	sub-SLC04	(0.2, 0.4]	0.3	14.1971	0.881521
Ca$^{2\!\!+}_{fast}$	4	sub-SLC04	(0.2, 0.4]	0.3	16.858	1.39999
Ca$^{2\!\!+}_{fast}$	5	sub-SLC04	(0.2, 0.4]	0.3	30.6531	1.08596
Ca$^{2\!\!+}_{fast}$	6	sub-SLC04	(0.2, 0.4]	0.3	30.5403	1.73888
Ca$^{2\!\!+}_{fast}$	7	sub-SLC04	(0.2, 0.4]	0.3	19.9258	1.64732
Ca$^{2\!\!+}_{fast}$	1	sub-SLC04	(0.4, 0.6]	0.5	16.7557	0.831693
Ca$^{2\!\!+}_{fast}$	2	sub-SLC04	(0.4, 0.6]	0.5	7.13307	0.77794
Ca$^{2\!\!+}_{fast}$	3	sub-SLC04	(0.4, 0.6]	0.5	6.5747	0.917198
Ca$^{2\!\!+}_{fast}$	4	sub-SLC04	(0.4, 0.6]	0.5	11.9338	1.5298
Ca$^{2\!\!+}_{fast}$	5	sub-SLC04	(0.4, 0.6]	0.5	9.34919	0.981126
Ca$^{2\!\!+}_{fast}$	6	sub-SLC04	(0.4, 0.6]	0.5	15.8109	1.10843
Ca$^{2\!\!+}_{fast}$	7	sub-SLC04	(0.4, 0.6]	0.5	10.6873	0.91127
Ca$^{2\!\!+}_{fast}$	1	sub-SLC04	(0.6, 0.8]	0.7	14.6983	1.05045
Ca$^{2\!\!+}_{fast}$	2	sub-SLC04	(0.6, 0.8]	0.7	5.11675	0.695545
Ca$^{2\!\!+}_{fast}$	3	sub-SLC04	(0.6, 0.8]	0.7	3.75503	0.75589
Ca$^{2\!\!+}_{fast}$	4	sub-SLC04	(0.6, 0.8]	0.7	25.6021	0.841124
Ca$^{2\!\!+}_{fast}$	5	sub-SLC04	(0.6, 0.8]	0.7	5.87344	0.873613
Ca$^{2\!\!+}_{fast}$	6	sub-SLC04	(0.6, 0.8]	0.7	10.1374	1.01239
Ca$^{2\!\!+}_{fast}$	7	sub-SLC04	(0.6, 0.8]	0.7	7.6045	0.828727
Ca$^{2\!\!+}_{fast}$	1	sub-SLC04	(0.8, 1.0]	0.9	33.7153	1.73278
Ca$^{2\!\!+}_{fast}$	2	sub-SLC04	(0.8, 1.0]	0.9	66.8069	1.88546
Ca$^{2\!\!+}_{fast}$	3	sub-SLC04	(0.8, 1.0]	0.9	75.4732	2.23363
Ca$^{2\!\!+}_{fast}$	4	sub-SLC04	(0.8, 1.0]	0.9	45.6061	2.76784
Ca$^{2\!\!+}_{fast}$	5	sub-SLC04	(0.8, 1.0]	0.9	54.1243	2.71593
Ca$^{2\!\!+}_{fast}$	6	sub-SLC04	(0.8, 1.0]	0.9	43.5114	2.43836
Ca$^{2\!\!+}_{fast}$	7	sub-SLC04	(0.8, 1.0]	0.9	61.7824	2.26645
Ca$^{2\!\!+}_{fast}$	1	sub-SLC05	(0.2, 0.4]	0.3	38.6011	1.58283
Ca$^{2\!\!+}_{fast}$	2	sub-SLC05	(0.2, 0.4]	0.3	22.6049	0.693938
Ca$^{2\!\!+}_{fast}$	3	sub-SLC05	(0.2, 0.4]	0.3	14.5247	0.881521
Ca$^{2\!\!+}_{fast}$	4	sub-SLC05	(0.2, 0.4]	0.3	14.0399	1.39999
Ca$^{2\!\!+}_{fast}$	5	sub-SLC05	(0.2, 0.4]	0.3	30.93	1.08596
Ca$^{2\!\!+}_{fast}$	6	sub-SLC05	(0.2, 0.4]	0.3	33.1656	1.73888
Ca$^{2\!\!+}_{fast}$	7	sub-SLC05	(0.2, 0.4]	0.3	26.5349	1.64732
Ca$^{2\!\!+}_{fast}$	1	sub-SLC05	(0.4, 0.6]	0.5	15.1841	0.831693
Ca$^{2\!\!+}_{fast}$	2	sub-SLC05	(0.4, 0.6]	0.5	9.99166	0.77794
Ca$^{2\!\!+}_{fast}$	3	sub-SLC05	(0.4, 0.6]	0.5	5.03964	0.917198
Ca$^{2\!\!+}_{fast}$	4	sub-SLC05	(0.4, 0.6]	0.5	12.5632	1.5298
Ca$^{2\!\!+}_{fast}$	5	sub-SLC05	(0.4, 0.6]	0.5	10.9854	0.981126
Ca$^{2\!\!+}_{fast}$	6	sub-SLC05	(0.4, 0.6]	0.5	11.486	1.10843
Ca$^{2\!\!+}_{fast}$	7	sub-SLC05	(0.4, 0.6]	0.5	9.97266	0.91127
Ca$^{2\!\!+}_{fast}$	1	sub-SLC05	(0.6, 0.8]	0.7	9.77709	1.05045
Ca$^{2\!\!+}_{fast}$	2	sub-SLC05	(0.6, 0.8]	0.7	8.20146	0.695545
Ca$^{2\!\!+}_{fast}$	3	sub-SLC05	(0.6, 0.8]	0.7	2.63741	0.75589
Ca$^{2\!\!+}_{fast}$	4	sub-SLC05	(0.6, 0.8]	0.7	27.3054	0.841124
Ca$^{2\!\!+}_{fast}$	5	sub-SLC05	(0.6, 0.8]	0.7	6.57994	0.873613
Ca$^{2\!\!+}_{fast}$	6	sub-SLC05	(0.6, 0.8]	0.7	12.0631	1.01239
Ca$^{2\!\!+}_{fast}$	7	sub-SLC05	(0.6, 0.8]	0.7	6.32731	0.828727
Ca$^{2\!\!+}_{fast}$	1	sub-SLC05	(0.8, 1.0]	0.9	36.4377	1.73278
Ca$^{2\!\!+}_{fast}$	2	sub-SLC05	(0.8, 1.0]	0.9	59.202	1.88546
Ca$^{2\!\!+}_{fast}$	3	sub-SLC05	(0.8, 1.0]	0.9	77.7983	2.23363
Ca$^{2\!\!+}_{fast}$	4	sub-SLC05	(0.8, 1.0]	0.9	46.0915	2.76784
Ca$^{2\!\!+}_{fast}$	5	sub-SLC05	(0.8, 1.0]	0.9	51.5047	2.71593
Ca$^{2\!\!+}_{fast}$	6	sub-SLC05	(0.8, 1.0]	0.9	43.2853	2.43836
Ca$^{2\!\!+}_{fast}$	7	sub-SLC05	(0.8, 1.0]	0.9	57.1651	2.26645
Ca$^{2\!\!+}_{fast}$	1	sub-SLC06	(0.2, 0.4]	0.3	37.8214	1.58283
Ca$^{2\!\!+}_{fast}$	2	sub-SLC06	(0.2, 0.4]	0.3	23.0535	0.693938
Ca$^{2\!\!+}_{fast}$	3	sub-SLC06	(0.2, 0.4]	0.3	19.1811	0.881521
Ca$^{2\!\!+}_{fast}$	4	sub-SLC06	(0.2, 0.4]	0.3	20.6606	1.39999
Ca$^{2\!\!+}_{fast}$	5	sub-SLC06	(0.2, 0.4]	0.3	35.0725	1.08596
Ca$^{2\!\!+}_{fast}$	6	sub-SLC06	(0.2, 0.4]	0.3	40.4768	1.73888
Ca$^{2\!\!+}_{fast}$	7	sub-SLC06	(0.2, 0.4]	0.3	24.8168	1.64732
Ca$^{2\!\!+}_{fast}$	1	sub-SLC06	(0.4, 0.6]	0.5	22.5364	0.831693
Ca$^{2\!\!+}_{fast}$	2	sub-SLC06	(0.4, 0.6]	0.5	9.423	0.77794
Ca$^{2\!\!+}_{fast}$	3	sub-SLC06	(0.4, 0.6]	0.5	13.1352	0.917198
Ca$^{2\!\!+}_{fast}$	4	sub-SLC06	(0.4, 0.6]	0.5	25.0687	1.5298
Ca$^{2\!\!+}_{fast}$	5	sub-SLC06	(0.4, 0.6]	0.5	18.2852	0.981126
Ca$^{2\!\!+}_{fast}$	6	sub-SLC06	(0.4, 0.6]	0.5	20.2041	1.10843
Ca$^{2\!\!+}_{fast}$	7	sub-SLC06	(0.4, 0.6]	0.5	13.9519	0.91127
Ca$^{2\!\!+}_{fast}$	1	sub-SLC06	(0.6, 0.8]	0.7	15.6747	1.05045
Ca$^{2\!\!+}_{fast}$	2	sub-SLC06	(0.6, 0.8]	0.7	6.64716	0.695545
Ca$^{2\!\!+}_{fast}$	3	sub-SLC06	(0.6, 0.8]	0.7	8.40839	0.75589
Ca$^{2\!\!+}_{fast}$	4	sub-SLC06	(0.6, 0.8]	0.7	33.4012	0.841124
Ca$^{2\!\!+}_{fast}$	5	sub-SLC06	(0.6, 0.8]	0.7	13.0206	0.873613
Ca$^{2\!\!+}_{fast}$	6	sub-SLC06	(0.6, 0.8]	0.7	14.8222	1.01239
Ca$^{2\!\!+}_{fast}$	7	sub-SLC06	(0.6, 0.8]	0.7	8.92351	0.828727
Ca$^{2\!\!+}_{fast}$	1	sub-SLC06	(0.8, 1.0]	0.9	23.9675	1.73278
Ca$^{2\!\!+}_{fast}$	2	sub-SLC06	(0.8, 1.0]	0.9	60.8763	1.88546
Ca$^{2\!\!+}_{fast}$	3	sub-SLC06	(0.8, 1.0]	0.9	59.2753	2.23363
Ca$^{2\!\!+}_{fast}$	4	sub-SLC06	(0.8, 1.0]	0.9	20.8695	2.76784
Ca$^{2\!\!+}_{fast}$	5	sub-SLC06	(0.8, 1.0]	0.9	33.6217	2.71593
Ca$^{2\!\!+}_{fast}$	6	sub-SLC06	(0.8, 1.0]	0.9	24.497	2.43836
Ca$^{2\!\!+}_{fast}$	7	sub-SLC06	(0.8, 1.0]	0.9	52.3078	2.26645
Ca$^{2\!\!+}_{fast}$	1	sub-SLC07	(0.2, 0.4]	0.3	50.3226	1.58283
Ca$^{2\!\!+}_{fast}$	2	sub-SLC07	(0.2, 0.4]	0.3	18.0261	0.693938
Ca$^{2\!\!+}_{fast}$	3	sub-SLC07	(0.2, 0.4]	0.3	15.7139	0.881521
Ca$^{2\!\!+}_{fast}$	4	sub-SLC07	(0.2, 0.4]	0.3	26.2084	1.39999
Ca$^{2\!\!+}_{fast}$	5	sub-SLC07	(0.2, 0.4]	0.3	39.1111	1.08596
Ca$^{2\!\!+}_{fast}$	6	sub-SLC07	(0.2, 0.4]	0.3	37.3661	1.73888
Ca$^{2\!\!+}_{fast}$	7	sub-SLC07	(0.2, 0.4]	0.3	16.6957	1.64732
Ca$^{2\!\!+}_{fast}$	1	sub-SLC07	(0.4, 0.6]	0.5	23.195	0.831693
Ca$^{2\!\!+}_{fast}$	2	sub-SLC07	(0.4, 0.6]	0.5	11.7513	0.77794
Ca$^{2\!\!+}_{fast}$	3	sub-SLC07	(0.4, 0.6]	0.5	9.87807	0.917198
Ca$^{2\!\!+}_{fast}$	4	sub-SLC07	(0.4, 0.6]	0.5	24.3151	1.5298
Ca$^{2\!\!+}_{fast}$	5	sub-SLC07	(0.4, 0.6]	0.5	17.7329	0.981126
Ca$^{2\!\!+}_{fast}$	6	sub-SLC07	(0.4, 0.6]	0.5	22.8488	1.10843
Ca$^{2\!\!+}_{fast}$	7	sub-SLC07	(0.4, 0.6]	0.5	14.8527	0.91127
Ca$^{2\!\!+}_{fast}$	1	sub-SLC07	(0.6, 0.8]	0.7	10.0218	1.05045
Ca$^{2\!\!+}_{fast}$	2	sub-SLC07	(0.6, 0.8]	0.7	10.3973	0.695545
Ca$^{2\!\!+}_{fast}$	3	sub-SLC07	(0.6, 0.8]	0.7	6.90573	0.75589
Ca$^{2\!\!+}_{fast}$	4	sub-SLC07	(0.6, 0.8]	0.7	24.718	0.841124
Ca$^{2\!\!+}_{fast}$	5	sub-SLC07	(0.6, 0.8]	0.7	11.9921	0.873613
Ca$^{2\!\!+}_{fast}$	6	sub-SLC07	(0.6, 0.8]	0.7	14.3992	1.01239
Ca$^{2\!\!+}_{fast}$	7	sub-SLC07	(0.6, 0.8]	0.7	14.3437	0.828727
Ca$^{2\!\!+}_{fast}$	1	sub-SLC07	(0.8, 1.0]	0.9	16.4606	1.73278
Ca$^{2\!\!+}_{fast}$	2	sub-SLC07	(0.8, 1.0]	0.9	59.8253	1.88546
Ca$^{2\!\!+}_{fast}$	3	sub-SLC07	(0.8, 1.0]	0.9	67.5023	2.23363
Ca$^{2\!\!+}_{fast}$	4	sub-SLC07	(0.8, 1.0]	0.9	24.7586	2.76784
Ca$^{2\!\!+}_{fast}$	5	sub-SLC07	(0.8, 1.0]	0.9	31.1639	2.71593
Ca$^{2\!\!+}_{fast}$	6	sub-SLC07	(0.8, 1.0]	0.9	25.3859	2.43836
Ca$^{2\!\!+}_{fast}$	7	sub-SLC07	(0.8, 1.0]	0.9	54.1079	2.26645
Ca$^{2\!\!+}_{fast}$	1	sub-SLC08	(0.2, 0.4]	0.3	41.2449	1.58283
Ca$^{2\!\!+}_{fast}$	2	sub-SLC08	(0.2, 0.4]	0.3	21.122	0.693938
Ca$^{2\!\!+}_{fast}$	3	sub-SLC08	(0.2, 0.4]	0.3	18.9327	0.881521
Ca$^{2\!\!+}_{fast}$	4	sub-SLC08	(0.2, 0.4]	0.3	21.0419	1.39999
Ca$^{2\!\!+}_{fast}$	5	sub-SLC08	(0.2, 0.4]	0.3	38.5035	1.08596
Ca$^{2\!\!+}_{fast}$	6	sub-SLC08	(0.2, 0.4]	0.3	34.4223	1.73888
Ca$^{2\!\!+}_{fast}$	7	sub-SLC08	(0.2, 0.4]	0.3	22.4618	1.64732
Ca$^{2\!\!+}_{fast}$	1	sub-SLC08	(0.4, 0.6]	0.5	20.3833	0.831693
Ca$^{2\!\!+}_{fast}$	2	sub-SLC08	(0.4, 0.6]	0.5	9.93576	0.77794
Ca$^{2\!\!+}_{fast}$	3	sub-SLC08	(0.4, 0.6]	0.5	11.5051	0.917198
Ca$^{2\!\!+}_{fast}$	4	sub-SLC08	(0.4, 0.6]	0.5	23.5825	1.5298
Ca$^{2\!\!+}_{fast}$	5	sub-SLC08	(0.4, 0.6]	0.5	16.088	0.981126
Ca$^{2\!\!+}_{fast}$	6	sub-SLC08	(0.4, 0.6]	0.5	22.5387	1.10843
Ca$^{2\!\!+}_{fast}$	7	sub-SLC08	(0.4, 0.6]	0.5	16.0141	0.91127
Ca$^{2\!\!+}_{fast}$	1	sub-SLC08	(0.6, 0.8]	0.7	11.1222	1.05045
Ca$^{2\!\!+}_{fast}$	2	sub-SLC08	(0.6, 0.8]	0.7	7.88178	0.695545
Ca$^{2\!\!+}_{fast}$	3	sub-SLC08	(0.6, 0.8]	0.7	6.30975	0.75589
Ca$^{2\!\!+}_{fast}$	4	sub-SLC08	(0.6, 0.8]	0.7	30.2071	0.841124
Ca$^{2\!\!+}_{fast}$	5	sub-SLC08	(0.6, 0.8]	0.7	11.2694	0.873613
Ca$^{2\!\!+}_{fast}$	6	sub-SLC08	(0.6, 0.8]	0.7	18.3123	1.01239
Ca$^{2\!\!+}_{fast}$	7	sub-SLC08	(0.6, 0.8]	0.7	12.8868	0.828727
Ca$^{2\!\!+}_{fast}$	1	sub-SLC08	(0.8, 1.0]	0.9	27.2496	1.73278
Ca$^{2\!\!+}_{fast}$	2	sub-SLC08	(0.8, 1.0]	0.9	61.0604	1.88546
Ca$^{2\!\!+}_{fast}$	3	sub-SLC08	(0.8, 1.0]	0.9	63.2524	2.23363
Ca$^{2\!\!+}_{fast}$	4	sub-SLC08	(0.8, 1.0]	0.9	25.1685	2.76784
Ca$^{2\!\!+}_{fast}$	5	sub-SLC08	(0.8, 1.0]	0.9	34.1391	2.71593
Ca$^{2\!\!+}_{fast}$	6	sub-SLC08	(0.8, 1.0]	0.9	24.7267	2.43836
Ca$^{2\!\!+}_{fast}$	7	sub-SLC08	(0.8, 1.0]	0.9	48.6372	2.26645
Ca$^{2\!\!+}_{fast}$	1	sub-SLC09	(0.2, 0.4]	0.3	42.0632	1.58283
Ca$^{2\!\!+}_{fast}$	2	sub-SLC09	(0.2, 0.4]	0.3	20.6342	0.693938
Ca$^{2\!\!+}_{fast}$	3	sub-SLC09	(0.2, 0.4]	0.3	23.8072	0.881521
Ca$^{2\!\!+}_{fast}$	4	sub-SLC09	(0.2, 0.4]	0.3	28.1374	1.39999
Ca$^{2\!\!+}_{fast}$	5	sub-SLC09	(0.2, 0.4]	0.3	35.6518	1.08596
Ca$^{2\!\!+}_{fast}$	6	sub-SLC09	(0.2, 0.4]	0.3	27.8069	1.73888
Ca$^{2\!\!+}_{fast}$	7	sub-SLC09	(0.2, 0.4]	0.3	31.7753	1.64732
Ca$^{2\!\!+}_{fast}$	1	sub-SLC09	(0.4, 0.6]	0.5	19.043	0.831693
Ca$^{2\!\!+}_{fast}$	2	sub-SLC09	(0.4, 0.6]	0.5	8.1029	0.77794
Ca$^{2\!\!+}_{fast}$	3	sub-SLC09	(0.4, 0.6]	0.5	8.8541	0.917198
Ca$^{2\!\!+}_{fast}$	4	sub-SLC09	(0.4, 0.6]	0.5	21.7039	1.5298
Ca$^{2\!\!+}_{fast}$	5	sub-SLC09	(0.4, 0.6]	0.5	11.898	0.981126
Ca$^{2\!\!+}_{fast}$	6	sub-SLC09	(0.4, 0.6]	0.5	21.5604	1.10843
Ca$^{2\!\!+}_{fast}$	7	sub-SLC09	(0.4, 0.6]	0.5	12.5825	0.91127
Ca$^{2\!\!+}_{fast}$	1	sub-SLC09	(0.6, 0.8]	0.7	15.4108	1.05045
Ca$^{2\!\!+}_{fast}$	2	sub-SLC09	(0.6, 0.8]	0.7	4.93534	0.695545
Ca$^{2\!\!+}_{fast}$	3	sub-SLC09	(0.6, 0.8]	0.7	4.88207	0.75589
Ca$^{2\!\!+}_{fast}$	4	sub-SLC09	(0.6, 0.8]	0.7	25.4468	0.841124
Ca$^{2\!\!+}_{fast}$	5	sub-SLC09	(0.6, 0.8]	0.7	8.95612	0.873613
Ca$^{2\!\!+}_{fast}$	6	sub-SLC09	(0.6, 0.8]	0.7	21.7734	1.01239
Ca$^{2\!\!+}_{fast}$	7	sub-SLC09	(0.6, 0.8]	0.7	9.66117	0.828727
Ca$^{2\!\!+}_{fast}$	1	sub-SLC09	(0.8, 1.0]	0.9	23.483	1.73278
Ca$^{2\!\!+}_{fast}$	2	sub-SLC09	(0.8, 1.0]	0.9	66.3276	1.88546
Ca$^{2\!\!+}_{fast}$	3	sub-SLC09	(0.8, 1.0]	0.9	62.4567	2.23363
Ca$^{2\!\!+}_{fast}$	4	sub-SLC09	(0.8, 1.0]	0.9	24.7119	2.76784
Ca$^{2\!\!+}_{fast}$	5	sub-SLC09	(0.8, 1.0]	0.9	43.494	2.71593
Ca$^{2\!\!+}_{fast}$	6	sub-SLC09	(0.8, 1.0]	0.9	28.8592	2.43836
Ca$^{2\!\!+}_{fast}$	7	sub-SLC09	(0.8, 1.0]	0.9	45.981	2.26645
Ca$^{2\!\!+}_{fast}$	1	sub-SLC10	(0.2, 0.4]	0.3	34.9813	1.58283
Ca$^{2\!\!+}_{fast}$	2	sub-SLC10	(0.2, 0.4]	0.3	22.0199	0.693938
Ca$^{2\!\!+}_{fast}$	3	sub-SLC10	(0.2, 0.4]	0.3	16.603	0.881521
Ca$^{2\!\!+}_{fast}$	4	sub-SLC10	(0.2, 0.4]	0.3	25.2791	1.39999
Ca$^{2\!\!+}_{fast}$	5	sub-SLC10	(0.2, 0.4]	0.3	33.8709	1.08596
Ca$^{2\!\!+}_{fast}$	6	sub-SLC10	(0.2, 0.4]	0.3	38.68	1.73888
Ca$^{2\!\!+}_{fast}$	7	sub-SLC10	(0.2, 0.4]	0.3	34.7245	1.64732
Ca$^{2\!\!+}_{fast}$	1	sub-SLC10	(0.4, 0.6]	0.5	21.4676	0.831693
Ca$^{2\!\!+}_{fast}$	2	sub-SLC10	(0.4, 0.6]	0.5	10.7784	0.77794
Ca$^{2\!\!+}_{fast}$	3	sub-SLC10	(0.4, 0.6]	0.5	9.51324	0.917198
Ca$^{2\!\!+}_{fast}$	4	sub-SLC10	(0.4, 0.6]	0.5	23.5335	1.5298
Ca$^{2\!\!+}_{fast}$	5	sub-SLC10	(0.4, 0.6]	0.5	15.6665	0.981126
Ca$^{2\!\!+}_{fast}$	6	sub-SLC10	(0.4, 0.6]	0.5	19.3938	1.10843
Ca$^{2\!\!+}_{fast}$	7	sub-SLC10	(0.4, 0.6]	0.5	13.7304	0.91127
Ca$^{2\!\!+}_{fast}$	1	sub-SLC10	(0.6, 0.8]	0.7	17.9036	1.05045
Ca$^{2\!\!+}_{fast}$	2	sub-SLC10	(0.6, 0.8]	0.7	7.42529	0.695545
Ca$^{2\!\!+}_{fast}$	3	sub-SLC10	(0.6, 0.8]	0.7	5.05374	0.75589
Ca$^{2\!\!+}_{fast}$	4	sub-SLC10	(0.6, 0.8]	0.7	27.4555	0.841124
Ca$^{2\!\!+}_{fast}$	5	sub-SLC10	(0.6, 0.8]	0.7	11.6559	0.873613
Ca$^{2\!\!+}_{fast}$	6	sub-SLC10	(0.6, 0.8]	0.7	14.139	1.01239
Ca$^{2\!\!+}_{fast}$	7	sub-SLC10	(0.6, 0.8]	0.7	7.94622	0.828727
Ca$^{2\!\!+}_{fast}$	1	sub-SLC10	(0.8, 1.0]	0.9	25.6475	1.73278
Ca$^{2\!\!+}_{fast}$	2	sub-SLC10	(0.8, 1.0]	0.9	59.7764	1.88546
Ca$^{2\!\!+}_{fast}$	3	sub-SLC10	(0.8, 1.0]	0.9	68.83	2.23363
Ca$^{2\!\!+}_{fast}$	4	sub-SLC10	(0.8, 1.0]	0.9	23.7319	2.76784
Ca$^{2\!\!+}_{fast}$	5	sub-SLC10	(0.8, 1.0]	0.9	38.8067	2.71593
Ca$^{2\!\!+}_{fast}$	6	sub-SLC10	(0.8, 1.0]	0.9	27.7872	2.43836
Ca$^{2\!\!+}_{fast}$	7	sub-SLC10	(0.8, 1.0]	0.9	43.5989	2.26645
Ca$^{2\!\!+}_{fast}$	1	group	(0.2, 0.4]	0.3	39.6478	1.58283
Ca$^{2\!\!+}_{fast}$	2	group	(0.2, 0.4]	0.3	21.8121	0.693938
Ca$^{2\!\!+}_{fast}$	3	group	(0.2, 0.4]	0.3	17.251	0.881521
Ca$^{2\!\!+}_{fast}$	4	group	(0.2, 0.4]	0.3	22.4331	1.39999
Ca$^{2\!\!+}_{fast}$	5	group	(0.2, 0.4]	0.3	34.6045	1.08596
Ca$^{2\!\!+}_{fast}$	6	group	(0.2, 0.4]	0.3	36.1515	1.73888
Ca$^{2\!\!+}_{fast}$	7	group	(0.2, 0.4]	0.3	25.1337	1.64732
Ca$^{2\!\!+}_{fast}$	1	group	(0.4, 0.6]	0.5	19.5472	0.831693
Ca$^{2\!\!+}_{fast}$	2	group	(0.4, 0.6]	0.5	10.0609	0.77794
Ca$^{2\!\!+}_{fast}$	3	group	(0.4, 0.6]	0.5	9.14979	0.917198
Ca$^{2\!\!+}_{fast}$	4	group	(0.4, 0.6]	0.5	20.6156	1.5298
Ca$^{2\!\!+}_{fast}$	5	group	(0.4, 0.6]	0.5	14.6106	0.981126
Ca$^{2\!\!+}_{fast}$	6	group	(0.4, 0.6]	0.5	18.5532	1.10843
Ca$^{2\!\!+}_{fast}$	7	group	(0.4, 0.6]	0.5	12.7474	0.91127
Ca$^{2\!\!+}_{fast}$	1	group	(0.6, 0.8]	0.7	13.9005	1.05045
Ca$^{2\!\!+}_{fast}$	2	group	(0.6, 0.8]	0.7	7.23384	0.695545
Ca$^{2\!\!+}_{fast}$	3	group	(0.6, 0.8]	0.7	5.57866	0.75589
Ca$^{2\!\!+}_{fast}$	4	group	(0.6, 0.8]	0.7	27.6814	0.841124
Ca$^{2\!\!+}_{fast}$	5	group	(0.6, 0.8]	0.7	9.8255	0.873613
Ca$^{2\!\!+}_{fast}$	6	group	(0.6, 0.8]	0.7	14.5162	1.01239
Ca$^{2\!\!+}_{fast}$	7	group	(0.6, 0.8]	0.7	9.37793	0.828727
Ca$^{2\!\!+}_{fast}$	1	group	(0.8, 1.0]	0.9	26.9044	1.73278
Ca$^{2\!\!+}_{fast}$	2	group	(0.8, 1.0]	0.9	60.8931	1.88546
Ca$^{2\!\!+}_{fast}$	3	group	(0.8, 1.0]	0.9	68.0206	2.23363
Ca$^{2\!\!+}_{fast}$	4	group	(0.8, 1.0]	0.9	29.2699	2.76784
Ca$^{2\!\!+}_{fast}$	5	group	(0.8, 1.0]	0.9	40.9594	2.71593
Ca$^{2\!\!+}_{fast}$	6	group	(0.8, 1.0]	0.9	30.7791	2.43836
Ca$^{2\!\!+}_{fast}$	7	group	(0.8, 1.0]	0.9	52.741	2.26645
