# Supplementary material for: Multimodal measures of spontaneous brain activity reveal both common and divergent patterns of cortical functional organization
Source: Nat Commun. 2024 Jan 3;15:229. doi: 10.1038/s41467-023-44363-z (PMC10764905; doi:10.1038/s41467-023-44363-z)
Supplement: Supplementary file 4 — Source Data [file 41467_2023_44363_MOESM4_ESM.zip › Figure4.xlsx]

## Sheet: Sheet1
mode	node	tier
BOLD	0	1
BOLD	1	2
BOLD	2	1
BOLD	3	1
BOLD	4	2
BOLD	5	1
BOLD	6	1
BOLD	7	1
BOLD	8	1
BOLD	9	1
BOLD	10	1
BOLD	11	2
BOLD	12	2
BOLD	13	1
BOLD	14	1
BOLD	15	1
BOLD	16	1
BOLD	17	1
BOLD	18	1
BOLD	19	1
BOLD	20	3
BOLD	21	1
BOLD	22	2
BOLD	23	2
BOLD	24	1
BOLD	25	1
BOLD	26	1
BOLD	27	1
BOLD	28	1
BOLD	29	3
BOLD	30	1
BOLD	31	1
BOLD	32	3
BOLD	33	1
BOLD	34	1
BOLD	35	3
BOLD	36	1
BOLD	37	1
BOLD	38	1
BOLD	39	1
BOLD	40	1
BOLD	41	1
BOLD	42	3
BOLD	43	1
BOLD	44	1
BOLD	45	1
BOLD	46	1
BOLD	47	1
BOLD	48	2
BOLD	49	1
BOLD	50	1
BOLD	51	1
BOLD	52	1
BOLD	53	1
BOLD	54	1
BOLD	55	3
BOLD	56	1
BOLD	57	1
BOLD	58	1
BOLD	59	3
BOLD	60	1
BOLD	61	1
BOLD	62	1
BOLD	63	1
BOLD	64	1
BOLD	65	1
BOLD	66	1
BOLD	67	1
BOLD	68	1
BOLD	69	2
BOLD	70	1
BOLD	71	1
BOLD	72	1
BOLD	73	3
BOLD	74	1
BOLD	75	1
BOLD	76	1
BOLD	77	1
BOLD	78	1
BOLD	79	1
BOLD	80	1
BOLD	81	1
BOLD	82	1
BOLD	83	2
BOLD	84	1
BOLD	85	1
BOLD	86	1
BOLD	87	1
BOLD	88	1
BOLD	89	1
BOLD	90	1
BOLD	91	1
BOLD	92	1
BOLD	93	1
BOLD	94	1
BOLD	95	1
BOLD	96	3
BOLD	97	2
BOLD	98	1
BOLD	99	1
BOLD	100	1
BOLD	101	1
BOLD	102	1
BOLD	103	2
BOLD	104	1
BOLD	105	1
BOLD	106	1
BOLD	107	3
BOLD	108	1
BOLD	109	2
BOLD	110	3
BOLD	111	1
BOLD	112	1
BOLD	113	3
BOLD	114	1
BOLD	115	1
BOLD	116	1
BOLD	117	2
BOLD	118	1
BOLD	119	3
BOLD	120	4
BOLD	121	1
BOLD	122	4
BOLD	123	1
BOLD	124	2
BOLD	125	1
BOLD	126	1
BOLD	127	3
BOLD	128	1
BOLD	129	4
BOLD	130	2
BOLD	131	3
BOLD	132	1
BOLD	133	1
BOLD	134	3
BOLD	135	1
BOLD	136	4
BOLD	137	1
BOLD	138	4
BOLD	139	2
BOLD	140	1
BOLD	141	3
BOLD	142	3
BOLD	143	1
BOLD	144	1
BOLD	145	4
BOLD	146	1
BOLD	147	1
BOLD	148	3
BOLD	149	1
BOLD	150	2
BOLD	151	2
BOLD	152	1
BOLD	153	4
BOLD	154	1
BOLD	155	1
BOLD	156	3
BOLD	157	2
BOLD	158	3
BOLD	159	1
BOLD	160	1
BOLD	161	1
BOLD	162	4
BOLD	163	1
BOLD	164	4
BOLD	165	1
BOLD	166	1
BOLD	167	2
BOLD	168	4
BOLD	169	1
BOLD	170	1
BOLD	171	3
BOLD	172	1
BOLD	173	3
BOLD	174	2
BOLD	175	1
BOLD	176	1
BOLD	177	1
BOLD	178	4
BOLD	179	1
BOLD	180	3
BOLD	181	1
BOLD	182	2
BOLD	183	1
BOLD	184	1
BOLD	185	2
BOLD	186	1
BOLD	187	3
BOLD	188	3
BOLD	189	1
BOLD	190	3
BOLD	191	1
BOLD	192	1
BOLD	193	1
BOLD	194	1
BOLD	195	1
BOLD	196	3
BOLD	197	1
BOLD	198	2
BOLD	199	1
BOLD	200	1
BOLD	201	3
BOLD	202	1
BOLD	203	1
BOLD	204	1
BOLD	205	1
BOLD	206	1
BOLD	207	1
BOLD	208	1
BOLD	209	3
BOLD	210	2
BOLD	211	1
BOLD	212	4
BOLD	213	1
BOLD	214	3
BOLD	215	1
BOLD	216	1
BOLD	217	1
BOLD	218	1
BOLD	219	1
BOLD	220	1
BOLD	221	1
BOLD	222	2
BOLD	223	3
BOLD	224	1
BOLD	225	3
BOLD	226	2
BOLD	227	1
BOLD	228	1
BOLD	229	1
BOLD	230	2
BOLD	231	1
BOLD	232	1
BOLD	233	1
BOLD	234	1
BOLD	235	1
BOLD	236	2
BOLD	237	2
BOLD	238	3
BOLD	239	2
BOLD	240	2
BOLD	241	1
BOLD	242	1
BOLD	243	1
BOLD	244	2
BOLD	245	1
BOLD	246	2
BOLD	247	1
BOLD	248	1
BOLD	249	1
BOLD	250	1
BOLD	251	1
BOLD	252	2
BOLD	253	1
BOLD	254	1
BOLD	255	1
BOLD	256	1
BOLD	257	2
BOLD	258	2
BOLD	259	1
BOLD	260	1
BOLD	261	1
BOLD	262	1
BOLD	263	1
BOLD	264	1
BOLD	265	1
BOLD	266	1
BOLD	267	1
BOLD	268	1
BOLD	269	1
BOLD	270	1
BOLD	271	1
BOLD	272	1
BOLD	273	1
BOLD	274	1
BOLD	275	1
BOLD	276	1
BOLD	277	1
BOLD	278	1
BOLD	279	1
BOLD	280	1
BOLD	281	1
BOLD	282	3
BOLD	283	2
BOLD	284	1
BOLD	285	1
BOLD	286	1
BOLD	287	1
BOLD	288	1
BOLD	289	1
BOLD	290	1
BOLD	291	1
BOLD	292	1
BOLD	293	3
BOLD	294	2
BOLD	295	2
BOLD	296	1
BOLD	297	1
BOLD	298	1
BOLD	299	1
BOLD	300	3
BOLD	301	1
BOLD	302	1
BOLD	303	3
BOLD	304	1
BOLD	305	1
BOLD	306	1
BOLD	307	3
BOLD	308	1
BOLD	309	1
BOLD	310	1
BOLD	311	1
BOLD	312	1
BOLD	313	3
BOLD	314	1
BOLD	315	1
BOLD	316	2
BOLD	317	1
BOLD	318	1
BOLD	319	2
BOLD	320	1
BOLD	321	2
BOLD	322	1
BOLD	323	1
BOLD	324	1
BOLD	325	1
BOLD	326	3
BOLD	327	1
BOLD	328	1
BOLD	329	1
BOLD	330	2
BOLD	331	1
BOLD	332	1
BOLD	333	2
BOLD	334	1
BOLD	335	1
BOLD	336	1
BOLD	337	1
BOLD	338	1
BOLD	339	1
BOLD	340	3
BOLD	341	1
BOLD	342	1
BOLD	343	2
BOLD	344	2
BOLD	345	1
BOLD	346	1
BOLD	347	1
BOLD	348	1
BOLD	349	1
BOLD	350	1
BOLD	351	1
BOLD	352	1
BOLD	353	2
BOLD	354	3
BOLD	355	3
BOLD	356	1
BOLD	357	1
BOLD	358	1
BOLD	359	1
BOLD	360	1
BOLD	361	1
BOLD	362	1
BOLD	363	1
BOLD	364	1
BOLD	365	1
BOLD	366	2
BOLD	367	3
BOLD	368	3
BOLD	369	1
BOLD	370	1
BOLD	371	1
BOLD	372	1
BOLD	373	1
BOLD	374	2
BOLD	375	1
BOLD	376	1
BOLD	377	2
BOLD	378	4
BOLD	379	1
BOLD	380	2
BOLD	381	3
BOLD	382	1
BOLD	383	1
BOLD	384	3
BOLD	385	1
BOLD	386	1
BOLD	387	1
BOLD	388	2
BOLD	389	1
BOLD	390	2
BOLD	391	4
BOLD	392	1
BOLD	393	3
BOLD	394	1
BOLD	395	2
BOLD	396	1
BOLD	397	1
BOLD	398	3
BOLD	399	1
BOLD	400	4
BOLD	401	2
BOLD	402	3
BOLD	403	1
BOLD	404	1
BOLD	405	3
BOLD	406	1
BOLD	407	4
BOLD	408	1
BOLD	409	4
BOLD	410	2
BOLD	411	1
BOLD	412	3
BOLD	413	3
BOLD	414	2
BOLD	415	1
BOLD	416	4
BOLD	417	1
BOLD	418	1
BOLD	419	3
BOLD	420	1
BOLD	421	2
BOLD	422	2
BOLD	423	1
BOLD	424	4
BOLD	425	1
BOLD	426	1
BOLD	427	3
BOLD	428	2
BOLD	429	3
BOLD	430	1
BOLD	431	1
BOLD	432	1
BOLD	433	4
BOLD	434	1
BOLD	435	3
BOLD	436	1
BOLD	437	2
BOLD	438	2
BOLD	439	4
BOLD	440	1
BOLD	441	1
BOLD	442	3
BOLD	443	2
BOLD	444	2
BOLD	445	2
BOLD	446	1
BOLD	447	2
BOLD	448	2
BOLD	449	4
BOLD	450	2
BOLD	451	4
BOLD	452	1
BOLD	453	2
BOLD	454	1
BOLD	455	1
BOLD	456	3
BOLD	457	1
BOLD	458	3
BOLD	459	4
BOLD	460	2
BOLD	461	3
BOLD	462	1
BOLD	463	1
BOLD	464	1
BOLD	465	2
BOLD	466	1
BOLD	467	3
BOLD	468	2
BOLD	469	2
BOLD	470	1
BOLD	471	1
BOLD	472	3
BOLD	473	1
BOLD	474	1
BOLD	475	1
BOLD	476	1
BOLD	477	1
BOLD	478	2
BOLD	479	1
BOLD	480	3
BOLD	481	2
BOLD	482	1
BOLD	483	3
BOLD	484	1
BOLD	485	3
BOLD	486	1
BOLD	487	1
BOLD	488	1
BOLD	489	1
BOLD	490	1
BOLD	491	1
BOLD	492	1
BOLD	493	2
BOLD	494	2
BOLD	495	1
BOLD	496	3
BOLD	497	1
BOLD	498	2
BOLD	499	1
BOLD	500	1
BOLD	501	1
BOLD	502	1
BOLD	503	2
BOLD	504	2
BOLD	505	1
BOLD	506	1
BOLD	507	2
BOLD	508	2
BOLD	509	2
BOLD	510	1
BOLD	511	1
BOLD	512	1
BOLD	513	2
BOLD	514	1
BOLD	515	1
BOLD	516	1
BOLD	517	2
BOLD	518	1
BOLD	519	2
BOLD	520	1
BOLD	521	1
BOLD	522	1
BOLD	523	1
BOLD	524	1
BOLD	525	2
BOLD	526	1
BOLD	527	1
BOLD	528	1
BOLD	529	2
BOLD	530	2
BOLD	531	1
BOLD	532	1
BOLD	533	1
BOLD	534	1
BOLD	535	1
BOLD	536	1
BOLD	537	2
BOLD	538	1
BOLD	539	2
BOLD	540	2
BOLD	541	1
BOLD	0	1
BOLD	1	1
BOLD	2	1
BOLD	3	1
BOLD	4	1
BOLD	5	1
BOLD	6	1
BOLD	7	1
BOLD	8	1
BOLD	9	1
BOLD	10	1
BOLD	11	1
BOLD	12	1
BOLD	13	1
BOLD	14	1
BOLD	15	1
BOLD	16	1
BOLD	17	1
BOLD	18	1
BOLD	19	1
BOLD	20	1
BOLD	21	1
BOLD	22	1
BOLD	23	1
BOLD	24	1
BOLD	25	1
BOLD	26	1
BOLD	27	1
BOLD	28	1
BOLD	29	1
BOLD	30	1
BOLD	31	1
BOLD	32	1
BOLD	33	1
BOLD	34	1
BOLD	35	1
BOLD	36	1
BOLD	37	1
BOLD	38	1
BOLD	39	1
BOLD	40	1
BOLD	41	1
BOLD	42	1
BOLD	43	1
BOLD	44	1
BOLD	45	1
BOLD	46	1
BOLD	47	1
BOLD	48	1
BOLD	49	1
BOLD	50	1
BOLD	51	1
BOLD	52	1
BOLD	53	1
BOLD	54	1
BOLD	55	1
BOLD	56	1
BOLD	57	1
BOLD	58	1
BOLD	59	1
BOLD	60	1
BOLD	61	1
BOLD	62	1
BOLD	63	1
BOLD	64	1
BOLD	65	1
BOLD	66	1
BOLD	67	1
BOLD	68	1
BOLD	69	1
BOLD	70	1
BOLD	71	1
BOLD	72	1
BOLD	73	1
BOLD	74	1
BOLD	75	1
BOLD	76	1
BOLD	77	1
BOLD	78	1
BOLD	79	1
BOLD	80	1
BOLD	81	1
BOLD	82	1
BOLD	83	1
BOLD	84	1
BOLD	85	1
BOLD	86	1
BOLD	87	1
BOLD	88	1
BOLD	89	1
BOLD	90	1
BOLD	91	1
BOLD	92	1
BOLD	93	1
BOLD	94	1
BOLD	95	1
BOLD	96	1
BOLD	97	1
BOLD	98	1
BOLD	99	1
BOLD	100	1
BOLD	101	1
BOLD	102	1
BOLD	103	1
BOLD	104	1
BOLD	105	1
BOLD	106	1
BOLD	107	1
BOLD	108	1
BOLD	109	1
BOLD	110	1
BOLD	111	1
BOLD	112	1
BOLD	113	1
BOLD	114	1
BOLD	115	1
BOLD	116	1
BOLD	117	1
BOLD	118	1
BOLD	119	1
BOLD	120	1
BOLD	121	1
BOLD	122	1
BOLD	123	1
BOLD	124	1
BOLD	125	1
BOLD	126	2
BOLD	127	1
BOLD	128	1
BOLD	129	1
BOLD	130	1
BOLD	131	1
BOLD	132	1
BOLD	133	1
BOLD	134	1
BOLD	135	1
BOLD	136	1
BOLD	137	2
BOLD	138	1
BOLD	139	1
BOLD	140	3
BOLD	141	1
BOLD	142	1
BOLD	143	2
BOLD	144	2
BOLD	145	1
BOLD	146	2
BOLD	147	2
BOLD	148	1
BOLD	149	3
BOLD	150	2
BOLD	151	2
BOLD	152	3
BOLD	153	1
BOLD	154	4
BOLD	155	4
BOLD	156	1
BOLD	157	2
BOLD	158	1
BOLD	159	3
BOLD	160	3
BOLD	161	3
BOLD	162	1
BOLD	163	3
BOLD	164	1
BOLD	165	4
BOLD	166	3
BOLD	167	2
BOLD	168	1
BOLD	169	4
BOLD	170	4
BOLD	171	2
BOLD	172	4
BOLD	173	2
BOLD	174	3
BOLD	175	4
BOLD	176	4
BOLD	177	4
BOLD	178	1
BOLD	179	4
BOLD	180	1
BOLD	181	4
BOLD	182	4
BOLD	183	4
BOLD	184	4
BOLD	185	3
BOLD	186	4
BOLD	187	3
BOLD	188	2
BOLD	189	4
BOLD	190	2
BOLD	191	4
BOLD	192	4
BOLD	193	5
BOLD	194	4
BOLD	195	4
BOLD	196	3
BOLD	197	4
BOLD	198	4
BOLD	199	4
BOLD	200	5
BOLD	201	3
BOLD	202	4
BOLD	203	5
BOLD	204	5
BOLD	205	5
BOLD	206	5
BOLD	207	5
BOLD	208	5
BOLD	209	4
BOLD	210	4
BOLD	211	4
BOLD	212	3
BOLD	213	5
BOLD	214	3
BOLD	215	5
BOLD	216	5
BOLD	217	5
BOLD	218	5
BOLD	219	5
BOLD	220	4
BOLD	221	5
BOLD	222	5
BOLD	223	4
BOLD	224	5
BOLD	225	4
BOLD	226	5
BOLD	227	5
BOLD	228	5
BOLD	229	5
BOLD	230	5
BOLD	231	5
BOLD	232	5
BOLD	233	4
BOLD	234	4
BOLD	235	5
BOLD	236	4
BOLD	237	4
BOLD	238	4
BOLD	239	5
BOLD	240	5
BOLD	241	5
BOLD	242	5
BOLD	243	5
BOLD	244	5
BOLD	245	5
BOLD	246	4
BOLD	247	5
BOLD	248	5
BOLD	249	1
BOLD	250	5
BOLD	251	5
BOLD	252	5
BOLD	253	4
BOLD	254	4
BOLD	255	5
BOLD	256	4
BOLD	257	5
BOLD	258	5
BOLD	259	4
BOLD	260	1
BOLD	261	1
BOLD	262	5
BOLD	263	4
BOLD	264	4
BOLD	265	4
BOLD	266	4
BOLD	267	5
BOLD	268	5
BOLD	269	1
BOLD	270	5
BOLD	271	1
BOLD	272	1
BOLD	273	1
BOLD	274	1
BOLD	275	1
BOLD	276	1
BOLD	277	1
BOLD	278	1
BOLD	279	1
BOLD	280	1
BOLD	281	1
BOLD	282	1
BOLD	283	1
BOLD	284	1
BOLD	285	1
BOLD	286	1
BOLD	287	1
BOLD	288	1
BOLD	289	1
BOLD	290	1
BOLD	291	1
BOLD	292	1
BOLD	293	1
BOLD	294	1
BOLD	295	1
BOLD	296	1
BOLD	297	1
BOLD	298	1
BOLD	299	1
BOLD	300	1
BOLD	301	1
BOLD	302	1
BOLD	303	1
BOLD	304	1
BOLD	305	1
BOLD	306	1
BOLD	307	1
BOLD	308	1
BOLD	309	1
BOLD	310	1
BOLD	311	1
BOLD	312	1
BOLD	313	1
BOLD	314	1
BOLD	315	1
BOLD	316	1
BOLD	317	1
BOLD	318	1
BOLD	319	1
BOLD	320	1
BOLD	321	1
BOLD	322	1
BOLD	323	1
BOLD	324	1
BOLD	325	1
BOLD	326	1
BOLD	327	1
BOLD	328	1
BOLD	329	1
BOLD	330	1
BOLD	331	1
BOLD	332	1
BOLD	333	1
BOLD	334	1
BOLD	335	1
BOLD	336	1
BOLD	337	1
BOLD	338	1
BOLD	339	1
BOLD	340	1
BOLD	341	1
BOLD	342	1
BOLD	343	1
BOLD	344	1
BOLD	345	1
BOLD	346	1
BOLD	347	1
BOLD	348	1
BOLD	349	1
BOLD	350	1
BOLD	351	1
BOLD	352	1
BOLD	353	1
BOLD	354	1
BOLD	355	1
BOLD	356	1
BOLD	357	1
BOLD	358	1
BOLD	359	1
BOLD	360	1
BOLD	361	1
BOLD	362	1
BOLD	363	1
BOLD	364	1
BOLD	365	1
BOLD	366	1
BOLD	367	1
BOLD	368	1
BOLD	369	1
BOLD	370	1
BOLD	371	1
BOLD	372	1
BOLD	373	1
BOLD	374	1
BOLD	375	1
BOLD	376	1
BOLD	377	1
BOLD	378	1
BOLD	379	1
BOLD	380	1
BOLD	381	1
BOLD	382	1
BOLD	383	1
BOLD	384	1
BOLD	385	1
BOLD	386	1
BOLD	387	1
BOLD	388	1
BOLD	389	1
BOLD	390	1
BOLD	391	1
BOLD	392	1
BOLD	393	1
BOLD	394	1
BOLD	395	1
BOLD	396	1
BOLD	397	1
BOLD	398	1
BOLD	399	1
BOLD	400	1
BOLD	401	1
BOLD	402	1
BOLD	403	1
BOLD	404	1
BOLD	405	1
BOLD	406	1
BOLD	407	1
BOLD	408	1
BOLD	409	1
BOLD	410	1
BOLD	411	1
BOLD	412	1
BOLD	413	1
BOLD	414	1
BOLD	415	1
BOLD	416	1
BOLD	417	1
BOLD	418	1
BOLD	419	1
BOLD	420	1
BOLD	421	1
BOLD	422	1
BOLD	423	1
BOLD	424	1
BOLD	425	1
BOLD	426	2
BOLD	427	1
BOLD	428	1
BOLD	429	1
BOLD	430	2
BOLD	431	2
BOLD	432	1
BOLD	433	1
BOLD	434	2
BOLD	435	1
BOLD	436	2
BOLD	437	2
BOLD	438	2
BOLD	439	1
BOLD	440	3
BOLD	441	3
BOLD	442	2
BOLD	443	4
BOLD	444	2
BOLD	445	2
BOLD	446	4
BOLD	447	3
BOLD	448	3
BOLD	449	1
BOLD	450	3
BOLD	451	1
BOLD	452	4
BOLD	453	4
BOLD	454	4
BOLD	455	4
BOLD	456	3
BOLD	457	4
BOLD	458	3
BOLD	459	1
BOLD	460	4
BOLD	461	2
BOLD	462	4
BOLD	463	4
BOLD	464	5
BOLD	465	4
BOLD	466	5
BOLD	467	3
BOLD	468	4
BOLD	469	4
BOLD	470	4
BOLD	471	5
BOLD	472	2
BOLD	473	5
BOLD	474	5
BOLD	475	5
BOLD	476	5
BOLD	477	5
BOLD	478	5
BOLD	479	5
BOLD	480	4
BOLD	481	4
BOLD	482	5
BOLD	483	4
BOLD	484	5
BOLD	485	3
BOLD	486	5
BOLD	487	5
BOLD	488	5
BOLD	489	5
BOLD	490	5
BOLD	491	5
BOLD	492	5
BOLD	493	5
BOLD	494	3
BOLD	495	5
BOLD	496	3
BOLD	497	5
BOLD	498	5
BOLD	499	5
BOLD	500	5
BOLD	501	5
BOLD	502	5
BOLD	503	5
BOLD	504	5
BOLD	505	5
BOLD	506	5
BOLD	507	4
BOLD	508	4
BOLD	509	4
BOLD	510	5
BOLD	511	5
BOLD	512	5
BOLD	513	5
BOLD	514	5
BOLD	515	5
BOLD	516	5
BOLD	517	5
BOLD	518	5
BOLD	519	5
BOLD	520	4
BOLD	521	5
BOLD	522	5
BOLD	523	5
BOLD	524	5
BOLD	525	5
BOLD	526	5
BOLD	527	5
BOLD	528	5
BOLD	529	5
BOLD	530	5
BOLD	531	4
BOLD	532	5
BOLD	533	5
BOLD	534	5
BOLD	535	5
BOLD	536	4
BOLD	537	5
BOLD	538	5
BOLD	539	4
BOLD	540	4
BOLD	541	4
BOLD	0	1
BOLD	1	1
BOLD	2	2
BOLD	3	1
BOLD	4	1
BOLD	5	1
BOLD	6	5
BOLD	7	5
BOLD	8	4
BOLD	9	1
BOLD	10	1
BOLD	11	1
BOLD	12	1
BOLD	13	2
BOLD	14	1
BOLD	15	1
BOLD	16	4
BOLD	17	5
BOLD	18	5
BOLD	19	4
BOLD	20	1
BOLD	21	5
BOLD	22	1
BOLD	23	1
BOLD	24	1
BOLD	25	3
BOLD	26	1
BOLD	27	5
BOLD	28	4
BOLD	29	1
BOLD	30	5
BOLD	31	5
BOLD	32	1
BOLD	33	3
BOLD	34	4
BOLD	35	1
BOLD	36	1
BOLD	37	1
BOLD	38	1
BOLD	39	5
BOLD	40	5
BOLD	41	4
BOLD	42	1
BOLD	43	5
BOLD	44	4
BOLD	45	1
BOLD	46	5
BOLD	47	3
BOLD	48	1
BOLD	49	1
BOLD	50	1
BOLD	51	5
BOLD	52	5
BOLD	53	4
BOLD	54	5
BOLD	55	1
BOLD	56	4
BOLD	57	5
BOLD	58	4
BOLD	59	1
BOLD	60	5
BOLD	61	2
BOLD	62	1
BOLD	63	1
BOLD	64	5
BOLD	65	5
BOLD	66	4
BOLD	67	5
BOLD	68	4
BOLD	69	1
BOLD	70	3
BOLD	71	2
BOLD	72	1
BOLD	73	1
BOLD	74	2
BOLD	75	5
BOLD	76	5
BOLD	77	4
BOLD	78	5
BOLD	79	5
BOLD	80	5
BOLD	81	3
BOLD	82	1
BOLD	83	1
BOLD	84	1
BOLD	85	4
BOLD	86	2
BOLD	87	1
BOLD	88	5
BOLD	89	5
BOLD	90	5
BOLD	91	5
BOLD	92	3
BOLD	93	2
BOLD	94	4
BOLD	95	1
BOLD	96	1
BOLD	97	1
BOLD	98	1
BOLD	99	4
BOLD	100	4
BOLD	101	5
BOLD	102	4
BOLD	103	1
BOLD	104	4
BOLD	105	2
BOLD	106	1
BOLD	107	1
BOLD	108	4
BOLD	109	1
BOLD	110	1
BOLD	111	4
BOLD	112	2
BOLD	113	1
BOLD	114	4
BOLD	115	1
BOLD	116	3
BOLD	117	1
BOLD	118	3
BOLD	119	1
BOLD	120	1
BOLD	121	2
BOLD	122	1
BOLD	123	3
BOLD	124	1
BOLD	125	1
BOLD	126	2
BOLD	127	1
BOLD	128	3
BOLD	129	1
BOLD	130	1
BOLD	131	1
BOLD	132	1
BOLD	133	1
BOLD	134	1
BOLD	135	1
BOLD	136	1
BOLD	137	1
BOLD	138	1
BOLD	139	1
BOLD	140	1
BOLD	141	1
BOLD	142	1
BOLD	143	1
BOLD	144	1
BOLD	145	1
BOLD	146	1
BOLD	147	1
BOLD	148	1
BOLD	149	1
BOLD	150	1
BOLD	151	1
BOLD	152	1
BOLD	153	1
BOLD	154	1
BOLD	155	1
BOLD	156	1
BOLD	157	1
BOLD	158	1
BOLD	159	1
BOLD	160	1
BOLD	161	1
BOLD	162	1
BOLD	163	1
BOLD	164	1
BOLD	165	1
BOLD	166	1
BOLD	167	1
BOLD	168	1
BOLD	169	1
BOLD	170	1
BOLD	171	1
BOLD	172	1
BOLD	173	1
BOLD	174	1
BOLD	175	1
BOLD	176	1
BOLD	177	1
BOLD	178	1
BOLD	179	1
BOLD	180	1
BOLD	181	1
BOLD	182	1
BOLD	183	1
BOLD	184	1
BOLD	185	1
BOLD	186	1
BOLD	187	1
BOLD	188	1
BOLD	189	1
BOLD	190	1
BOLD	191	1
BOLD	192	1
BOLD	193	1
BOLD	194	1
BOLD	195	1
BOLD	196	1
BOLD	197	1
BOLD	198	1
BOLD	199	1
BOLD	200	1
BOLD	201	1
BOLD	202	1
BOLD	203	1
BOLD	204	1
BOLD	205	1
BOLD	206	1
BOLD	207	1
BOLD	208	1
BOLD	209	1
BOLD	210	1
BOLD	211	1
BOLD	212	1
BOLD	213	1
BOLD	214	1
BOLD	215	1
BOLD	216	1
BOLD	217	1
BOLD	218	1
BOLD	219	1
BOLD	220	1
BOLD	221	1
BOLD	222	1
BOLD	223	1
BOLD	224	1
BOLD	225	1
BOLD	226	1
BOLD	227	1
BOLD	228	1
BOLD	229	1
BOLD	230	1
BOLD	231	1
BOLD	232	1
BOLD	233	1
BOLD	234	1
BOLD	235	1
BOLD	236	1
BOLD	237	1
BOLD	238	1
BOLD	239	1
BOLD	240	1
BOLD	241	1
BOLD	242	1
BOLD	243	1
BOLD	244	1
BOLD	245	1
BOLD	246	1
BOLD	247	1
BOLD	248	1
BOLD	249	1
BOLD	250	1
BOLD	251	1
BOLD	252	1
BOLD	253	1
BOLD	254	1
BOLD	255	1
BOLD	256	1
BOLD	257	1
BOLD	258	1
BOLD	259	1
BOLD	260	1
BOLD	261	1
BOLD	262	1
BOLD	263	1
BOLD	264	1
BOLD	265	1
BOLD	266	1
BOLD	267	1
BOLD	268	1
BOLD	269	1
BOLD	270	1
BOLD	271	1
BOLD	272	1
BOLD	273	2
BOLD	274	1
BOLD	275	1
BOLD	276	1
BOLD	277	4
BOLD	278	4
BOLD	279	4
BOLD	280	1
BOLD	281	1
BOLD	282	1
BOLD	283	1
BOLD	284	3
BOLD	285	1
BOLD	286	2
BOLD	287	4
BOLD	288	4
BOLD	289	4
BOLD	290	4
BOLD	291	1
BOLD	292	4
BOLD	293	1
BOLD	294	1
BOLD	295	1
BOLD	296	3
BOLD	297	1
BOLD	298	4
BOLD	299	5
BOLD	300	1
BOLD	301	5
BOLD	302	5
BOLD	303	1
BOLD	304	4
BOLD	305	4
BOLD	306	1
BOLD	307	1
BOLD	308	2
BOLD	309	1
BOLD	310	5
BOLD	311	5
BOLD	312	5
BOLD	313	1
BOLD	314	5
BOLD	315	4
BOLD	316	1
BOLD	317	5
BOLD	318	3
BOLD	319	1
BOLD	320	1
BOLD	321	1
BOLD	322	5
BOLD	323	5
BOLD	324	4
BOLD	325	5
BOLD	326	1
BOLD	327	4
BOLD	328	5
BOLD	329	4
BOLD	330	1
BOLD	331	5
BOLD	332	2
BOLD	333	1
BOLD	334	1
BOLD	335	5
BOLD	336	5
BOLD	337	4
BOLD	338	5
BOLD	339	5
BOLD	340	1
BOLD	341	3
BOLD	342	2
BOLD	343	1
BOLD	344	1
BOLD	345	1
BOLD	346	5
BOLD	347	5
BOLD	348	4
BOLD	349	5
BOLD	350	5
BOLD	351	5
BOLD	352	4
BOLD	353	1
BOLD	354	1
BOLD	355	1
BOLD	356	4
BOLD	357	2
BOLD	358	1
BOLD	359	5
BOLD	360	5
BOLD	361	5
BOLD	362	5
BOLD	363	4
BOLD	364	3
BOLD	365	5
BOLD	366	1
BOLD	367	1
BOLD	368	1
BOLD	369	1
BOLD	370	4
BOLD	371	4
BOLD	372	5
BOLD	373	5
BOLD	374	1
BOLD	375	4
BOLD	376	3
BOLD	377	1
BOLD	378	1
BOLD	379	4
BOLD	380	1
BOLD	381	1
BOLD	382	5
BOLD	383	4
BOLD	384	1
BOLD	385	4
BOLD	386	3
BOLD	387	4
BOLD	388	1
BOLD	389	4
BOLD	390	1
BOLD	391	1
BOLD	392	4
BOLD	393	1
BOLD	394	4
BOLD	395	1
BOLD	396	2
BOLD	397	4
BOLD	398	1
BOLD	399	4
BOLD	400	1
BOLD	401	1
BOLD	402	1
BOLD	403	3
BOLD	404	3
BOLD	405	1
BOLD	406	2
BOLD	407	1
BOLD	408	3
BOLD	409	1
BOLD	410	1
BOLD	411	2
BOLD	412	1
BOLD	413	1
BOLD	414	1
BOLD	415	2
BOLD	416	1
BOLD	417	1
BOLD	418	1
BOLD	419	1
BOLD	420	2
BOLD	421	1
BOLD	422	1
BOLD	423	1
BOLD	424	1
BOLD	425	1
BOLD	426	1
BOLD	427	1
BOLD	428	1
BOLD	429	1
BOLD	430	1
BOLD	431	1
BOLD	432	1
BOLD	433	1
BOLD	434	1
BOLD	435	1
BOLD	436	1
BOLD	437	1
BOLD	438	1
BOLD	439	1
BOLD	440	1
BOLD	441	1
BOLD	442	1
BOLD	443	1
BOLD	444	1
BOLD	445	1
BOLD	446	1
BOLD	447	1
BOLD	448	1
BOLD	449	1
BOLD	450	1
BOLD	451	1
BOLD	452	1
BOLD	453	1
BOLD	454	1
BOLD	455	1
BOLD	456	1
BOLD	457	1
BOLD	458	1
BOLD	459	1
BOLD	460	1
BOLD	461	1
BOLD	462	1
BOLD	463	1
BOLD	464	1
BOLD	465	1
BOLD	466	1
BOLD	467	1
BOLD	468	1
BOLD	469	1
BOLD	470	1
BOLD	471	1
BOLD	472	1
BOLD	473	1
BOLD	474	1
BOLD	475	1
BOLD	476	1
BOLD	477	1
BOLD	478	1
BOLD	479	1
BOLD	480	1
BOLD	481	1
BOLD	482	1
BOLD	483	1
BOLD	484	1
BOLD	485	1
BOLD	486	1
BOLD	487	1
BOLD	488	1
BOLD	489	1
BOLD	490	1
BOLD	491	1
BOLD	492	1
BOLD	493	1
BOLD	494	1
BOLD	495	1
BOLD	496	1
BOLD	497	1
BOLD	498	1
BOLD	499	1
BOLD	500	1
BOLD	501	1
BOLD	502	1
BOLD	503	1
BOLD	504	1
BOLD	505	1
BOLD	506	1
BOLD	507	1
BOLD	508	1
BOLD	509	1
BOLD	510	1
BOLD	511	1
BOLD	512	1
BOLD	513	1
BOLD	514	1
BOLD	515	1
BOLD	516	1
BOLD	517	1
BOLD	518	1
BOLD	519	1
BOLD	520	1
BOLD	521	1
BOLD	522	1
BOLD	523	1
BOLD	524	1
BOLD	525	1
BOLD	526	1
BOLD	527	1
BOLD	528	1
BOLD	529	1
BOLD	530	1
BOLD	531	1
BOLD	532	1
BOLD	533	1
BOLD	534	1
BOLD	535	1
BOLD	536	1
BOLD	537	1
BOLD	538	1
BOLD	539	1
BOLD	540	1
BOLD	541	1
BOLD	0	1
BOLD	1	1
BOLD	2	1
BOLD	3	1
BOLD	4	1
BOLD	5	1
BOLD	6	1
BOLD	7	1
BOLD	8	1
BOLD	9	1
BOLD	10	1
BOLD	11	1
BOLD	12	1
BOLD	13	1
BOLD	14	1
BOLD	15	1
BOLD	16	1
BOLD	17	1
BOLD	18	1
BOLD	19	1
BOLD	20	1
BOLD	21	1
BOLD	22	1
BOLD	23	1
BOLD	24	1
BOLD	25	1
BOLD	26	1
BOLD	27	1
BOLD	28	1
BOLD	29	1
BOLD	30	1
BOLD	31	1
BOLD	32	1
BOLD	33	1
BOLD	34	1
BOLD	35	1
BOLD	36	1
BOLD	37	1
BOLD	38	1
BOLD	39	1
BOLD	40	1
BOLD	41	1
BOLD	42	1
BOLD	43	1
BOLD	44	1
BOLD	45	1
BOLD	46	1
BOLD	47	1
BOLD	48	1
BOLD	49	1
BOLD	50	1
BOLD	51	1
BOLD	52	1
BOLD	53	1
BOLD	54	1
BOLD	55	1
BOLD	56	1
BOLD	57	1
BOLD	58	1
BOLD	59	1
BOLD	60	1
BOLD	61	1
BOLD	62	1
BOLD	63	1
BOLD	64	1
BOLD	65	1
BOLD	66	1
BOLD	67	1
BOLD	68	1
BOLD	69	1
BOLD	70	1
BOLD	71	1
BOLD	72	1
BOLD	73	1
BOLD	74	1
BOLD	75	1
BOLD	76	1
BOLD	77	1
BOLD	78	1
BOLD	79	1
BOLD	80	1
BOLD	81	1
BOLD	82	1
BOLD	83	1
BOLD	84	1
BOLD	85	1
BOLD	86	1
BOLD	87	1
BOLD	88	1
BOLD	89	1
BOLD	90	1
BOLD	91	1
BOLD	92	1
BOLD	93	1
BOLD	94	1
BOLD	95	1
BOLD	96	1
BOLD	97	1
BOLD	98	2
BOLD	99	1
BOLD	100	1
BOLD	101	1
BOLD	102	1
BOLD	103	2
BOLD	104	1
BOLD	105	2
BOLD	106	2
BOLD	107	1
BOLD	108	1
BOLD	109	2
BOLD	110	1
BOLD	111	1
BOLD	112	2
BOLD	113	2
BOLD	114	1
BOLD	115	3
BOLD	116	1
BOLD	117	3
BOLD	118	2
BOLD	119	3
BOLD	120	2
BOLD	121	3
BOLD	122	3
BOLD	123	2
BOLD	124	3
BOLD	125	3
BOLD	126	2
BOLD	127	4
BOLD	128	2
BOLD	129	2
BOLD	130	4
BOLD	131	4
BOLD	132	3
BOLD	133	3
BOLD	134	4
BOLD	135	3
BOLD	136	2
BOLD	137	3
BOLD	138	3
BOLD	139	4
BOLD	140	3
BOLD	141	4
BOLD	142	4
BOLD	143	4
BOLD	144	3
BOLD	145	3
BOLD	146	4
BOLD	147	4
BOLD	148	4
BOLD	149	3
BOLD	150	4
BOLD	151	4
BOLD	152	4
BOLD	153	3
BOLD	154	3
BOLD	155	3
BOLD	156	4
BOLD	157	4
BOLD	158	4
BOLD	159	3
BOLD	160	4
BOLD	161	4
BOLD	162	3
BOLD	163	4
BOLD	164	4
BOLD	165	3
BOLD	166	4
BOLD	167	4
BOLD	168	3
BOLD	169	3
BOLD	170	4
BOLD	171	4
BOLD	172	3
BOLD	173	4
BOLD	174	4
BOLD	175	3
BOLD	176	4
BOLD	177	4
BOLD	178	3
BOLD	179	4
BOLD	180	4
BOLD	181	3
BOLD	182	4
BOLD	183	3
BOLD	184	3
BOLD	185	4
BOLD	186	3
BOLD	187	4
BOLD	188	3
BOLD	189	4
BOLD	190	3
BOLD	191	3
BOLD	192	4
BOLD	193	3
BOLD	194	4
BOLD	195	2
BOLD	196	3
BOLD	197	4
BOLD	198	4
BOLD	199	4
BOLD	200	2
BOLD	201	3
BOLD	202	2
BOLD	203	2
BOLD	204	3
BOLD	205	2
BOLD	206	3
BOLD	207	3
BOLD	208	2
BOLD	209	3
BOLD	210	3
BOLD	211	2
BOLD	212	2
BOLD	213	2
BOLD	214	2
BOLD	215	3
BOLD	216	2
BOLD	217	3
BOLD	218	2
BOLD	219	2
BOLD	220	2
BOLD	221	2
BOLD	222	3
BOLD	223	3
BOLD	224	2
BOLD	225	1
BOLD	226	2
BOLD	227	2
BOLD	228	2
BOLD	229	2
BOLD	230	2
BOLD	231	2
BOLD	232	2
BOLD	233	2
BOLD	234	1
BOLD	235	2
BOLD	236	2
BOLD	237	1
BOLD	238	2
BOLD	239	1
BOLD	240	1
BOLD	241	2
BOLD	242	1
BOLD	243	1
BOLD	244	1
BOLD	245	1
BOLD	246	1
BOLD	247	2
BOLD	248	1
BOLD	249	1
BOLD	250	1
BOLD	251	1
BOLD	252	1
BOLD	253	1
BOLD	254	1
BOLD	255	1
BOLD	256	1
BOLD	257	1
BOLD	258	1
BOLD	259	1
BOLD	260	1
BOLD	261	1
BOLD	262	1
BOLD	263	1
BOLD	264	1
BOLD	265	1
BOLD	266	1
BOLD	267	1
BOLD	268	1
BOLD	269	1
BOLD	270	1
BOLD	271	1
BOLD	272	1
BOLD	273	1
BOLD	274	1
BOLD	275	1
BOLD	276	1
BOLD	277	1
BOLD	278	1
BOLD	279	1
BOLD	280	1
BOLD	281	1
BOLD	282	1
BOLD	283	1
BOLD	284	1
BOLD	285	1
BOLD	286	1
BOLD	287	1
BOLD	288	1
BOLD	289	1
BOLD	290	1
BOLD	291	1
BOLD	292	1
BOLD	293	1
BOLD	294	1
BOLD	295	1
BOLD	296	1
BOLD	297	1
BOLD	298	1
BOLD	299	1
BOLD	300	1
BOLD	301	1
BOLD	302	1
BOLD	303	1
BOLD	304	1
BOLD	305	1
BOLD	306	1
BOLD	307	1
BOLD	308	1
BOLD	309	1
BOLD	310	1
BOLD	311	1
BOLD	312	1
BOLD	313	1
BOLD	314	1
BOLD	315	1
BOLD	316	1
BOLD	317	1
BOLD	318	1
BOLD	319	1
BOLD	320	1
BOLD	321	1
BOLD	322	1
BOLD	323	1
BOLD	324	1
BOLD	325	1
BOLD	326	1
BOLD	327	1
BOLD	328	1
BOLD	329	1
BOLD	330	1
BOLD	331	1
BOLD	332	1
BOLD	333	1
BOLD	334	1
BOLD	335	1
BOLD	336	1
BOLD	337	1
BOLD	338	1
BOLD	339	1
BOLD	340	1
BOLD	341	1
BOLD	342	1
BOLD	343	1
BOLD	344	1
BOLD	345	1
BOLD	346	1
BOLD	347	1
BOLD	348	1
BOLD	349	1
BOLD	350	1
BOLD	351	1
BOLD	352	1
BOLD	353	1
BOLD	354	1
BOLD	355	1
BOLD	356	1
BOLD	357	1
BOLD	358	1
BOLD	359	1
BOLD	360	1
BOLD	361	1
BOLD	362	1
BOLD	363	1
BOLD	364	1
BOLD	365	1
BOLD	366	1
BOLD	367	1
BOLD	368	1
BOLD	369	1
BOLD	370	1
BOLD	371	1
BOLD	372	1
[truncated: 9,383 more rows]
