# Supplementary material for: Multimodal measures of spontaneous brain activity reveal both common and divergent patterns of cortical functional organization
Source: Nat Commun. 2024 Jan 3;15:229. doi: 10.1038/s41467-023-44363-z (PMC10764905; doi:10.1038/s41467-023-44363-z)
Supplement: Supplementary file 4 — Source Data [file 41467_2023_44363_MOESM4_ESM.zip › Figure5.xlsx]

## Sheet: Fig5-A
	mode	val	se	bin
0	BOLD	17.7496	1.4439	0
1	BOLD	4.25311	0.210613	0.1
2	BOLD	5.03867	0.178791	0.15
3	BOLD	5.78734	0.156245	0.2
4	BOLD	6.65367	0.150149	0.25
5	BOLD	7.98368	0.158192	0.3
6	BOLD	11.2888	0.301056	0.35
7	BOLD	11.5929	0.1644	0.4
8	BOLD	6.8454	0.298806	0.45
9	BOLD	6.63453	0.361962	0.5
10	BOLD	6.32509	0.408105	0.55
11	BOLD	4.35135	0.389398	0.6
12	BOLD	2.40368	0.366844	0.65
13	BOLD	1.65152	0.300147	0.7
14	BOLD	0.876802	0.157694	0.75
15	BOLD	0.323096	0.103283	0.8
16	BOLD	0.192081	0.0446866	0.85
17	BOLD	0.029421	0.0135012	0.9
18	BOLD	0.0185929	0.0076702	0.95
19	BOLD	0.000651613	0.000359507	1
20	Ca$^{2\!\!+}_{slow}$	39.8076	1.14736	0
21	Ca$^{2\!\!+}_{slow}$	3.34831	0.117405	0.1
22	Ca$^{2\!\!+}_{slow}$	3.77643	0.104489	0.15
23	Ca$^{2\!\!+}_{slow}$	4.38292	0.111817	0.2
24	Ca$^{2\!\!+}_{slow}$	5.22261	0.128621	0.25
25	Ca$^{2\!\!+}_{slow}$	6.62238	0.134839	0.3
26	Ca$^{2\!\!+}_{slow}$	10.3827	0.204042	0.35
27	Ca$^{2\!\!+}_{slow}$	10.0849	0.211199	0.4
28	Ca$^{2\!\!+}_{slow}$	4.08453	0.201127	0.45
29	Ca$^{2\!\!+}_{slow}$	3.84814	0.162485	0.5
30	Ca$^{2\!\!+}_{slow}$	3.68022	0.121292	0.55
31	Ca$^{2\!\!+}_{slow}$	2.47146	0.106583	0.6
32	Ca$^{2\!\!+}_{slow}$	0.88297	0.0480388	0.65
33	Ca$^{2\!\!+}_{slow}$	0.57201	0.039319	0.7
34	Ca$^{2\!\!+}_{slow}$	0.478655	0.0467741	0.75
35	Ca$^{2\!\!+}_{slow}$	0.0569025	0.00955651	0.8
36	Ca$^{2\!\!+}_{slow}$	0.226089	0.0511294	0.85
37	Ca$^{2\!\!+}_{slow}$	0.00162391	0.000923777	0.9
38	Ca$^{2\!\!+}_{slow}$	0.0683082	0.0140319	0.95
39	Ca$^{2\!\!+}_{slow}$	0.00113122	0.000366977	1
40	Ca$^{2\!\!+}_{fast}$	34.9685	0.982553	0
41	Ca$^{2\!\!+}_{fast}$	2.82279	0.210654	0.1
42	Ca$^{2\!\!+}_{fast}$	3.52137	0.273976	0.15
43	Ca$^{2\!\!+}_{fast}$	4.30137	0.283909	0.2
44	Ca$^{2\!\!+}_{fast}$	5.38317	0.228354	0.25
45	Ca$^{2\!\!+}_{fast}$	6.80041	0.132004	0.3
46	Ca$^{2\!\!+}_{fast}$	9.74935	0.435776	0.35
47	Ca$^{2\!\!+}_{fast}$	9.58071	0.321895	0.4
48	Ca$^{2\!\!+}_{fast}$	5.13216	0.18196	0.45
49	Ca$^{2\!\!+}_{fast}$	4.93803	0.129136	0.5
50	Ca$^{2\!\!+}_{fast}$	4.70759	0.150364	0.55
51	Ca$^{2\!\!+}_{fast}$	3.49084	0.172716	0.6
52	Ca$^{2\!\!+}_{fast}$	1.84192	0.18094	0.65
53	Ca$^{2\!\!+}_{fast}$	1.25373	0.141188	0.7
54	Ca$^{2\!\!+}_{fast}$	0.75581	0.124358	0.75
55	Ca$^{2\!\!+}_{fast}$	0.285094	0.0692946	0.8
56	Ca$^{2\!\!+}_{fast}$	0.244825	0.0715103	0.85
57	Ca$^{2\!\!+}_{fast}$	0.112919	0.0580148	0.9
58	Ca$^{2\!\!+}_{fast}$	0.0858185	0.0394706	0.95
59	Ca$^{2\!\!+}_{fast}$	0.023605	0.012743	1

## Sheet: Fig5-B
	BOLD	Ca$^{2\!\!+}_{slow}$	Ca$^{2\!\!+}_{fast}$
0	0.502976	0.166623	0.147271
1	0.37493	0.4509	0.505259
2	0.480866	0.254251	0.142312
3	0.375953	0.40928	0.478668
4	0.329479	0.559338	0.357298
5	0.403489	0.306145	0.257623
6	0.351175	0.144909	0.145719
7	0.391379	0.17094	0.179055
8	0.491563	0.172418	0.125984
9	0.32237	0.427548	0.218656
10	0.441781	0.41624	0.523043
11	0.403055	0.681386
12	0.304099	0.503173
13	0.431578	0.260346	0.157672
14	0.296982	0.434422	0.295003
15	0.369133	0.331748	0.151089
16	0.413403	0.156505	0.142685
17	0.353215	0.1684	0.132713
18	0.314265	0.178301	0.100239
19	0.467564	0.216021	0.125723
20	0.490394	0.635088
21	0.256044	0.143783	0.0898814
22	0.341632	0.521405	0.482305
23	0.387305	0.540412	1
24	0.325195	0.490776	0.371738
25	0.486512	0.298578	0.153493
26	0.353119	0.415348	0.364231
27	0.225598	0.212673	0.261445
28	0.404268	0.149258	0.0958844
29	0.491364	0.681125
30	0.264723	0.113409	0.143388
31	0.349009	0.122055	0.0722316
32	0.399821	0.606293	0.5961
33	0.461739	0.304607	0.198262
34	0.482721	0.23113	0.126309
35	0.287446	0.577672	0.663281
36	0.341908	0.577394	0.478759
37	0.394794	0.41754	0.377746
38	0.345945	0.547246	0.499424
39	0.220151	0.131548	0.120256
40	0.14254	0.14108	0.0859518
41	0.436409	0.184291	0.110477
42	0.490471	0.673196	0.25783
43	0.319409	0.136691	0.102423
44	0.502284	0.301915	0.218215
45	0.425705	0.68287	0.928105
46	0.19962	0.138269	0.114407
47	0.552211	0.443882	0.411962
48	0.391291	0.614513	0.502946
49	0.45987	0.528607	0.51415
50	0.370141	0.617897	0.525863
51	0.454253	0.123648	0.0925254
52	0.136131	0.158652	0.13198
53	0.510636	0.297291	0.221748
54	0.232196	0.134843	0.0784463
55	0.418277	0.632053	0.804481
56	0.530234	0.211783	0.182971
57	0.418616	0.150618	0.101659
58	0.648198	0.466117	0.474578
59	0.448345	0.687596	0.496785
60	0.211408	0.200987	0.0805462
61	0.624464	0.598626	0.595036
62	0.464574	0.671643	0.624369
63	0.520857	0.697958	0.713007
64	0.195114	0.214271	0.0770696
65	0.19376	0.255529	0.0842088
66	0.641886	0.407253	0.357038
67	0.26823	0.159431	0.0964108
68	0.561755	0.218154	0.212724
69	0.464496	0.708684	0.499458
70	0.663206	0.568374	0.614282
71	0.654952	0.689101	0.71355
72	0.501761	0.722129	0.688279
73	0.500753	0.703304	0.645218
74	0.653976	0.75847	0.757334
75	0.367013	0.229577	0.226465
76	0.233035	0.29256	0.156992
77	0.676391	0.428676	0.530036
78	0.205319	0.421373	0.234896
79	0.202534	0.399737	0.250002
80	0.326023	0.374887	0.316349
81	0.722009	0.654778	0.681145
82	0.611728	0.790973	0.734208
83	0.551471	0.725106	0.526392
84	0.495448	0.730949	0.664807
85	0.617993	0.5028	0.527151
86	0.670077	0.729406	0.778582
87	0.70767	0.771309	0.80623
88	0.498978	0.494023	0.433346
89	0.255734	0.675387	0.391897
90	0.346575	0.54715	0.436291
91	0.319355	0.663095	0.426384
92	0.766001	0.708065	0.644376
93	0.729373	0.725695	0.694166
94	0.487738	0.629545	0.616733
95	0.605329	0.749353	0.72119
96	0.56054	0.750999	0.550127
97	0.509556	0.766806	0.726034
98	0.660911	0.705972	0.759337
99	0.627108	0.764024	0.697371
100	0.733476	0.754184	0.631033
101	0.390561	0.716197	0.467973
102	0.482525	0.70647	0.518005
103	0.630785	0.715994	0.760526
104	0.554485	0.681889	0.631314
105	0.791159	0.643119	0.605654
106	0.761921	0.619358	0.65591
107	0.554826	0.723362	0.427279
108	0.636898	0.790781	0.778532
109	0.600443	0.803912	0.782292
110	0.51211	0.753723	0.600198
111	0.436508	0.668568	0.453824
112	0.739977	0.748676	0.734938
113	0.75697	0.600399	0.671718
114	0.461772	0.674082	0.513136
115	0.825434	0.61377	0.640011
116	0.565955	0.562113	0.522808
117	0.657476	0.688888	0.744797
118	0.639381	0.586022	0.714937
119	0.763182	0.432296	0.599156
120	0.626613	0.700164	0.44935
121	0.724373	0.632558	0.737639
122	0.625016	0.796361	0.75324
123	0.55771	0.536175	0.433145
124	0.826269	0.407692	0.556924
125	0.76543	0.556143	0.692141
126	0.713407	0.519354	0.421487
127	0.748256	0.501826	0.672463
128	0.598655	0.519356	0.50927
129	0.636069	0.709967	0.485234
130	0.799658	0.448531	0.606543
131	0.587317	0.73096	0.774155
132	0.716779	0.435774	0.643549
133	0.636741	0.437418	0.604274
134	0.764896	0.386451	0.530911
135	0.74535	0.52347	0.727978
136	0.667789	0.640994	0.364058
137	0.689252	0.489002	0.487848
138	0.564126	0.726669	0.666109
139	0.772264	0.395701	0.537353
140	0.667155	0.504288	0.528345
141	0.668051	0.413931	0.593248
142	0.613085	0.605812	0.728524
143	0.770415	0.511812	0.698377
144	0.632488	0.458442	0.542771
145	0.609186	0.631297	0.390157
146	0.711254	0.457949	0.6163
147	0.674463	0.531631	0.684868
148	0.658013	0.75545	0.74249
149	0.631473	0.515106	0.575295
150	0.686899	0.464011	0.618499
151	0.740836	0.504147	0.674975
152	0.729488	0.485647	0.630084
153	0.519471	0.614668	0.50954
154	0.647022	0.6216	0.598486
155	0.643951	0.658565	0.534811
156	0.607708	0.631257	0.747529
157	0.674771	0.586159	0.719927
158	0.608288	0.730818	0.78778
159	0.710443	0.636082	0.606646
160	0.7085	0.709901	0.819976
161	0.657331	0.624737	0.689263
162	0.504971	0.517421	0.321375
163	0.652478	0.672059	0.737473
164	0.625491	0.615249	0.579262
165	0.596331	0.72769	0.620551
166	0.692331	0.70733	0.780897
167	0.638068	0.718503	0.845348
168	0.546625	0.474532	0.398244
169	0.575406	0.736586	0.644625
170	0.638249	0.715323	0.746886
171	0.618877	0.784508	0.828333
172	0.553743	0.639457	0.649088
173	0.567371	0.59575	0.622672
174	0.65531	0.846289	0.931484
175	0.555474	0.748424	0.6929
176	0.603379	0.774315	0.774133
177	0.526074	0.744148	0.738129
178	0.556189	0.385919	0.300048
179	0.581018	0.848622	0.903395
180	0.523957	0.448342	0.394392
181	0.523305	0.717935	0.524255
182	0.626571	0.852946	0.926166
183	0.500138	0.560283	0.544235
184	0.550935	0.661335	0.618829
185	0.661207	0.634245	0.701172
186	0.513478	0.496341	0.509753
187	0.672405	0.398351	0.449362
188	0.578633	0.332739	0.274521
189	0.55051	0.869104	0.944044
190	0.556519	0.18297	0.178333
191	0.50154	0.529308	0.523013
192	0.521082	0.602416	0.655952
193	0.428297	0.510154	0.432695
194	0.497098	0.802322	0.831536
195	0.442859	0.483178	0.38255
196	0.670963	0.279999	0.303712
197	0.622434	0.664974	0.775006
198	0.698529	0.383067	0.529949
199	0.627628	0.776505	0.896976
200	0.398937	0.359108	0.292262
201	0.641259	0.267314	0.191984
202	0.459704	0.366413	0.195515
203	0.361974	0.285273	0.337552
204	0.484816	0.780698	0.877003
205	0.390722	0.272116	0.213794
206	0.418268	0.402519	0.452468
207	0.435222	0.558222	0.61734
208	0.380501	0.358911	0.223459
209	0.695666	0.257952	0.281568
210	0.637658	0.386092	0.539637
211	0.448111	0.404946	0.219268
212	0.607575	0.207681	0.190091
213	0.54437	0.591755	0.750597
214	0.650171	0.225329	0.177346
215	0.43938	0.718995	0.822513
216	0.409719	0.254983	0.234226
217	0.425442	0.639255	0.749226
218	0.464141	0.254749	0.299507
219	0.467271	0.383863	0.465246
220	0.405952	0.389406	0.202967
221	0.375759	0.295408	0.18371
222	0.563371	0.217467	0.265128
223	0.541119	0.181715	0.145889
224	0.444474	0.402505	0.217718
225	0.610583	0.19842	0.165121
226	0.546591	0.35211	0.384997
227	0.453166	0.521856	0.633701
228	0.308268	0.316328	0.219151
229	0.439073	0.515472	0.601834
230	0.442505	0.625915	0.706615
231	0.36318	0.314985	0.252825
232	0.347719	0.309413	0.357652
233	0.416312	0.350828	0.160753
234	0.31357	0.432951	0.183373
235	0.391532	0.389782	0.442873
236	0.588224	0.232381	0.161946
237	0.46737	0.213995	0.179578
238	0.549554	0.216714	0.135445
239	0.363261	0.566246	0.60493
240	0.476676	0.394636	0.369179
241	0.409258	0.563655	0.585763
242	0.428549	0.372291	0.130488
243	0.399845	0.377407	0.285512
244	0.386962	0.397775	0.307131
245	0.351282	0.41021	0.385609
246	0.380967	0.257047	0.148949
247	0.455429	0.412078	0.220414
248	0.331913	0.417494	0.446986
249	0.380176	0.293788	0.160685
250	0.393084	0.646174	0.638519
251	0.326138	0.487078	0.424003
252	0.439737	0.634976	0.587817
253	0.295569	0.360729	0.263521
254	0.411902	0.500841	0.217513
255	0.372329	0.383079	0.362947
256	0.411161	0.462495	0.250107
257	0.376418	0.446326	0.399262
258	0.459627	0.580416	0.418848
259	0.390046	0.50209	0.323279
260	0.407067	0.61245	0.531837
261	0.28863	0.434152	0.385753
262	0.388212	0.556751	0.575195
263	0.337192	0.404824	0.282057
264	0.405973	0.516642	0.307331
265	0.406326	0.533474	0.448091
266	0.4031	0.650471	0.684372
267	0.408801	0.374452	0.575921
268	0.374809	0.675162	0.703115
269	0.403132	0.602843	0.369583
270	0.514311	0.622672	0.659683
271	0.519669	0.105366
272	0.344026	0.569758	0.361656
273	0.536129	0.202777	0.116837
274	0.426444	0.413749	0.646407
275	0.327188	0.410625
276	0.37591	0.344466	0.292167
277	0.367493	0.109948	0.199506
278	0.355287	0.167176	0.0648797
279	0.506077	0.174574	0.0498903
280	0.370945	0.456521	0.65571
281	0.280112	0.447188	0.375151
282	0.517087	0.519432
283	0.358171	0.538363
284	0.474203	0.237444	0.161096
285	0.441372	0.455688	0.377029
286	0.462933	0.382591	0.352007
287	0.353154	0.178937	0.0626414
288	0.322381	0.109811	0.0953903
289	0.356634	0.129469	0.0678707
290	0.485464	0.247877	0.157409
291	0.448417	0.634756
292	0.315819	0.110896	0.132765
293	0.321763	0.50542	0.377919
294	0.419122	0.55871	0.462845
295	0.314153	0.463614	0.448583
296	0.464414	0.39468	0.268291
297	0.390564	0.462397	0.532875
298	0.391518	0.200831	0.0962271
299	0.361333	0.157794	0.0763729
300	0.510142	0.559277
301	0.302905	0.141477	0.0462686
302	0.327317	0.128115	0.07687
303	0.436997	0.728031
304	0.490952	0.378568	0.291191
305	0.498279	0.257082	0.147201
306	0.330638	0.620844	0.521528
307	0.354946	0.56564	0.522976
308	0.490794	0.437906	0.434927
309	0.327444	0.531759	0.524358
310	0.241013	0.152116	0.124296
311	0.255346	0.108661	0.0361078
312	0.41376	0.186695	0.0907532
313	0.369944	0.614797
314	0.29311	0.127044	0.0555259
315	0.536671	0.36158	0.31346
316	0.31133	0.636789	0.480523
317	0.187206	0.133813	0.0576428
318	0.528284	0.49456	0.430019
319	0.341702	0.646103	0.633424
320	0.445734	0.582396	0.538766
321	0.39887	0.630051	0.571417
322	0.390079	0.143437	0.0705993
323	0.187459	0.137732	0.0917687
324	0.529228	0.297215	0.21845
325	0.276717	0.116716	0.105375
326	0.471335	0.790438	0.958599
327	0.468192	0.24486	0.207394
328	0.366099	0.165487	0.135468
329	0.576164	0.539452	0.518166
330	0.413552	0.690552	0.553129
331	0.197544	0.119465	0.0624478
332	0.525674	0.616783	0.613248
333	0.471736	0.681091	0.689131
334	0.454884	0.656346	0.669483
335	0.169038	0.16593	0.122869
336	0.190325	0.214317	0.11888
337	0.578398	0.424512	0.399662
338	0.238025	0.148486	0.141182
339	0.492951	0.257268	0.249582
340	0.505122	0.749986	0.468561
341	0.664771	0.619158	0.639075
342	0.667099	0.711967	0.712201
343	0.510305	0.732948	0.723494
344	0.490966	0.689483	0.569416
345	0.566744	0.743732	0.734509
346	0.367012	0.258021	0.227124
347	0.258998	0.219264	0.192415
348	0.621177	0.483251	0.445286
349	0.210971	0.285593	0.199652
350	0.238293	0.302016	0.21049
351	0.339504	0.300676	0.328358
352	0.705095	0.668305	0.609281
353	0.550291	0.742309	0.727949
354	0.486062	0.736432	0.52076
355	0.55923	0.686832	0.630703
356	0.562295	0.501343	0.44742
357	0.694423	0.723182	0.759415
358	0.619081	0.752245	0.794528
359	0.413181	0.441918	0.396163
360	0.263774	0.453326	0.319304
361	0.28428	0.39147	0.391295
362	0.230427	0.444754	0.365585
363	0.727415	0.699184	0.582451
364	0.785877	0.716104	0.694731
365	0.455878	0.530221	0.525954
366	0.596841	0.741672	0.735102
367	0.599747	0.739833	0.533686
368	0.587176	0.714955	0.71698
369	0.683357	0.714154	0.737993
370	0.589292	0.636727	0.562056
371	0.723085	0.722062	0.583795
372	0.281386	0.626793	0.448279
373	0.321415	0.615973	0.483086
374	0.608886	0.704502	0.705755
375	0.446583	0.610435	0.580431
376	0.837513	0.615253	0.605814
377	0.810271	0.614979	0.604876
378	0.640337	0.719841	0.413912
379	0.510523	0.708361	0.693783
380	0.637801	0.785209	0.773898
381	0.567422	0.755276	0.620996
382	0.331939	0.698169	0.366089
383	0.693596	0.723107	0.648898
384	0.731339	0.621307	0.665551
385	0.344293	0.579651	0.448777
386	0.794296	0.608888	0.583006
387	0.386161	0.528267	0.524581
388	0.722082	0.769612	0.770776
389	0.442474	0.626168	0.649141
390	0.807006	0.506317	0.548419
391	0.55765	0.728776	0.396637
392	0.568293	0.669147	0.691538
393	0.650099	0.740229	0.68041
394	0.408994	0.573234	0.448907
395	0.779419	0.442217	0.533785
396	0.673094	0.522255	0.565612
397	0.536452	0.619818	0.432267
398	0.698763	0.608349	0.654054
399	0.393279	0.47353	0.490397
400	0.621891	0.685326	0.41823
401	0.771594	0.443442	0.530022
402	0.670919	0.775124	0.745125
403	0.567043	0.580229	0.667767
404	0.452401	0.48118	0.617647
405	0.674155	0.400561	0.514087
406	0.673723	0.578337	0.629579
407	0.69104	0.718754	0.371611
408	0.58384	0.530765	0.505871
409	0.651952	0.682871	0.559896
410	0.765056	0.383139	0.509706
411	0.657881	0.567697	0.492165
412	0.708901	0.474972	0.584055
413	0.645749	0.692858	0.75087
414	0.697857	0.560763	0.624375
415	0.503446	0.506726	0.529757
416	0.61395	0.615369	0.352561
417	0.64196	0.545128	0.625768
418	0.658054	0.631631	0.706774
419	0.616238	0.686115	0.667325
420	0.629407	0.568356	0.539017
421	0.711843	0.486	0.545345
422	0.767165	0.509579	0.567631
423	0.518064	0.538108	0.608222
424	0.648841	0.58915	0.415586
425	0.594075	0.598231	0.534564
426	0.622321	0.6142	0.544687
427	0.641972	0.631325	0.71451
428	0.7164	0.533356	0.606921
429	0.664739	0.705905	0.74393
430	0.659033	0.576722	0.576537
431	0.716513	0.712085	0.786863
432	0.69163	0.571974	0.664168
433	0.490079	0.489884	0.311249
434	0.694722	0.663098	0.697824
435	0.602997	0.544053	0.467793
436	0.660726	0.629908	0.618323
437	0.695399	0.668928	0.713106
438	0.654544	0.71975	0.775158
439	0.548613	0.461378	0.331592
440	0.701017	0.668479	0.560211
441	0.665607	0.650004	0.606081
442	0.666459	0.714825	0.758051
443	0.635808	0.673856	0.57562
444	0.678493	0.502235	0.539823
445	0.679318	0.795239	0.850411
446	0.644931	0.630125	0.567224
447	0.734111	0.772119	0.766727
448	0.691256	0.697162	0.675861
449	0.501681	0.358734	0.26537
450	0.648226	0.835983	0.86713
451	0.601217	0.405169	0.3284
452	0.665265	0.636009	0.564947
453	0.58434	0.808377	0.885321
454	0.538313	0.557699	0.501276
455	0.54584	0.655426	0.466201
456	0.689351	0.545944	0.627766
457	0.530856	0.55877	0.544869
458	0.659608	0.339254	0.359411
459	0.517169	0.257551	0.256955
460	0.623034	0.884541	0.919167
461	0.589156	0.336326	0.241259
462	0.627983	0.617355	0.609159
463	0.660642	0.775519	0.762967
464	0.442847	0.489008	0.427746
465	0.625696	0.849025	0.858566
466	0.461726	0.459833	0.369353
467	0.599545	0.268459	0.243267
468	0.540693	0.543685	0.672887
469	0.632285	0.317975	0.401431
470	0.571616	0.768263	0.846465
471	0.449273	0.372707	0.328274
472	0.541147	0.233041	0.218972
473	0.430106	0.47923	0.337006
474	0.465482	0.381755	0.350559
475	0.477284	0.825189	0.884556
476	0.395889	0.272893	0.210614
477	0.486804	0.488552	0.47898
478	0.511375	0.729275	0.778237
479	0.360824	0.31481	0.222619
480	0.66128	0.215463	0.248578
481	0.512114	0.299636	0.371983
482	0.381921	0.400304	0.267266
483	0.620919	0.220254	0.184069
484	0.535223	0.484598	0.626907
485	0.657251	0.177934	0.180907
486	0.449592	0.698313	0.798197
487	0.318606	0.273198	0.236166
488	0.390765	0.731104	0.801918
489	0.374554	0.350189	0.309425
490	0.322166	0.509914	0.55035
491	0.327626	0.314442	0.261318
492	0.313598	0.353212	0.235269
493	0.554381	0.182005	0.188713
494	0.549211	0.143428	0.158693
495	0.21283	0.399283	0.268365
496	0.644588	0.193246	0.157931
497	0.444042	0.225701	0.250508
498	0.40794	0.438545	0.5206
499	0.291307	0.366733	0.293998
500	0.266994	0.656113	0.692766
501	0.292072	0.650294	0.729822
502	0.28658	0.349017	0.322938
503	0.305439	0.368772	0.383728
504	0.289128	0.281038	0.243634
505	0.229764	0.329659	0.315583
506	0.315196	0.451539	0.466321
507	0.577497	0.230608	0.1383
508	0.474848	0.162431	0.150729
509	0.559801	0.23704	0.151622
510	0.353432	0.470315	0.488382
511	0.314839	0.231755	0.229903
512	0.329484	0.632188	0.743276
513	0.248772	0.396705	0.3321
514	0.271535	0.398804	0.327347
515	0.294286	0.390221	0.365095
516	0.266615	0.410501	0.419853
517	0.402443	0.204191	0.157845
518	0.219806	0.426975	0.330322
519	0.346065	0.532454	0.573943
520	0.408689	0.245266	0.17599
521	0.368009	0.596295	0.560805
522	0.234116	0.413689	0.3294
523	0.277159	0.658142	0.731167
524	0.270755	0.267171	0.207429
525	0.322272	0.287851	0.313935
526	0.258902	0.453729	0.400906
527	0.265252	0.437381	0.305271
528	0.334317	0.486633	0.468946
529	0.413764	0.543085	0.528316
530	0.278909	0.385097	0.454347
531	0.27892	0.561886	0.512215
532	0.275835	0.222274	0.294964
533	0.410415	0.680965	0.667544
534	0.222168	0.50022	0.435534
535	0.308723	0.465383	0.373049
536	0.279074	0.522266	0.531517
537	0.377787	0.574818	0.515198
538	0.361067	0.374406	0.327764
539	0.299159	0.373476	0.464588
540	0.31463	0.41839	0.332788
541	0.30874	0.336887	0.630767

## Sheet: Fig5-C
	BOLD	Ca$^{2\!\!+}_{slow}$	Ca$^{2\!\!+}_{fast}$
0	0.450097	0.175979	0.0743207
1	0.43253	0.413369	0.403515
2	0.486319	0.198139	0.0833845
3	0.436148	0.344367	0.297084
4	0.401728	0.535208	0.27218
5	0.461236	0.261523	0.238942
6	0.412314	0.196939	0.0587885
7	0.439497	0.147803	0.16791
8	0.470364	0.161822	0.0917629
9	0.409532	0.369149	0.236988
10	0.480676	0.366186	0.404727
11	0.410838	0.428666
12	0.372801	0.468621
13	0.423677	0.233479	0.106529
14	0.349863	0.368824	0.2573
15	0.431724	0.290567	0.149044
16	0.461284	0.151416	0.100837
17	0.420235	0.157488	0.0897404
18	0.395872	0.176978	0.0937506
19	0.484901	0.192599	0.0646444
20	0.490884	0.566011
21	0.345045	0.135926	0.0574496
22	0.412766	0.424335	0.418779
23	0.438497	0.446847	0.99333
24	0.407935	0.41307	0.339415
25	0.488238	0.265029	0.125965
26	0.411836	0.356212	0.296446
27	0.334054	0.234572	0.37063
28	0.451361	0.15258	0.0752409
29	0.503194	0.626607
30	0.353346	0.110932	0.0865159
31	0.406042	0.123384	0.0625801
32	0.451296	0.541352	0.484778
33	0.484563	0.265601	0.125809
34	0.50053	0.207175	0.0854459
35	0.40074	0.501135	0.563541
36	0.41935	0.479466	0.424106
37	0.43359	0.35554	0.307592
38	0.425053	0.452189	0.424961
39	0.332903	0.139322	0.0922952
40	0.266862	0.164731	0.0539861
41	0.473299	0.176588	0.0887809
42	0.503785	0.539737	0.17256
43	0.390469	0.140495	0.0666807
44	0.511152	0.261233	0.169063
45	0.469515	0.528497	0.666093
46	0.310262	0.144833	0.0879281
47	0.540142	0.372695	0.333326
48	0.452516	0.507599	0.423416
49	0.484795	0.43738	0.396375
50	0.432231	0.494428	0.454094
51	0.477031	0.129144	0.0640692
52	0.248611	0.128634	0.204389
53	0.519546	0.253936	0.159998
54	0.339997	0.13442	0.0547977
55	0.476823	0.543438	0.560118
56	0.52306	0.193453	0.148132
57	0.454542	0.153664	0.0720794
58	0.586655	0.384715	0.383679
59	0.474353	0.536469	0.503683
60	0.317107	0.189685	0.061164
61	0.566979	0.479185	0.481499
62	0.476175	0.532473	0.509137
63	0.519114	0.546601	0.564515
64	0.315073	0.232359	0.0552268
65	0.31129	0.208153	0.0562552
66	0.580047	0.33568	0.263556
67	0.361406	0.168502	0.0673397
68	0.532254	0.201937	0.168081
69	0.473782	0.567606	0.426026
70	0.58937	0.451842	0.469258
71	0.588167	0.534647	0.560289
72	0.505314	0.563591	0.553262
73	0.511469	0.547208	0.528769
74	0.58556	0.578364	0.593702
75	0.42134	0.223323	0.186789
76	0.343378	0.258675	0.121126
77	0.595421	0.35266	0.415351
78	0.320521	0.349972	0.176547
79	0.321892	0.318266	0.172039
80	0.405002	0.319319	0.257782
81	0.621615	0.508944	0.52882
82	0.576058	0.598052	0.584818
83	0.546124	0.589913	0.336155
84	0.490645	0.566409	0.54143
85	0.569223	0.413562	0.441275
86	0.589049	0.556791	0.598344
87	0.612908	0.585073	0.620416
88	0.507734	0.407583	0.354745
89	0.366697	0.545325	0.326182
90	0.419165	0.430467	0.350689
91	0.407879	0.518266	0.325529
92	0.643413	0.546871	0.520301
93	0.621304	0.558373	0.551532
94	0.499557	0.495277	0.496258
95	0.564076	0.573946	0.578458
96	0.479767	0.581478	0.465834
97	0.517757	0.584016	0.559263
98	0.583243	0.546695	0.592318
99	0.569004	0.581941	0.546879
100	0.625578	0.572896	0.521132
101	0.450498	0.552716	0.388881
102	0.492009	0.550764	0.431443
103	0.57457	0.548209	0.595722
104	0.533881	0.529649	0.514666
105	0.66162	0.503455	0.508104
106	0.639886	0.48921	0.536082
107	0.503749	0.548766	0.287327
108	0.577846	0.599983	0.598145
109	0.557338	0.607745	0.604686
110	0.493731	0.575003	0.469154
111	0.466658	0.532207	0.400561
112	0.632892	0.572923	0.576845
113	0.637084	0.470919	0.544726
114	0.490341	0.52857	0.434386
115	0.686912	0.489343	0.527437
116	0.537863	0.44355	0.441991
117	0.585894	0.532465	0.587829
118	0.578224	0.463351	0.560331
119	0.640021	0.367059	0.506857
120	0.523549	0.547243	0.396555
121	0.616541	0.493494	0.579209
122	0.5634	0.602774	0.591655
123	0.540662	0.436949	0.374562
124	0.67944	0.352871	0.484003
125	0.643725	0.455047	0.558331
126	0.621188	0.415665	0.381013
127	0.632708	0.409811	0.548334
128	0.559141	0.41939	0.452803
129	0.556706	0.553876	0.409706
130	0.665375	0.38464	0.514827
131	0.552675	0.560744	0.599081
132	0.616119	0.369939	0.530818
133	0.572776	0.368271	0.509198
134	0.651612	0.331366	0.469406
135	0.633618	0.427708	0.577425
136	0.580664	0.522544	0.330763
137	0.608143	0.39666	0.410246
138	0.534595	0.559966	0.53737
139	0.658432	0.352891	0.475539
140	0.605072	0.40626	0.442994
141	0.595861	0.349057	0.502882
142	0.556712	0.479887	0.579529
143	0.648357	0.420332	0.562196
144	0.5714	0.387137	0.471551
145	0.549278	0.498298	0.335223
146	0.620111	0.385342	0.521783
147	0.595448	0.430811	0.557141
148	0.583191	0.577516	0.581508
149	0.572429	0.421761	0.488405
150	0.611993	0.383452	0.520693
151	0.63947	0.421228	0.554729
152	0.625258	0.399297	0.524512
153	0.510092	0.490845	0.433855
154	0.580927	0.481738	0.486239
155	0.572385	0.498268	0.440608
156	0.559199	0.499234	0.592758
157	0.599409	0.466879	0.580044
158	0.556012	0.566382	0.607467
159	0.611803	0.507322	0.509743
160	0.605804	0.550977	0.630493
161	0.587474	0.496922	0.549663
162	0.500675	0.428431	0.292217
163	0.579719	0.525873	0.588643
164	0.576445	0.489639	0.491848
165	0.550865	0.573814	0.508032
166	0.617671	0.55067	0.610574
167	0.581955	0.56077	0.650911
168	0.520099	0.399957	0.350062
169	0.532862	0.56872	0.526602
170	0.56984	0.559355	0.585764
171	0.568598	0.595455	0.634135
172	0.526621	0.514686	0.520892
173	0.545038	0.479314	0.514099
174	0.586722	0.646601	0.710176
175	0.519027	0.584023	0.554675
176	0.551909	0.597296	0.604037
177	0.519709	0.58065	0.588936
178	0.531854	0.340719	0.274407
179	0.544063	0.651328	0.687322
180	0.504204	0.37815	0.36146
181	0.50001	0.569372	0.444284
182	0.574464	0.653198	0.705839
183	0.483858	0.452019	0.463077
184	0.518723	0.528581	0.513974
185	0.590639	0.504404	0.560016
186	0.49277	0.408887	0.432716
187	0.597326	0.346454	0.399468
188	0.542219	0.30024	0.244913
189	0.527937	0.676192	0.717435
190	0.49821	0.163787	0.164016
191	0.499948	0.426701	0.44661
192	0.508278	0.478295	0.533646
193	0.442289	0.420774	0.364797
194	0.499381	0.620777	0.640336
195	0.45376	0.447174	0.339034
196	0.592386	0.266335	0.271744
197	0.564946	0.526809	0.606283
198	0.603538	0.335828	0.454996
199	0.568428	0.602792	0.681293
200	0.445194	0.314847	0.273258
201	0.580202	0.247922	0.163246
202	0.472273	0.337048	0.210479
203	0.412429	0.263969	0.306341
204	0.495748	0.598758	0.662115
205	0.424418	0.265995	0.21303
206	0.456592	0.333384	0.385476
207	0.467103	0.442812	0.496933
208	0.408875	0.319058	0.217788
209	0.602407	0.246485	0.254127
210	0.569054	0.335238	0.456031
211	0.460362	0.348763	0.182353
212	0.556283	0.209485	0.162693
213	0.510638	0.475582	0.587645
214	0.576742	0.222904	0.14674
215	0.462869	0.55989	0.632019
216	0.433019	0.243325	0.218543
217	0.460718	0.50156	0.579416
218	0.485462	0.234788	0.262849
219	0.484156	0.31905	0.393197
220	0.444793	0.350739	0.193375
221	0.423848	0.27856	0.184719
222	0.535002	0.222685	0.244713
223	0.502682	0.175602	0.12776
224	0.470667	0.357417	0.185157
225	0.522829	0.201778	0.153759
226	0.529202	0.310177	0.338679
227	0.474229	0.42892	0.512605
228	0.387087	0.294789	0.170412
229	0.473864	0.423674	0.490107
230	0.475759	0.497217	0.557692
231	0.415775	0.29128	0.211365
232	0.422975	0.27793	0.314282
233	0.464006	0.322797	0.133949
234	0.384974	0.373403	0.153499
235	0.437932	0.327318	0.37925
236	0.55743	0.231151	0.197711
237	0.476732	0.219403	0.168994
238	0.51524	0.215849	0.120549
239	0.425155	0.462561	0.480834
240	0.484218	0.338619	0.326225
241	0.455038	0.456637	0.48134
242	0.446131	0.346422	0.106778
243	0.428698	0.340113	0.232556
244	0.423615	0.345969	0.264007
245	0.412234	0.3471	0.335527
246	0.4337	0.270573	0.145571
247	0.468915	0.380279	0.161377
248	0.396366	0.352192	0.384694
249	0.436267	0.322534	0.150774
250	0.40255	0.516269	0.510084
251	0.406112	0.413866	0.375282
252	0.473195	0.519368	0.490363
253	0.38956	0.332557	0.216285
254	0.40919	0.447241	0.190139
255	0.403856	0.315245	0.300496
256	0.458974	0.358792	0.163777
257	0.42309	0.37871	0.335771
258	0.477033	0.484477	0.307966
259	0.426571	0.475718	0.210663
260	0.445789	0.49671	0.451729
261	0.320425	0.353597	0.338668
262	0.435311	0.443908	0.442648
263	0.392257	0.324914	0.227418
264	0.46438	0.445279	0.250775
265	0.4249	0.453545	0.342727
266	0.425495	0.499436	0.567741
267	0.425889	0.37735	0.419724
268	0.412276	0.550101	0.588811
269	0.394451	0.532161	0.262637
270	0.499765	0.534381	0.457446
271	0.521638	0.110991
272	0.446817	0.522261	0.273276
273	0.500376	0.181895	0.0657222
274	0.465598	0.35066	0.506371
275	0.454209	0.341206
276	0.424311	0.336269	0.168407
277	0.424829	0.0670726	0.122262
278	0.41248	0.180201	0.0294379
279	0.501921	0.168718	0.0488556
280	0.41144	0.396443	0.487818
281	0.399436	0.39101	0.318852
282	0.478547	0.492061
283	0.388624	0.489721
284	0.481416	0.202588	0.0974608
285	0.44039	0.433628	0.396138
286	0.488286	0.363605	0.277228
287	0.417432	0.171662	0.0388293
288	0.377729	0.104935	0.0531181
289	0.404483	0.113892	0.0539978
290	0.506832	0.228536	0.113123
291	0.4095	0.589867
292	0.393264	0.117245	0.0687935
293	0.410848	0.42749	0.352157
294	0.429113	0.484393	0.40206
295	0.399039	0.387517	0.391586
296	0.486534	0.343039	0.228403
297	0.438619	0.394302	0.422618
298	0.417586	0.182708	0.0589406
299	0.429624	0.1613	0.0513644
300	0.505961	0.443418
301	0.384583	0.141488	0.0509632
302	0.404456	0.135717	0.0474824
303	0.471081	0.603524
304	0.505943	0.346866	0.157455
305	0.509018	0.231159	0.0896081
306	0.38729	0.502438	0.45105
307	0.4426	0.451764	0.415155
308	0.502291	0.352654	0.331366
309	0.413038	0.436088	0.42466
310	0.34607	0.150039	0.0910367
311	0.343298	0.0776666	0.0393071
312	0.454741	0.18332	0.0472937
313	0.415725	0.508294
314	0.370861	0.13756	0.0282566
315	0.530477	0.316331	0.246803
316	0.40194	0.518181	0.433981
317	0.303409	0.137216	0.0379356
318	0.518905	0.414411	0.305015
319	0.402374	0.568838	0.469938
320	0.47517	0.470245	0.436062
321	0.446446	0.505504	0.457203
322	0.442765	0.151451	0.0414913
323	0.304659	0.135311	0.053071
324	0.522269	0.270348	0.150418
325	0.369365	0.128371	0.0845016
326	0.492729	0.621649	0.826299
327	0.490031	0.22799	0.181565
328	0.42745	0.172096	0.118326
329	0.544932	0.442667	0.413778
330	0.447005	0.586934	0.551511
331	0.31361	0.135284	0.0258002
332	0.512172	0.495579	0.455676
333	0.487034	0.544172	0.504854
334	0.475965	0.518783	0.531949
335	0.293635	0.124097	0.121429
336	0.307513	0.228992	0.134313
337	0.548804	0.35886	0.32658
338	0.347443	0.160769	0.096377
339	0.497535	0.242945	0.225693
340	0.520937	0.586096	0.448622
341	0.588315	0.494254	0.503013
342	0.589184	0.551283	0.555819
343	0.519599	0.557661	0.555221
344	0.497767	0.545782	0.434444
345	0.541069	0.571753	0.578156
346	0.434379	0.238796	0.170448
347	0.361851	0.220018	0.189853
348	0.57017	0.400706	0.358598
349	0.325993	0.243978	0.157379
350	0.346994	0.275177	0.206739
351	0.412351	0.270075	0.279274
352	0.612325	0.519546	0.493075
353	0.534733	0.566007	0.561086
354	0.499492	0.583583	0.412789
355	0.539915	0.531417	0.543752
356	0.537368	0.405699	0.379009
357	0.603904	0.561083	0.586545
358	0.568308	0.575588	0.608913
359	0.454401	0.371883	0.323576
360	0.364721	0.371041	0.264269
361	0.380034	0.336507	0.323136
362	0.342465	0.3658	0.314344
363	0.61741	0.534033	0.484418
364	0.652404	0.552768	0.555384
365	0.4811	0.428772	0.430143
366	0.560555	0.570753	0.560598
367	0.561151	0.585567	0.418494
368	0.562978	0.552711	0.513121
369	0.597967	0.553067	0.578822
370	0.546466	0.494732	0.465679
371	0.618056	0.556903	0.491989
372	0.377668	0.491112	0.375791
373	0.40282	0.479545	0.378613
374	0.561938	0.54927	0.562463
375	0.473194	0.481224	0.477797
376	0.683685	0.484727	0.509081
377	0.671938	0.488532	0.508376
378	0.570495	0.564057	0.34563
379	0.512865	0.550492	0.552468
380	0.573679	0.590557	0.583264
381	0.529451	0.581866	0.521856
382	0.41296	0.507566	0.301601
383	0.60826	0.558151	0.53103
384	0.623629	0.493122	0.545543
385	0.422406	0.454702	0.399002
386	0.659876	0.478199	0.495715
387	0.446963	0.425868	0.44911
388	0.62525	0.582568	0.605377
389	0.477497	0.492444	0.53004
390	0.666228	0.412109	0.4819
391	0.511864	0.567462	0.361621
392	0.538067	0.518294	0.557633
393	0.569103	0.567505	0.513091
394	0.463619	0.454005	0.401046
395	0.654816	0.368118	0.46821
396	0.597932	0.428815	0.483678
397	0.518111	0.481892	0.374297
398	0.606691	0.481674	0.53974
399	0.448829	0.39788	0.438653
400	0.562177	0.536017	0.35245
401	0.65966	0.371299	0.469817
402	0.598184	0.587239	0.583506
403	0.546389	0.467735	0.542583
404	0.487141	0.399444	0.52266
405	0.590102	0.351198	0.46272
406	0.612457	0.460656	0.527059
407	0.596915	0.554488	0.306624
408	0.54563	0.431939	0.441442
409	0.582971	0.53515	0.42996
410	0.642251	0.33759	0.459678
411	0.587753	0.443005	0.416746
412	0.612498	0.400939	0.501373
413	0.582988	0.539705	0.591773
414	0.615012	0.447422	0.522432
415	0.510379	0.413612	0.457384
416	0.5512	0.490189	0.307044
417	0.581122	0.441761	0.523058
418	0.593924	0.496173	0.572184
419	0.573225	0.536799	0.533368
420	0.576496	0.447528	0.456535
421	0.610963	0.405526	0.481179
422	0.644276	0.414957	0.491633
423	0.514427	0.434414	0.507779
424	0.5755	0.474312	0.347435
425	0.546445	0.461556	0.464938
426	0.57246	0.462293	0.396861
427	0.585344	0.501633	0.571641
428	0.616507	0.440316	0.518879
429	0.593422	0.54762	0.580556
430	0.59583	0.453513	0.484471
431	0.619595	0.546835	0.609639
432	0.603275	0.458345	0.532927
433	0.455518	0.40899	0.258791
434	0.607314	0.521873	0.563121
435	0.558617	0.441945	0.406963
436	0.595944	0.492098	0.519686
437	0.618169	0.528067	0.57597
438	0.58544	0.560664	0.607593
439	0.495565	0.382234	0.300169
440	0.608315	0.511147	0.41915
441	0.592818	0.503195	0.50058
442	0.594594	0.553265	0.595055
443	0.590079	0.52129	0.391169
444	0.59885	0.418569	0.46768
445	0.590937	0.607564	0.655678
446	0.581052	0.491088	0.425963
447	0.63063	0.593725	0.604392
448	0.609194	0.540833	0.544825
449	0.467071	0.304083	0.236387
450	0.579713	0.637788	0.666977
451	0.548971	0.347598	0.284241
452	0.590922	0.486088	0.449419
453	0.544492	0.615345	0.669834
454	0.516379	0.444773	0.407651
455	0.514874	0.506662	0.361538
456	0.600881	0.439479	0.514422
457	0.506213	0.445472	0.445595
458	0.591839	0.301391	0.320766
459	0.470953	0.251759	0.209702
460	0.568989	0.67515	0.70199
461	0.545974	0.298776	0.219992
462	0.576022	0.481154	0.493625
463	0.585983	0.599491	0.603101
464	0.464163	0.393411	0.344489
465	0.564544	0.660054	0.665636
466	0.455661	0.382422	0.276141
467	0.554041	0.251077	0.204487
468	0.516656	0.439608	0.538498
469	0.568787	0.284055	0.352188
470	0.537956	0.594881	0.645788
471	0.466712	0.312359	0.286227
472	0.472394	0.234112	0.183031
473	0.440558	0.386445	0.230117
474	0.471539	0.320986	0.307693
475	0.478524	0.637	0.674835
476	0.431603	0.251012	0.182681
477	0.485566	0.404455	0.40721
478	0.500027	0.56752	0.610996
479	0.412564	0.287226	0.16224
480	0.593111	0.204334	0.207824
481	0.502039	0.267238	0.326393
482	0.412117	0.366964	0.233563
483	0.557362	0.219721	0.154575
484	0.514041	0.390109	0.500614
485	0.579913	0.192516	0.160901
486	0.467065	0.543175	0.612487
487	0.384043	0.253978	0.215263
488	0.43484	0.570905	0.624978
489	0.402821	0.313026	0.280721
490	0.401776	0.427825	0.473905
491	0.361397	0.358584	0.185533
492	0.368165	0.318803	0.203027
493	0.527696	0.187472	0.159886
494	0.486013	0.144731	0.125079
495	0.306222	0.375371	0.213777
496	0.57172	0.212074	0.141893
497	0.439264	0.219142	0.225555
498	0.443685	0.367222	0.428815
499	0.350336	0.333605	0.263978
500	0.365333	0.517058	0.548455
501	0.371621	0.51661	0.564766
502	0.360028	0.318039	0.292003
503	0.386884	0.33779	0.339262
504	0.351168	0.304862	0.177298
505	0.300808	0.304953	0.25765
506	0.383469	0.400556	0.393969
507	0.527374	0.225341	0.105101
508	0.455951	0.188934	0.139214
509	0.527876	0.219677	0.120312
510	0.408027	0.397358	0.423917
511	0.407325	0.223399	0.207145
512	0.410028	0.505982	0.580595
513	0.325484	0.330627	0.274669
514	0.337855	0.347865	0.269674
515	0.353734	0.345609	0.296173
516	0.360622	0.370543	0.331878
517	0.421457	0.176207	0.139097
518	0.312258	0.355132	0.247933
519	0.410849	0.450362	0.483313
520	0.434407	0.219498	0.17203
521	0.411491	0.433858	0.444436
522	0.33256	0.339042	0.306339
523	0.358652	0.470194	0.561334
524	0.36245	0.241366	0.182958
525	0.366315	0.259503	0.280934
526	0.340683	0.386331	0.330695
527	0.312933	0.368677	0.238603
528	0.378704	0.421837	0.345691
529	0.42728	0.427574	0.43836
530	0.31575	0.294622	0.371475
531	0.364319	0.453057	0.412182
532	0.351134	0.218848	0.274125
533	0.44001	0.524742	0.523806
534	0.368895	0.414519	0.320765
535	0.359303	0.405444	0.256455
536	0.394147	0.395467	0.438365
537	0.43759	0.447976	0.387017
538	0.388404	0.296929	0.292899
539	0.330812	0.336031	0.521592
540	0.33473	0.343731	0.25347
541	0.293729	0.300848	0.512588
