# Supplementary material for: Multimodal measures of spontaneous brain activity reveal both common and divergent patterns of cortical functional organization
Source: Nat Commun. 2024 Jan 3;15:229. doi: 10.1038/s41467-023-44363-z (PMC10764905; doi:10.1038/s41467-023-44363-z)
Supplement: Supplementary file 4 — Source Data [file 41467_2023_44363_MOESM4_ESM.zip › Figure6.xlsx]

## Sheet: Fig6-A
	mode	val	se	bin
0	BOLD	0.198559	0.0674555	2.5
1	BOLD	1.0378	0.188388	7.5
2	BOLD	1.85988	0.255177	12.5
3	BOLD	2.44937	0.286887	17.5
4	BOLD	3.07822	0.251782	22.5
5	BOLD	3.57284	0.255783	27.5
6	BOLD	4.04574	0.219466	32.5
7	BOLD	4.46448	0.156407	37.5
8	BOLD	4.86779	0.127498	42.5
9	BOLD	5.20788	0.126604	47.5
10	BOLD	5.49434	0.154215	52.5
11	BOLD	5.57927	0.198463	57.5
12	BOLD	5.35871	0.258376	62.5
13	BOLD	5.21427	0.262795	67.5
14	BOLD	4.95941	0.275984	72.5
15	BOLD	4.56362	0.298286	77.5
16	BOLD	4.20641	0.19215	82.5
17	BOLD	4.11011	0.231795	87.5
18	BOLD	3.7275	0.1889	92.5
19	BOLD	3.27483	0.139516	97.5
20	BOLD	3.06611	0.117648	102.5
21	BOLD	2.70039	0.0961366	107.5
22	BOLD	2.52825	0.0695585	112.5
23	BOLD	2.15707	0.0842707	117.5
24	BOLD	1.87107	0.0727981	122.5
25	BOLD	1.66291	0.0566284	127.5
26	BOLD	1.52025	0.0832845	132.5
27	BOLD	1.2226	0.0601896	137.5
28	BOLD	1.08377	0.0744221	142.5
29	BOLD	0.875791	0.0933104	147.5
30	BOLD	0.811479	0.0761453	152.5
31	BOLD	0.675658	0.0783758	157.5
32	BOLD	0.561682	0.0730404	162.5
33	BOLD	0.411449	0.0569797	167.5
34	BOLD	0.385091	0.0595388	172.5
35	BOLD	0.257042	0.0423306	177.5
36	BOLD	0.189701	0.0367132	182.5
37	BOLD	0.154928	0.0344981	187.5
38	BOLD	0.11179	0.0224754	192.5
39	BOLD	0.0945607	0.0184724	197.5
40	BOLD	0.0522206	0.0108823	202.5
41	BOLD	0.0629529	0.0172433	207.5
42	BOLD	0.0475054	0.0168552	212.5
43	BOLD	0.0376429	0.0120187	217.5
44	BOLD	0.0311191	0.0111629	222.5
45	BOLD	0.0205226	0.00792268	227.5
46	BOLD	0.0215747	0.0104809	232.5
47	BOLD	0.0184491	0.00716373	237.5
48	BOLD	0.0235878	0.00875151	242.5
49	BOLD	0.00816429	0.00623659	247.5
50	BOLD	0.0065352	0.00340336	252.5
51	BOLD	0.00710503	0.00451109	257.5
52	BOLD	0.0069696	0.00355366	262.5
53	BOLD	0.0129318	0.00897328	267.5
54	BOLD	0.00482973	0.00233439	272.5
55	BOLD	0.00320824	0.00202847	277.5
56	BOLD	0.00479549	0.0032294	282.5
57	BOLD	0.0021245	0.00201388	287.5
58	BOLD	0.00160875	0.0015252	292.5
59	BOLD	0.00330033	0.00313087	297.5
60	BOLD	0.0016276	0.00154403	302.5
61	BOLD	0	0	307.5
62	BOLD	0.00318066	0.00301546	312.5
63	BOLD	0.00384271	0.00244799	317.5
64	BOLD	0	0	322.5
65	BOLD	0	0	327.5
66	BOLD	0.00159033	0.00150773	332.5
67	BOLD	0	0	337.5
68	BOLD	0	0	342.5
69	Ca$^{2\!\!+}_{slow}$	2.62205	0.327579	2.5
70	Ca$^{2\!\!+}_{slow}$	2.42911	0.268019	7.5
71	Ca$^{2\!\!+}_{slow}$	2.49886	0.218844	12.5
72	Ca$^{2\!\!+}_{slow}$	2.7941	0.199667	17.5
73	Ca$^{2\!\!+}_{slow}$	3.04507	0.200055	22.5
74	Ca$^{2\!\!+}_{slow}$	3.13477	0.165926	27.5
75	Ca$^{2\!\!+}_{slow}$	3.39815	0.120743	32.5
76	Ca$^{2\!\!+}_{slow}$	3.49037	0.135627	37.5
77	Ca$^{2\!\!+}_{slow}$	3.80704	0.171985	42.5
78	Ca$^{2\!\!+}_{slow}$	3.99038	0.235474	47.5
79	Ca$^{2\!\!+}_{slow}$	4.03477	0.260829	52.5
80	Ca$^{2\!\!+}_{slow}$	4.18013	0.256469	57.5
81	Ca$^{2\!\!+}_{slow}$	4.10714	0.271066	62.5
82	Ca$^{2\!\!+}_{slow}$	3.94911	0.308097	67.5
83	Ca$^{2\!\!+}_{slow}$	4.16249	0.316579	72.5
84	Ca$^{2\!\!+}_{slow}$	4.00842	0.304008	77.5
85	Ca$^{2\!\!+}_{slow}$	3.67116	0.202952	82.5
86	Ca$^{2\!\!+}_{slow}$	3.65269	0.175712	87.5
87	Ca$^{2\!\!+}_{slow}$	3.45452	0.162023	92.5
88	Ca$^{2\!\!+}_{slow}$	3.20373	0.116014	97.5
89	Ca$^{2\!\!+}_{slow}$	3.02383	0.128369	102.5
90	Ca$^{2\!\!+}_{slow}$	2.93972	0.10563	107.5
91	Ca$^{2\!\!+}_{slow}$	2.50507	0.0698952	112.5
92	Ca$^{2\!\!+}_{slow}$	2.51865	0.121811	117.5
93	Ca$^{2\!\!+}_{slow}$	2.24848	0.0920889	122.5
94	Ca$^{2\!\!+}_{slow}$	2.18886	0.073478	127.5
95	Ca$^{2\!\!+}_{slow}$	1.8971	0.0795639	132.5
96	Ca$^{2\!\!+}_{slow}$	1.73405	0.0723083	137.5
97	Ca$^{2\!\!+}_{slow}$	1.70143	0.0856326	142.5
98	Ca$^{2\!\!+}_{slow}$	1.50459	0.095866	147.5
99	Ca$^{2\!\!+}_{slow}$	1.48508	0.14137	152.5
100	Ca$^{2\!\!+}_{slow}$	1.32111	0.133064	157.5
101	Ca$^{2\!\!+}_{slow}$	1.11607	0.107642	162.5
102	Ca$^{2\!\!+}_{slow}$	1.03461	0.12749	167.5
103	Ca$^{2\!\!+}_{slow}$	0.815677	0.116849	172.5
104	Ca$^{2\!\!+}_{slow}$	0.658207	0.099333	177.5
105	Ca$^{2\!\!+}_{slow}$	0.471753	0.0817854	182.5
106	Ca$^{2\!\!+}_{slow}$	0.390187	0.0564201	187.5
107	Ca$^{2\!\!+}_{slow}$	0.261671	0.0476478	192.5
108	Ca$^{2\!\!+}_{slow}$	0.172793	0.0296227	197.5
109	Ca$^{2\!\!+}_{slow}$	0.136625	0.0338475	202.5
110	Ca$^{2\!\!+}_{slow}$	0.100509	0.0226649	207.5
111	Ca$^{2\!\!+}_{slow}$	0.0666795	0.0199956	212.5
112	Ca$^{2\!\!+}_{slow}$	0.0343305	0.0117098	217.5
113	Ca$^{2\!\!+}_{slow}$	0.0204683	0.00655442	222.5
114	Ca$^{2\!\!+}_{slow}$	0.00568177	0.00275176	227.5
115	Ca$^{2\!\!+}_{slow}$	0.00540619	0.00368925	232.5
116	Ca$^{2\!\!+}_{slow}$	0.00369151	0.0034993	237.5
117	Ca$^{2\!\!+}_{slow}$	0.00359734	0.00227222	242.5
118	Ca$^{2\!\!+}_{slow}$	0	0	247.5
119	Ca$^{2\!\!+}_{slow}$	0	0	252.5
120	Ca$^{2\!\!+}_{slow}$	0	0	257.5
121	Ca$^{2\!\!+}_{slow}$	0	0	262.5
122	Ca$^{2\!\!+}_{slow}$	0	0	267.5
123	Ca$^{2\!\!+}_{slow}$	0	0	272.5
124	Ca$^{2\!\!+}_{slow}$	0	0	277.5
125	Ca$^{2\!\!+}_{slow}$	0	0	282.5
126	Ca$^{2\!\!+}_{slow}$	0	0	287.5
127	Ca$^{2\!\!+}_{slow}$	0	0	292.5
128	Ca$^{2\!\!+}_{slow}$	0	0	297.5
129	Ca$^{2\!\!+}_{slow}$	0	0	302.5
130	Ca$^{2\!\!+}_{slow}$	0	0	307.5
131	Ca$^{2\!\!+}_{slow}$	0	0	312.5
132	Ca$^{2\!\!+}_{slow}$	0	0	317.5
133	Ca$^{2\!\!+}_{slow}$	0	0	322.5
134	Ca$^{2\!\!+}_{slow}$	0	0	327.5
135	Ca$^{2\!\!+}_{slow}$	0	0	332.5
136	Ca$^{2\!\!+}_{slow}$	0	0	337.5
137	Ca$^{2\!\!+}_{slow}$	0	0	342.5
138	Ca$^{2\!\!+}_{fast}$	2.66241	0.154881	2.5
139	Ca$^{2\!\!+}_{fast}$	2.18256	0.125138	7.5
140	Ca$^{2\!\!+}_{fast}$	2.09895	0.0778526	12.5
141	Ca$^{2\!\!+}_{fast}$	2.00613	0.0635412	17.5
142	Ca$^{2\!\!+}_{fast}$	2.0478	0.0397337	22.5
143	Ca$^{2\!\!+}_{fast}$	2.22711	0.0517462	27.5
144	Ca$^{2\!\!+}_{fast}$	2.33629	0.126519	32.5
145	Ca$^{2\!\!+}_{fast}$	2.33185	0.177386	37.5
146	Ca$^{2\!\!+}_{fast}$	2.57235	0.183577	42.5
147	Ca$^{2\!\!+}_{fast}$	2.61166	0.240744	47.5
148	Ca$^{2\!\!+}_{fast}$	2.92001	0.250881	52.5
149	Ca$^{2\!\!+}_{fast}$	2.96638	0.256273	57.5
150	Ca$^{2\!\!+}_{fast}$	2.98931	0.327653	62.5
151	Ca$^{2\!\!+}_{fast}$	3.21775	0.300987	67.5
152	Ca$^{2\!\!+}_{fast}$	3.21291	0.319868	72.5
153	Ca$^{2\!\!+}_{fast}$	3.28499	0.292633	77.5
154	Ca$^{2\!\!+}_{fast}$	3.25154	0.31061	82.5
155	Ca$^{2\!\!+}_{fast}$	3.23198	0.268089	87.5
156	Ca$^{2\!\!+}_{fast}$	3.22822	0.216084	92.5
157	Ca$^{2\!\!+}_{fast}$	2.97641	0.195845	97.5
158	Ca$^{2\!\!+}_{fast}$	2.80385	0.187886	102.5
159	Ca$^{2\!\!+}_{fast}$	2.83115	0.159235	107.5
160	Ca$^{2\!\!+}_{fast}$	2.52995	0.140529	112.5
161	Ca$^{2\!\!+}_{fast}$	2.40262	0.100575	117.5
162	Ca$^{2\!\!+}_{fast}$	2.48452	0.125224	122.5
163	Ca$^{2\!\!+}_{fast}$	2.2982	0.123369	127.5
164	Ca$^{2\!\!+}_{fast}$	2.25691	0.0713903	132.5
165	Ca$^{2\!\!+}_{fast}$	2.21052	0.116942	137.5
166	Ca$^{2\!\!+}_{fast}$	2.1612	0.0918267	142.5
167	Ca$^{2\!\!+}_{fast}$	2.15071	0.105639	147.5
168	Ca$^{2\!\!+}_{fast}$	2.11733	0.088677	152.5
169	Ca$^{2\!\!+}_{fast}$	2.07417	0.13073	157.5
170	Ca$^{2\!\!+}_{fast}$	1.88296	0.0950102	162.5
171	Ca$^{2\!\!+}_{fast}$	1.77738	0.144981	167.5
172	Ca$^{2\!\!+}_{fast}$	1.80452	0.144687	172.5
173	Ca$^{2\!\!+}_{fast}$	1.55606	0.187594	177.5
174	Ca$^{2\!\!+}_{fast}$	1.47484	0.22413	182.5
175	Ca$^{2\!\!+}_{fast}$	1.40597	0.237028	187.5
176	Ca$^{2\!\!+}_{fast}$	1.22669	0.253971	192.5
177	Ca$^{2\!\!+}_{fast}$	1.13019	0.278095	197.5
178	Ca$^{2\!\!+}_{fast}$	1.08754	0.291366	202.5
179	Ca$^{2\!\!+}_{fast}$	0.909212	0.283273	207.5
180	Ca$^{2\!\!+}_{fast}$	0.741794	0.290386	212.5
181	Ca$^{2\!\!+}_{fast}$	0.635093	0.25507	217.5
182	Ca$^{2\!\!+}_{fast}$	0.582799	0.238515	222.5
183	Ca$^{2\!\!+}_{fast}$	0.37529	0.160527	227.5
184	Ca$^{2\!\!+}_{fast}$	0.28725	0.138823	232.5
185	Ca$^{2\!\!+}_{fast}$	0.199791	0.0966148	237.5
186	Ca$^{2\!\!+}_{fast}$	0.126973	0.0775388	242.5
187	Ca$^{2\!\!+}_{fast}$	0.0613848	0.0340329	247.5
188	Ca$^{2\!\!+}_{fast}$	0.0320501	0.0235177	252.5
189	Ca$^{2\!\!+}_{fast}$	0.0112778	0.00759474	257.5
190	Ca$^{2\!\!+}_{fast}$	0.0131758	0.0124921	262.5
191	Ca$^{2\!\!+}_{fast}$	0	0	267.5
192	Ca$^{2\!\!+}_{fast}$	0	0	272.5
193	Ca$^{2\!\!+}_{fast}$	0	0	277.5
194	Ca$^{2\!\!+}_{fast}$	0	0	282.5
195	Ca$^{2\!\!+}_{fast}$	0	0	287.5
196	Ca$^{2\!\!+}_{fast}$	0	0	292.5
197	Ca$^{2\!\!+}_{fast}$	0	0	297.5
198	Ca$^{2\!\!+}_{fast}$	0	0	302.5
199	Ca$^{2\!\!+}_{fast}$	0	0	307.5
200	Ca$^{2\!\!+}_{fast}$	0	0	312.5
201	Ca$^{2\!\!+}_{fast}$	0	0	317.5
202	Ca$^{2\!\!+}_{fast}$	0	0	322.5
203	Ca$^{2\!\!+}_{fast}$	0	0	327.5
204	Ca$^{2\!\!+}_{fast}$	0	0	332.5
205	Ca$^{2\!\!+}_{fast}$	0	0	337.5
206	Ca$^{2\!\!+}_{fast}$	0	0	342.5

## Sheet: Fig6-B
	BOLD	CAS	CAF
0	0.368848	0.168606	0.103858
1	0.347012	0.180836	0.133165
2	0.389775	0.337561	0.0943601
3	0.363371	0.265558	0.164282
4	0.445586	0.265554	0.159183
5	0.486093	0.221717	0.0680651
6	0.431608	0.194365	0.0581744
7	0.450538	0.279242	0.148869
8	0.425159	0.291241	0.0741533
9	0.440998	0.225528	0.0874514
10	0.480088	0.0854529
11	0.491723	0.221308
12	0.552422	0.334918	0.132694
13	0.534968	0.370882	0.143444
14	0.55689	0.306997	0.106139
15	0.669088	0.318603	0.168044
16	0.555955	0.258823	0.110465
17	0.580494	0.247808	0.08922
18	0.761745	0.413419	0.197388
19	0.548425	0.121694
20	0.548499	0.206256	0.0640619
21	0.526288	0.270807	0.0902223
22	0.578718	0.169793	0.00984682
23	0.537008	0.383936	0.125616
24	0.668712	0.426664	0.248445
25	0.625186	0.448328	0.231832
26	0.519872	0.179467	0.107897
27	0.692104	0.401444	0.179991
28	0.474027	0.229555
29	0.570726	0.245385	0.0954223
30	0.630663	0.377863	0.172646
31	0.604948	0.15498	0.0179558
32	0.713128	0.466096	0.259619
33	0.755855	0.509573	0.28055
34	0.634368	0.272741	0.0645923
35	0.559799	0.41679	0.209632
36	0.6575	0.522775	0.318715
37	0.571913	0.503312	0.273831
38	0.621908	0.241875	0.109541
39	0.522966	0.184432	0.0862247
40	0.722952	0.47946	0.276488
41	0.576887	0.155353	0.0249167
42	0.739236	0.308012	0.186096
43	0.73224	0.518001	0.334081
44	0.667065	0.174911	0.0531453
45	0.694863	0.251288	0.126638
46	0.709977	0.554979	0.383427
47	0.673726	0.302457	0.0603679
48	0.632489	0.519651	0.309692
49	0.609178	0.461223	0.287096
50	0.754965	0.439447	0.261949
51	0.630098	0.177308	0.153085
52	0.738738	0.562325	0.438644
53	0.725398	0.320524	0.196388
54	0.623264	0.237422	0.0641846
55	0.669619	0.555129	0.36735
56	0.737925	0.410459	0.250866
57	0.739879	0.65421	0.514304
58	0.681861	0.312218	0.161514
59	0.742361	0.62078	0.503423
60	0.642563	0.446322	0.224567
61	0.67083	0.288547	0.207435
62	0.682347	0.614338	0.449099
63	0.664561	0.238469	0.229639
64	0.714032	0.603918	0.470155
65	0.703155	0.330039	0.27527
66	0.693357	0.480636	0.351062
67	0.639464	0.249861	0.123649
68	0.703944	0.630636	0.557237
69	0.675531	0.672221	0.710492
70	0.592855	0.577602	0.391877
71	0.641239	0.373348	0.200993
72	0.662114	0.697934	0.659524
73	0.706788	0.346897	0.295765
74	0.654925	0.299422	0.326773
75	0.667225	0.518264	0.533756
76	0.617249	0.15549	0.198323
77	0.642825	0.221278	0.228302
78	0.646019	0.330166	0.405293
79	0.588311	0.611869	0.634713
80	0.631632	0.753032	0.631322
81	0.688507	0.308061	0.187262
82	0.649101	0.505874	0.354061
83	0.623907	0.313003	0.401185
84	0.60421	0.704877	0.750903
85	0.58305	0.793268	0.837677
86	0.634116	0.348563	0.385327
87	0.569827	0.167016	0.180187
88	0.571	0.278813	0.419215
89	0.588017	0.146442	0.2088
90	0.494212	0.429037	0.553377
91	0.445095	0.635937	0.681866
92	0.476942	0.349459	0.53198
93	0.594933	0.798842	0.718307
94	0.700409	0.397942	0.228715
95	0.656703	0.745581	0.65267
96	0.49205	0.778744	0.811539
97	0.509171	0.345114	0.551497
98	0.445366	0.356972	0.515441
99	0.505352	0.160824	0.199749
100	0.443457	0.189627	0.350745
101	0.448319	0.872495	0.869663
102	0.389165	0.301053	0.538697
103	0.365014	0.498615	0.599494
104	0.353036	0.681415	0.729523
105	0.673646	0.346868	0.329784
106	0.358253	0.457086	0.72919
107	0.484243	0.852128	0.820481
108	0.663429	0.6322	0.481292
109	0.40443	0.117301	0.222496
110	0.381918	0.498707	0.705764
111	0.336751	0.761405	0.796094
112	0.376387	0.172491	0.328125
113	0.330899	0.495534	0.63903
114	0.325868	0.217135	0.423175
115	0.338956	0.856231	0.86087
116	0.285158	0.383742	0.693822
117	0.340206	0.609001	0.718136
118	0.67535	0.464573	0.32466
119	0.292239	0.540485	0.781997
120	0.520519	0.839084	0.767402
121	0.350592	0.186042	0.283171
122	0.331389	0.536117	0.670139
123	0.301949	0.588439	0.76453
124	0.310947	0.147017	0.250183
125	0.301604	0.716312	0.819859
126	0.323734	0.234891	0.455898
127	0.648113	0.563389	0.486691
128	0.344041	0.638682	0.763327
129	0.333666	0.843147	0.854269
130	0.213022	0.431265	0.745819
131	0.23438	0.325238	0.664131
132	0.313988	0.540001	0.666995
133	0.247642	0.610131	0.820763
134	0.506569	0.297176	0.310569
135	0.324384	0.243025	0.42787
136	0.493362	0.782385	0.676278
137	0.28185	0.580651	0.70595
138	0.26884	0.23283	0.400562
139	0.318206	0.624749	0.742737
140	0.3206	0.788192	0.840852
141	0.265441	0.688266	0.855471
142	0.256333	0.280935	0.517572
143	0.552945	0.480336	0.420709
144	0.299734	0.449498	0.74642
145	0.235493	0.604887	0.828115
146	0.385592	0.833844	0.767512
147	0.246534	0.309426	0.488029
148	0.314514	0.65862	0.771171
149	0.212694	0.703228	0.840284
150	0.213641	0.419435	0.697679
151	0.547204	0.703166	0.578113
152	0.24838	0.402886	0.53786
153	0.284806	0.354809	0.497571
154	0.327563	0.777416	0.849904
155	0.278177	0.742134	0.852298
156	0.340387	0.846901	0.868257
157	0.229722	0.430171	0.531093
158	0.357926	0.819385	0.93721
159	0.279875	0.543702	0.713531
160	0.261921	0.66522	0.823301
161	0.501742	0.477772	0.393318
162	0.413803	0.761464	0.680852
163	0.275042	0.482782	0.558189
164	0.242833	0.817658	0.894304
165	0.322791	0.828858	0.915771
166	0.566239	0.60889	0.50183
167	0.308466	0.538435	0.554305
168	0.381992	0.623981	0.791462
169	0.360168	0.877314	0.897245
170	0.315195	0.394785	0.375644
171	0.336676	0.78008	0.743947
172	0.349102	0.910492	0.9645
173	0.30572	0.581405	0.66565
174	0.342114	0.763036	0.828172
175	0.31657	0.687267	0.789763
176	0.559493	0.51049	0.43367
177	0.356263	0.881512	0.926654
178	0.474191	0.643965	0.555037
179	0.389644	0.553554	0.461509
180	0.384728	0.931476	0.958856
181	0.377376	0.591309	0.622401
182	0.327484	0.523045	0.419675
183	0.342796	0.816312	0.819786
184	0.46007	0.586751	0.616775
185	0.319522	0.65534	0.623859
186	0.56027	0.54936	0.462096
187	0.377865	0.919285	0.951059
188	0.345026	0.398894	0.361372
189	0.439826	0.616838	0.617153
190	0.454054	0.693968	0.714526
191	0.409111	0.531495	0.530085
192	0.335037	0.830053	0.836533
193	0.408654	0.485064	0.363479
194	0.501878	0.586052	0.536257
195	0.430734	0.828117	0.852558
196	0.363752	0.69124	0.706533
197	0.489843	0.879985	0.901651
198	0.390234	0.434501	0.399234
199	0.510585	0.477943	0.385102
200	0.404714	0.4593	0.281096
201	0.447087	0.505485	0.4988
202	0.449704	0.849387	0.854274
203	0.428348	0.452566	0.393982
204	0.408423	0.581435	0.542416
205	0.393401	0.688157	0.654191
206	0.478068	0.382936	0.266512
207	0.4577	0.547261	0.536144
208	0.316493	0.694384	0.700171
209	0.465346	0.364878	0.24861
210	0.5673	0.500985	0.419211
211	0.375313	0.785244	0.797872
212	0.386043	0.374772	0.323971
213	0.408323	0.833936	0.813204
214	0.438657	0.456666	0.384628
215	0.438786	0.77606	0.734475
216	0.447401	0.484799	0.414456
217	0.376614	0.596744	0.519168
218	0.48812	0.275662	0.225466
219	0.472555	0.393272	0.313397
220	0.343029	0.589966	0.530537
221	0.518529	0.454595	0.378802
222	0.491844	0.29871	0.20688
223	0.475208	0.439275	0.345474
224	0.41379	0.617117	0.557407
225	0.432159	0.713398	0.653936
226	0.509563	0.350095	0.267533
227	0.433658	0.681409	0.560907
228	0.473713	0.7691	0.659275
229	0.557825	0.459401	0.367964
230	0.486381	0.482491	0.37215
231	0.540934	0.287431	0.153038
232	0.54121	0.287663	0.188543
233	0.484861	0.55707	0.42352
234	0.457604	0.309603	0.236018
235	0.588599	0.488055	0.373677
236	0.61917	0.441308	0.327761
237	0.566808	0.656016	0.509636
238	0.600756	0.548014	0.438292
239	0.564605	0.646044	0.487755
240	0.537305	0.257942	0.137332
241	0.587224	0.308677	0.276171
242	0.537324	0.370229	0.208682
243	0.541083	0.412699	0.278772
244	0.530777	0.418984	0.256041
245	0.704882	0.404294	0.308432
246	0.559679	0.314434	0.181544
247	0.545974	0.484952	0.303478
248	0.69234	0.365803	0.270678
249	0.643352	0.577033	0.338996
250	0.637608	0.488667	0.302815
251	0.611379	0.475131	0.26528
252	0.679573	0.35852	0.283853
253	0.624345	0.217542	0.128418
254	0.606515	0.314793	0.173037
255	0.609623	0.271096	0.167391
256	0.591824	0.32271	0.191351
257	0.598472	0.288712	0.202598
258	0.5879	0.198885	0.122041
259	0.651288	0.354279	0.236769
260	0.679088	0.237657	0.192324
261	0.676416	0.364439	0.266784
262	0.569385	0.184999	0.0878173
263	0.579666	0.214016	0.0952018
264	0.597069	0.245272	0.129293
265	0.664354	0.224602	0.130463
266	0.650941	0.111933	0.0427117
267	0.613029	0.196139	0.165767
268	0.58401	0.170544	0.0704866
269	0.587455	0.159991	0.0504235
270	0.446765	0.177482	0.129067
271	0.230547	0.23101	0.158421
272	0.463773	0.096487
273	0.463848	0.282037	0.191666
274	0.40748	0.267028	0.0914057
275	0.488204	0.219469	0.0680935
276	0.439586	0.184208	0.0328449
277	0.358064	0.298381	0.0646625
278	0.491463	0.267925	0.0554255
279	0.485072	0.189285	0.0686963
280	0.483925	0.160204
281	0.485736	0.132554
282	0.467638	0.335901	0.172082
283	0.506097	0.281671	0.112837
284	0.55698	0.30682	0.057583
285	0.53084	0.337575	0.136984
286	0.556908	0.308714	0.0798188
287	0.550157	0.257982	0.085396
288	0.646351	0.385652	0.160238
289	0.536172	0.131602
290	0.480137	0.164499	0.072181
291	0.528748	0.234254	0.11277
292	0.583049	0.164732	0.0202559
293	0.554794	0.328771	0.103064
294	0.647259	0.416913	0.190587
295	0.622488	0.432117	0.234099
296	0.449725	0.152928	0.0807829
297	0.654866	0.417315	0.16786
298	0.468744	0.208532
299	0.505602	0.287439	0.0855035
300	0.550953	0.393273	0.160292
301	0.646344	0.0745543
302	0.706643	0.477337	0.271832
303	0.724381	0.495643	0.281116
304	0.632706	0.224961	0.0423056
305	0.565412	0.332122	0.106941
306	0.681465	0.453947	0.236821
307	0.622541	0.477916	0.248273
308	0.567337	0.250829	0.109467
309	0.542681	0.197319	0.0766224
310	0.675376	0.466491	0.277915
311	0.568304	0.161171
312	0.634364	0.386269	0.167114
313	0.763294	0.513307	0.284309
314	0.637751	0.235152	0.0453861
315	0.534006	0.261689	0.177712
316	0.689199	0.561934	0.382227
317	0.603812	0.320055	0.0992645
318	0.651551	0.583809	0.383588
319	0.626211	0.513069	0.289861
320	0.639953	0.412257	0.192428
321	0.536455	0.232679	0.10062
322	0.752707	0.569148	0.365942
323	0.659822	0.370214	0.17941
324	0.638196	0.142751	0.0334358
325	0.655011	0.557549	0.340529
326	0.7075	0.451136	0.288339
327	0.714848	0.621696	0.473109
328	0.667873	0.301518	0.17485
329	0.646718	0.593539	0.470749
330	0.627252	0.414496	0.198985
331	0.646787	0.342643	0.224663
332	0.609156	0.607758	0.409355
333	0.651361	0.269144	0.172807
334	0.601625	0.622436	0.452073
335	0.730979	0.398259	0.251038
336	0.768168	0.473052	0.295349
337	0.670702	0.232514	0.0574714
338	0.661891	0.646263	0.505568
339	0.669501	0.686383	0.598155
340	0.631492	0.569827	0.393225
341	0.66645	0.353837	0.140501
342	0.638947	0.66596	0.595113
343	0.763054	0.404768	0.274574
344	0.715718	0.351972	0.293983
345	0.699553	0.614492	0.450009
346	0.694086	0.244668	0.125107
347	0.707283	0.334215	0.234865
348	0.712628	0.416043	0.337158
349	0.609372	0.667444	0.543023
350	0.675161	0.75147	0.598922
351	0.726857	0.334113	0.163707
352	0.732554	0.449417	0.241247
353	0.703493	0.454511	0.355448
354	0.545623	0.736888	0.675303
355	0.596132	0.812559	0.737174
356	0.665751	0.348832	0.288285
357	0.642095	0.213841	0.129027
358	0.631225	0.381102	0.379549
359	0.630364	0.267123	0.259475
360	0.602887	0.5372	0.464661
361	0.492825	0.667735	0.603562
362	0.593902	0.445777	0.422301
363	0.606096	0.758193	0.648763
364	0.747743	0.385329	0.31854
365	0.700085	0.595585	0.508884
366	0.432645	0.797779	0.762336
367	0.581271	0.354926	0.376347
368	0.543182	0.427302	0.432057
369	0.596376	0.206881	0.220651
370	0.571524	0.277519	0.369919
371	0.443092	0.817134	0.741721
372	0.549083	0.391171	0.502717
373	0.49088	0.585378	0.55817
374	0.412351	0.633922	0.606355
375	0.706383	0.36936	0.310784
376	0.496675	0.434119	0.540656
377	0.56097	0.783143	0.697151
378	0.67387	0.500549	0.417335
379	0.473517	0.11799	0.126695
380	0.448541	0.452938	0.521687
381	0.368956	0.796932	0.763217
382	0.492641	0.22872	0.323882
383	0.450027	0.514313	0.53143
384	0.437205	0.308833	0.411133
385	0.405244	0.865577	0.793383
386	0.403963	0.450025	0.622673
387	0.348922	0.647195	0.628409
388	0.672291	0.437198	0.340427
389	0.406123	0.5525	0.669354
390	0.527219	0.735784	0.660366
391	0.419837	0.187558	0.236654
392	0.339303	0.555861	0.574402
393	0.253056	0.559429	0.588684
394	0.35756	0.151787	0.171484
395	0.291424	0.784248	0.788168
396	0.387862	0.290539	0.384372
397	0.686688	0.422509	0.39922
398	0.336835	0.588288	0.634225
399	0.36485	0.861659	0.77804
400	0.272326	0.547599	0.720487
401	0.335664	0.379185	0.636142
402	0.289462	0.578613	0.611517
403	0.301946	0.647817	0.738503
404	0.568674	0.384234	0.350129
405	0.374575	0.318155	0.387199
406	0.504709	0.709158	0.582909
407	0.320503	0.550277	0.62557
408	0.272445	0.210572	0.235706
409	0.342836	0.690581	0.673111
410	0.425417	0.841058	0.790662
411	0.292929	0.696507	0.768211
412	0.310867	0.344124	0.450377
413	0.524859	0.430208	0.400322
414	0.224732	0.51723	0.694625
415	0.312133	0.715662	0.840008
416	0.424452	0.819639	0.695788
417	0.298338	0.383961	0.379565
418	0.304313	0.645099	0.691864
419	0.291933	0.649278	0.697615
420	0.246855	0.436708	0.591207
421	0.57021	0.608854	0.497188
422	0.264252	0.37448	0.34806
423	0.222528	0.301495	0.337968
424	0.352626	0.797532	0.808116
425	0.308969	0.693168	0.735829
426	0.408899	0.834221	0.788317
427	0.285754	0.470803	0.524183
428	0.281403	0.816829	0.895512
429	0.275591	0.549182	0.665219
430	0.252859	0.712245	0.787207
431	0.486578	0.435051	0.365788
432	0.375592	0.693775	0.563841
433	0.294179	0.460973	0.496188
434	0.236057	0.776779	0.828447
435	0.265387	0.828553	0.870229
436	0.521939	0.531158	0.446283
437	0.296817	0.428688	0.305738
438	0.367196	0.61783	0.64005
439	0.338335	0.860589	0.803695
440	0.326457	0.35403	0.223531
441	0.325734	0.730607	0.666587
442	0.223361	0.885266	0.911799
443	0.30644	0.575451	0.537705
444	0.326751	0.811546	0.829534
445	0.372183	0.695309	0.704375
446	0.521258	0.449466	0.372003
447	0.37175	0.87242	0.909492
448	0.440005	0.585417	0.503728
449	0.387061	0.524572	0.521727
450	0.435432	0.911548	0.913052
451	0.386941	0.580936	0.491141
452	0.393063	0.478512	0.260374
453	0.426549	0.786804	0.742334
454	0.472373	0.617905	0.562109
455	0.378977	0.642329	0.573313
456	0.51414	0.47946	0.460436
457	0.432105	0.927526	0.928081
458	0.343411	0.388256	0.389202
459	0.407552	0.666233	0.639832
460	0.344497	0.790107	0.772496
461	0.419112	0.575567	0.456631
462	0.43864	0.862149	0.841547
463	0.43009	0.511995	0.362344
464	0.451679	0.508337	0.492641
465	0.472057	0.791728	0.762574
466	0.375298	0.645349	0.615377
467	0.454223	0.873233	0.851753
468	0.414867	0.549235	0.414282
469	0.504429	0.451966	0.404236
470	0.44634	0.408202	0.26268
471	0.395508	0.564725	0.456479
472	0.497306	0.887244	0.840627
473	0.428853	0.452517	0.262471
474	0.399005	0.626388	0.50409
475	0.445466	0.804954	0.734806
476	0.472598	0.461714	0.268146
477	0.390455	0.537042	0.50884
478	0.401684	0.643179	0.595789
479	0.483068	0.370921	0.243612
480	0.551209	0.452098	0.410761
481	0.515271	0.758493	0.707231
482	0.378648	0.37926	0.371131
483	0.56211	0.81588	0.74768
484	0.394878	0.522879	0.35404
485	0.470284	0.827473	0.727944
486	0.346432	0.523824	0.378169
487	0.431469	0.648846	0.5544
488	0.531547	0.398644	0.269616
489	0.471962	0.42714	0.25659
490	0.375004	0.537362	0.470739
491	0.462738	0.419196	0.364627
492	0.523681	0.365227	0.22548
493	0.429159	0.377995	0.317509
494	0.441384	0.583288	0.500791
495	0.451869	0.676317	0.587633
496	0.473591	0.401553	0.222975
497	0.573452	0.698308	0.558934
498	0.50689	0.775891	0.638301
499	0.450187	0.455923	0.244401
500	0.461116	0.527012	0.329103
501	0.551159	0.265302	0.174791
502	0.531365	0.341471	0.215855
503	0.522172	0.575635	0.346801
504	0.487244	0.283607	0.199882
505	0.454287	0.432916	0.375616
506	0.509469	0.323426	0.302877
507	0.530592	0.61028	0.460116
508	0.483086	0.51508	0.410194
509	0.588663	0.694399	0.487496
510	0.589397	0.26532	0.169932
511	0.583535	0.234023	0.211344
512	0.494326	0.408257	0.233371
513	0.514454	0.393536	0.218585
514	0.599659	0.432689	0.238926
515	0.553878	0.3657	0.288446
516	0.635963	0.313729	0.198427
517	0.606091	0.535245	0.28865
518	0.618939	0.272381	0.245129
519	0.601332	0.514329	0.305235
520	0.613742	0.48445	0.33675
521	0.613462	0.48771	0.310573
522	0.63276	0.389611	0.285248
523	0.582146	0.309768	0.180092
524	0.542636	0.301229	0.185532
525	0.613083	0.259815	0.160487
526	0.557553	0.358269	0.188952
527	0.619144	0.336614	0.232771
528	0.649157	0.192174	0.0968296
529	0.662756	0.415018	0.284633
530	0.656673	0.368302	0.258634
531	0.671873	0.361596	0.237056
532	0.544817	0.231559	0.137269
533	0.65675	0.247773	0.137117
534	0.567331	0.315851	0.150306
535	0.672825	0.328514	0.142925
536	0.628661	0.311149	0.219495
537	0.669297	0.30901	0.173884
538	0.618769	0.221082	0.126228
539	0.56702	0.127294	0.0477974

## Sheet: Fig6-C
	BOLD	Ca$^{2\!\!+}_{slow}$	Ca$^{2\!\!+}_{fast}$
0	28.3833	14.4028	0.641667
1	49.25	12.8528	0.691667
2	41.0222	16.2778	2.85
3	34.9167	28.7111	3.825
4	29.6167	4.23056	0.125
5	37.3944	28.7361	4.02222
6	73.4778	13.5278	0.775
7	67.1194	23.1333	1.62222
8	68.9917	40.8556	6.88056
9	49.3722	41.9833	1.31667
10	28.8139	19.3917	0.758333
11	42.0972	2.06667	0
12	31.1167	10.4167	0
13	67.8972	55.225	9.36667
14	63.1861	58.5528	7.7
15	73.625	47.4278	4.58611
16	94.1194	46.1917	10.9278
17	85.1	39.4972	8.375
18	81.3361	30.4639	4.32778
19	110.664	62.7278	24.4111
20	44.175	5.86667	0
21	75.1111	23.2333	1.9
22	62.9	42.8361	4.14722
23	54.1278	18.9194	0.00833333
24	66.6306	61.3917	10.4861
25	94.2417	68.6333	28.0333
26	78.5861	71.1944	33.0861
27	82.3611	11.6778	1.14167
28	103.075	63.55	21.9028
29	67.6083	8.14444	0
30	85.2972	38.0278	6.76389
31	97.7556	58.1194	21.3694
32	76.5194	11.5472	0.0166667
33	105.003	72.2806	37.9528
34	115.656	78.1167	43.4528
35	57.6639	34.7528	0.625
36	72.25	66.5389	20.3778
37	88.6833	79.85	48.5028
38	75.3306	76.9278	42.0861
39	105.511	34.0306	9.78056
40	91.9083	15.9333	3.56667
41	110.367	74.5694	42.4722
42	74.575	17.4639	0.0333333
43	114	51.0028	22.2556
44	109.514	77.4528	49.025
45	50.0333	18.8806	0.05
46	105.383	32.0861	12.5806
47	102.336	84.9194	67.0667
48	84.2806	53.1389	4.14444
49	88.35	82.775	48.1583
50	78.1889	75.2	29.1111
51	119.85	67.3722	36.7167
52	101.853	21.225	12.6472
53	120.531	83.0611	69.4722
54	115.475	51.9278	25.3528
55	75.1444	19.7	0.266667
56	118.222	83.4528	69.1333
57	124.519	64.6667	43.3972
58	119.939	98.0222	95.4417
59	88.0222	51.075	5.74167
60	112.769	43.2833	29.6167
61	108.481	96.1694	85.6222
62	82.5139	72.2944	24.3806
63	98.7056	96.5417	78.6889
64	106.692	13.3194	8.3
65	109.411	34.7944	28.8611
66	111.372	89.1111	77.2278
67	116.686	52.5333	45.6083
68	117.714	71.6861	62
69	80.0889	35.9694	2.73611
70	103.792	93.6028	107.186
71	107.125	102.572	128.956
72	79.5556	91.0528	52.4611
73	73.4083	61.0528	16.3444
74	102.033	112.231	118.578
75	120.592	54.95	55.3111
76	111.742	45.0694	49.5806
77	112.936	76.7222	94.3222
78	107.389	19.5472	22.3639
79	105.217	30.4861	35.0056
80	108.806	49.375	73.6917
81	95.6194	90.5167	118.856
82	88.7944	122.764	118.569
83	82.7333	50.5083	10.5333
84	81.0917	82.5528	40.8528
85	112.733	52.3278	82.7472
86	90.2056	106.608	141.817
87	97.3333	126.875	166.389
88	106.158	52.8056	71.4361
89	99.7806	17.575	21.6417
90	101.647	40.8056	71.95
91	98.6278	24.5111	38.6194
92	89.0389	66.5667	108.942
93	73.1472	94.2917	128.192
94	90.1194	51.3944	103.236
95	78.9722	128.247	135.469
96	83.2694	69.3306	19.3167
97	84.7611	122.053	106.425
98	74.4028	120.822	157.308
99	89.9139	55.3944	111.011
100	85.4833	58.0417	106.597
101	92.9528	23.3083	34.1944
102	87.8944	32.9861	69.7694
103	70.925	139.581	171.392
104	79.2639	48.3278	106.844
105	68.7111	77.8583	120.067
106	63.05	102.067	139.067
107	78.625	52.7694	28.6556
108	73.05	67.6583	141.658
109	69.6389	138.2	158.719
110	73.2333	98.4167	73.0917
111	75.6722	18.5444	29.7861
112	68.8667	75.275	137.439
113	58.6833	116.764	152.747
114	73.7111	30.9972	62.6556
115	67.2083	74.6056	126.85
116	65.4472	35.8194	83.8778
117	54.1778	134.933	170.406
118	62.8722	59.9444	134.572
119	59.8778	91.2167	140.278
120	83.7083	76.1667	46.4694
121	61.1111	76.675	150.822
122	69.6389	135.672	147.208
123	65.5972	24.8833	41.9056
124	61.9722	82.2333	132.844
125	58.1556	87.3306	148.239
126	65.7222	21.3278	33.1889
127	52.2	109.014	159.836
128	63.6917	41.4556	98.2583
129	71.5639	90.8028	80.1778
130	58.0861	95.8333	148.961
131	51.5167	134.261	169.256
132	48.9167	66.7778	142.942
133	52.8139	52.3611	129.492
134	51.3722	84.8778	133.258
135	52.9222	90.8639	161.911
136	79.5306	19.3444	7.51944
137	61.4722	40.4861	83.9111
138	68.9694	122.614	121.867
139	49.9278	89.6139	142.222
140	53.7	29.0667	39.8833
141	53.3389	94.7222	146.339
142	50.2556	120.842	163.533
143	48.6056	103.661	166.472
144	51.3667	46.1306	100.614
145	78.4667	75.025	61.9222
146	52.175	67.625	143.425
147	49.7972	91.8444	161.619
148	57.1306	132.183	148.144
149	51.8972	51.0556	97.1222
150	52.8	100.869	154.042
151	47.5306	108.094	165.903
152	48.2639	65.9806	137.683
153	74.0139	106.806	99.6472
154	53.2361	51.4222	77.3167
155	52.15	32.3917	41.0778
156	54.5333	120.511	166.908
157	47.5333	114.394	168.367
158	56.0139	132.561	170.003
159	50.3	65.0056	106.489
160	55.7528	130.233	186
161	50.0333	79.9194	137.364
162	70.9611	68.5778	57.1389
163	51.2639	101.242	161.489
164	58.7472	116.55	129.386
165	52.6833	74.675	105.269
166	48.7222	131.236	178.061
167	52.7	134.736	182.817
168	73.3111	93.4556	87.7667
169	52.8639	68.7361	68.5028
170	59.3667	97.4861	154.464
171	54.6222	141.072	177.622
172	52.7222	30.8083	26.0333
173	51.1694	121.017	144.342
174	55.0611	152.744	197.844
175	57.1111	92.2833	118.386
176	58.4278	119.453	162.614
177	57.625	107.739	155.733
178	70.3139	77.4361	71.9806
179	56.1722	145.328	188.517
180	61.5556	97.2167	104.5
181	56.9972	76.9472	77.0889
182	65.0556	158.456	197.386
183	60.1833	89.675	120.864
184	51.6556	60.3056	49.3833
185	55.0333	128.283	159.744
186	63.7556	92.3111	124.753
187	49.6833	95.6333	119.381
188	75.175	81.2972	82.6083
189	58.8417	156.761	195.497
190	48.5861	28.5472	24.9972
191	65.1306	97.3417	125.736
192	63.4306	109.35	143.728
193	60.1917	80.1167	97.5722
194	60.0972	131.483	163.531
195	55.0472	65.0972	54.8917
196	64.7667	85.9417	97.4028
197	57.6833	130.936	167.072
198	51.5889	102.711	136.122
199	68.4861	147.017	182.614
200	60.7917	70.6222	86.0639
201	68.1694	71.3917	66.1278
202	59.0028	49.4611	26.8583
203	61.8722	76.9583	103.678
204	65.05	136.806	171.008
205	66.1306	67.7528	79.2694
206	62.1583	90.7389	112.244
207	53.3917	105.3	127.183
208	61.9417	60.9056	44.7306
209	62.9139	82.4194	102.069
210	48.8306	102.892	134.478
211	60.4417	47.2778	30.6944
212	65.2694	74.6389	75.5583
213	59.1278	122.558	155.556
214	56.2556	49.3917	40.0306
215	59.2333	133.431	158.197
216	66.0833	70.5389	77.5361
217	65.6722	120.156	145.328
218	60.5833	74.9222	86.0472
219	63.5361	91.3694	105.814
220	59.6667	21.05	9.31111
221	63.1972	61.5944	61.4278
222	53.1306	86.5639	99.0056
223	58.7389	57.0472	55.3417
224	66.5472	47.8972	27.8444
225	45.4667	56.4972	47.7194
226	56.0278	91.9556	107.403
227	57.0278	109.861	123.186
228	66.4778	55.1278	50.9139
229	61.7361	101.433	109.669
230	62.175	118.072	128.994
231	73.1667	71.3306	73.5056
232	65.5278	74.2	72.5722
233	64.2361	25.0889	10.1778
234	63.3417	41.875	23.6361
235	65.1083	84.2333	86.5861
236	45.1361	38.1	22.3139
237	65.8417	75.7583	75.0139
238	59.175	60.2389	46.6556
239	67.1194	97.6694	94.5806
240	59.2889	83.5722	81.7278
241	69.5694	97.4472	89.8
242	62.9167	30.1472	13.1306
243	71.2639	56.6056	39.3278
244	74.0278	63.6694	50.6583
245	69.4472	63.8972	45.5222
246	54.6361	60.3667	48.1722
247	68.9111	43.6528	21.5028
248	65.9417	73.2083	57.0194
249	28.7972	35.7389	23.1528
250	64.0611	87.8278	59.6806
251	57.7944	72.1111	46.8194
252	68.6833	71.4444	46.6222
253	46.5528	47.9861	34.35
254	63.9417	19.2278	6.11389
255	66.5139	48.1833	25.7778
256	62.7889	31.4861	15.8917
257	69.3306	52.7917	35.1806
258	66.7472	44.0833	23.1028
259	57.8139	19.1861	6.85
260	39.3806	48.5611	24.875
261	28.1278	20.2778	13.5
262	52.1889	34.025	16.7778
263	55.5528	19.1833	5.55278
264	51.5028	28.9278	8.82222
265	55.3167	27.275	11.6583
266	58.0556	25.1306	10.8167
267	46.4611	9.01944	1.17222
268	37.2778	14.9444	7.04444
269	41.6389	13.5056	4.48056
270	49.4667	7.30833	1.36111
271	12.7528	8.34167	0
272	31.7944	6.43611	0.241667
273	29.4028	20.475	2.59167
274	50.7028	29.875	2.35833
275	18.4611	3.92778	0
276	38.0056	37.575	1.63333
277	73.025	14.9528	0.2
278	65.1694	19.9444	0.2
279	56.4694	37.9528	1.86944
280	51.075	36.7639	0.75
281	27.7278	21.3806	0.283333
282	57.5333	4.47778	0
283	43.125	10.0611	0
284	64.2833	44.4056	6.575
285	50.1222	35.5722	2.88333
286	58.0972	32.3611	1.775
287	75.8417	49.8083	7.54722
288	76.475	39.875	4.91944
289	76.4389	27.9417	1.5
290	95.3806	57.6806	13.0222
291	37.5667	6.35	0
292	66.4056	17.7167	1.23333
293	59.375	30.5028	1.25
294	48.8889	20.8361	0.075
295	72.4333	48.5278	5.79167
296	89.4389	63.4528	16.725
297	83.4	63.9917	19.0889
298	75.95	11.3833	1.39167
299	98.4556	62.9583	18.9361
300	68.7139	8.19167	0
301	68.75	42.7528	4.13333
302	94.4639	58.5028	16.9
303	82.4917	9.1	0
304	98.3444	70.2667	28.7167
305	116.239	75.6361	37.5
306	69.3139	32.2194	1.07222
307	68.0667	45.6389	7.00833
308	88.0556	68.5083	24.6333
309	80.3361	73.5694	29.0306
310	92.8528	37.5028	8.21111
311	91.5444	17.0222	2.56111
312	104.253	68.3472	34.4444
313	80.0694	14.1889	0
314	101.339	58.5583	22.0556
315	113.097	78.3778	37.6472
316	67.4139	23.9667	0.608333
317	96.2417	38.3806	13.2972
318	94.4167	87.7083	54.2389
319	65.3444	45.1639	5.33333
320	88.6278	88.6111	52.2611
321	79.0139	80.7583	29.7
322	97.4667	60.8083	21.3222
323	96.4278	27.375	8.4
324	116.903	84.9	52.5833
325	110.081	57.9056	22.9
326	92.55	19.2361	0.183333
327	110.55	83.8944	53.7083
328	121.031	68.0639	44.3944
329	115.083	94.7139	83.4833
330	80.3	42.325	8.10833
331	107.525	52.5167	22.6583
332	91.7083	89.9778	70.3972
333	81.4972	63.6778	20.3139
334	82.175	96.7417	59.4667
335	103.611	14.0972	3.63889
336	107.553	37.2389	18.0694
337	106.967	95.8278	77.5889
338	117.544	59.8722	37.7139
339	123.894	72.2389	51.0722
340	90.7361	34.4972	1.35833
341	102.636	99.0361	94.4306
342	102.739	104.506	101.444
343	89.3222	87.7583	50.8889
344	73.5	49.7222	9.425
345	93.7389	105.772	103.075
346	125.125	60.4472	45.275
347	117.153	55.4583	42.775
348	117.072	93.575	79.4417
349	113.069	26.7278	10.6778
350	115.342	47.9972	33.1194
351	118.831	65.7472	60.8111
352	101.436	105.081	99.3694
353	96.1472	118.203	95.4
354	88.7361	45.0667	9.60556
355	102.875	66.3389	27.3333
356	118.211	68.55	66.1111
357	85.5583	116.311	126.569
358	92.7056	131.583	135.306
359	112.528	54.8167	51.5306
360	110.922	30.9583	18.3361
361	109.775	58.0222	59.6583
362	108.678	42.3528	38.1278
363	107.544	82.8222	82.4833
364	78.2583	105.517	110.422
365	104.553	71.25	83.1333
366	80.8556	119.753	108.081
367	102.264	61.35	24.8972
368	92.075	90.3722	53.0194
369	65.0694	127.797	144.733
370	97.5222	59.7806	76.2194
371	95.7028	66.2389	80.875
372	101.181	33.4694	34.9972
373	99.9306	46.7111	67.5972
374	64.0444	132.922	136.533
375	99.9194	59.9389	91.1889
376	85.7167	91.9694	104.256
377	60.925	100.997	108.172
378	104.256	54.5361	23.5444
379	92.4778	69.3778	101.15
380	74.9167	125.131	113.286
381	80.4833	70.6306	52.6611
382	86.7417	16.1056	11.4972
383	84.0389	70.5111	103.217
384	60.8722	125.5	143.842
385	88.275	40.0444	54.7361
386	75.2556	80.7861	103.456
387	80.8944	50.2861	78.0778
388	59.45	141.708	151.758
389	78.025	69.9861	120.728
390	59.5111	99.9778	119.239
391	84.5611	65.5889	36.1778
392	73.4972	84.6528	129.422
393	70.8972	115.281	104.744
394	76.3111	31.7944	34.9806
395	64.0583	86.675	110.781
396	59.6222	85.3694	111.722
397	70.875	24.5083	23.25
398	55.0583	123.225	152.114
399	74.2722	50.4194	76.7111
400	79.625	64.2028	52.025
401	62.0306	91.7833	125.497
402	59.7111	138.439	146.986
403	56.3639	84.1278	139.231
404	65.6528	62.5722	125.942
405	55.4917	93.4417	120.744
406	55.5778	100.892	144.658
407	85.9056	60.1472	43.9944
408	67.125	51.1083	65.0722
409	74.8	105.683	89.0417
410	58.4083	88.3889	123.272
411	53.7556	26.4611	20.5611
412	54.4833	102.864	120.761
413	62.9889	132.978	151.114
414	54.9028	111.933	150.178
415	58.8583	57.4639	85.675
416	76.1139	64.6667	51.3361
417	50.3694	81.7944	133.553
418	52.0139	113.514	165.117
419	64.7028	127.292	124.531
420	57.5389	59.2611	69.6306
421	52.8333	99.6917	131.908
422	48.5083	100.289	133.722
423	52.4167	68.8083	105.825
424	80.4306	88.4028	77.6194
425	51.4056	53.0528	49.7306
426	45.625	27.4194	20.5889
427	55.6167	123.45	154.681
428	50.1167	107.725	142.95
429	63.4778	130.45	150.089
430	54.6861	75.5056	102.383
431	52.1472	136.317	177.433
432	48.3083	84.6306	122.072
433	68.0667	62.7889	50.4361
434	45.9444	113.522	153.564
435	56.1278	103.236	99.3306
436	52.8528	71.4056	79.6306
437	44.1222	124.311	161.722
438	45.9889	134.208	169.417
439	66.7972	75.6278	69.0056
440	48.5528	49.7222	28.7083
441	58.775	95.3361	124.647
442	52.1417	137.839	157.511
443	52.3917	31.925	15.725
444	52.5639	110.5	125.744
445	44.4278	147.342	181.517
446	54.0778	88.2306	97.4111
447	53.8194	130.664	164.136
448	57.975	107.992	135.556
449	64.6639	62.3917	55.3472
450	56.2806	144.842	181.508
451	61.0694	88.0778	86.4583
452	57.2167	72.9361	77.7806
453	64.0417	152.519	181.642
454	56.7722	85.9583	86.8361
455	58.7639	54.7556	32.5889
456	64.1861	117.942	140.286
457	65.4	93.8083	108.175
458	54.925	95.4222	103.486
459	58.5556	60.9778	62.5
460	62.4028	159.181	186.289
461	55.2639	58.8444	57.1722
462	64.4139	102.031	122.592
463	55.95	125.931	153.45
464	60.7611	82.8167	81.15
465	62.775	142.781	168.847
466	59.7722	67.2833	49.2278
467	51.6778	73.1528	80.6361
468	62.8833	121.919	144.744
469	50.1972	95.0056	111.442
470	66.5167	140.558	166.544
471	61.3361	81.8306	75.8
472	62.5944	65.4306	58.0028
473	61.8083	39.15	18.6889
474	59.6472	83.1472	87.0528
475	66.2194	146.586	166.294
476	63.0333	70.3917	52.1111
477	58.3944	94.1139	98.6694
478	60.8361	126.781	141.919
479	62.0472	64.9694	42.5778
480	48.7833	79.9833	83.875
481	56.7	95.7972	109.439
482	61.8	48.0861	26.9583
483	71.4	69.1917	63.3139
484	68.3528	114.203	133.508
485	57.5333	50.2333	45.5722
486	69.7861	131.733	145.356
487	58.3528	76.5611	64.4972
488	66.1472	131.783	141.794
489	53.375	78.1083	73.4528
490	63.7472	96.8222	103.928
491	64.4028	27.4889	17.0111
492	65.6028	62.6667	40.7917
493	51.9389	80.9194	78.375
494	50.2611	55.6444	50.9
495	67.8361	48.5361	27.0639
496	53.1472	52.0056	40.2917
497	56.2194	86.2556	84.8944
498	58.6917	101.894	108.844
499	62.2944	58.8889	34.5944
500	71.1	108.106	103.053
501	66.0111	121.361	119.981
502	59.7472	70.2472	45.0278
503	65.4056	77.6222	59.25
504	65.9167	23.2722	12.4833
505	68.6417	46.9583	24.1194
506	64.1722	85.9861	59.1667
507	38.5167	36.5139	21.1583
508	55.6194	63.475	60.1194
509	60.2861	41.675	35.6583
510	64.2861	91.4167	76.2306
511	38.9083	76.3083	68.3833
512	75.0944	106.208	86.2083
513	71.0417	28.3556	12.0722
514	66.5444	59.525	34.2417
515	65.4917	61.8306	31.8139
516	72.5917	66.0222	37.5333
517	54.5917	46.7667	36.875
518	75.3833	42.4861	23.3278
519	74.7278	78.6778	48.5222
520	42.7778	26.5278	19.1306
521	64.2056	67.0056	40.0278
522	53.5944	65.7778	47.05
523	64.7583	62.5778	36.5722
524	46.2611	47.8444	34.7778
525	67.2861	20.7278	10.5222
526	62.3806	42.2167	20.0139
527	63.6111	31.4611	12.1361
528	62.5667	52.1167	25.7889
529	69.4972	45.8806	25.1917
530	64.7556	17.8139	6.175
531	48.8611	50.4083	31.6583
532	44.4444	26.0833	16
533	46.025	40.1194	18.4472
534	46.4472	28.3528	13.3111
535	61.5806	24.075	11.4694
536	51.025	33.2639	14.0611
537	61.9972	24.575	9.68611
538	64.6944	12.4333	7.65833
539	38.7167	15.7917	6.08611
540	60.3972	20.3194	9.3
541	40.9639	6.25	1.71389
