# Supplementary material for: Multimodal measures of spontaneous brain activity reveal both common and divergent patterns of cortical functional organization
Source: Nat Commun. 2024 Jan 3;15:229. doi: 10.1038/s41467-023-44363-z (PMC10764905; doi:10.1038/s41467-023-44363-z)
Supplement: Supplementary file 4 — Source Data [file 41467_2023_44363_MOESM4_ESM.zip › Figure7.xlsx]

## Sheet: Sheet1
mode	affil	oc_idx	oc_type	node	ent	deg	se_ent	se_deg	t_ent	t_deg	p_ent	p_deg
BOLD	Somatomotor	7	association	0	0.495714	44.6127	0.0506335	8.9355	9.79024	-3.90435	18.0812	27.3063
BOLD	Prefrontal	7	association	1	0.519017	58.8278	0.0203861	7.23729	25.4594	-2.85635	88.9299	36.9004
BOLD	Somatomotor	7	association	2	0.522615	60.8264	0.0228819	8.46479	22.8396	-2.20603	82.8413	44.0959
BOLD	Prefrontal	7	association	3	0.537261	53.3929	0.0450249	5.15436	11.9325	-5.06506	31.7343	18.4502
BOLD	Prefrontal	7	association	4	0.490331	55.7795	0.0627118	4.80764	7.81881	-4.93391	8.67159	19.7417
BOLD	Somatomotor	7	association	5	0.503899	71.6667	0.0465533	12.9635	10.8241	-0.60426	23.6162	60.7011
BOLD	Somatomotor	3	sensory	6	0.43699	74.6222	0.0385136	4.5159	11.3464	-1.08013	29.3358	56.0886
BOLD	Somatomotor	3	sensory	7	0.459232	70.5597	0.0321763	7.81011	14.2724	-1.14471	45.3875	55.1661
BOLD	Somatomotor	3	sensory	8	0.491694	72.175	0.0343313	9.06006	14.322	-0.808494	45.941	59.0406
BOLD	Somatomotor	7	association	9	0.505104	60.4923	0.0223442	4.32572	22.6056	-4.39412	81.5498	24.5387
BOLD	Prefrontal	7	association	10	0.573082	64.2389	0.0632681	7.3949	9.058	-2.06373	12.7306	45.941
BOLD	Prefrontal	7	association	11	0.498781	65.1975	0.0469058	5.93586	10.6337	-2.4095	21.9557	40.5904
BOLD	Prefrontal	7	association	12	0.448183	66.2421	0.0698416	5.7875	6.41714	-2.29079	4.98155	42.6199
BOLD	Somatomotor	7	association	13	0.470762	82.8889	0.0485194	8.01011	9.70256	0.423076	17.3432	68.6347
BOLD	Somatomotor	7	association	14	0.430096	73.8222	0.0558628	4.88031	7.69916	-1.1634	8.30258	54.797
BOLD	Somatomotor	7	association	15	0.492557	79.9181	0.0317906	7.70304	15.4938	0.0542715	52.214	66.0517
BOLD	Somatomotor	3	sensory	16	0.487355	97.0222	0.033268	7.47863	14.6494	2.34297	48.155	78.5978
BOLD	Somatomotor	3	sensory	17	0.442369	85.775	0.0277645	7.71532	15.9329	0.813317	54.059	69.9262
BOLD	Somatomotor	3	sensory	18	0.426488	87.1764	0.0265302	5.85141	16.0756	1.31189	54.2435	72.8782
BOLD	Somatomotor	3	sensory	19	0.503226	110.664	0.0242186	5.46172	20.7785	5.70587	73.9852	92.9889
BOLD	Prefrontal	7	association	20	0.574407	77.3492	0.0398903	4.1107	14.3997	-0.523219	47.048	61.4391
BOLD	Somatomotor	3	sensory	21	0.382202	81.025	0.0439263	5.33111	8.701	0.286057	11.2546	67.3432
BOLD	Somatomotor	7	association	22	0.49812	71.0722	0.0297027	2.37569	16.7702	-3.54751	59.0406	29.3358
BOLD	Prefrontal	7	association	23	0.513598	77.2552	0.0359212	2.973	14.2979	-0.755059	45.572	59.5941
BOLD	Somatomotor	7	association	24	0.503027	72.5111	0.0268875	2.52612	18.7086	-2.76665	66.7897	38.3764
BOLD	Somatomotor	7	association	25	0.530099	99.5	0.0255362	7.63856	20.7588	2.61829	73.8007	79.8893
BOLD	Somatomotor	7	association	26	0.488682	83.6764	0.025017	3.62771	19.534	1.15125	69.3727	72.1402
BOLD	Somatomotor	3	sensory	27	0.369551	82.9611	0.0306001	5.95731	12.0768	0.580985	32.1033	68.8192
BOLD	Somatomotor	3	sensory	28	0.468266	103.656	0.0248606	5.20907	18.8357	4.63721	66.9742	90.5904
BOLD	Prefrontal	7	association	29	0.574284	67.6083	0.0363627	4.0004	15.7932	-2.97262	53.5055	35.0554
BOLD	Somatomotor	3	sensory	30	0.38314	90.5181	0.0298478	4.37876	12.8365	2.51625	37.0849	79.3358
BOLD	Somatomotor	3	sensory	31	0.427917	98.6056	0.0252959	5.87746	16.9165	3.25065	60.1476	83.5793
BOLD	Prefrontal	7	association	32	0.519372	83.5083	0.037261	4.51849	13.9388	0.887096	42.9889	70.6642
BOLD	Somatomotor	7	association	33	0.502508	105.003	0.0202563	6.28366	24.8075	4.05858	87.8229	87.6384
BOLD	Somatomotor	3	sensory	34	0.507883	117.956	0.0205635	4.44684	24.6983	8.64784	87.2694	97.6015
BOLD	Somatomotor	7	association	35	0.466803	85.4167	0.0397501	3.17956	11.7434	1.86084	30.6273	76.0148
BOLD	Somatomotor	7	association	36	0.503291	74.6778	0.0393804	3.1568	12.7802	-1.52757	36.7159	50.369
BOLD	Somatomotor	7	association	37	0.49141	89.5833	0.0339108	5.01669	14.4913	2.00996	47.9705	76.5683
BOLD	Somatomotor	7	association	38	0.500122	77.7028	0.0389269	3.9739	12.8477	-0.452256	37.2694	62.1771
BOLD	Somatomotor	3	sensory	39	0.360473	105.511	0.0264303	3.63603	13.6386	7.15371	40.7749	95.3875
BOLD	Somatomotor	3	sensory	40	0.288109	91.9083	0.0301034	4.83208	9.57063	2.56791	16.6052	79.5203
BOLD	Somatomotor	3	sensory	41	0.485567	110.367	0.0239317	4.02437	20.2897	7.66994	72.3247	96.4945
BOLD	Prefrontal	7	association	42	0.562248	82.8611	0.0389812	2.30727	14.4236	1.45675	47.2325	74.1697
BOLD	Somatomotor	3	sensory	43	0.409302	114	0.025969	2.84217	15.7612	12.1386	53.1365	100
BOLD	Somatomotor	7	association	44	0.519082	109.514	0.0172757	6.5902	30.0469	4.55432	94.8339	90.2214
BOLD	Prefrontal	7	association	45	0.522019	89.6865	0.0474221	7.15134	11.0079	1.42442	25.0923	73.8007
BOLD	Somatomotor	3	sensory	46	0.331566	105.383	0.0273129	3.00318	12.1395	8.61865	32.4723	97.417
BOLD	Somatomotor	7	association	47	0.565887	102.336	0.017667	7.11295	32.0308	3.2105	96.4945	83.3948
BOLD	Somatomotor	7	association	48	0.502154	93.8681	0.0400009	4.19643	12.5536	3.42388	35.9779	84.3173
BOLD	Somatomotor	7	association	49	0.534933	88.35	0.0382699	6.59451	13.9779	1.34203	43.3579	73.0627
BOLD	Somatomotor	7	association	50	0.488716	82.7986	0.0462401	5.4386	10.5691	0.606519	21.5867	69.0037
BOLD	Somatomotor	3	sensory	51	0.488139	119.85	0.020387	4.33776	23.9436	9.30205	84.5018	98.155
BOLD	Somatomotor	3	sensory	52	0.266091	101.853	0.0380221	3.48674	6.99832	6.4108	6.45756	94.4649
BOLD	Somatomotor	3	sensory	53	0.522735	120.531	0.0135722	4.26677	38.5151	9.6163	99.0775	98.7085
BOLD	Somatomotor	3	sensory	54	0.357168	115.475	0.0234487	4.86677	15.2319	7.39197	51.476	95.941
BOLD	Prefrontal	7	association	55	0.530917	88.5957	0.0429229	5.16106	12.3691	1.76237	33.7638	75.4613
BOLD	Somatomotor	3	sensory	56	0.528992	118.222	0.0173261	5.57413	30.5315	6.94677	95.203	95.203
BOLD	Somatomotor	3	sensory	57	0.463647	124.519	0.0244503	6.97812	18.9628	6.45151	67.8967	94.6494
BOLD	Somatomotor	7	association	58	0.593678	119.939	0.0236635	6.54623	25.0883	6.17743	88.0074	94.2804
BOLD	Prefrontal	7	association	59	0.512027	96.6889	0.0432644	4.62245	11.8348	3.71857	30.9963	85.2399
BOLD	Somatomotor	3	sensory	60	0.333142	112.769	0.0238104	5.63009	13.9914	5.90922	43.5424	93.3579
BOLD	Somatomotor	7	association	61	0.588957	108.481	0.0242661	7.51543	24.2708	3.85614	85.7934	86.1624
BOLD	Somatomotor	7	association	62	0.519916	89.0639	0.0310043	6.76071	16.7692	1.41463	58.8561	73.6162
BOLD	Somatomotor	7	association	63	0.550597	99.7611	0.0434556	7.29728	12.6703	2.77653	36.3469	80.4428
BOLD	Somatomotor	3	sensory	64	0.332103	106.692	0.026499	5.20389	12.5327	5.22526	35.4244	91.3284
BOLD	Somatomotor	3	sensory	65	0.322872	109.411	0.0294276	5.03711	10.9717	5.93815	24.5387	93.5424
BOLD	Somatomotor	3	sensory	66	0.586148	111.372	0.0206983	6.52061	28.3187	4.88792	91.3284	90.9594
BOLD	Somatomotor	3	sensory	67	0.373457	116.686	0.0252937	6.58565	14.7648	5.64653	48.7085	92.4354
BOLD	Somatomotor	3	sensory	68	0.538028	117.714	0.0168624	7.62096	31.907	5.01431	96.1255	91.1439
BOLD	Prefrontal	7	association	69	0.51891	91.4889	0.0372744	6.30328	13.9214	1.90201	42.6199	76.1993
BOLD	Somatomotor	7	association	70	0.606418	103.792	0.0245136	5.26825	24.738	4.61095	87.4539	90.4059
BOLD	Somatomotor	7	association	71	0.608682	107.125	0.0158043	6.41716	38.5138	4.30486	98.893	88.5609
BOLD	Somatomotor	7	association	72	0.533496	85.9431	0.0304248	6.02539	17.5349	1.06932	63.2841	71.7712
BOLD	Somatomotor	7	association	73	0.553107	84.325	0.0388669	2.94655	14.2308	1.63751	45.0185	74.9077
BOLD	Somatomotor	7	association	74	0.606226	102.033	0.0309723	5.62671	19.5732	4.00471	69.5572	87.0849
BOLD	Somatomotor	3	sensory	75	0.430693	120.592	0.0286176	6.32873	15.0499	6.49288	50.1845	94.8339
BOLD	Somatomotor	3	sensory	76	0.347895	111.742	0.0328473	7.22711	10.5913	4.46121	21.7712	89.2989
BOLD	Somatomotor	3	sensory	77	0.602127	112.936	0.0174178	6.17028	34.5697	5.4189	97.6015	91.8819
BOLD	Somatomotor	3	sensory	78	0.331928	107.389	0.0201741	6.91219	16.4532	4.03474	57.0111	87.4539
BOLD	Somatomotor	3	sensory	79	0.330744	105.217	0.0233302	7.1249	14.1767	3.60941	44.8339	85.0554
BOLD	Somatomotor	3	sensory	80	0.405864	108.806	0.0332409	5.1522	12.2097	5.68797	33.2103	92.8044
BOLD	Somatomotor	3	sensory	81	0.642161	95.6194	0.0180907	5.04136	35.4968	3.19744	97.9705	83.2103
BOLD	Somatomotor	7	association	82	0.610068	90.55	0.040898	4.9731	14.9168	2.22195	49.8155	78.0443
BOLD	Prefrontal	4	association	83	0.594831	94.6694	0.0354085	4.28498	16.7991	3.54014	59.4096	84.8708
BOLD	Somatomotor	4	association	84	0.53698	86.6958	0.0482748	3.39572	11.1234	2.11909	26.3838	77.4908
BOLD	Somatomotor	3	sensory	85	0.573011	112.733	0.0213512	6.33845	26.8374	5.24313	90.5904	91.5129
BOLD	Somatomotor	4	association	86	0.619609	90.9639	0.0310154	3.98715	19.9775	2.87521	71.0332	81.3653
BOLD	Somatomotor	4	association	87	0.646532	97.3333	0.025055	4.60682	25.8045	3.87107	89.4834	86.3469
BOLD	Somatomotor	3	sensory	88	0.5123	106.158	0.0213083	5.87568	24.0423	4.53706	84.8708	89.8524
BOLD	Somatomotor	3	sensory	89	0.367937	99.7806	0.0275288	7.25506	13.3655	2.79537	40.0369	80.8118
BOLD	Somatomotor	3	sensory	90	0.421353	101.647	0.0221309	5.25855	19.0391	4.21166	68.0812	88.0074
BOLD	Somatomotor	3	sensory	91	0.409134	98.6278	0.0181229	6.87817	22.5756	2.78094	81.3653	80.6273
BOLD	Somatomotor	3	sensory	92	0.664995	89.0389	0.0231948	7.68645	28.67	1.241	91.8819	72.6937
BOLD	Somatomotor	4	association	93	0.665244	73.1472	0.0261953	5.33244	25.3956	-1.19135	88.7454	54.428
BOLD	Somatomotor	3	sensory	94	0.506564	90.1194	0.0303464	3.95936	16.6927	2.68211	58.1181	80.0738
BOLD	Somatomotor	4	association	95	0.615852	81.5389	0.0343935	5.38714	17.9061	0.378473	64.5756	68.2657
BOLD	Somatomotor	7	association	96	0.522588	97.05	0.0687867	5.49717	7.59722	3.19255	7.74908	83.0258
BOLD	Somatomotor	4	association	97	0.57106	88.9472	0.040957	5.12044	13.9429	1.845	43.1734	75.8303
BOLD	Somatomotor	4	association	98	0.633155	75.175	0.0318164	3.7072	19.9003	-1.16665	70.6642	54.6125
BOLD	Somatomotor	3	sensory	99	0.579538	89.9139	0.0358424	4.95111	16.1691	2.10334	54.797	77.1218
BOLD	Somatomotor	3	sensory	100	0.649814	85.4833	0.0227452	5.00211	28.5693	1.19616	91.5129	72.3247
BOLD	Somatomotor	3	sensory	101	0.455094	92.9528	0.0241125	6.031	18.8738	2.23061	67.3432	78.2288
BOLD	Somatomotor	3	sensory	102	0.507566	87.8944	0.0238138	5.85231	21.314	1.43438	76.3838	73.9852
BOLD	Somatomotor	4	association	103	0.637181	70.925	0.0388719	4.05833	16.3918	-2.11294	56.8266	45.203
BOLD	Somatomotor	3	sensory	104	0.556498	79.2639	0.0229207	3.58039	24.2793	-0.0659457	85.9779	64.9446
BOLD	Somatomotor	4	association	105	0.69415	68.7111	0.0283998	3.15719	24.4421	-3.41724	86.7159	30.2583
BOLD	Somatomotor	4	association	106	0.687488	63.625	0.0191161	3.22096	35.9638	-4.92865	98.155	19.9262
BOLD	Prefrontal	1	association	107	0.560376	93.5	0.0512485	4.81162	10.9345	2.90963	24.3542	81.5498
BOLD	Somatomotor	3	sensory	108	0.602828	73.05	0.0264799	4.69198	22.7655	-1.37469	82.1033	51.845
BOLD	Somatomotor	4	association	109	0.619229	70.2056	0.0347558	3.49686	17.8166	-2.65794	63.8376	38.9299
BOLD	Somatomotor	4	association	110	0.55403	89.3458	0.035179	2.9051	15.7489	3.38915	52.952	83.9483
BOLD	Somatomotor	3	sensory	111	0.491641	75.6722	0.0376238	3.73478	13.0673	-1.0249	38.3764	57.1956
BOLD	Somatomotor	5	association	112	0.671414	68.8667	0.0453003	5.57851	14.8214	-1.90613	49.262	46.679
BOLD	Somatomotor	4	association	113	0.684181	59.3889	0.0281919	2.39194	24.2687	-8.40786	85.6089	5.71956
BOLD	Somatomotor	3	sensory	114	0.527546	73.7111	0.0338722	6.32188	15.5746	-0.915691	52.583	58.1181
BOLD	Somatomotor	5	association	115	0.725581	67.2083	0.0270943	4.1718	26.7798	-2.94637	90.4059	35.6089
BOLD	Somatomotor	5	association	116	0.59058	65.4472	0.0311952	6.07659	18.9317	-2.31261	67.7122	41.8819
BOLD	Somatomotor	4	association	117	0.639287	54.1778	0.0302431	1.5061	21.1382	-16.8131	75.0923	0.369004
BOLD	Somatomotor	5	association	118	0.635448	62.8722	0.0343473	2.96015	18.5007	-5.6172	66.4207	15.8672
BOLD	Somatomotor	4	association	119	0.673567	59.8778	0.0256507	2.31411	26.2592	-8.47936	89.8524	5.16605
BOLD	Somatomotor	1	association	120	0.577913	92.2889	0.0553675	3.12319	10.4378	4.09481	21.0332	87.8229
BOLD	Somatomotor	5	association	121	0.66891	61.1111	0.0344249	3.61345	19.431	-5.08902	69.0037	18.2657
BOLD	Somatomotor	1	association	122	0.612451	69.6389	0.0357578	3.13912	17.1278	-3.14136	61.4391	32.6568
BOLD	Somatomotor	5	association	123	0.590267	65.5972	0.0348628	4.22376	16.9312	-3.29157	60.5166	31.1808
BOLD	Somatomotor	4	association	124	0.715235	61.9722	0.0222214	2.6377	32.1868	-6.6451	96.679	11.2546
BOLD	Somatomotor	5	association	125	0.687042	58.1556	0.0330027	2.65177	20.8178	-8.04914	74.1697	7.19557
BOLD	Somatomotor	5	association	126	0.664879	65.7222	0.0217699	3.23595	30.5412	-4.25772	95.3875	25.4613
BOLD	Somatomotor	1	association	127	0.672651	52.2	0.0317431	2.95708	21.1905	-9.23207	75.6458	3.32103
BOLD	Somatomotor	5	association	128	0.616677	63.6917	0.0295824	3.46496	20.8461	-4.56235	74.3542	22.5092
BOLD	Somatomotor	1	association	129	0.602472	89.8056	0.0480568	4.2653	12.5367	2.41614	35.6089	78.9668
BOLD	Somatomotor	1	association	130	0.706315	58.0861	0.0315669	2.56122	22.3752	-8.36083	80.4428	5.90406
BOLD	Somatomotor	1	association	131	0.593711	51.5167	0.0403602	3.92013	14.7103	-7.13837	48.3395	9.5941
BOLD	Somatomotor	5	association	132	0.669838	48.9167	0.0368361	3.10836	18.1843	-9.83907	65.4982	2.39852
BOLD	Somatomotor	5	association	133	0.62868	52.8139	0.0297393	2.828	21.1397	-9.43639	75.2768	2.95203
BOLD	Somatomotor	1	association	134	0.687548	51.3722	0.0278404	3.19752	24.696	-8.79675	87.0849	4.05904
BOLD	Somatomotor	5	association	135	0.675002	52.9222	0.0328087	1.80404	20.5739	-14.7323	73.4317	0.553506
BOLD	Prefrontal	1	association	136	0.632861	79.5306	0.0386403	3.75146	16.3783	0.00814498	56.6421	65.4982
BOLD	Somatomotor	5	association	137	0.661195	61.4722	0.0255482	2.65455	25.8803	-6.79128	89.6679	11.0701
BOLD	Somatomotor	1	association	138	0.577498	68.9694	0.0422566	5.07597	13.6665	-2.07459	41.1439	45.572
BOLD	Somatomotor	1	association	139	0.697162	49.9278	0.0186589	3.22231	37.3634	-9.17734	98.524	3.50554
BOLD	Auditory	6	association	140	0.648513	53.7	0.0447733	4.09622	14.4844	-6.29849	47.786	11.9926
BOLD	Somatomotor	1	association	141	0.637802	53.3389	0.028325	2.67247	22.5173	-9.78911	81.1808	2.58303
BOLD	Somatomotor	1	association	142	0.603113	50.2556	0.035568	5.08445	16.9566	-5.75174	60.8856	14.5756
BOLD	Somatomotor	1	association	143	0.688888	48.6056	0.0301788	1.83634	22.8269	-16.8239	82.6568	0.184502
BOLD	Somatomotor	5	association	144	0.623319	51.3667	0.0349162	2.19027	17.8518	-12.8447	64.0221	1.47601
BOLD	Prefrontal	1	association	145	0.607998	79.2333	0.0401935	5.96416	15.1268	-0.0447116	50.738	65.1292
BOLD	Somatomotor	5	association	146	0.662875	52.175	0.0301221	3.59169	22.0062	-7.60783	78.4133	8.48708
BOLD	Somatomotor	5	association	147	0.640983	49.7972	0.0357949	3.3432	17.9071	-8.88453	64.7601	3.69004
BOLD	Somatomotor	1	association	148	0.623469	57.1306	0.023634	4.35627	26.3802	-5.135	90.2214	18.0812
BOLD	Somatomotor	6	association	149	0.612808	51.8972	0.0468209	2.73803	13.0884	-10.0813	38.7454	2.21402
BOLD	Somatomotor	1	association	150	0.649649	52.8	0.0219717	4.82449	29.5676	-5.53427	93.5424	16.2362
BOLD	Somatomotor	1	association	151	0.679187	47.5306	0.0274404	3.9013	24.7514	-8.19455	87.6384	6.64207
BOLD	Somatomotor	5	association	152	0.670874	48.2639	0.0298713	2.24259	22.4588	-13.9286	80.8118	0.922509
BOLD	Medial	1	association	153	0.562471	75.0556	0.0279901	2.62723	20.0953	-1.69168	71.7712	48.524
BOLD	Auditory	6	association	154	0.616841	53.2361	0.0445832	5.0964	13.8357	-5.15342	41.8819	17.8967
BOLD	Auditory	6	association	155	0.610738	52.15	0.035758	3.55774	17.0798	-7.68746	61.2546	8.30258
BOLD	Somatomotor	1	association	156	0.601074	54.5333	0.0203032	4.82429	29.6049	-5.17521	93.9114	17.3432
BOLD	Somatomotor	1	association	157	0.638965	47.5333	0.0305586	4.01454	20.9095	-7.96272	74.5387	7.74908
BOLD	Medial	1	association	158	0.596743	56.0139	0.0162319	5.18277	36.7637	-4.53158	98.3395	22.8782
BOLD	Somatomotor	6	association	159	0.65386	50.3	0.0318573	2.00974	20.5246	-14.5292	73.0627	0.738007
BOLD	Somatomotor	6	association	160	0.643725	55.7528	0.0286803	4.0577	22.4448	-5.85239	80.6273	13.8376
BOLD	Somatomotor	6	association	161	0.629606	50.0333	0.0305394	2.24996	20.6162	-13.0965	73.6162	1.29151
BOLD	Medial	1	association	162	0.564232	70.9611	0.0302456	3.28547	18.655	-2.59899	66.6052	39.4834
BOLD	Somatomotor	6	association	163	0.613889	51.2639	0.0427166	3.84581	14.3712	-7.34205	46.679	8.85609
BOLD	Medial	1	association	164	0.627707	58.7472	0.0197088	2.39745	31.849	-8.6562	95.941	4.79705
BOLD	Somatomotor	6	association	165	0.588342	52.6833	0.0425329	3.81054	13.8326	-7.0375	41.6974	10.3321
BOLD	Somatomotor	1	association	166	0.660129	48.7222	0.0321068	4.70433	20.5604	-6.54243	73.2472	11.6236
BOLD	Somatomotor	1	association	167	0.626101	52.7	0.0264088	4.72193	23.7081	-5.67564	83.9483	15.4982
BOLD	Medial	1	association	168	0.582404	75.7972	0.0262659	3.76458	22.1734	-0.983583	79.3358	57.3801
BOLD	Auditory	6	association	169	0.572399	52.8639	0.0458861	4.95547	12.4743	-5.37509	35.0554	16.6052
BOLD	Somatomotor	6	association	170	0.604096	59.8028	0.0286479	3.66182	21.087	-5.37908	74.9077	16.4207
BOLD	Medial	1	association	171	0.611257	54.6222	0.0243365	4.38034	25.1169	-5.67941	88.3764	15.3137
BOLD	Auditory	6	association	172	0.571367	53.2861	0.04792	5.17681	11.9234	-5.06371	31.5498	18.6347
BOLD	Medial	1	association	173	0.593358	51.1694	0.0279441	2.66411	21.2337	-10.6341	76.0148	2.02952
BOLD	Medial	1	association	174	0.628735	55.0611	0.0326224	5.99618	19.2731	-4.07575	68.2657	26.1993
BOLD	Somatomotor	6	association	175	0.559353	57.1111	0.030899	3.16157	18.1026	-7.08157	65.3137	9.7786
BOLD	Visual	6	association	176	0.58507	58.4278	0.037669	3.74673	15.5319	-5.62417	52.3985	15.6827
BOLD	Somatomotor	6	association	177	0.555721	57.625	0.0277352	4.63932	20.0367	-4.71513	71.4022	21.9557
BOLD	Medial	1	association	178	0.597891	73.8194	0.0250415	5.40987	23.876	-1.05004	84.3173	56.8266
BOLD	Medial	6	association	179	0.58316	56.1722	0.0357178	4.70374	16.3269	-4.95941	55.3506	19.5572
BOLD	Medial	1	association	180	0.579458	62.9597	0.0291558	3.32576	19.8745	-4.97338	70.4797	19.3727
BOLD	Auditory	6	association	181	0.549246	56.9972	0.0313384	5.02706	17.5263	-4.47633	63.0996	23.0627
BOLD	Medial	1	association	182	0.608845	65.0556	0.0252929	3.27034	24.0717	-4.4168	85.0554	23.9852
BOLD	Visual	6	association	183	0.520361	60.1833	0.054744	5.15588	9.50536	-3.74653	15.6827	27.8598
BOLD	Auditory	6	association	184	0.563079	51.6556	0.0474748	5.2123	11.8606	-5.34206	31.1808	16.7897
BOLD	Medial	1	association	185	0.633368	55.0333	0.0262723	3.04938	24.1079	-8.02349	85.4244	7.56458
BOLD	Visual	6	association	186	0.528005	63.7556	0.0567264	4.34142	9.30792	-3.62657	14.7601	28.9668
BOLD	Medial	1	association	187	0.64867	53.0667	0.0209105	3.69035	31.0213	-7.16283	95.572	9.40959
BOLD	Medial	1	association	188	0.597072	77.5528	0.0357059	5.89566	16.7219	-0.33028	58.3026	62.9151
BOLD	Medial	6	association	189	0.558637	58.8417	0.0432616	5.04995	12.913	-4.0908	37.6384	26.0148
BOLD	Medial	1	association	190	0.561544	52.9944	0.0603349	3.1477	9.30712	-8.4206	14.5756	5.53506
BOLD	Visual	6	association	191	0.534989	65.1306	0.0317636	3.78583	16.8428	-3.79559	59.7786	27.6753
BOLD	Visual	6	association	192	0.537209	63.4306	0.0512744	4.94032	10.4771	-3.25271	21.2177	31.5498
BOLD	Visual	6	association	193	0.486131	60.8917	0.0484983	3.73755	10.0237	-4.97875	19.3727	19.1882
BOLD	Medial	6	association	194	0.526283	60.0972	0.0494644	4.8325	10.6396	-4.01506	22.1402	26.3838
BOLD	Visual	6	association	195	0.511927	56.5083	0.0459185	6.29604	11.1486	-3.65177	27.1218	28.5978
BOLD	Medial	1	association	196	0.640922	68.2958	0.0218907	5.34762	29.2783	-2.09517	92.6199	45.3875
BOLD	Medial	6	association	197	0.597258	58.1528	0.0316878	3.43573	18.8482	-6.21329	67.1587	12.3616
BOLD	Medial	6	association	198	0.639651	51.5889	0.0286193	2.32189	22.3504	-12.0208	80.2583	1.66052
BOLD	Medial	6	association	199	0.594595	68.4861	0.0314358	5.11118	18.9146	-2.15486	67.5277	44.2804
BOLD	Visual	6	association	200	0.486128	60.7917	0.032258	4.66981	15.07	-4.00623	50.5535	26.5683
BOLD	Medial	1	association	201	0.63058	71.6167	0.0294156	6.08568	21.437	-1.29539	76.7528	53.1365
BOLD	Lateral	6	association	202	0.519804	59.4	0.0450544	5.18675	11.5373	-3.87526	29.8893	27.4908
BOLD	Visual	6	association	203	0.443772	61.8722	0.053325	3.66044	8.32203	-4.81576	10.1476	21.0332
BOLD	Medial	6	association	204	0.524295	65.05	0.0354229	6.0343	14.801	-2.39464	49.0775	40.9594
BOLD	Visual	6	association	205	0.473076	67.4611	0.0383759	4.78647	12.3274	-2.51519	33.3948	40.0369
BOLD	Visual	6	association	206	0.491408	62.1583	0.0397545	4.79585	12.3611	-3.61597	33.5793	29.1513
BOLD	Visual	6	association	207	0.496646	53.3917	0.0438391	3.24663	11.3288	-8.04168	29.1513	7.38007
BOLD	Visual	6	association	208	0.463121	64.4	0.0441236	6.82536	10.496	-2.21234	21.4022	43.9114
BOLD	Medial	6	association	209	0.641694	62.9139	0.0281586	3.73665	22.7885	-4.43877	82.2878	23.6162
BOLD	Medial	6	association	210	0.609133	48.8306	0.0263754	4.38043	23.0948	-7.00147	83.2103	10.5166
BOLD	Visual	6	association	211	0.50636	63.1	0.0456611	6.86747	11.0895	-2.38807	26.0148	41.1439
BOLD	Medial	1	association	212	0.603231	73.9722	0.0219755	4.56991	27.4502	-1.2096	90.7749	54.2435
BOLD	Medial	6	association	213	0.539277	59.1278	0.0330207	5.59487	16.3315	-3.64123	55.5351	28.7823
BOLD	Medial	1	association	214	0.62212	56.2556	0.0282371	3.98942	22.032	-5.82653	78.5978	14.0221
BOLD	Medial	6	association	215	0.492608	59.2333	0.0441614	4.16327	11.1547	-4.86796	27.3063	20.6642
BOLD	Visual	6	association	216	0.485971	66.3	0.03359	4.48112	14.4677	-2.94569	47.6015	35.7934
BOLD	Visual	6	association	217	0.494672	65.6722	0.031347	4.3312	15.7805	-3.1926	53.321	32.2878
BOLD	Visual	6	association	218	0.527861	60.5833	0.0219216	4.2539	24.0795	-4.4469	85.2399	23.4317
BOLD	Visual	6	association	219	0.518505	63.5361	0.0264508	4.99647	19.6027	-3.19504	69.7417	32.1033
BOLD	Visual	6	association	220	0.503173	68.9639	0.0301729	5.35762	16.6763	-1.96656	57.9336	46.31
BOLD	Visual	6	association	221	0.478921	67.5611	0.038152	5.38539	12.553	-2.2169	35.7934	43.7269
BOLD	Medial	2	sensory	222	0.572549	53.1306	0.0269213	3.27512	21.2675	-8.05145	76.1993	7.01107
BOLD	Medial	6	association	223	0.545577	67.0417	0.0601775	4.29756	9.06614	-2.89893	12.9151	36.1624
BOLD	Visual	6	association	224	0.522931	68.7083	0.0407748	5.95564	12.8249	-1.81201	36.9004	47.2325
BOLD	Medial	2	sensory	225	0.570388	64.2083	0.0580216	5.1892	9.8306	-2.94682	18.2657	35.4244
BOLD	Medial	6	association	226	0.568945	56.0278	0.0265632	2.82958	21.4186	-8.29531	76.5683	6.08856
BOLD	Medial	6	association	227	0.517397	58.4361	0.0390645	3.46228	13.2447	-6.08381	39.6679	12.9151
BOLD	Visual	6	association	228	0.445771	67.3139	0.0358889	3.96633	12.4208	-3.07239	34.3173	33.7638
BOLD	Visual	6	association	229	0.512015	61.7361	0.022037	3.43714	23.2343	-5.16822	83.3948	17.7122
BOLD	Medial	6	association	230	0.511401	64.775	0.03678	4.23179	13.9043	-3.47962	42.4354	29.8893
BOLD	Visual	6	association	231	0.469551	73.1667	0.0296619	4.43952	15.8301	-1.42658	53.69	51.476
BOLD	Visual	6	association	232	0.470771	65.5278	0.0237919	4.47833	19.787	-3.11996	70.2952	33.0258
BOLD	Visual	6	association	233	0.531084	74.7958	0.0233892	4.1173	22.7064	-1.14254	81.9188	55.3506
BOLD	Visual	6	association	234	0.450729	67.5167	0.0476665	5.20183	9.45588	-2.30368	15.4982	42.4354
BOLD	Visual	6	association	235	0.490323	65.1083	0.0284705	3.02388	17.2221	-4.75934	62.1771	21.7712
BOLD	Medial	2	sensory	236	0.599924	68.3611	0.0382186	7.35761	15.6971	-1.51393	52.7675	50.5535
BOLD	Medial	2	sensory	237	0.511127	74.0556	0.039505	3.55125	12.9383	-1.53311	38.0074	50.1845
BOLD	Medial	2	sensory	238	0.557683	73.9597	0.0361728	3.69846	15.4172	-1.498	52.0295	50.738
BOLD	Medial	6	association	239	0.466147	69.1389	0.0571342	4.52563	8.15882	-2.28943	9.5941	42.8044
BOLD	Medial	2	sensory	240	0.530223	68.6389	0.0442853	6.39639	11.9729	-1.69801	31.9188	48.3395
BOLD	Visual	6	association	241	0.50025	71.5056	0.035587	3.282	14.0571	-2.43585	43.9114	40.2214
BOLD	Visual	6	association	242	0.514324	69.5458	0.0512383	4.70538	10.0379	-2.11549	19.7417	45.0185
BOLD	Visual	6	association	243	0.497063	71.9583	0.0391832	4.08042	12.6856	-1.84826	36.5314	47.048
BOLD	Visual	6	association	244	0.48768	74.0278	0.0433637	5.15083	11.2463	-1.0624	28.2288	56.4576
BOLD	Visual	6	association	245	0.474699	70.2222	0.0429257	5.24956	11.0586	-1.76734	25.6458	47.786
BOLD	Medial	2	sensory	246	0.474522	86.4583	0.033654	7.84849	14.1	0.886583	44.0959	70.4797
BOLD	Visual	6	association	247	0.529659	72.8333	0.0343697	5.20159	15.4107	-1.28166	51.845	53.5055
BOLD	Visual	6	association	248	0.448494	68.5583	0.0494469	4.79922	9.07022	-2.27988	13.0996	43.1734
BOLD	Medial	2	sensory	249	0.463527	94.3313	0.0826733	8.84183	5.60673	1.67741	3.13653	75.2768
BOLD	Medial	6	association	250	0.441978	76.0833	0.0699156	6.33779	6.32159	-0.539094	4.79705	61.2546
BOLD	Medial	6	association	251	0.452	80.5139	0.0668914	6.41074	6.75721	0.158155	5.71956	66.7897
BOLD	Visual	6	association	252	0.529664	76.4889	0.0369857	7.34819	14.3208	-0.409776	45.7565	62.3616
BOLD	Medial	2	sensory	253	0.423875	86.8503	0.0763542	7.51692	5.55143	0.977835	2.58303	71.2177
BOLD	Visual	6	association	254	0.471755	76.4667	0.0583085	4.39076	8.09068	-0.690845	9.04059	59.9631
BOLD	Visual	6	association	255	0.474388	73.2722	0.0675121	4.75181	7.02671	-1.31061	6.64207	52.952
BOLD	Visual	6	association	256	0.535018	74.0639	0.0370859	4.0402	14.4264	-1.34551	47.417	52.214
BOLD	Visual	6	association	257	0.483996	72.5722	0.0384486	5.65228	12.5881	-1.22566	36.1624	53.8745
BOLD	Visual	6	association	258	0.543198	73.1556	0.0398854	6.4829	13.619	-0.978644	40.5904	57.5646
BOLD	Visual	6	association	259	0.484146	71.4528	0.0631774	7.00402	7.66328	-1.14894	7.93358	54.9815
BOLD	Medial	6	association	260	0.504801	80.1786	0.0949028	5.45367	5.31914	0.124425	1.47601	66.4207
BOLD	Medial	2	sensory	261	0.360765	77.8135	0.0785405	7.27751	4.59337	-0.231742	0.738007	64.0221
BOLD	Visual	6	association	262	0.480917	77.75	0.0435834	6.68795	11.0344	-0.261665	25.4613	63.8376
BOLD	Visual	6	association	263	0.459057	72.1444	0.049208	5.1136	9.32892	-1.43843	15.1292	51.2915
BOLD	Visual	6	association	264	0.516176	82.4414	0.0510096	12.5424	10.1192	0.234514	19.9262	66.9742
BOLD	Visual	6	association	265	0.47735	77.9375	0.0589795	7.61928	8.09349	-0.205072	9.22509	64.3911
BOLD	Visual	6	association	266	0.480931	84.8194	0.0239611	8.42151	20.0714	0.63165	71.5867	69.1882
BOLD	Visual	6	association	267	0.474107	85.7319	0.0875843	5.1786	5.41315	1.2034	1.66052	72.5092
BOLD	Medial	6	association	268	0.451458	74.4244	0.0605957	7.06059	7.45033	-0.718866	7.38007	59.7786
BOLD	Visual	6	association	269	0.460486	69.6319	0.0732151	7.85788	6.28949	-1.25582	4.61255	53.69
BOLD	Medial	6	association	270	0.558035	71.85	0.0424095	4.88356	13.1582	-1.56648	39.1144	49.8155
BOLD	Somatomotor	7	association	271	0.568973	28.8194	0.0531109	3.72093	10.7129	-13.6204	22.6937	1.10701
BOLD	Prefrontal	7	association	272	0.517834	64.2778	0.0259802	9.32348	19.9319	-1.63268	70.8487	49.4465
BOLD	Somatomotor	7	association	273	0.543131	45.975	0.0487991	6.03186	11.1299	-5.55799	26.5683	16.0517
BOLD	Prefrontal	7	association	274	0.538935	71.5926	0.0387105	7.11055	13.9222	-1.11207	42.8044	55.7196
BOLD	Prefrontal	7	association	275	0.512544	61.2824	0.0459874	10.3801	11.1453	-1.75505	26.9373	47.9705
BOLD	Somatomotor	7	association	276	0.495254	63.5389	0.0482813	5.31129	10.2577	-3.00513	20.2952	34.3173
BOLD	Somatomotor	3	sensory	277	0.450079	73.9694	0.0436941	4.89863	10.3007	-1.129	20.6642	55.5351
BOLD	Somatomotor	3	sensory	278	0.445745	68.8889	0.0478456	4.5137	9.31633	-2.35087	14.9446	41.6974
BOLD	Somatomotor	3	sensory	279	0.530593	61.1611	0.033419	5.98149	15.877	-3.06594	53.8745	33.9483
BOLD	Somatomotor	7	association	280	0.482986	68.7191	0.0582829	8.33944	8.28691	-1.29276	9.9631	53.321
BOLD	Prefrontal	7	association	281	0.482364	65.5417	0.0625758	11.5347	7.70846	-1.21012	8.48708	54.059
BOLD	Prefrontal	7	association	282	0.55095	67.0306	0.065052	5.39692	8.46938	-2.31048	10.7011	42.0664
BOLD	Prefrontal	7	association	283	0.435872	64.7546	0.0602547	6.8533	7.23382	-2.15157	7.01107	44.4649
BOLD	Somatomotor	7	association	284	0.517126	72.8819	0.0360873	5.03055	14.3299	-1.31557	46.1255	52.7675
BOLD	Somatomotor	7	association	285	0.523421	70.5818	0.0295994	8.47216	17.6835	-1.05265	63.6531	56.6421
BOLD	Somatomotor	7	association	286	0.549886	75.15	0.0440898	3.93013	12.472	-1.10683	34.8708	55.9041
BOLD	Somatomotor	3	sensory	287	0.447732	78.3556	0.0260772	6.61234	17.1695	-0.173077	61.6236	64.5756
BOLD	Somatomotor	3	sensory	288	0.405988	86.3611	0.0341369	4.09636	11.8929	1.67493	31.3653	75.0923
BOLD	Somatomotor	3	sensory	289	0.426563	83.2111	0.0261102	3.50289	16.337	1.05944	55.9041	71.5867
BOLD	Somatomotor	3	sensory	290	0.528085	96.3611	0.019099	4.27921	27.6499	3.94024	90.9594	86.9004
BOLD	Prefrontal	7	association	291	0.495573	68.059	0.0440699	5.67181	11.2452	-2.01717	28.0443	46.1255
BOLD	Somatomotor	3	sensory	292	0.419941	72.0333	0.0470296	4.72251	8.92928	-1.58108	12.1771	49.631
BOLD	Somatomotor	7	association	293	0.490642	71.975	0.0265259	5.12753	18.4967	-1.46757	66.2362	51.107
BOLD	Prefrontal	7	association	294	0.496897	75.4198	0.046279	6.02101	10.737	-0.677668	23.2472	60.3321
BOLD	Somatomotor	7	association	295	0.477487	73.6694	0.0337482	6.69006	14.1485	-0.871526	44.4649	58.6716
BOLD	Somatomotor	7	association	296	0.531028	91.0889	0.0180104	3.09102	29.4846	3.74921	93.1734	85.6089
BOLD	Somatomotor	7	association	297	0.51127	84.9708	0.0343497	6.15015	14.8843	0.889544	49.4465	70.8487
BOLD	Somatomotor	3	sensory	298	0.436702	75.95	0.0497957	6.37253	8.76987	-0.557079	11.8081	60.8856
BOLD	Somatomotor	3	sensory	299	0.448551	99.8778	0.0249353	4.7412	17.9886	4.29802	64.9446	88.3764
BOLD	Prefrontal	7	association	300	0.575779	68.7139	0.0356041	3.76233	16.1717	-2.86687	54.9815	36.7159
BOLD	Somatomotor	3	sensory	301	0.406495	82.9321	0.0456722	5.36895	8.90027	0.639249	11.9926	69.3727
BOLD	Somatomotor	3	sensory	302	0.429191	95.5806	0.0326163	3.55941	13.1588	4.51775	39.2989	89.6679
BOLD	Prefrontal	7	association	303	0.541275	92.1542	0.0443866	3.76315	12.1946	3.36265	33.0258	83.7638
BOLD	Somatomotor	7	association	304	0.526257	98.3444	0.0222504	2.53383	23.6516	7.43714	83.5793	96.1255
BOLD	Somatomotor	3	sensory	305	0.514894	116.239	0.0145483	3.68101	35.3921	9.98064	97.786	99.0775
BOLD	Somatomotor	7	association	306	0.455315	82.8444	0.047845	3.96655	9.51646	0.843162	15.8672	70.2952
BOLD	Somatomotor	7	association	307	0.529757	71.4583	0.0351712	4.7247	15.0622	-1.70205	50.369	48.155
BOLD	Somatomotor	7	association	308	0.550456	90.5667	0.030034	5.79088	18.3278	1.91105	65.8672	76.3838
BOLD	Somatomotor	7	association	309	0.479941	83.6556	0.0325062	6.27547	14.7646	0.66219	48.524	69.5572
BOLD	Somatomotor	3	sensory	310	0.371171	96.5056	0.0452496	5.45747	8.20274	3.11601	9.7786	82.4723
BOLD	Somatomotor	3	sensory	311	0.358555	93.4028	0.0363055	5.3868	9.87603	2.5809	18.6347	79.7048
BOLD	Somatomotor	3	sensory	312	0.468619	104.253	0.0186698	3.10894	25.1004	7.96181	88.1919	96.8635
BOLD	Prefrontal	7	association	313	0.482308	82.9042	0.0521937	4.06774	9.24074	0.836869	14.3911	70.1107
BOLD	Somatomotor	3	sensory	314	0.385904	101.861	0.0355055	4.10196	10.8688	5.45132	23.9852	92.0664
BOLD	Somatomotor	3	sensory	315	0.538066	113.097	0.0141189	5.49797	38.1096	6.11085	98.7085	93.9114
BOLD	Prefrontal	7	association	316	0.457802	87.8009	0.0563461	3.94048	8.12483	2.10658	9.40959	77.3063
BOLD	Somatomotor	3	sensory	317	0.319226	97.0278	0.0294214	5.92284	10.8501	2.95936	23.8007	81.7343
BOLD	Somatomotor	7	association	318	0.546457	97.2389	0.0239486	4.54815	22.8179	3.90024	82.4723	86.7159
BOLD	Somatomotor	7	association	319	0.458732	80.8972	0.0531458	3.42005	8.63157	0.408539	11.0701	68.4502
BOLD	Somatomotor	7	association	320	0.526162	90.6778	0.0304042	3.72099	17.3055	3.00398	62.3616	82.1033
BOLD	Somatomotor	7	association	321	0.507594	84.4458	0.0461738	5.36632	10.9931	0.921644	24.9077	71.0332
BOLD	Somatomotor	3	sensory	322	0.453693	98.9861	0.0232437	4.86384	19.519	4.00633	69.1882	87.2694
BOLD	Somatomotor	3	sensory	323	0.320063	96.4278	0.0286117	5.65648	11.1864	2.99264	27.6753	81.9188
BOLD	Somatomotor	3	sensory	324	0.524017	116.903	0.023316	4.18056	22.4745	8.94683	80.9963	97.786
BOLD	Somatomotor	3	sensory	325	0.380564	110.081	0.0206684	3.65085	18.4129	8.37629	66.0517	97.2325
BOLD	Prefrontal	7	association	326	0.541554	93.275	0.0421384	6.00453	12.8518	2.2941	37.4539	78.4133
BOLD	Somatomotor	3	sensory	327	0.491467	110.55	0.0171155	2.57674	28.7148	12.0501	92.0664	99.8155
BOLD	Somatomotor	3	sensory	328	0.434289	121.031	0.0136894	3.86678	31.7244	10.7403	95.7565	99.4465
BOLD	Somatomotor	7	association	329	0.545163	115.083	0.0246682	8.38923	22.0998	4.24155	78.9668	88.1919
BOLD	Prefrontal	7	association	330	0.480008	92.8833	0.0625662	4.66711	7.67201	2.86759	8.11808	81.1808
BOLD	Somatomotor	3	sensory	331	0.324218	107.525	0.0328911	4.93154	9.85732	5.68281	18.4502	92.6199
BOLD	Somatomotor	7	association	332	0.529555	92.3667	0.0382952	5.79617	13.8282	2.21986	41.5129	77.8598
BOLD	Somatomotor	7	association	333	0.52923	87.5556	0.0485503	5.89208	10.9007	1.36718	24.1697	73.4317
BOLD	Somatomotor	7	association	334	0.509002	85.4028	0.0452467	5.67732	11.2495	1.03971	28.4133	71.4022
BOLD	Somatomotor	3	sensory	335	0.305658	103.611	0.0325329	4.16569	9.39535	5.78802	15.3137	93.1734
BOLD	Somatomotor	3	sensory	336	0.314649	107.553	0.0280442	4.66139	11.2198	6.01811	27.8598	93.7269
BOLD	Somatomotor	3	sensory	337	0.553744	106.967	0.0161691	4.08262	34.2471	6.7277	97.417	95.0185
BOLD	Somatomotor	3	sensory	338	0.352166	117.544	0.033089	4.08027	10.643	9.324	22.3247	98.3395
BOLD	Somatomotor	3	sensory	339	0.496117	123.894	0.0167024	4.25824	29.7034	10.4255	94.4649	99.262
BOLD	Prefrontal	7	association	340	0.561638	98.0278	0.0411487	7.56269	13.649	2.44989	40.9594	79.1513
BOLD	Somatomotor	3	sensory	341	0.596994	102.636	0.0195874	5.96783	30.4785	3.87681	95.0185	86.5314
BOLD	Somatomotor	7	association	342	0.60173	102.739	0.0296547	7.42312	20.2912	3.13061	72.5092	82.6568
BOLD	Somatomotor	7	association	343	0.552744	92.9611	0.0488098	6.60992	11.3244	2.0365	28.9668	76.7528
BOLD	Somatomotor	7	association	344	0.538223	91.4958	0.0433699	7.59851	12.4101	1.57871	34.1328	74.5387
BOLD	Somatomotor	7	association	345	0.56109	94.4944	0.039616	7.28883	14.1632	2.05718	44.6494	76.9373
BOLD	Somatomotor	3	sensory	346	0.4339	125.125	0.0265161	4.79302	16.3636	9.51905	56.2731	98.524
BOLD	Somatomotor	3	sensory	347	0.369135	117.153	0.0285678	4.06909	12.9214	9.25336	37.8229	97.9705
BOLD	Somatomotor	3	sensory	348	0.56633	117.072	0.0129591	3.81198	43.7012	9.85635	99.4465	98.893
BOLD	Somatomotor	3	sensory	349	0.33071	113.069	0.033306	4.54705	9.92945	7.38268	18.8192	95.7565
BOLD	Somatomotor	3	sensory	350	0.351027	115.342	0.0288592	3.02604	12.1634	11.8444	32.6568	99.631
BOLD	Somatomotor	3	sensory	351	0.411606	118.831	0.0330457	4.83986	12.4557	8.12638	34.6863	97.048
BOLD	Somatomotor	3	sensory	352	0.616299	101.436	0.0112574	4.06323	54.7461	5.39869	100	91.6974
BOLD	Somatomotor	7	association	353	0.563234	98.725	0.037014	5.47827	15.2168	3.50932	51.107	84.5018
BOLD	Prefrontal	7	association	354	0.541054	107.333	0.0555954	7.88623	9.73199	3.52936	17.7122	84.6863
BOLD	Somatomotor	4	association	355	0.573408	107.692	0.051562	7.42329	11.1208	3.79773	26.1993	85.9779
BOLD	Somatomotor	3	sensory	356	0.532944	118.211	0.0180999	5.36157	29.4446	7.22011	92.9889	95.572
BOLD	Somatomotor	7	association	357	0.627589	85.5583	0.0285702	5.42395	21.9666	1.11696	78.0443	71.9557
BOLD	Somatomotor	7	association	358	0.59534	92.7056	0.0355375	5.53695	16.7524	2.38499	58.4871	78.7823
BOLD	Somatomotor	3	sensory	359	0.452111	112.528	0.0361521	4.16037	12.5058	7.93867	35.2399	96.679
BOLD	Somatomotor	3	sensory	360	0.364287	110.922	0.0365947	5.62824	9.95465	5.58296	19.0037	92.2509
BOLD	Somatomotor	3	sensory	361	0.374947	109.775	0.0365165	4.06228	10.2679	7.45271	20.4797	96.31
BOLD	Somatomotor	3	sensory	362	0.337791	108.678	0.0299926	4.77421	11.2625	6.11154	28.5978	94.0959
BOLD	Somatomotor	3	sensory	363	0.622336	107.544	0.0213957	7.51101	29.087	3.73378	92.2509	85.4244
BOLD	Somatomotor	4	association	364	0.680907	78.2583	0.0155553	5.79877	43.7734	-0.214126	99.631	64.2066
BOLD	Somatomotor	3	sensory	365	0.475681	104.553	0.0276469	5.2711	17.2056	4.75285	61.9926	90.7749
BOLD	Somatomotor	4	association	366	0.608448	81.4667	0.0358782	5.45975	16.9587	0.360212	61.0701	67.8967
BOLD	Somatomotor	4	association	367	0.602987	111.918	0.028496	7.2818	21.1604	4.45193	75.4613	89.1144
BOLD	Somatomotor	4	association	368	0.606314	97.9042	0.0460182	6.82491	13.1755	2.69662	39.4834	80.2583
BOLD	Somatomotor	4	association	369	0.644808	65.0694	0.0265202	5.57881	24.3138	-2.58667	86.1624	39.6679
BOLD	Somatomotor	3	sensory	370	0.550085	97.5222	0.0301327	3.96357	18.2554	4.54697	65.6827	90.0369
BOLD	Somatomotor	3	sensory	371	0.63087	95.7028	0.0285361	5.28098	22.1078	3.06814	79.1513	82.2878
BOLD	Somatomotor	3	sensory	372	0.376898	101.181	0.0393016	5.03337	9.58988	4.30737	16.7897	88.7454
BOLD	Somatomotor	3	sensory	373	0.400614	99.9306	0.0343749	6.01571	11.6542	3.3962	30.2583	84.1328
BOLD	Somatomotor	4	association	374	0.614021	64.0444	0.0301182	5.58465	20.387	-2.76751	72.6937	38.0074
BOLD	Somatomotor	3	sensory	375	0.472206	99.9194	0.034841	5.40558	13.5532	3.77748	40.2214	85.7934
BOLD	Somatomotor	3	sensory	376	0.709714	85.7167	0.0171336	8.00862	41.4224	0.776247	99.262	69.7417
BOLD	Somatomotor	4	association	377	0.714724	60.925	0.0223858	7.32159	31.9276	-2.53702	96.31	39.8524
BOLD	Prefrontal	4	association	378	0.625399	105.606	0.0382152	6.05673	16.3652	4.31017	56.4576	88.9299
BOLD	Somatomotor	3	sensory	379	0.522185	92.4778	0.0311636	4.13546	16.7562	3.13817	58.6716	82.8413
BOLD	Somatomotor	4	association	380	0.625771	74.9167	0.030648	5.85238	20.418	-0.783157	72.8782	59.4096
BOLD	Somatomotor	4	association	381	0.578206	92.1417	0.0536597	5.7055	10.7754	2.2157	23.4317	77.6753
BOLD	Somatomotor	3	sensory	382	0.417421	86.7417	0.0302157	4.43605	13.8147	1.63246	41.3284	74.7232
BOLD	Somatomotor	3	sensory	383	0.630937	84.0389	0.0259383	3.09114	24.3246	1.46836	86.3469	74.3542
BOLD	Somatomotor	4	association	384	0.673129	60.8722	0.0293465	6.73189	22.9373	-2.76709	83.0258	38.1919
BOLD	Somatomotor	3	sensory	385	0.43295	88.275	0.0383785	6.50093	11.281	1.34981	28.7823	73.2472
BOLD	Somatomotor	3	sensory	386	0.690644	75.2556	0.0233426	4.65537	29.5872	-0.911731	93.7269	58.3026
BOLD	Somatomotor	3	sensory	387	0.468118	80.8944	0.0360001	4.82923	13.0032	0.288751	38.1919	67.5277
BOLD	Somatomotor	4	association	388	0.676146	60.3361	0.0227664	5.69939	29.6994	-3.36244	94.2804	30.6273
BOLD	Somatomotor	3	sensory	389	0.50945	78.025	0.0341719	5.08103	14.9084	-0.290296	49.631	63.4686
BOLD	Somatomotor	4	association	390	0.708644	59.5111	0.0250363	6.43299	28.3047	-3.10725	91.1439	33.2103
BOLD	Somatomotor	1	association	391	0.560984	95.0792	0.034344	3.46835	16.3343	4.49181	55.7196	89.4834
BOLD	Somatomotor	5	association	392	0.581034	73.4972	0.0392944	3.38237	14.7867	-1.77472	48.893	47.6015
BOLD	Somatomotor	4	association	393	0.619877	74.7819	0.0413357	5.89588	14.9962	-0.800229	50	59.2251
BOLD	Somatomotor	3	sensory	394	0.495486	77.0972	0.0344309	7.2824	14.3907	-0.329943	46.8635	63.0996
BOLD	Somatomotor	5	association	395	0.692034	64.0583	0.0316804	5.34247	21.8443	-2.89036	77.8598	36.3469
BOLD	Somatomotor	5	association	396	0.655822	59.6222	0.0296915	3.34797	22.0879	-5.93726	78.7823	13.6531
BOLD	Somatomotor	3	sensory	397	0.552095	70.875	0.0470261	3.0419	11.7402	-2.8354	30.4428	37.2694
BOLD	Somatomotor	1	association	398	0.644446	55.0583	0.035787	4.06303	18.0078	-6.01563	65.1292	13.2841
BOLD	Somatomotor	5	association	399	0.491041	74.2722	0.0513934	5.7414	9.55455	-0.91054	16.2362	58.4871
BOLD	Somatomotor	1	association	400	0.608683	96.1194	0.0375188	5.81301	16.2234	2.85901	55.1661	80.9963
BOLD	Somatomotor	5	association	401	0.703615	62.0306	0.0210563	4.03988	33.4158	-4.32425	97.2325	25.0923
BOLD	Somatomotor	1	association	402	0.643178	59.7111	0.0380044	6.21395	16.9238	-3.18459	60.3321	32.4723
BOLD	Somatomotor	5	association	403	0.612365	56.3639	0.0283715	3.7794	21.5838	-6.12164	77.3063	12.7306
BOLD	Somatomotor	5	association	404	0.54723	65.6528	0.0311137	4.17091	17.5881	-3.31995	63.4686	30.8118
BOLD	Somatomotor	1	association	405	0.627083	55.4917	0.0310567	4.15835	20.1916	-5.77353	71.9557	14.3911
BOLD	Somatomotor	5	association	406	0.678909	55.5778	0.0229826	3.39423	29.5402	-7.04791	93.3579	10.1476
BOLD	Prefrontal	1	association	407	0.649769	85.9056	0.0336026	3.56728	19.3369	1.79564	68.6347	75.6458
BOLD	Somatomotor	5	association	408	0.603414	67.125	0.0519939	3.09972	11.6055	-3.9923	30.0738	26.7528
BOLD	Somatomotor	1	association	409	0.629045	74.8	0.0281542	9.10359	22.3428	-0.51628	80.0738	61.6236
BOLD	Somatomotor	1	association	410	0.684254	58.4083	0.0266494	4.22804	25.6762	-4.98852	89.2989	18.8192
BOLD	Auditory	5	association	411	0.636394	53.7556	0.0593145	2.95558	10.7291	-8.71045	23.0627	4.61255
BOLD	Somatomotor	1	association	412	0.648741	54.4833	0.0294864	4.01974	22.0014	-6.22345	78.2288	12.1771
BOLD	Somatomotor	1	association	413	0.623196	62.9889	0.0368567	6.27796	16.9086	-2.63001	59.9631	39.1144
BOLD	Somatomotor	5	association	414	0.664196	54.9028	0.0307832	2.61607	21.5766	-9.40235	77.1218	3.13653
BOLD	Somatomotor	5	association	415	0.581061	58.8583	0.0504995	3.61645	11.5063	-5.70772	29.7048	15.1292
BOLD	Prefrontal	1	association	416	0.602856	76.8056	0.0358467	4.87154	16.8176	-0.553099	59.5941	61.0701
BOLD	Somatomotor	5	association	417	0.649286	50.3694	0.030589	3.78901	21.2261	-7.68818	75.8303	8.11808
BOLD	Somatomotor	5	association	418	0.654061	52.0139	0.0222637	3.15035	29.378	-8.72477	92.8044	4.42804
BOLD	Somatomotor	1	association	419	0.614427	64.7028	0.037166	5.54933	16.532	-2.66649	57.1956	38.7454
BOLD	Somatomotor	5	association	420	0.630108	57.5389	0.0454786	2.68928	13.855	-8.16616	42.0664	6.82657
BOLD	Somatomotor	1	association	421	0.648837	52.8333	0.0286243	3.86579	22.6674	-6.89812	81.7343	10.7011
BOLD	Somatomotor	1	association	422	0.688987	48.5083	0.0232561	3.75682	29.6261	-8.24945	94.0959	6.45756
BOLD	Somatomotor	5	association	423	0.579713	52.4167	0.0540447	3.14216	10.7265	-8.61932	22.8782	4.98155
BOLD	Medial	1	association	424	0.628473	81.1361	0.0324275	4.43029	19.3808	0.369301	68.8192	68.0812
BOLD	Auditory	5	association	425	0.599371	51.9306	0.0575509	3.12641	10.4146	-8.81824	20.8487	3.87454
BOLD	Auditory	5	association	426	0.613894	46.2389	0.0306781	3.41629	20.0108	-9.73604	71.2177	2.76753
BOLD	Somatomotor	1	association	427	0.627644	55.6167	0.0378976	3.84424	16.5616	-6.21276	57.7491	12.5461
BOLD	Somatomotor	1	association	428	0.653841	50.1167	0.0224544	5.13451	29.1185	-5.72271	92.4354	14.9446
BOLD	Medial	1	association	429	0.640231	63.4778	0.0288528	6.6163	22.1896	-2.42163	79.5203	40.4059
BOLD	Somatomotor	5	association	430	0.639772	54.6861	0.0372425	3.79092	17.1785	-6.54562	61.8081	11.4391
BOLD	Somatomotor	1	association	431	0.660548	52.1472	0.027532	3.23484	23.992	-8.45569	84.6863	5.35055
BOLD	Somatomotor	5	association	432	0.653746	48.3083	0.0312639	3.92062	20.9105	-7.95581	74.7232	7.93358
BOLD	Medial	1	association	433	0.518326	71.6278	0.0484779	4.68859	10.692	-1.67902	22.5092	48.893
BOLD	Somatomotor	5	association	434	0.654484	45.9444	0.0338848	3.12795	19.3149	-10.7276	68.4502	1.84502
BOLD	Medial	1	association	435	0.608299	57.9778	0.0446672	6.35136	13.6185	-3.3886	40.4059	30.4428
BOLD	Somatomotor	5	association	436	0.63633	53.425	0.0222688	2.98488	28.575	-8.73569	91.6974	4.24354
BOLD	Somatomotor	1	association	437	0.657241	44.1222	0.0277386	4.6646	23.6941	-7.58431	83.7638	8.67159
BOLD	Somatomotor	1	association	438	0.628273	45.9889	0.0257077	4.58893	24.4391	-7.30261	86.5314	9.04059
BOLD	Medial	1	association	439	0.552457	78.3764	0.0564738	6.67359	9.78254	-0.168367	17.8967	64.7601
BOLD	Auditory	2	sensory	440	0.643822	49.2722	0.0298578	3.65413	21.5629	-8.27223	76.9373	6.27306
BOLD	Somatomotor	2	sensory	441	0.632675	58.775	0.0354138	4.30886	17.8652	-4.80985	64.2066	21.2177
BOLD	Medial	1	association	442	0.641322	52.1417	0.0195835	4.53624	32.7481	-6.03106	96.8635	13.0996
BOLD	Auditory	2	sensory	443	0.6249	53.0806	0.0372367	4.61209	16.7818	-5.7283	59.2251	14.7601
BOLD	Medial	1	association	444	0.645862	55.0264	0.0254606	5.38134	25.3671	-4.54786	88.5609	22.6937
BOLD	Medial	1	association	445	0.627489	44.4278	0.0208932	5.13265	30.0332	-6.83316	94.6494	10.8856
BOLD	Somatomotor	2	sensory	446	0.615044	54.0778	0.0354581	3.59531	17.3457	-7.07095	62.5461	9.9631
BOLD	Visual	2	sensory	447	0.66437	53.8194	0.0437134	3.53813	15.1983	-7.25823	50.9225	9.22509
BOLD	Somatomotor	2	sensory	448	0.64168	57.975	0.0392528	4.94738	16.3474	-4.35079	56.0886	24.9077
BOLD	Medial	1	association	449	0.529912	73.9792	0.0478796	4.11582	11.0676	-1.34137	25.8303	52.3985
BOLD	Medial	2	sensory	450	0.609966	56.2806	0.0466479	4.45343	13.0759	-5.21384	38.5609	17.1587
BOLD	Medial	1	association	451	0.607492	61.0694	0.0237575	5.20224	25.5705	-3.54281	89.1144	29.5203
BOLD	Auditory	2	sensory	452	0.620683	57.2167	0.0285373	4.26895	21.7499	-5.21986	77.6753	16.9742
BOLD	Medial	1	association	453	0.57804	64.0417	0.035935	5.65284	16.0857	-2.73461	54.428	38.5609
BOLD	Visual	2	sensory	454	0.550277	56.7722	0.0494232	4.83295	11.134	-4.70267	26.7528	22.1402
BOLD	Auditory	2	sensory	455	0.544628	59.3111	0.031373	4.049	17.3598	-4.98614	62.7306	19.0037
BOLD	Medial	1	association	456	0.636064	64.1861	0.0285169	4.95575	22.3048	-3.09012	79.7048	33.5793
BOLD	Visual	2	sensory	457	0.537289	65.4	0.0588798	5.95357	9.12518	-2.36833	13.2841	41.3284
BOLD	Medial	1	association	458	0.638884	57.5833	0.0128727	3.78399	49.6309	-5.79195	99.8155	14.2066
BOLD	Medial	1	association	459	0.530789	69.7278	0.0574522	4.0636	9.2388	-2.40482	14.2066	40.7749
BOLD	Medial	2	sensory	460	0.597411	62.4028	0.025105	8.07525	23.7965	-2.11724	84.1328	44.8339
BOLD	Medial	1	association	461	0.610597	55.2639	0.0349436	4.68748	17.4738	-5.17039	62.9151	17.5277
BOLD	Visual	2	sensory	462	0.605185	64.4139	0.0338282	6.77763	17.8899	-2.22587	64.3911	43.5424
BOLD	Visual	2	sensory	463	0.618285	55.95	0.0433533	4.85186	14.2615	-4.85381	45.203	20.8487
BOLD	Visual	2	sensory	464	0.491588	60.7611	0.0342425	6.4913	14.3561	-2.88677	46.4945	36.5314
BOLD	Medial	2	sensory	465	0.595382	62.775	0.0302009	7.10028	19.714	-2.35554	69.9262	41.5129
BOLD	Visual	2	sensory	466	0.485076	60.4556	0.0531075	4.44102	9.13385	-4.2883	13.4686	25.2768
BOLD	Medial	1	association	467	0.601275	62.7917	0.0181872	5.76172	33.0604	-2.89988	97.048	35.9779
BOLD	Medial	2	sensory	468	0.544852	65.7583	0.0388293	4.88588	14.032	-2.81253	43.7269	37.6384
BOLD	Medial	2	sensory	469	0.602725	58.4139	0.0229412	4.43024	26.2725	-4.75958	90.0369	21.5867
BOLD	Medial	2	sensory	470	0.568931	66.5167	0.0280665	6.83526	20.2708	-1.89946	72.1402	46.8635
BOLD	Visual	2	sensory	471	0.493819	61.3361	0.0344368	4.9127	14.3399	-3.69734	46.31	28.2288
BOLD	Medial	1	association	472	0.528639	67.65	0.0553076	3.9433	9.55815	-3.00509	16.4207	34.5018
BOLD	Lateral	2	sensory	473	0.476673	62.425	0.0363654	3.6609	13.1079	-4.66415	38.9299	22.3247
BOLD	Visual	2	sensory	474	0.498752	59.6472	0.0452639	6.61258	11.0188	-3.00227	25.2768	34.6863
BOLD	Medial	2	sensory	475	0.504294	66.2194	0.0356899	5.75112	14.1299	-2.30921	44.2804	42.2509
BOLD	Visual	2	sensory	476	0.454355	63.0333	0.0407279	5.53453	11.1559	-2.97526	27.4908	34.8708
BOLD	Visual	2	sensory	477	0.511282	58.3944	0.0419848	5.75377	12.1778	-3.66812	32.8413	28.4133
BOLD	Visual	2	sensory	478	0.526291	60.8361	0.0378608	6.58967	13.9007	-2.8323	42.2509	37.4539
BOLD	Visual	2	sensory	479	0.439089	62.0472	0.0439456	3.94946	9.99166	-4.41903	19.1882	23.8007
BOLD	Medial	2	sensory	480	0.629458	54.2037	0.0256157	4.20666	24.5731	-6.01339	86.9004	13.4686
BOLD	Medial	2	sensory	481	0.533731	56.7	0.0322435	5.71745	16.5531	-3.98779	57.5646	26.9373
BOLD	Visual	2	sensory	482	0.44826	63.5111	0.0446933	3.87176	10.0297	-4.12962	19.5572	25.8303
BOLD	Medial	1	association	483	0.600576	71.75	0.0278132	4.61616	21.5932	-1.67888	77.4908	49.0775
BOLD	Medial	2	sensory	484	0.542112	68.3528	0.0320141	7.24603	16.9335	-1.53839	60.7011	50
BOLD	Medial	1	association	485	0.62493	57.5333	0.027983	5.25689	22.3325	-4.17864	79.8893	25.6458
BOLD	Medial	2	sensory	486	0.493925	69.7861	0.024965	5.77619	19.7847	-1.68171	70.1107	48.7085
BOLD	Visual	2	sensory	487	0.406966	58.3528	0.0466932	5.38772	8.71575	-3.92508	11.4391	27.1218
BOLD	Visual	2	sensory	488	0.460388	66.1472	0.0390051	6.92799	11.8033	-1.92737	30.8118	46.4945
BOLD	Visual	2	sensory	489	0.432612	53.375	0.0518218	5.30349	8.34806	-4.92601	10.3321	20.1107
BOLD	Visual	2	sensory	490	0.428853	63.7472	0.0344765	6.88714	12.439	-2.28727	34.5018	42.9889
BOLD	Visual	2	sensory	491	0.397004	66.6667	0.0717203	4.09411	5.53545	-3.13458	2.21402	32.8413
BOLD	Visual	2	sensory	492	0.398884	66.2111	0.0647789	3.85069	6.15762	-3.45104	4.24354	30.0738
BOLD	Medial	2	sensory	493	0.563909	52.7056	0.0370305	4.2249	15.2282	-6.34202	51.2915	11.8081
BOLD	Medial	2	sensory	494	0.519532	62.0046	0.0707531	3.96993	7.34289	-4.40697	7.19557	24.1697
BOLD	Visual	2	sensory	495	0.33919	72.2361	0.0621664	2.18907	5.45616	-3.31826	1.84502	30.9963
BOLD	Medial	1	association	496	0.613362	57.3875	0.0380002	4.49907	16.141	-4.9149	54.6125	20.2952
BOLD	Medial	2	sensory	497	0.476458	60.2264	0.0499192	5.46561	9.54458	-3.52634	16.0517	29.7048
BOLD	Medial	2	sensory	498	0.484086	58.6917	0.0400004	5.57848	12.102	-3.73011	32.2878	28.0443
BOLD	Visual	2	sensory	499	0.391929	62.2944	0.0691326	5.36328	5.66923	-3.20803	3.69004	31.7343
BOLD	Visual	2	sensory	500	0.400801	71.1	0.032311	6.12073	12.4045	-1.37238	33.9483	52.0295
BOLD	Medial	2	sensory	501	0.409312	66.0111	0.0426428	6.53258	9.59861	-2.06486	16.9742	45.7565
BOLD	Visual	2	sensory	502	0.398703	59.7472	0.0570618	4.50418	6.98721	-4.38543	6.08856	24.7232
BOLD	Visual	2	sensory	503	0.425425	65.4056	0.0464905	4.40537	9.1508	-3.19938	13.6531	31.9188
BOLD	Visual	2	sensory	504	0.392501	68.5611	0.0645126	3.89405	6.0841	-2.80913	3.87454	37.8229
BOLD	Visual	2	sensory	505	0.335274	69.3667	0.0668512	4.73154	5.01523	-2.14166	1.10701	44.6494
BOLD	Visual	2	sensory	506	0.430014	64.1722	0.0512059	4.94974	8.39776	-3.09668	10.5166	33.3948
BOLD	Medial	2	sensory	507	0.574546	58.071	0.0347235	4.37649	16.5463	-4.89639	57.3801	20.4797
BOLD	Medial	2	sensory	508	0.4877	63.6181	0.0528908	5.5959	9.2209	-2.83814	14.0221	37.0849
BOLD	Medial	2	sensory	509	0.56626	66.0306	0.0369194	5.9904	15.3377	-2.2485	51.6605	43.3579
BOLD	Medial	2	sensory	510	0.453312	65.4694	0.0493338	4.30005	9.18868	-3.26288	13.8376	31.3653
BOLD	Medial	2	sensory	511	0.45441	60.8594	0.0600778	3.9018	7.5637	-4.77744	7.56458	21.4022
BOLD	Visual	2	sensory	512	0.450114	75.0944	0.0336854	6.49512	13.3623	-0.678287	39.8524	60.1476
BOLD	Visual	2	sensory	513	0.367528	72	0.0667581	4.47466	5.50537	-1.6761	2.02952	49.262
BOLD	Visual	2	sensory	514	0.391199	66.5444	0.0624904	4.37508	6.26015	-2.96121	4.42804	35.2399
BOLD	Visual	2	sensory	515	0.399686	65.4917	0.064943	4.59375	6.15441	-3.04944	4.05904	34.1328
BOLD	Visual	2	sensory	516	0.406907	74.0472	0.0566363	6.58828	7.18457	-0.827648	6.82657	58.8561
BOLD	Medial	2	sensory	517	0.460867	71.4667	0.0513813	5.8065	8.96954	-1.38351	12.3616	51.6605
BOLD	Visual	2	sensory	518	0.361142	77.0806	0.0543562	4.74222	6.644	-0.510192	5.53506	61.8081
BOLD	Visual	2	sensory	519	0.46476	77.0528	0.0423272	6.42687	10.9802	-0.38078	24.7232	62.5461
BOLD	Medial	2	sensory	520	0.481279	69.7944	0.0495612	7.24284	9.71079	-1.34002	17.5277	52.583
BOLD	Medial	2	sensory	521	0.46091	77.8111	0.045244	5.60569	10.1872	-0.301281	20.1107	63.2841
BOLD	Medial	2	sensory	522	0.372236	73.1306	0.0659317	6.93949	5.64579	-0.917855	3.50554	57.9336
BOLD	Visual	2	sensory	523	0.404971	72.8611	0.0629761	6.9878	6.43054	-0.950068	5.16605	57.7491
BOLD	Medial	2	sensory	524	0.407591	75.0833	0.0453141	8.7516	8.99478	-0.50467	12.5461	61.9926
BOLD	Visual	2	sensory	525	0.4133	70.7222	0.0739314	4.90371	5.59031	-1.79003	2.95203	47.417
BOLD	Visual	2	sensory	526	0.391444	64.8917	0.0705896	3.28441	5.54535	-4.44778	2.39852	23.2472
BOLD	Visual	2	sensory	527	0.362626	73.8167	0.0650937	3.81753	5.57084	-1.48874	2.76753	50.9225
BOLD	Visual	2	sensory	528	0.435785	65.7306	0.0629578	5.29655	6.92186	-2.5997	5.90406	39.2989
BOLD	Visual	2	sensory	529	0.482407	75.5222	0.0602151	6.07049	8.0114	-0.655264	8.85609	60.5166
BOLD	Visual	2	sensory	530	0.357	79.9472	0.0748848	5.94398	4.76733	0.0752396	0.922509	66.2362
BOLD	Medial	2	sensory	531	0.416357	79.1139	0.0594966	9.36051	6.99799	-0.0412489	6.27306	65.3137
BOLD	Medial	2	sensory	532	0.388602	76.821	0.0445504	7.7079	8.72274	-0.347567	11.6236	62.7306
BOLD	Visual	2	sensory	533	0.484075	81.6852	0.0500975	9.18409	9.66266	0.237932	17.1587	67.1587
BOLD	Visual	2	sensory	534	0.414206	71.375	0.0737995	7.5247	5.61258	-1.07978	3.32103	56.2731
BOLD	Visual	2	sensory	535	0.406078	73.975	0.0479102	5.26479	8.47581	-1.04943	10.8856	57.0111
BOLD	Visual	2	sensory	536	0.456776	67.6556	0.0709246	2.68907	6.44031	-4.40466	5.35055	24.3542
BOLD	Visual	2	sensory	537	0.485217	80.8708	0.0422225	4.53188	11.4919	0.302487	29.5203	67.7122
BOLD	Visual	2	sensory	538	0.43211	80.1806	0.0822247	4.77692	5.25523	0.142467	1.29151	66.6052
BOLD	Medial	2	sensory	539	0.375578	79.6914	0.0923779	7.58325	4.06567	0.0252343	0.184502	65.6827
BOLD	Visual	2	sensory	540	0.375628	79.7403	0.0881608	7.1183	4.26071	0.0337549	0.369004	65.8672
BOLD	Medial	2	sensory	541	0.335047	77.6435	0.0762223	6.44755	4.39566	-0.287936	0.553506	63.6531
Ca$^{2\!\!+}_{slow}$	Somatomotor	3	sensory	0	0.175979	35.1905	0.0484573	10.8088	3.63164	-4.09939	3.32103	29.7048
Ca$^{2\!\!+}_{slow}$	Prefrontal	6	association	1	0.413369	33.5	0.0521506	7.90041	7.92644	-5.82248	34.6863	19.3727
Ca$^{2\!\!+}_{slow}$	Somatomotor	3	sensory	2	0.198139	29.6111	0.0432765	6.73329	4.57845	-7.40929	10.5166	12.9151
Ca$^{2\!\!+}_{slow}$	Prefrontal	3	sensory	3	0.344367	45.1389	0.0243025	6.52754	14.17	-5.26402	63.2841	23.0627
Ca$^{2\!\!+}_{slow}$	Prefrontal	6	association	4	0.535208	22	0.091914	25.2372	5.82292	-2.27838	20.8487	43.9114
Ca$^{2\!\!+}_{slow}$	Somatomotor	3	sensory	5	0.261523	41.2806	0.0312394	5.01323	8.37157	-7.62372	36.9004	11.6236
Ca$^{2\!\!+}_{slow}$	Somatomotor	3	sensory	6	0.196939	31.4954	0.0822445	10.4375	2.39456	-4.59926	0.369004	26.3838
Ca$^{2\!\!+}_{slow}$	Somatomotor	3	sensory	7	0.147803	36.7625	0.0332875	7.2252	4.4402	-5.91506	9.40959	18.8192
Ca$^{2\!\!+}_{slow}$	Somatomotor	3	sensory	8	0.161822	44.6181	0.0326874	5.14342	4.9506	-6.78185	14.7601	15.1292
Ca$^{2\!\!+}_{slow}$	Somatomotor	6	association	9	0.369149	49.7944	0.0259975	7.52601	14.1994	-3.94705	63.4686	31.3653
Ca$^{2\!\!+}_{slow}$	Prefrontal	6	association	10	0.366186	35.5633	0.0456622	7.05022	8.01947	-6.23196	35.2399	17.7122
Ca$^{2\!\!+}_{slow}$	Prefrontal	6	association	11	0.428666	52.0278	0.154527	28.066	2.77406	-0.978845	1.47601	54.2435
Ca$^{2\!\!+}_{slow}$	Prefrontal	6	association	12	0.468621	37.2552	0.0387266	15.073	12.1008	-2.80267	54.428	38.7454
Ca$^{2\!\!+}_{slow}$	Somatomotor	3	sensory	13	0.233479	56.2736	0.0229316	5.69842	10.1815	-4.07593	47.048	30.2583
Ca$^{2\!\!+}_{slow}$	Somatomotor	3	sensory	14	0.368824	59.9944	0.0239009	5.93709	15.4314	-3.28538	66.6052	35.4244
Ca$^{2\!\!+}_{slow}$	Somatomotor	3	sensory	15	0.290567	50.2667	0.0225606	5.89293	12.8794	-4.96074	59.0406	24.1697
Ca$^{2\!\!+}_{slow}$	Somatomotor	3	sensory	16	0.151416	49.1681	0.02793	5.35243	5.42128	-5.66694	16.9742	20.4797
Ca$^{2\!\!+}_{slow}$	Somatomotor	3	sensory	17	0.157488	43.225	0.0370272	6.0303	4.2533	-6.01546	7.93358	18.4502
Ca$^{2\!\!+}_{slow}$	Somatomotor	3	sensory	18	0.176978	36.0528	0.0405194	6.91648	4.36773	-6.2817	8.67159	17.3432
Ca$^{2\!\!+}_{slow}$	Somatomotor	3	sensory	19	0.192599	64.6083	0.0227393	4.32013	8.46987	-3.44704	38.0074	34.6863
Ca$^{2\!\!+}_{slow}$	Prefrontal	6	association	20	0.566011	20.0437	0.0451036	6.80716	12.5491	-8.73438	56.6421	8.85609
Ca$^{2\!\!+}_{slow}$	Somatomotor	3	sensory	21	0.135926	36.5052	0.0369241	7.58353	3.68123	-5.6695	4.05904	20.2952
Ca$^{2\!\!+}_{slow}$	Somatomotor	6	association	22	0.424335	49.1486	0.0217462	7.80823	19.5131	-3.8871	77.3063	32.2878
Ca$^{2\!\!+}_{slow}$	Prefrontal	6	association	23	0.446847	27.375	0.0506383	4.14347	8.82429	-12.58	40.2214	2.58303
Ca$^{2\!\!+}_{slow}$	Somatomotor	6	association	24	0.41307	65.4028	0.0269325	6.8565	15.3372	-2.05604	66.2362	45.572
Ca$^{2\!\!+}_{slow}$	Somatomotor	3	sensory	25	0.265029	68.6333	0.0234445	6.72534	11.3045	-1.61578	51.6605	49.4465
Ca$^{2\!\!+}_{slow}$	Somatomotor	3	sensory	26	0.356212	71.9083	0.0238249	4.4522	14.9512	-1.70515	65.3137	48.893
Ca$^{2\!\!+}_{slow}$	Somatomotor	3	sensory	27	0.234572	36.1052	0.0603057	12.1963	3.88971	-3.55803	4.61255	34.1328
Ca$^{2\!\!+}_{slow}$	Somatomotor	3	sensory	28	0.15258	64.9806	0.0281622	4.2804	5.41789	-3.39207	16.7897	34.8708
Ca$^{2\!\!+}_{slow}$	Prefrontal	6	association	29	0.626607	22.5667	0.0740666	14.4685	8.46005	-3.93499	37.6384	31.5498
Ca$^{2\!\!+}_{slow}$	Somatomotor	3	sensory	30	0.110932	41.5819	0.0273174	3.85006	4.06086	-9.8487	5.71956	6.08856
Ca$^{2\!\!+}_{slow}$	Somatomotor	3	sensory	31	0.123384	59.4181	0.0316298	3.79172	3.90089	-5.29626	4.79705	22.6937
Ca$^{2\!\!+}_{slow}$	Prefrontal	6	association	32	0.541352	26.9603	0.0522967	6.15138	10.3516	-8.54112	47.786	9.40959
Ca$^{2\!\!+}_{slow}$	Somatomotor	3	sensory	33	0.265601	72.2806	0.025313	4.53729	10.4927	-1.59114	48.7085	49.631
Ca$^{2\!\!+}_{slow}$	Somatomotor	3	sensory	34	0.207175	79.7042	0.0246239	4.44512	8.4136	0.0459305	37.2694	62.3616
Ca$^{2\!\!+}_{slow}$	Somatomotor	6	association	35	0.501135	45.6278	0.0287422	7.98882	17.4355	-4.23995	71.5867	28.4133
Ca$^{2\!\!+}_{slow}$	Somatomotor	6	association	36	0.479466	68.7861	0.0196638	6.80108	24.3832	-1.57532	85.4244	50.1845
Ca$^{2\!\!+}_{slow}$	Somatomotor	3	sensory	37	0.35554	79.85	0.0282355	6.66198	12.592	0.0525369	57.0111	62.5461
Ca$^{2\!\!+}_{slow}$	Somatomotor	6	association	38	0.452189	77.8417	0.0207406	4.66608	21.8021	-0.355402	80.9963	60.1476
Ca$^{2\!\!+}_{slow}$	Somatomotor	3	sensory	39	0.139322	40.3627	0.0243857	4.69947	5.71327	-8.32804	19.3727	9.9631
Ca$^{2\!\!+}_{slow}$	Somatomotor	3	sensory	40	0.164731	25.2031	0.0536544	5.05942	3.07022	-10.7318	1.84502	4.42804
Ca$^{2\!\!+}_{slow}$	Somatomotor	3	sensory	41	0.176588	74.5694	0.0274637	5.74912	6.42984	-0.85762	25.2768	54.6125
Ca$^{2\!\!+}_{slow}$	Prefrontal	6	association	42	0.539737	35.4707	0.0317619	5.42869	16.9932	-8.11049	70.4797	10.7011
Ca$^{2\!\!+}_{slow}$	Somatomotor	3	sensory	43	0.140495	51.3194	0.0305119	4.4107	4.6046	-6.38913	10.7011	16.7897
Ca$^{2\!\!+}_{slow}$	Somatomotor	3	sensory	44	0.261233	77.4528	0.0259398	4.97113	10.0707	-0.411823	46.8635	59.7786
Ca$^{2\!\!+}_{slow}$	Prefrontal	6	association	45	0.528497	32.4938	0.0266724	5.41891	19.8143	-8.67447	78.5978	9.22509
Ca$^{2\!\!+}_{slow}$	Somatomotor	3	sensory	46	0.144833	42.0729	0.0258694	5.07885	5.59862	-7.36921	17.8967	13.0996
Ca$^{2\!\!+}_{slow}$	Somatomotor	3	sensory	47	0.372695	84.9194	0.0307155	6.05603	12.1338	0.894884	54.6125	67.8967
Ca$^{2\!\!+}_{slow}$	Somatomotor	6	association	48	0.507599	53.5056	0.0237296	5.73407	21.391	-4.53334	80.4428	26.9373
Ca$^{2\!\!+}_{slow}$	Somatomotor	6	association	49	0.43738	82.775	0.0155495	6.52033	28.1283	0.502275	89.2989	64.9446
Ca$^{2\!\!+}_{slow}$	Somatomotor	6	association	50	0.494428	75.2	0.0259012	6.41027	19.089	-0.670799	76.1993	57.7491
Ca$^{2\!\!+}_{slow}$	Somatomotor	3	sensory	51	0.129144	67.3722	0.0222948	4.07014	5.79259	-2.9797	20.1107	37.2694
Ca$^{2\!\!+}_{slow}$	Somatomotor	3	sensory	52	0.128634	29.7284	0.0525991	5.26703	2.44556	-9.44965	0.553506	6.82657
Ca$^{2\!\!+}_{slow}$	Somatomotor	3	sensory	53	0.253936	83.0611	0.0331955	3.35233	7.64972	1.06228	32.4723	68.6347
Ca$^{2\!\!+}_{slow}$	Somatomotor	3	sensory	54	0.13442	53.2806	0.0338471	6.37	3.97138	-4.11608	5.16605	29.5203
Ca$^{2\!\!+}_{slow}$	Prefrontal	6	association	55	0.543438	38.7882	0.0193837	7.68561	28.0357	-5.29715	89.1144	22.5092
Ca$^{2\!\!+}_{slow}$	Somatomotor	3	sensory	56	0.193453	83.4528	0.0226921	4.49129	8.52515	0.880099	38.1919	67.5277
Ca$^{2\!\!+}_{slow}$	Somatomotor	3	sensory	57	0.153664	64.6667	0.0293015	4.46182	5.24424	-3.3245	16.4207	35.2399
Ca$^{2\!\!+}_{slow}$	Somatomotor	3	sensory	58	0.384715	98.0222	0.0292077	5.24566	13.1717	3.53096	60.3321	82.4723
Ca$^{2\!\!+}_{slow}$	Prefrontal	6	association	59	0.536469	55.6972	0.0210896	9.22794	25.4376	-2.57942	86.1624	40.2214
Ca$^{2\!\!+}_{slow}$	Somatomotor	3	sensory	60	0.189685	47.9042	0.052661	4.34583	3.60201	-7.27038	3.13653	13.2841
Ca$^{2\!\!+}_{slow}$	Somatomotor	6	association	61	0.479185	96.1694	0.0224023	7.70337	21.3899	2.16392	80.2583	75.4613
Ca$^{2\!\!+}_{slow}$	Somatomotor	6	association	62	0.532473	73.5528	0.0226176	7.31827	23.5424	-0.812654	84.3173	54.9815
Ca$^{2\!\!+}_{slow}$	Somatomotor	6	association	63	0.546601	96.5417	0.0225127	9.36581	24.2796	1.81956	85.0554	73.6162
Ca$^{2\!\!+}_{slow}$	Somatomotor	3	sensory	64	0.232359	34.4841	0.0806878	3.90232	2.87973	-11.5357	1.66052	3.50554
Ca$^{2\!\!+}_{slow}$	Somatomotor	3	sensory	65	0.208153	39.8292	0.062774	3.71901	3.3159	-10.667	2.58303	4.61255
Ca$^{2\!\!+}_{slow}$	Somatomotor	3	sensory	66	0.33568	89.1111	0.0318508	3.99439	10.5391	2.40615	48.893	76.7528
Ca$^{2\!\!+}_{slow}$	Somatomotor	3	sensory	67	0.168502	52.5333	0.0443844	2.71922	3.79641	-9.91706	4.24354	5.53506
Ca$^{2\!\!+}_{slow}$	Somatomotor	3	sensory	68	0.201937	71.6861	0.0332373	4.92314	6.07562	-1.58718	23.2472	49.8155
Ca$^{2\!\!+}_{slow}$	Prefrontal	6	association	69	0.567606	42.275	0.0475206	7.70467	11.9444	-4.83148	54.059	24.9077
Ca$^{2\!\!+}_{slow}$	Somatomotor	3	sensory	70	0.451842	93.6028	0.0358215	5.21222	12.6137	2.70571	57.1956	78.9668
Ca$^{2\!\!+}_{slow}$	Somatomotor	6	association	71	0.534647	102.572	0.0251822	8.64084	21.2311	2.67014	79.8893	78.2288
Ca$^{2\!\!+}_{slow}$	Somatomotor	6	association	72	0.563591	91.1083	0.0169093	9.32173	33.3304	1.2453	94.0959	70.2952
Ca$^{2\!\!+}_{slow}$	Somatomotor	6	association	73	0.547208	63.0361	0.01346	9.82608	40.6545	-1.67553	98.155	49.262
Ca$^{2\!\!+}_{slow}$	Somatomotor	6	association	74	0.578364	112.231	0.018052	9.17084	32.0388	3.56898	93.5424	82.6568
Ca$^{2\!\!+}_{slow}$	Somatomotor	3	sensory	75	0.223323	54.95	0.0509572	5.41216	4.38257	-4.53608	8.85609	26.7528
Ca$^{2\!\!+}_{slow}$	Somatomotor	3	sensory	76	0.258675	46.4153	0.0616344	4.35647	4.19693	-7.5944	7.38007	11.9926
Ca$^{2\!\!+}_{slow}$	Somatomotor	3	sensory	77	0.35266	76.7222	0.0371552	6.99153	9.49154	-0.397306	43.3579	59.9631
Ca$^{2\!\!+}_{slow}$	Somatomotor	3	sensory	78	0.349972	25.625	0.0637132	3.04699	5.49293	-17.6814	17.1587	0.738007
Ca$^{2\!\!+}_{slow}$	Somatomotor	3	sensory	79	0.318266	37.0444	0.0676134	3.59104	4.70715	-11.8226	11.4391	3.13653
Ca$^{2\!\!+}_{slow}$	Somatomotor	3	sensory	80	0.319319	49.375	0.0569681	4.77436	5.60521	-6.30974	18.0812	16.9742
Ca$^{2\!\!+}_{slow}$	Somatomotor	3	sensory	81	0.508944	90.5167	0.0296371	7.87305	17.1725	1.39929	70.8487	71.2177
Ca$^{2\!\!+}_{slow}$	Somatomotor	4	association	82	0.598052	122.764	0.0159398	8.6688	37.5194	4.99076	97.2325	86.5314
Ca$^{2\!\!+}_{slow}$	Prefrontal	1	association	83	0.589913	52.5278	0.0331768	10.7277	17.7809	-2.51426	73.2472	41.5129
Ca$^{2\!\!+}_{slow}$	Somatomotor	4	association	84	0.566409	82.5528	0.0158469	7.1445	35.7427	0.427291	96.31	64.5756
Ca$^{2\!\!+}_{slow}$	Somatomotor	3	sensory	85	0.413562	52.3278	0.0426791	6.95516	9.69004	-3.90677	45.0185	32.1033
Ca$^{2\!\!+}_{slow}$	Somatomotor	6	association	86	0.556791	106.608	0.0240897	7.8217	23.1132	3.46578	83.7638	82.2878
Ca$^{2\!\!+}_{slow}$	Somatomotor	4	association	87	0.585073	126.875	0.0133692	8.38336	43.7629	5.65108	98.893	88.5609
Ca$^{2\!\!+}_{slow}$	Somatomotor	3	sensory	88	0.407583	52.8056	0.0460738	6.02681	8.84631	-4.42928	40.5904	27.4908
Ca$^{2\!\!+}_{slow}$	Somatomotor	3	sensory	89	0.545325	25.4784	0.0375474	2.06393	14.5236	-26.1742	64.2066	0.184502
Ca$^{2\!\!+}_{slow}$	Somatomotor	3	sensory	90	0.430467	42.7264	0.0570853	5.1699	7.54077	-7.11302	31.3653	13.6531
Ca$^{2\!\!+}_{slow}$	Somatomotor	3	sensory	91	0.518266	25.2764	0.0435636	2.79232	11.8968	-19.4188	53.69	0.553506
Ca$^{2\!\!+}_{slow}$	Somatomotor	6	association	92	0.546871	66.5667	0.0278489	8.53538	19.6371	-1.51526	78.0443	50.738
Ca$^{2\!\!+}_{slow}$	Somatomotor	4	association	93	0.558373	94.2917	0.019349	9.23548	28.858	1.60161	91.1439	72.1402
Ca$^{2\!\!+}_{slow}$	Somatomotor	3	sensory	94	0.495277	51.6722	0.0408005	5.45125	12.139	-5.10484	54.797	23.6162
Ca$^{2\!\!+}_{slow}$	Somatomotor	4	association	95	0.573946	128.247	0.0116925	6.43389	49.0866	7.57664	99.4465	91.8819
Ca$^{2\!\!+}_{slow}$	Somatomotor	1	association	96	0.581478	69.9111	0.0188169	9.37636	30.9018	-1.02267	92.2509	53.5055
Ca$^{2\!\!+}_{slow}$	Somatomotor	4	association	97	0.584016	122.053	0.0166384	7.47422	35.1005	5.69327	95.7565	88.7454
Ca$^{2\!\!+}_{slow}$	Somatomotor	4	association	98	0.546695	120.822	0.0133678	7.581	40.8965	5.45076	98.3395	87.4539
Ca$^{2\!\!+}_{slow}$	Somatomotor	3	sensory	99	0.581941	55.3944	0.025998	6.15194	22.384	-3.91837	82.4723	31.7343
Ca$^{2\!\!+}_{slow}$	Somatomotor	6	association	100	0.572896	58.0417	0.021878	7.35315	26.1859	-2.91825	87.0849	37.8229
Ca$^{2\!\!+}_{slow}$	Somatomotor	7	association	101	0.552716	26.4514	0.0447392	3.30591	12.3542	-16.0466	55.9041	1.47601
Ca$^{2\!\!+}_{slow}$	Somatomotor	7	association	102	0.550764	33.0778	0.0330317	2.77276	16.6738	-16.7422	69.5572	1.10701
Ca$^{2\!\!+}_{slow}$	Somatomotor	4	association	103	0.548209	139.581	0.0160292	4.43081	34.2007	13.5597	95.203	98.3395
Ca$^{2\!\!+}_{slow}$	Somatomotor	7	association	104	0.529649	48.3278	0.0255842	3.49329	20.7022	-8.92346	79.3358	8.11808
Ca$^{2\!\!+}_{slow}$	Somatomotor	4	association	105	0.503455	77.8583	0.026172	8.66624	19.2364	-0.189432	76.5683	61.4391
Ca$^{2\!\!+}_{slow}$	Somatomotor	4	association	106	0.48921	102.067	0.0204673	6.23144	23.902	3.62142	84.6863	83.0258
Ca$^{2\!\!+}_{slow}$	Prefrontal	1	association	107	0.548766	56.5	0.0243641	10.044	22.5235	-2.28993	82.8413	43.5424
Ca$^{2\!\!+}_{slow}$	Somatomotor	7	association	108	0.599983	67.6583	0.0257909	5.76573	23.2633	-2.0538	83.9483	45.7565
Ca$^{2\!\!+}_{slow}$	Somatomotor	4	association	109	0.607745	138.2	0.021717	6.00786	27.9848	9.77054	88.7454	95.572
Ca$^{2\!\!+}_{slow}$	Somatomotor	1	association	110	0.575003	100.817	0.0225712	9.7304	25.4751	2.19073	86.5314	75.8303
Ca$^{2\!\!+}_{slow}$	Somatomotor	7	association	111	0.532207	25.8472	0.0588477	4.14117	9.04381	-12.956	41.3284	2.21402
Ca$^{2\!\!+}_{slow}$	Somatomotor	4	association	112	0.572923	75.275	0.0193422	5.87963	29.6204	-0.718583	91.6974	56.8266
Ca$^{2\!\!+}_{slow}$	Somatomotor	4	association	113	0.470919	116.764	0.0223944	5.04959	21.0284	7.37958	79.5203	91.3284
Ca$^{2\!\!+}_{slow}$	Somatomotor	7	association	114	0.52857	30.9972	0.0468883	4.2303	11.2729	-11.4656	51.2915	3.69004
Ca$^{2\!\!+}_{slow}$	Somatomotor	4	association	115	0.489343	74.6056	0.01948	6.47276	25.1203	-0.756161	85.7934	55.9041
Ca$^{2\!\!+}_{slow}$	Somatomotor	7	association	116	0.44355	37.6708	0.0490745	3.65189	9.0383	-11.4541	41.1439	3.87454
Ca$^{2\!\!+}_{slow}$	Somatomotor	4	association	117	0.532465	134.933	0.0238676	4.12791	22.3091	13.4289	82.1033	98.155
Ca$^{2\!\!+}_{slow}$	Somatomotor	7	association	118	0.463351	59.9444	0.0282045	4.70659	16.4283	-4.15493	69.0037	29.1513
Ca$^{2\!\!+}_{slow}$	Somatomotor	4	association	119	0.367059	91.2167	0.0201131	5.27399	18.2497	2.22159	74.5387	76.1993
Ca$^{2\!\!+}_{slow}$	Somatomotor	1	association	120	0.547243	76.3444	0.0161503	9.9023	33.8843	-0.318669	94.6494	60.3321
Ca$^{2\!\!+}_{slow}$	Somatomotor	7	association	121	0.493494	76.675	0.0221866	5.0201	22.2429	-0.562738	81.9188	58.6716
Ca$^{2\!\!+}_{slow}$	Somatomotor	4	association	122	0.602774	135.672	0.0194911	6.31475	30.9256	8.8954	92.4354	94.8339
Ca$^{2\!\!+}_{slow}$	Somatomotor	7	association	123	0.436949	29.8889	0.0533899	3.58655	8.18412	-13.8325	35.6089	1.84502
Ca$^{2\!\!+}_{slow}$	Somatomotor	4	association	124	0.352871	82.2333	0.0199913	4.99939	17.6512	0.546734	72.8782	65.3137
Ca$^{2\!\!+}_{slow}$	Somatomotor	4	association	125	0.455047	87.3306	0.0160829	6.10183	28.2939	1.28331	90.0369	70.6642
Ca$^{2\!\!+}_{slow}$	Somatomotor	7	association	126	0.415665	30.5111	0.0682324	4.7714	6.0919	-10.2672	23.4317	4.98155
Ca$^{2\!\!+}_{slow}$	Somatomotor	4	association	127	0.409811	109.014	0.0260834	5.95218	15.7116	4.9585	66.9742	86.3469
Ca$^{2\!\!+}_{slow}$	Somatomotor	7	association	128	0.41939	41.4556	0.0534882	2.85579	7.8408	-13.3218	33.7638	2.02952
Ca$^{2\!\!+}_{slow}$	Somatomotor	1	association	129	0.553876	90.8028	0.0196323	10.7517	28.2125	1.05126	89.6679	68.4502
Ca$^{2\!\!+}_{slow}$	Somatomotor	4	association	130	0.38464	95.8333	0.0149964	5.47929	25.6489	2.98092	86.7159	80.0738
Ca$^{2\!\!+}_{slow}$	Somatomotor	4	association	131	0.560744	134.261	0.0208579	4.72027	26.884	11.6013	88.3764	96.8635
Ca$^{2\!\!+}_{slow}$	Somatomotor	7	association	132	0.369939	66.7778	0.0277085	4.5727	13.3511	-2.78221	61.2546	39.1144
Ca$^{2\!\!+}_{slow}$	Somatomotor	7	association	133	0.368271	52.3611	0.0356755	3.819	10.3228	-7.10628	47.417	13.8376
Ca$^{2\!\!+}_{slow}$	Somatomotor	4	association	134	0.331366	84.8778	0.0259467	7.5283	12.771	0.714341	58.6716	66.2362
Ca$^{2\!\!+}_{slow}$	Somatomotor	4	association	135	0.427708	90.8639	0.020068	6.1304	21.3129	1.8537	80.0738	73.8007
Ca$^{2\!\!+}_{slow}$	Prefrontal	1	association	136	0.522544	53.963	0.0418774	10.0511	12.478	-2.54073	56.2731	40.7749
Ca$^{2\!\!+}_{slow}$	Somatomotor	7	association	137	0.39666	45.9972	0.0513543	5.04205	7.72398	-6.64468	33.0258	15.4982
Ca$^{2\!\!+}_{slow}$	Somatomotor	4	association	138	0.559966	122.614	0.0159379	5.92135	35.1342	7.28109	95.941	91.1439
Ca$^{2\!\!+}_{slow}$	Somatomotor	4	association	139	0.352891	89.6139	0.0208524	6.28397	16.9232	1.60948	70.1107	72.3247
Ca$^{2\!\!+}_{slow}$	Auditory	7	association	140	0.40626	39.5931	0.0600795	6.58681	6.76203	-6.05861	27.4908	18.2657
Ca$^{2\!\!+}_{slow}$	Somatomotor	4	association	141	0.349057	94.7222	0.0266756	6.04006	13.0852	2.52021	60.1476	77.4908
Ca$^{2\!\!+}_{slow}$	Somatomotor	4	association	142	0.479887	120.842	0.0276702	4.46085	17.3431	9.26767	71.2177	95.3875
Ca$^{2\!\!+}_{slow}$	Somatomotor	4	association	143	0.420332	103.661	0.018456	6.55695	22.7748	3.68481	83.2103	83.5793
Ca$^{2\!\!+}_{slow}$	Somatomotor	7	association	144	0.387137	46.1306	0.0547494	3.61538	7.07108	-9.22986	29.1513	7.38007
Ca$^{2\!\!+}_{slow}$	Prefrontal	1	association	145	0.498298	75.025	0.0119033	5.52016	41.8622	-0.810666	98.524	55.1661
Ca$^{2\!\!+}_{slow}$	Somatomotor	7	association	146	0.385342	67.625	0.0273617	4.67938	14.0832	-2.53773	62.5461	40.9594
Ca$^{2\!\!+}_{slow}$	Somatomotor	4	association	147	0.430811	91.8444	0.0297007	6.79856	14.5051	1.81574	64.0221	73.4317
Ca$^{2\!\!+}_{slow}$	Somatomotor	4	association	148	0.577516	132.183	0.0151927	6.08015	38.0127	8.66481	97.417	94.4649
Ca$^{2\!\!+}_{slow}$	Somatomotor	7	association	149	0.421761	51.1944	0.0552668	5.21312	7.63137	-5.42967	32.1033	21.7712
Ca$^{2\!\!+}_{slow}$	Somatomotor	4	association	150	0.383452	100.869	0.0281596	6.28712	13.6171	3.39893	61.6236	81.7343
Ca$^{2\!\!+}_{slow}$	Somatomotor	4	association	151	0.421228	108.094	0.0160523	6.9412	26.241	4.11952	87.4539	84.5018
Ca$^{2\!\!+}_{slow}$	Somatomotor	7	association	152	0.399297	65.9806	0.037692	3.89801	10.5937	-3.46829	49.0775	34.5018
Ca$^{2\!\!+}_{slow}$	Medial	5	association	153	0.490845	106.806	0.0253934	8.0116	19.3297	3.40825	76.9373	81.9188
Ca$^{2\!\!+}_{slow}$	Auditory	7	association	154	0.481738	62.3528	0.0550001	7.81671	8.75886	-2.19366	39.2989	44.2804
Ca$^{2\!\!+}_{slow}$	Auditory	7	association	155	0.498268	60.2014	0.0563945	10.3401	8.8354	-1.86639	40.4059	47.2325
Ca$^{2\!\!+}_{slow}$	Somatomotor	4	association	156	0.499234	120.511	0.0306178	5.4077	16.3053	7.58384	68.6347	92.0664
Ca$^{2\!\!+}_{slow}$	Somatomotor	4	association	157	0.466879	114.394	0.0246321	6.26129	18.9541	5.57304	76.0148	88.0074
Ca$^{2\!\!+}_{slow}$	Medial	4	association	158	0.566382	132.561	0.0213344	3.69419	26.5479	14.3634	87.8229	98.7085
Ca$^{2\!\!+}_{slow}$	Somatomotor	7	association	159	0.507322	65.4361	0.0353665	7.4589	14.3447	-1.88552	63.6531	47.048
Ca$^{2\!\!+}_{slow}$	Somatomotor	4	association	160	0.550977	130.233	0.016304	4.6571	33.7941	10.8938	94.4649	96.4945
Ca$^{2\!\!+}_{slow}$	Somatomotor	7	association	161	0.496922	80.1667	0.0308699	6.21224	16.0973	0.107315	67.7122	63.2841
Ca$^{2\!\!+}_{slow}$	Medial	5	association	162	0.428431	75.3778	0.028837	6.81273	14.857	-0.605077	65.1292	58.3026
Ca$^{2\!\!+}_{slow}$	Somatomotor	4	association	163	0.525873	101.242	0.0245319	5.94247	21.4363	3.65869	80.6273	83.3948
Ca$^{2\!\!+}_{slow}$	Medial	5	association	164	0.489639	116.55	0.0347633	6.354	14.0849	5.83097	62.7306	89.2989
Ca$^{2\!\!+}_{slow}$	Somatomotor	7	association	165	0.573814	74.775	0.0356133	10.2474	16.1123	-0.461091	67.8967	59.2251
Ca$^{2\!\!+}_{slow}$	Somatomotor	4	association	166	0.55067	131.236	0.0241616	6.97417	22.7911	7.41825	83.3948	91.5129
Ca$^{2\!\!+}_{slow}$	Somatomotor	4	association	167	0.56077	134.736	0.0264404	5.61237	21.2088	9.84184	79.7048	95.7565
Ca$^{2\!\!+}_{slow}$	Medial	5	association	168	0.399957	93.4556	0.0346373	9.11397	11.547	1.53123	52.952	71.5867
Ca$^{2\!\!+}_{slow}$	Auditory	7	association	169	0.56872	76.0278	0.0601885	12.2734	9.44899	-0.282907	43.1734	60.5166
Ca$^{2\!\!+}_{slow}$	Somatomotor	7	association	170	0.559355	97.4861	0.0283148	8.0845	19.7548	2.22476	78.2288	76.3838
Ca$^{2\!\!+}_{slow}$	Medial	4	association	171	0.595455	141.072	0.0229915	3.98457	25.8989	15.4527	86.9004	99.262
Ca$^{2\!\!+}_{slow}$	Auditory	7	association	172	0.514686	51.6019	0.0525406	11.5638	9.79596	-2.41254	45.3875	42.8044
Ca$^{2\!\!+}_{slow}$	Medial	5	association	173	0.479314	121.017	0.0390499	7.34836	12.2744	5.64979	55.7196	88.3764
Ca$^{2\!\!+}_{slow}$	Medial	4	association	174	0.646601	152.744	0.0199793	5.14227	32.3635	14.2436	93.9114	98.524
Ca$^{2\!\!+}_{slow}$	Somatomotor	2	sensory	175	0.584023	92.2833	0.0295492	12.7357	19.7644	1.00374	78.4133	68.0812
Ca$^{2\!\!+}_{slow}$	Visual	2	sensory	176	0.597296	119.453	0.0207711	6.00415	28.756	6.6542	90.7749	90.5904
Ca$^{2\!\!+}_{slow}$	Somatomotor	2	sensory	177	0.58065	107.739	0.0207238	6.69377	28.0186	4.21868	88.9299	84.6863
Ca$^{2\!\!+}_{slow}$	Medial	5	association	178	0.340719	77.4361	0.0340374	7.50597	10.0101	-0.274966	46.4945	60.8856
Ca$^{2\!\!+}_{slow}$	Medial	4	association	179	0.651328	145.328	0.0175567	3.77884	37.0984	17.4201	97.048	99.631
Ca$^{2\!\!+}_{slow}$	Medial	5	association	180	0.37815	97.2167	0.0499608	7.04472	7.56893	2.51489	31.7343	77.1218
Ca$^{2\!\!+}_{slow}$	Auditory	2	sensory	181	0.569372	80.1167	0.0290458	11.64	19.6026	0.0529784	77.6753	62.7306
Ca$^{2\!\!+}_{slow}$	Medial	5	association	182	0.653198	158.456	0.0246706	6.07204	26.4767	13.0031	87.6384	97.9705
Ca$^{2\!\!+}_{slow}$	Visual	2	sensory	183	0.452019	89.675	0.0458035	8.47325	9.86866	1.20084	45.7565	70.1107
Ca$^{2\!\!+}_{slow}$	Auditory	2	sensory	184	0.528581	74.525	0.0417512	11.8424	12.6603	-0.420101	57.9336	59.5941
Ca$^{2\!\!+}_{slow}$	Medial	5	association	185	0.504404	128.283	0.0399622	6.28852	12.622	7.75752	57.3801	92.4354
Ca$^{2\!\!+}_{slow}$	Visual	2	sensory	186	0.408887	92.3111	0.0510069	7.48831	8.0163	1.71081	35.0554	72.6937
Ca$^{2\!\!+}_{slow}$	Medial	5	association	187	0.346454	95.6333	0.0511881	4.82272	6.76826	3.34527	27.6753	81.5498
Ca$^{2\!\!+}_{slow}$	Medial	5	association	188	0.30024	81.2972	0.0415871	6.81835	7.21955	0.263586	29.8893	63.8376
Ca$^{2\!\!+}_{slow}$	Medial	5	association	189	0.676192	156.761	0.019361	6.64329	34.9255	11.63	95.572	97.048
Ca$^{2\!\!+}_{slow}$	Medial	5	association	190	0.163787	66.8403	0.0630359	6.69264	2.59831	-1.89159	0.922509	46.8635
Ca$^{2\!\!+}_{slow}$	Visual	2	sensory	191	0.426701	97.3417	0.0485917	6.67817	8.78136	2.67164	39.6679	78.4133
Ca$^{2\!\!+}_{slow}$	Visual	2	sensory	192	0.478295	109.35	0.0415241	6.55252	11.5185	4.5555	52.583	85.6089
Ca$^{2\!\!+}_{slow}$	Visual	2	sensory	193	0.420774	80.1167	0.0509648	10.5048	8.25617	0.0587035	35.9779	62.9151
Ca$^{2\!\!+}_{slow}$	Medial	2	sensory	194	0.620777	131.483	0.0214093	6.49941	28.9956	7.99817	91.5129	93.3579
Ca$^{2\!\!+}_{slow}$	Visual	2	sensory	195	0.447174	71.825	0.0665885	11.5424	6.71548	-0.664942	26.9373	57.9336
Ca$^{2\!\!+}_{slow}$	Medial	5	association	196	0.266335	85.9417	0.0442499	5.73235	6.01888	1.12374	22.3247	69.7417
Ca$^{2\!\!+}_{slow}$	Medial	5	association	197	0.526809	130.936	0.0391142	6.47243	13.4685	7.94695	61.4391	92.9889
Ca$^{2\!\!+}_{slow}$	Medial	5	association	198	0.335828	102.711	0.0469221	5.31738	7.15714	4.36514	29.3358	85.2399
Ca$^{2\!\!+}_{slow}$	Medial	5	association	199	0.602792	147.017	0.0273093	8.40743	22.0727	8.0306	81.5498	93.5424
Ca$^{2\!\!+}_{slow}$	Visual	2	sensory	200	0.314847	70.6222	0.0502128	8.81988	6.27025	-1.00656	24.5387	53.8745
Ca$^{2\!\!+}_{slow}$	Medial	5	association	201	0.247922	71.8639	0.0400805	6.20383	6.1856	-1.23087	23.9852	52.7675
Ca$^{2\!\!+}_{slow}$	Lateral	2	sensory	202	0.337048	63.8944	0.0703673	10.2576	4.78984	-1.52137	11.9926	50.5535
Ca$^{2\!\!+}_{slow}$	Visual	2	sensory	203	0.263969	76.9583	0.0463523	5.63996	5.69484	-0.450653	19.1882	59.4096
Ca$^{2\!\!+}_{slow}$	Medial	2	sensory	204	0.598758	136.806	0.0267645	7.60424	22.3714	7.536	82.2878	91.6974
Ca$^{2\!\!+}_{slow}$	Visual	2	sensory	205	0.265995	67.9972	0.0573857	6.63655	4.63522	-1.73325	11.0701	48.7085
Ca$^{2\!\!+}_{slow}$	Visual	2	sensory	206	0.333384	90.7389	0.0434998	5.08437	7.66404	2.21048	32.8413	76.0148
Ca$^{2\!\!+}_{slow}$	Visual	2	sensory	207	0.442812	105.3	0.0394058	6.63535	11.2372	3.88826	50.9225	84.3173
Ca$^{2\!\!+}_{slow}$	Visual	2	sensory	208	0.319058	60.9056	0.0649093	9.02342	4.91543	-2.06069	14.2066	45.3875
Ca$^{2\!\!+}_{slow}$	Medial	5	association	209	0.246485	82.4194	0.0494561	5.41909	4.98391	0.538733	15.1292	65.1292
Ca$^{2\!\!+}_{slow}$	Medial	5	association	210	0.335238	102.892	0.039672	5.38731	8.45024	4.34199	37.4539	85.0554
Ca$^{2\!\!+}_{slow}$	Visual	2	sensory	211	0.348763	55.225	0.0710968	7.64614	4.90546	-3.17481	14.0221	35.7934
Ca$^{2\!\!+}_{slow}$	Medial	5	association	212	0.209485	74.6389	0.0437141	6.23575	4.79216	-0.779555	12.1771	55.3506
Ca$^{2\!\!+}_{slow}$	Medial	5	association	213	0.475582	122.558	0.0437636	6.87011	10.8671	6.26749	50	89.8524
Ca$^{2\!\!+}_{slow}$	Medial	5	association	214	0.222904	57.4691	0.0488405	5.54427	4.56392	-3.97363	10.3321	31.1808
Ca$^{2\!\!+}_{slow}$	Medial	5	association	215	0.55989	133.431	0.0181719	8.294	30.8108	6.50235	92.0664	90.2214
Ca$^{2\!\!+}_{slow}$	Visual	2	sensory	216	0.243325	70.5389	0.0577055	6.17876	4.21667	-1.45031	7.74908	51.107
Ca$^{2\!\!+}_{slow}$	Visual	2	sensory	217	0.50156	120.156	0.0308291	6.71446	16.269	6.05492	68.4502	89.4834
Ca$^{2\!\!+}_{slow}$	Visual	2	sensory	218	0.234788	74.9222	0.0369684	6.05438	6.35106	-0.75611	24.7232	56.0886
Ca$^{2\!\!+}_{slow}$	Visual	2	sensory	219	0.31905	91.3694	0.042472	6.17319	7.512	1.92274	31.1808	74.3542
Ca$^{2\!\!+}_{slow}$	Visual	2	sensory	220	0.350739	42.4444	0.0700174	7.30256	5.00931	-5.07433	15.3137	23.8007
Ca$^{2\!\!+}_{slow}$	Visual	2	sensory	221	0.27856	61.6389	0.0564549	8.91592	4.9342	-2.00328	14.5756	46.1255
Ca$^{2\!\!+}_{slow}$	Medial	5	association	222	0.222685	86.5639	0.0391477	4.83729	5.68831	1.4603	18.8192	71.4022
Ca$^{2\!\!+}_{slow}$	Medial	5	association	223	0.175602	70.6875	0.0425832	6.6144	4.12373	-1.33232	6.64207	52.0295
Ca$^{2\!\!+}_{slow}$	Visual	2	sensory	224	0.357417	48.4806	0.0616317	6.49687	5.79924	-4.77452	20.4797	25.2768
Ca$^{2\!\!+}_{slow}$	Medial	5	association	225	0.201778	59.2458	0.0415797	7.43122	4.8528	-2.72555	12.9151	39.6679
Ca$^{2\!\!+}_{slow}$	Medial	5	association	226	0.310177	91.9556	0.0396336	4.88287	7.8261	2.55087	33.2103	77.6753
Ca$^{2\!\!+}_{slow}$	Medial	5	association	227	0.42892	109.861	0.043878	8.38622	9.77528	3.62036	45.203	82.8413
Ca$^{2\!\!+}_{slow}$	Visual	2	sensory	228	0.294789	55.2056	0.0594368	7.97788	4.9597	-3.04523	14.9446	36.9004
Ca$^{2\!\!+}_{slow}$	Visual	2	sensory	229	0.423674	101.433	0.0266641	6.42078	15.8893	3.41599	67.3432	82.1033
Ca$^{2\!\!+}_{slow}$	Medial	2	sensory	230	0.497217	118.072	0.0223875	8.19092	22.2096	4.70914	81.7343	86.1624
Ca$^{2\!\!+}_{slow}$	Visual	2	sensory	231	0.29128	71.375	0.0598702	7.89247	4.86519	-1.02946	13.2841	53.321
Ca$^{2\!\!+}_{slow}$	Visual	2	sensory	232	0.27793	74.2	0.0480909	7.47399	5.77926	-0.709126	19.5572	57.1956
Ca$^{2\!\!+}_{slow}$	Visual	2	sensory	233	0.322797	38.3148	0.0746385	9.30707	4.3248	-4.42515	8.30258	27.8598
Ca$^{2\!\!+}_{slow}$	Visual	2	sensory	234	0.373403	43.9722	0.058723	6.38557	6.35871	-5.56376	24.9077	21.4022
Ca$^{2\!\!+}_{slow}$	Visual	2	sensory	235	0.327318	84.2333	0.0290605	6.91359	11.2633	0.684642	51.107	66.0517
Ca$^{2\!\!+}_{slow}$	Medial	5	association	236	0.231151	45.5347	0.0473258	5.08937	4.88425	-6.67377	13.4686	15.3137
Ca$^{2\!\!+}_{slow}$	Medial	5	association	237	0.219403	75.7583	0.0458325	5.19122	4.78705	-0.720768	11.8081	56.6421
Ca$^{2\!\!+}_{slow}$	Medial	5	association	238	0.215849	61.8014	0.0426142	7.4392	5.06519	-2.3791	15.6827	43.1734
Ca$^{2\!\!+}_{slow}$	Medial	5	association	239	0.462561	97.7361	0.0255674	9.72067	18.0918	1.87601	73.9852	73.9852
Ca$^{2\!\!+}_{slow}$	Medial	5	association	240	0.338619	83.5722	0.0407839	6.1502	8.30275	0.662128	36.3469	65.6827
Ca$^{2\!\!+}_{slow}$	Visual	2	sensory	241	0.456637	97.4472	0.0308964	9.15604	14.7796	1.96015	64.5756	74.5387
Ca$^{2\!\!+}_{slow}$	Visual	2	sensory	242	0.346422	35.6319	0.0704147	6.64743	4.91974	-6.59925	14.3911	16.0517
Ca$^{2\!\!+}_{slow}$	Visual	2	sensory	243	0.340113	56.6306	0.0650064	8.17192	5.23199	-2.79854	16.0517	38.9299
Ca$^{2\!\!+}_{slow}$	Visual	2	sensory	244	0.345969	63.6694	0.057293	7.62076	6.03858	-2.07729	22.8782	45.203
Ca$^{2\!\!+}_{slow}$	Visual	2	sensory	245	0.3471	65.0597	0.0502862	9.11141	6.90249	-1.58486	28.5978	50
Ca$^{2\!\!+}_{slow}$	Medial	5	association	246	0.270573	62.025	0.0646528	7.32017	4.18501	-2.38724	7.19557	42.9889
Ca$^{2\!\!+}_{slow}$	Visual	2	sensory	247	0.380279	46.1472	0.0634403	5.86931	5.99429	-5.68257	21.9557	19.9262
Ca$^{2\!\!+}_{slow}$	Visual	2	sensory	248	0.352192	73.6417	0.0298835	8.56562	11.7855	-0.683936	53.5055	57.5646
Ca$^{2\!\!+}_{slow}$	Medial	5	association	249	0.322534	56.3646	0.0785091	7.80463	4.10824	-2.96432	6.27306	37.6384
Ca$^{2\!\!+}_{slow}$	Medial	5	association	250	0.516269	88.4194	0.0347498	11.0354	14.8568	0.808254	64.9446	66.9742
Ca$^{2\!\!+}_{slow}$	Medial	5	association	251	0.413866	74.2417	0.036709	6.92628	11.2742	-0.759186	51.476	55.7196
Ca$^{2\!\!+}_{slow}$	Visual	2	sensory	252	0.519368	72.9722	0.027527	9.18217	18.8676	-0.710919	75.8303	57.0111
Ca$^{2\!\!+}_{slow}$	Medial	5	association	253	0.332557	53.0306	0.059245	7.30108	5.61325	-3.62542	18.2657	33.7638
Ca$^{2\!\!+}_{slow}$	Visual	2	sensory	254	0.447241	37.0028	0.0670106	6.08501	6.67418	-6.98392	26.7528	14.2066
Ca$^{2\!\!+}_{slow}$	Visual	2	sensory	255	0.315245	49.6056	0.0530038	6.06029	5.94759	-4.93284	21.5867	24.3542
Ca$^{2\!\!+}_{slow}$	Visual	2	sensory	256	0.358792	42.7139	0.0543849	5.63314	6.59728	-6.5303	26.3838	16.2362
Ca$^{2\!\!+}_{slow}$	Visual	2	sensory	257	0.37871	53.0889	0.0496186	6.45989	7.63244	-4.08848	32.2878	30.0738
Ca$^{2\!\!+}_{slow}$	Visual	2	sensory	258	0.484477	47.8208	0.0371077	6.36155	13.0559	-4.97979	59.9631	23.9852
Ca$^{2\!\!+}_{slow}$	Visual	2	sensory	259	0.475718	33.8292	0.0734505	5.17845	6.47672	-8.8194	25.8303	8.67159
Ca$^{2\!\!+}_{slow}$	Medial	5	association	260	0.49671	54.9306	0.0254041	7.83471	19.5523	-3.13597	77.4908	36.1624
Ca$^{2\!\!+}_{slow}$	Medial	5	association	261	0.353597	37.4043	0.0722123	6.12527	4.89663	-6.87246	13.6531	14.3911
Ca$^{2\!\!+}_{slow}$	Visual	2	sensory	262	0.443908	50.875	0.0602768	6.71023	7.3645	-4.26588	30.6273	28.2288
Ca$^{2\!\!+}_{slow}$	Visual	2	sensory	263	0.324914	36.4028	0.0727553	3.35436	4.46584	-12.8481	9.7786	2.39852
Ca$^{2\!\!+}_{slow}$	Visual	2	sensory	264	0.445279	35.0194	0.0568104	4.72048	7.83797	-9.42288	33.5793	7.01107
Ca$^{2\!\!+}_{slow}$	Visual	2	sensory	265	0.453545	44.2917	0.0566929	6.23154	8.00002	-5.65002	34.8708	20.6642
Ca$^{2\!\!+}_{slow}$	Visual	2	sensory	266	0.499436	39.912	0.0394232	7.37145	12.6686	-5.37045	58.1181	21.9557
Ca$^{2\!\!+}_{slow}$	Visual	2	sensory	267	0.37735	20.9306	0.0922237	3.54189	4.09169	-16.5362	6.08856	1.29151
Ca$^{2\!\!+}_{slow}$	Medial	5	association	268	0.550101	41.3681	0.0599999	15.094	9.16837	-2.5263	41.8819	41.1439
Ca$^{2\!\!+}_{slow}$	Visual	2	sensory	269	0.532161	27.3095	0.0738084	5.82327	7.21004	-8.9624	29.7048	7.93358
Ca$^{2\!\!+}_{slow}$	Medial	2	sensory	270	0.534381	25.8125	0.0895025	5.92305	5.97056	-9.06417	21.7712	7.74908
Ca$^{2\!\!+}_{slow}$	Somatomotor	3	sensory	271	0.110991	24.8571	0.0411736	8.24124	2.6957	-6.63041	1.29151	15.6827
Ca$^{2\!\!+}_{slow}$	Prefrontal	6	association	272	0.522261	20.2917	0.0805796	8.14978	6.4813	-7.26502	26.0148	13.4686
Ca$^{2\!\!+}_{slow}$	Somatomotor	3	sensory	273	0.181895	39.0787	0.026813	5.76554	6.78386	-7.01084	27.8598	14.0221
Ca$^{2\!\!+}_{slow}$	Prefrontal	6	association	274	0.35066	40.9556	0.0123462	6.11319	28.4021	-6.30513	90.2214	17.1587
Ca$^{2\!\!+}_{slow}$	Prefrontal	6	association	275	0.341206	16.8472	0.0835227	3.18745	4.08519	-19.6561	5.90406	0.369004
Ca$^{2\!\!+}_{slow}$	Somatomotor	3	sensory	276	0.336269	46.5903	0.0500538	6.14135	6.71816	-5.35871	27.1218	22.1402
Ca$^{2\!\!+}_{slow}$	Somatomotor	3	sensory	277	0.0670726	34.6865	0.0282534	4.53456	2.37397	-9.88267	0.184502	5.71956
Ca$^{2\!\!+}_{slow}$	Somatomotor	3	sensory	278	0.180201	27.6889	0.070009	3.50946	2.57397	-14.7633	0.738007	1.66052
Ca$^{2\!\!+}_{slow}$	Somatomotor	3	sensory	279	0.168718	46.1389	0.0279503	5.38855	6.03635	-6.19112	22.6937	17.8967
Ca$^{2\!\!+}_{slow}$	Somatomotor	6	association	280	0.396443	40.0389	0.0286934	6.31582	13.8165	-6.24798	61.9926	17.5277
Ca$^{2\!\!+}_{slow}$	Prefrontal	6	association	281	0.39101	29.3133	0.0259127	5.92308	15.0895	-8.47308	65.4982	9.7786
Ca$^{2\!\!+}_{slow}$	Prefrontal	6	association	282	0.492061	22.3194	0.0532956	7.18552	9.23268	-7.95775	42.6199	11.0701
Ca$^{2\!\!+}_{slow}$	Prefrontal	6	association	283	0.489721	23.6354	0.0558134	5.82939	8.77425	-9.58326	39.4834	6.45756
Ca$^{2\!\!+}_{slow}$	Somatomotor	3	sensory	284	0.202588	53.4403	0.028955	5.60106	6.99665	-4.65264	28.7823	26.0148
Ca$^{2\!\!+}_{slow}$	Somatomotor	6	association	285	0.433628	42.321	0.0470466	6.95492	9.21697	-5.34571	42.4354	22.3247
Ca$^{2\!\!+}_{slow}$	Somatomotor	3	sensory	286	0.363605	50.3861	0.0590981	6.43127	6.15257	-4.52692	23.8007	27.1218
Ca$^{2\!\!+}_{slow}$	Somatomotor	3	sensory	287	0.171662	54.4125	0.0431613	5.93798	3.97722	-4.22492	5.35055	28.7823
Ca$^{2\!\!+}_{slow}$	Somatomotor	3	sensory	288	0.104935	49.7176	0.028686	5.62999	3.65806	-5.28996	3.69004	22.8782
Ca$^{2\!\!+}_{slow}$	Somatomotor	3	sensory	289	0.113892	39.2238	0.0360724	6.1831	3.15733	-6.51392	2.21402	16.6052
Ca$^{2\!\!+}_{slow}$	Somatomotor	3	sensory	290	0.228536	61.9792	0.0219706	6.2287	10.4019	-2.81292	48.3395	38.5609
Ca$^{2\!\!+}_{slow}$	Prefrontal	6	association	291	0.589867	22.3175	0.0617662	8.66121	9.54999	-6.60214	44.4649	15.8672
Ca$^{2\!\!+}_{slow}$	Somatomotor	3	sensory	292	0.117245	30.1435	0.0253211	3.95265	4.63035	-12.4869	10.8856	2.76753
Ca$^{2\!\!+}_{slow}$	Somatomotor	6	association	293	0.42749	40.3549	0.0271313	5.7546	15.7563	-6.80239	67.1587	14.9446
Ca$^{2\!\!+}_{slow}$	Prefrontal	6	association	294	0.484393	28.0792	0.0572054	6.35588	8.4676	-8.09028	37.8229	10.8856
Ca$^{2\!\!+}_{slow}$	Somatomotor	6	association	295	0.387517	49.35	0.0421289	6.19747	9.19837	-4.86488	42.0664	24.5387
Ca$^{2\!\!+}_{slow}$	Somatomotor	3	sensory	296	0.343039	63.9167	0.0359549	5.85528	9.54081	-2.66141	44.2804	39.8524
Ca$^{2\!\!+}_{slow}$	Somatomotor	6	association	297	0.394302	64.5417	0.0344497	6.05162	11.4457	-2.47179	52.0295	42.4354
Ca$^{2\!\!+}_{slow}$	Somatomotor	3	sensory	298	0.182708	27.5	0.0514542	5.99248	3.55089	-8.67754	2.95203	9.04059
Ca$^{2\!\!+}_{slow}$	Somatomotor	3	sensory	299	0.1613	65.775	0.0194588	5.22875	8.28931	-2.62491	36.1624	40.0369
Ca$^{2\!\!+}_{slow}$	Prefrontal	6	association	300	0.443418	30.1167	0.0477458	10.6727	9.28706	-4.62706	42.8044	26.1993
Ca$^{2\!\!+}_{slow}$	Somatomotor	3	sensory	301	0.141488	45.9111	0.0315461	5.86545	4.48513	-5.72656	9.9631	19.7417
Ca$^{2\!\!+}_{slow}$	Somatomotor	3	sensory	302	0.135717	60.4444	0.0216972	4.93176	6.25507	-3.86384	24.3542	32.6568
Ca$^{2\!\!+}_{slow}$	Prefrontal	6	association	303	0.603524	21.4784	0.0703759	6.2188	8.57571	-9.33004	38.7454	7.19557
Ca$^{2\!\!+}_{slow}$	Somatomotor	3	sensory	304	0.346866	71.4194	0.0339564	7.53445	10.215	-1.07248	47.2325	53.1365
Ca$^{2\!\!+}_{slow}$	Somatomotor	3	sensory	305	0.231159	75.6361	0.0242372	4.69368	9.53736	-0.823211	43.9114	54.797
Ca$^{2\!\!+}_{slow}$	Somatomotor	6	association	306	0.502438	42.1373	0.0296136	5.03338	16.9665	-7.42298	70.2952	12.7306
Ca$^{2\!\!+}_{slow}$	Somatomotor	6	association	307	0.451764	50.1319	0.0262661	6.16534	17.1995	-4.76341	71.0332	25.4613
Ca$^{2\!\!+}_{slow}$	Somatomotor	6	association	308	0.352654	68.725	0.0385035	7.98567	9.15903	-1.34929	41.6974	51.476
Ca$^{2\!\!+}_{slow}$	Somatomotor	6	association	309	0.436088	73.5917	0.0227896	8.90586	19.1354	-0.663421	76.3838	58.1181
Ca$^{2\!\!+}_{slow}$	Somatomotor	3	sensory	310	0.150039	40.0194	0.0257999	4.42524	5.8155	-8.92168	20.6642	8.30258
Ca$^{2\!\!+}_{slow}$	Somatomotor	3	sensory	311	0.0776666	31.5729	0.0294791	5.41594	2.63463	-8.84926	1.10701	8.48708
Ca$^{2\!\!+}_{slow}$	Somatomotor	3	sensory	312	0.18332	68.3667	0.0227997	6.13205	8.04044	-1.8156	35.4244	47.786
Ca$^{2\!\!+}_{slow}$	Prefrontal	6	association	313	0.508294	27.1979	0.0571712	9.03317	8.89073	-5.79001	40.7749	19.5572
Ca$^{2\!\!+}_{slow}$	Somatomotor	3	sensory	314	0.13756	60.3792	0.0321316	4.79554	4.28116	-3.98721	8.11808	30.9963
Ca$^{2\!\!+}_{slow}$	Somatomotor	3	sensory	315	0.316331	78.3778	0.0251478	7.74104	12.5789	-0.14497	56.8266	61.6236
Ca$^{2\!\!+}_{slow}$	Prefrontal	6	association	316	0.518181	34.7608	0.0400441	6.5693	12.9403	-6.81035	59.4096	14.7601
Ca$^{2\!\!+}_{slow}$	Somatomotor	3	sensory	317	0.137216	41.875	0.0311111	4.94965	4.41054	-7.60155	9.22509	11.8081
Ca$^{2\!\!+}_{slow}$	Somatomotor	6	association	318	0.414411	87.7083	0.0248173	7.477	16.6984	1.09781	69.7417	68.8192
Ca$^{2\!\!+}_{slow}$	Somatomotor	6	association	319	0.568838	47.1389	0.0454488	8.72847	12.516	-3.70754	56.4576	33.5793
Ca$^{2\!\!+}_{slow}$	Somatomotor	6	association	320	0.470245	88.6111	0.020152	6.90477	23.3349	1.31954	84.1328	70.8487
Ca$^{2\!\!+}_{slow}$	Somatomotor	6	association	321	0.505504	80.8028	0.0177412	8.60188	28.4931	0.151453	90.5904	63.4686
Ca$^{2\!\!+}_{slow}$	Somatomotor	3	sensory	322	0.151451	62.0833	0.0259626	5.23487	5.83343	-3.32705	21.0332	35.0554
Ca$^{2\!\!+}_{slow}$	Somatomotor	3	sensory	323	0.135311	43.0191	0.0230134	7.08628	5.87968	-5.1481	21.4022	23.4317
Ca$^{2\!\!+}_{slow}$	Somatomotor	3	sensory	324	0.270348	84.9	0.0254881	6.3507	10.6068	0.8503	49.262	67.1587
Ca$^{2\!\!+}_{slow}$	Somatomotor	3	sensory	325	0.128371	59.9722	0.0264388	5.26394	4.85541	-3.70973	13.0996	33.3948
Ca$^{2\!\!+}_{slow}$	Prefrontal	6	association	326	0.621649	28.5885	0.0255869	4.8355	24.2956	-10.5287	85.2399	4.79705
Ca$^{2\!\!+}_{slow}$	Somatomotor	3	sensory	327	0.22799	83.8944	0.0289704	5.84295	7.86977	0.752094	34.3173	66.6052
Ca$^{2\!\!+}_{slow}$	Somatomotor	3	sensory	328	0.172096	68.0639	0.0369084	4.48139	4.6628	-2.55191	11.2546	40.5904
Ca$^{2\!\!+}_{slow}$	Somatomotor	3	sensory	329	0.442667	94.7139	0.0298835	7.19965	14.8131	2.11314	64.7601	75.2768
Ca$^{2\!\!+}_{slow}$	Prefrontal	6	association	330	0.586934	44.0917	0.0460263	8.6993	12.7521	-4.07025	58.4871	30.4428
Ca$^{2\!\!+}_{slow}$	Somatomotor	3	sensory	331	0.135284	55.8583	0.0301592	5.58001	4.48568	-4.23685	10.1476	28.5978
Ca$^{2\!\!+}_{slow}$	Somatomotor	6	association	332	0.495579	89.9778	0.0252659	5.89841	19.6145	1.77637	77.8598	73.2472
Ca$^{2\!\!+}_{slow}$	Somatomotor	6	association	333	0.544172	64.4278	0.0229788	10.1693	23.6815	-1.48213	84.5018	50.9225
Ca$^{2\!\!+}_{slow}$	Somatomotor	6	association	334	0.518783	96.7417	0.0179978	7.15628	28.8249	2.40931	90.9594	76.9373
Ca$^{2\!\!+}_{slow}$	Somatomotor	3	sensory	335	0.124097	32.8148	0.0401231	5.13624	3.09291	-9.08937	2.02952	7.56458
Ca$^{2\!\!+}_{slow}$	Somatomotor	3	sensory	336	0.228992	44.2819	0.037339	6.26543	6.13278	-5.62102	23.6162	21.0332
Ca$^{2\!\!+}_{slow}$	Somatomotor	3	sensory	337	0.35886	95.8278	0.0293815	8.31483	12.2138	1.96369	55.3506	74.7232
Ca$^{2\!\!+}_{slow}$	Somatomotor	3	sensory	338	0.160769	61.6764	0.0337644	4.228	4.7615	-4.21561	11.6236	28.9668
Ca$^{2\!\!+}_{slow}$	Somatomotor	3	sensory	339	0.242945	72.2389	0.0457131	5.5456	5.31455	-1.30935	16.6052	52.214
Ca$^{2\!\!+}_{slow}$	Prefrontal	1	association	340	0.586096	37.3806	0.0335697	6.83503	17.4591	-6.16229	71.7712	18.0812
Ca$^{2\!\!+}_{slow}$	Somatomotor	6	association	341	0.494254	99.2361	0.0280228	9.77122	17.6375	2.01982	72.6937	74.9077
Ca$^{2\!\!+}_{slow}$	Somatomotor	6	association	342	0.551283	104.506	0.0193639	7.78959	28.4696	3.21013	90.4059	80.8118
Ca$^{2\!\!+}_{slow}$	Somatomotor	6	association	343	0.557661	87.8472	0.0146027	9.69931	38.1889	0.860599	97.6015	67.3432
Ca$^{2\!\!+}_{slow}$	Somatomotor	6	association	344	0.545782	59.8611	0.0249731	9.1559	21.8548	-2.14494	81.1808	44.4649
Ca$^{2\!\!+}_{slow}$	Somatomotor	6	association	345	0.571753	105.772	0.0145735	8.77446	39.2324	2.99417	97.786	80.2583
Ca$^{2\!\!+}_{slow}$	Somatomotor	3	sensory	346	0.238796	60.4472	0.0433912	4.61535	5.50334	-4.12814	17.3432	29.3358
Ca$^{2\!\!+}_{slow}$	Somatomotor	3	sensory	347	0.220018	57.0375	0.0399646	4.90182	5.50531	-4.58248	17.5277	26.5683
Ca$^{2\!\!+}_{slow}$	Somatomotor	3	sensory	348	0.400706	93.575	0.0382773	8.52453	10.4685	1.65112	48.524	72.5092
Ca$^{2\!\!+}_{slow}$	Somatomotor	3	sensory	349	0.243978	47.6545	0.0602627	6.73669	4.04858	-4.72717	5.53506	25.6458
Ca$^{2\!\!+}_{slow}$	Somatomotor	3	sensory	350	0.275177	52.1139	0.042639	5.67348	6.45365	-4.82704	25.4613	25.0923
Ca$^{2\!\!+}_{slow}$	Somatomotor	3	sensory	351	0.270075	65.7472	0.037593	5.49882	7.18418	-2.50104	29.5203	41.6974
Ca$^{2\!\!+}_{slow}$	Somatomotor	6	association	352	0.519546	105.081	0.0295583	9.91361	17.577	2.58035	72.1402	77.8598
Ca$^{2\!\!+}_{slow}$	Somatomotor	4	association	353	0.566007	118.203	0.016585	6.99094	34.1276	5.53614	94.8339	87.8229
Ca$^{2\!\!+}_{slow}$	Prefrontal	1	association	354	0.583583	48.2889	0.0323511	7.63369	18.039	-4.0886	73.8007	29.8893
Ca$^{2\!\!+}_{slow}$	Somatomotor	1	association	355	0.531417	67.3028	0.0179104	9.10165	29.6709	-1.34011	91.8819	51.6605
Ca$^{2\!\!+}_{slow}$	Somatomotor	3	sensory	356	0.405699	68.55	0.0378989	6.06034	10.7048	-1.80683	49.631	48.155
Ca$^{2\!\!+}_{slow}$	Somatomotor	6	association	357	0.561083	116.311	0.0194261	7.86318	28.883	4.68146	91.3284	85.9779
Ca$^{2\!\!+}_{slow}$	Somatomotor	4	association	358	0.575588	131.583	0.0182582	5.65454	31.5249	9.21089	92.8044	95.203
Ca$^{2\!\!+}_{slow}$	Somatomotor	3	sensory	359	0.371883	54.8167	0.0337103	5.52127	11.0317	-4.47059	50.5535	27.3063
Ca$^{2\!\!+}_{slow}$	Somatomotor	3	sensory	360	0.371041	41.8873	0.0484221	4.61485	7.66265	-8.15036	32.6568	10.5166
Ca$^{2\!\!+}_{slow}$	Somatomotor	3	sensory	361	0.336507	60.4222	0.0336688	4.31012	9.99462	-4.42627	46.31	27.6753
Ca$^{2\!\!+}_{slow}$	Somatomotor	3	sensory	362	0.3658	44.0403	0.0370141	3.71933	9.88271	-9.53389	46.1255	6.64207
Ca$^{2\!\!+}_{slow}$	Somatomotor	6	association	363	0.534033	82.8222	0.0303145	8.40585	17.6164	0.395227	72.5092	64.2066
Ca$^{2\!\!+}_{slow}$	Somatomotor	4	association	364	0.552768	105.517	0.0244752	10.3445	22.5848	2.51503	83.0258	77.3063
Ca$^{2\!\!+}_{slow}$	Somatomotor	3	sensory	365	0.428772	71.25	0.0391072	8.21797	10.964	-1.0039	50.369	54.059
Ca$^{2\!\!+}_{slow}$	Somatomotor	4	association	366	0.570753	119.753	0.0105767	6.06486	53.9632	6.63705	99.8155	90.4059
Ca$^{2\!\!+}_{slow}$	Somatomotor	1	association	367	0.585567	61.6056	0.0211492	9.6047	27.6874	-1.86309	88.5609	47.417
Ca$^{2\!\!+}_{slow}$	Somatomotor	1	association	368	0.552711	90.9694	0.00991272	11.2407	55.7577	1.02035	100	68.2657
Ca$^{2\!\!+}_{slow}$	Somatomotor	4	association	369	0.553067	127.797	0.0211033	7.56488	26.2076	6.3844	87.2694	90.0369
Ca$^{2\!\!+}_{slow}$	Somatomotor	3	sensory	370	0.494732	59.7806	0.0306941	7.93611	16.1182	-2.48478	68.0812	42.0664
Ca$^{2\!\!+}_{slow}$	Somatomotor	4	association	371	0.556903	66.2389	0.0289146	5.86538	19.2603	-2.26091	76.7528	44.0959
Ca$^{2\!\!+}_{slow}$	Somatomotor	3	sensory	372	0.491112	41.8519	0.035605	4.96912	13.7933	-7.57642	61.8081	12.1771
Ca$^{2\!\!+}_{slow}$	Somatomotor	7	association	373	0.479545	48.3319	0.0334094	3.92919	14.3536	-7.93244	63.8376	11.2546
Ca$^{2\!\!+}_{slow}$	Somatomotor	4	association	374	0.54927	132.922	0.0171072	6.38623	32.1075	8.36522	93.7269	94.0959
Ca$^{2\!\!+}_{slow}$	Somatomotor	3	sensory	375	0.481224	59.9389	0.0314365	5.24017	15.3078	-3.73291	66.0517	33.0258
Ca$^{2\!\!+}_{slow}$	Somatomotor	4	association	376	0.484727	91.9694	0.0301375	7.11294	16.0839	1.75307	67.5277	73.0627
Ca$^{2\!\!+}_{slow}$	Somatomotor	4	association	377	0.488532	100.997	0.0263604	7.94546	18.5328	2.7056	75.4613	78.7823
Ca$^{2\!\!+}_{slow}$	Prefrontal	1	association	378	0.564057	55.1806	0.0245639	7.94128	22.9629	-3.06241	83.5793	36.7159
Ca$^{2\!\!+}_{slow}$	Somatomotor	7	association	379	0.550492	69.3778	0.0291985	7.81446	18.8535	-1.29532	75.6458	52.3985
Ca$^{2\!\!+}_{slow}$	Somatomotor	4	association	380	0.590557	125.131	0.0185979	6.64328	31.7539	6.86868	93.1734	90.7749
Ca$^{2\!\!+}_{slow}$	Somatomotor	1	association	381	0.581866	70.8806	0.0113358	11.4837	51.3298	-0.750584	99.631	56.2731
Ca$^{2\!\!+}_{slow}$	Somatomotor	7	association	382	0.507566	29.8038	0.0288573	2.93243	17.5888	-16.9471	72.3247	0.922509
Ca$^{2\!\!+}_{slow}$	Somatomotor	4	association	383	0.558151	70.5111	0.0230335	6.7185	24.2321	-1.33793	84.8708	51.845
Ca$^{2\!\!+}_{slow}$	Somatomotor	4	association	384	0.493122	125.5	0.0218948	5.57895	22.5223	8.24528	82.6568	93.9114
Ca$^{2\!\!+}_{slow}$	Somatomotor	7	association	385	0.454702	41.6903	0.0341451	3.05451	13.3168	-12.3783	60.8856	2.95203
Ca$^{2\!\!+}_{slow}$	Somatomotor	4	association	386	0.478199	80.7861	0.0262069	6.03671	18.247	0.213048	74.3542	63.6531
Ca$^{2\!\!+}_{slow}$	Somatomotor	7	association	387	0.425868	50.2861	0.0331925	3.52805	12.8303	-8.28046	58.8561	10.3321
Ca$^{2\!\!+}_{slow}$	Somatomotor	4	association	388	0.582568	141.708	0.0206033	4.91686	28.2755	12.652	89.8524	97.786
Ca$^{2\!\!+}_{slow}$	Somatomotor	7	association	389	0.492444	69.9861	0.0298268	5.46415	16.5101	-1.74115	69.1882	48.524
Ca$^{2\!\!+}_{slow}$	Somatomotor	4	association	390	0.412109	99.9778	0.0229863	6.99793	17.9285	2.92626	73.6162	79.8893
Ca$^{2\!\!+}_{slow}$	Somatomotor	1	association	391	0.567462	65.75	0.0144511	6.45275	39.2677	-2.13088	97.9705	44.8339
Ca$^{2\!\!+}_{slow}$	Somatomotor	4	association	392	0.518294	84.6528	0.0310918	8.90724	16.6698	0.578493	69.3727	65.4982
Ca$^{2\!\!+}_{slow}$	Somatomotor	1	association	393	0.567505	115.281	0.0156834	6.49748	36.185	5.50684	96.8635	87.6384
Ca$^{2\!\!+}_{slow}$	Somatomotor	7	association	394	0.454005	35.8389	0.0386538	3.74564	11.7454	-11.6565	53.321	3.32103
Ca$^{2\!\!+}_{slow}$	Somatomotor	4	association	395	0.368118	86.675	0.0241981	6.45498	15.2127	1.11155	65.6827	69.3727
Ca$^{2\!\!+}_{slow}$	Somatomotor	4	association	396	0.428815	85.3694	0.016842	5.28678	25.461	1.11021	86.3469	69.1882
Ca$^{2\!\!+}_{slow}$	Somatomotor	7	association	397	0.481892	37.6806	0.0389341	4.16386	12.3771	-10.0434	56.0886	5.35055
Ca$^{2\!\!+}_{slow}$	Somatomotor	4	association	398	0.481674	123.225	0.0262389	5.55649	18.3573	7.86918	74.7232	92.8044
Ca$^{2\!\!+}_{slow}$	Somatomotor	7	association	399	0.39788	50.5278	0.0413168	2.93409	9.62997	-9.87435	44.8339	5.90406
Ca$^{2\!\!+}_{slow}$	Somatomotor	1	association	400	0.536017	64.2028	0.0115345	7.65132	46.4707	-1.99929	99.0775	46.31
Ca$^{2\!\!+}_{slow}$	Somatomotor	4	association	401	0.371299	91.7833	0.0263267	7.73664	14.1035	1.58768	63.0996	71.9557
Ca$^{2\!\!+}_{slow}$	Somatomotor	4	association	402	0.587239	138.439	0.0232239	3.26896	25.286	18.0299	85.9779	99.8155
Ca$^{2\!\!+}_{slow}$	Somatomotor	7	association	403	0.467735	84.1278	0.0275185	5.1814	16.9971	0.893152	70.6642	67.7122
Ca$^{2\!\!+}_{slow}$	Somatomotor	7	association	404	0.399444	62.5722	0.0420808	4.22697	9.4923	-4.00471	43.5424	30.8118
Ca$^{2\!\!+}_{slow}$	Somatomotor	4	association	405	0.351198	93.4417	0.0270453	7.26627	12.9855	1.91868	59.5941	74.1697
Ca$^{2\!\!+}_{slow}$	Somatomotor	4	association	406	0.460656	100.892	0.0187979	6.63594	24.5057	3.22361	85.6089	80.9963
Ca$^{2\!\!+}_{slow}$	Prefrontal	1	association	407	0.554488	60.1472	0.0159875	7.942	34.6826	-2.43676	95.3875	42.6199
Ca$^{2\!\!+}_{slow}$	Somatomotor	7	association	408	0.431939	56.5625	0.0454848	5.37389	9.49633	-4.26832	43.7269	28.0443
Ca$^{2\!\!+}_{slow}$	Somatomotor	5	association	409	0.53515	105.683	0.0148075	7.89029	36.1404	3.31842	96.679	81.1808
Ca$^{2\!\!+}_{slow}$	Somatomotor	4	association	410	0.33759	88.3889	0.0276606	7.45307	12.2047	1.19265	55.1661	69.9262
Ca$^{2\!\!+}_{slow}$	Auditory	7	association	411	0.443005	38.1682	0.0536593	3.80829	8.25587	-10.8531	35.7934	4.24354
Ca$^{2\!\!+}_{slow}$	Somatomotor	4	association	412	0.400939	102.864	0.0284479	6.42144	14.0938	3.63842	62.9151	83.2103
Ca$^{2\!\!+}_{slow}$	Somatomotor	4	association	413	0.539705	132.978	0.0265818	4.50395	20.3036	11.8735	78.7823	97.2325
Ca$^{2\!\!+}_{slow}$	Somatomotor	4	association	414	0.447422	111.933	0.0253	6.94675	17.6847	4.66885	73.0627	85.7934
Ca$^{2\!\!+}_{slow}$	Somatomotor	7	association	415	0.413612	57.4639	0.0484392	2.83721	8.53878	-7.76682	38.3764	11.4391
Ca$^{2\!\!+}_{slow}$	Prefrontal	1	association	416	0.490189	64.6667	0.0153223	7.54596	31.9918	-1.96573	93.3579	46.679
Ca$^{2\!\!+}_{slow}$	Somatomotor	7	association	417	0.441761	81.7944	0.0341865	5.28153	12.9221	0.434428	59.2251	64.7601
Ca$^{2\!\!+}_{slow}$	Somatomotor	4	association	418	0.496173	113.514	0.0322959	7.60397	15.3634	4.47317	66.4207	85.4244
Ca$^{2\!\!+}_{slow}$	Somatomotor	5	association	419	0.536799	127.292	0.0169303	3.31892	31.7065	14.3998	92.9889	98.893
Ca$^{2\!\!+}_{slow}$	Somatomotor	7	association	420	0.447528	64.8861	0.0617881	5.71366	7.24295	-2.55771	30.2583	40.4059
Ca$^{2\!\!+}_{slow}$	Somatomotor	4	association	421	0.405526	99.6917	0.0318744	5.356	12.7226	3.76992	58.3026	84.1328
Ca$^{2\!\!+}_{slow}$	Somatomotor	4	association	422	0.414957	100.289	0.0360145	7.89642	11.5219	2.6327	52.7675	78.0443
Ca$^{2\!\!+}_{slow}$	Somatomotor	7	association	423	0.434414	68.8083	0.0506686	4.30532	8.57365	-2.48336	38.5609	42.2509
Ca$^{2\!\!+}_{slow}$	Medial	5	association	424	0.474312	88.475	0.0289539	7.09645	16.3817	1.26472	68.8192	70.4797
Ca$^{2\!\!+}_{slow}$	Auditory	7	association	425	0.461556	59.3306	0.0586494	7.16305	7.86975	-2.81576	34.1328	38.3764
Ca$^{2\!\!+}_{slow}$	Auditory	7	association	426	0.462293	52.6146	0.0346938	9.41887	13.3249	-2.85442	61.0701	38.0074
Ca$^{2\!\!+}_{slow}$	Somatomotor	4	association	427	0.501633	123.45	0.0361458	5.09664	13.878	8.62333	62.3616	94.2804
Ca$^{2\!\!+}_{slow}$	Somatomotor	4	association	428	0.440316	107.725	0.0332252	7.54946	13.2525	3.73868	60.7011	83.9483
Ca$^{2\!\!+}_{slow}$	Medial	4	association	429	0.54762	130.45	0.0194367	5.61609	28.1746	9.07215	89.4834	95.0185
Ca$^{2\!\!+}_{slow}$	Somatomotor	7	association	430	0.453513	75.5056	0.0601409	6.93797	7.54085	-0.575737	31.5498	58.4871
Ca$^{2\!\!+}_{slow}$	Somatomotor	4	association	431	0.546835	136.317	0.0265767	7.36665	20.5758	7.71269	79.1513	92.2509
Ca$^{2\!\!+}_{slow}$	Somatomotor	7	association	432	0.458345	84.6306	0.0521197	7.1034	8.79408	0.722267	39.8524	66.4207
Ca$^{2\!\!+}_{slow}$	Medial	5	association	433	0.40899	63.9042	0.0295728	6.82542	13.8299	-2.28496	62.1771	43.7269
Ca$^{2\!\!+}_{slow}$	Somatomotor	4	association	434	0.521873	113.522	0.0343043	6.69667	15.213	5.08047	65.8672	86.7159
Ca$^{2\!\!+}_{slow}$	Medial	5	association	435	0.441945	103.236	0.0385895	6.44072	11.4525	3.68532	52.214	83.7638
Ca$^{2\!\!+}_{slow}$	Somatomotor	7	association	436	0.492098	73.6847	0.0474855	8.34923	10.3631	-0.696504	47.9705	57.3801
Ca$^{2\!\!+}_{slow}$	Somatomotor	4	association	437	0.528067	124.311	0.0257198	4.19143	20.5316	10.6911	78.9668	96.31
Ca$^{2\!\!+}_{slow}$	Somatomotor	4	association	438	0.560664	134.208	0.0260582	3.22722	21.5159	16.9521	80.8118	99.4465
Ca$^{2\!\!+}_{slow}$	Medial	5	association	439	0.382234	75.7389	0.0302043	7.62002	12.6549	-0.493583	57.7491	59.0406
Ca$^{2\!\!+}_{slow}$	Auditory	7	association	440	0.511147	62.9444	0.0554617	9.26412	9.21623	-1.78706	42.2509	48.3395
Ca$^{2\!\!+}_{slow}$	Somatomotor	7	association	441	0.503195	95.3361	0.0448083	5.53209	11.23	2.86259	50.738	79.7048
Ca$^{2\!\!+}_{slow}$	Medial	5	association	442	0.553265	137.839	0.0207055	4.85389	26.7207	12.019	88.0074	97.417
Ca$^{2\!\!+}_{slow}$	Auditory	7	association	443	0.52129	67.0625	0.0435093	11.1423	11.9811	-1.11624	54.2435	52.952
Ca$^{2\!\!+}_{slow}$	Medial	5	association	444	0.418569	110.5	0.0341339	5.88036	12.2626	5.27178	55.5351	87.0849
Ca$^{2\!\!+}_{slow}$	Medial	4	association	445	0.607564	147.342	0.016955	3.00768	35.8339	22.5561	96.4945	100
Ca$^{2\!\!+}_{slow}$	Somatomotor	2	sensory	446	0.491088	88.2306	0.0388894	6.28279	12.6278	1.3896	57.5646	71.0332
Ca$^{2\!\!+}_{slow}$	Visual	4	association	447	0.593725	130.664	0.0322568	8.24792	18.4062	6.20325	74.9077	89.6679
Ca$^{2\!\!+}_{slow}$	Somatomotor	2	sensory	448	0.540833	107.992	0.0415141	6.73782	13.0277	4.22862	59.7786	84.8708
Ca$^{2\!\!+}_{slow}$	Medial	5	association	449	0.304083	66.7111	0.0411272	4.51494	7.39373	-2.83257	30.8118	38.1919
Ca$^{2\!\!+}_{slow}$	Medial	4	association	450	0.637788	144.842	0.0186855	6.21718	34.1328	10.5099	95.0185	96.1255
Ca$^{2\!\!+}_{slow}$	Medial	5	association	451	0.347598	88.0778	0.0443962	5.56204	7.82947	1.5422	33.3948	71.7712
Ca$^{2\!\!+}_{slow}$	Auditory	2	sensory	452	0.486088	76.7986	0.0449801	10.7626	10.8067	-0.250998	49.8155	61.0701
Ca$^{2\!\!+}_{slow}$	Medial	5	association	453	0.615345	152.519	0.0174764	4.80784	35.2101	15.1876	96.1255	99.0775
Ca$^{2\!\!+}_{slow}$	Visual	2	sensory	454	0.444773	85.9583	0.0287122	5.8371	15.4908	1.10643	66.7897	69.0037
Ca$^{2\!\!+}_{slow}$	Auditory	2	sensory	455	0.506662	70.4475	0.0424469	11.7119	11.9364	-0.772928	53.8745	55.5351
Ca$^{2\!\!+}_{slow}$	Medial	5	association	456	0.439479	117.942	0.0331983	4.94818	13.238	7.76885	60.5166	92.6199
Ca$^{2\!\!+}_{slow}$	Visual	2	sensory	457	0.445472	93.8083	0.039289	5.29825	11.3383	2.70058	51.845	78.5978
Ca$^{2\!\!+}_{slow}$	Medial	5	association	458	0.301391	95.4222	0.0441387	5.1349	6.82827	3.10078	28.2288	80.4428
Ca$^{2\!\!+}_{slow}$	Medial	5	association	459	0.251759	66.3639	0.0348495	4.14545	7.2242	-3.1688	30.0738	35.9779
Ca$^{2\!\!+}_{slow}$	Medial	5	association	460	0.67515	159.181	0.0141894	6.48326	47.5814	12.2902	99.262	97.6015
Ca$^{2\!\!+}_{slow}$	Medial	5	association	461	0.298776	58.8444	0.0392644	5.9198	7.60933	-3.48923	31.9188	34.3173
Ca$^{2\!\!+}_{slow}$	Visual	2	sensory	462	0.481154	102.031	0.0465205	7.9342	10.3428	2.83968	47.6015	79.3358
Ca$^{2\!\!+}_{slow}$	Visual	2	sensory	463	0.599491	125.931	0.0324788	8.30967	18.4579	5.58753	75.2768	88.1919
Ca$^{2\!\!+}_{slow}$	Visual	2	sensory	464	0.393411	85.0083	0.0339703	4.91829	11.581	1.11997	53.1365	69.5572
Ca$^{2\!\!+}_{slow}$	Medial	2	sensory	465	0.660054	142.781	0.0246845	7.7411	26.7396	8.17463	88.1919	93.7269
Ca$^{2\!\!+}_{slow}$	Visual	2	sensory	466	0.382422	73.3917	0.0457207	8.23246	8.3643	-0.741982	36.7159	56.4576
Ca$^{2\!\!+}_{slow}$	Medial	5	association	467	0.251077	73.3194	0.0523455	6.11037	4.79653	-1.01149	12.3616	53.69
Ca$^{2\!\!+}_{slow}$	Medial	5	association	468	0.439608	121.919	0.0361585	4.14324	12.1578	10.2382	54.9815	95.941
Ca$^{2\!\!+}_{slow}$	Medial	5	association	469	0.284055	95.0056	0.0473096	4.94016	6.00418	3.13867	22.1402	80.6273
Ca$^{2\!\!+}_{slow}$	Medial	5	association	470	0.594881	140.558	0.0136384	5.54894	43.6182	11.0036	98.7085	96.679
Ca$^{2\!\!+}_{slow}$	Visual	2	sensory	471	0.312359	81.8306	0.0394641	5.62919	7.91501	0.414013	34.5018	64.3911
Ca$^{2\!\!+}_{slow}$	Medial	5	association	472	0.234112	66.7111	0.0401328	7.532	5.83344	-1.69794	21.2177	49.0775
Ca$^{2\!\!+}_{slow}$	Lateral	2	sensory	473	0.386445	62.6065	0.0666853	8.09466	5.79505	-2.087	20.2952	45.0185
Ca$^{2\!\!+}_{slow}$	Visual	2	sensory	474	0.320986	83.1472	0.0325412	5.42559	9.86398	0.672226	45.572	65.8672
Ca$^{2\!\!+}_{slow}$	Medial	2	sensory	475	0.637	146.586	0.0190791	7.59773	33.3874	8.82975	94.2804	94.6494
Ca$^{2\!\!+}_{slow}$	Visual	2	sensory	476	0.251012	70.3917	0.0388347	5.04031	6.4636	-1.8071	25.6458	47.9705
Ca$^{2\!\!+}_{slow}$	Visual	2	sensory	477	0.404455	94.1139	0.0447741	6.31175	9.03324	2.31535	40.9594	76.5683
Ca$^{2\!\!+}_{slow}$	Visual	2	sensory	478	0.56752	126.781	0.0337289	8.1941	16.8259	5.77007	69.9262	88.9299
Ca$^{2\!\!+}_{slow}$	Visual	2	sensory	479	0.287226	68.4944	0.0409413	5.48449	7.01557	-2.00667	28.9668	45.941
Ca$^{2\!\!+}_{slow}$	Medial	5	association	480	0.204334	80.1111	0.049382	7.2562	4.13783	0.0842191	6.82657	63.0996
Ca$^{2\!\!+}_{slow}$	Medial	5	association	481	0.267238	95.7972	0.0462135	5.73427	5.78268	2.84207	19.9262	79.5203
Ca$^{2\!\!+}_{slow}$	Visual	2	sensory	482	0.366964	56.7694	0.0649721	7.63164	5.64803	-2.97846	18.6347	37.4539
Ca$^{2\!\!+}_{slow}$	Medial	5	association	483	0.219721	69.8417	0.0453923	4.84375	4.84051	-1.99398	12.5461	46.4945
Ca$^{2\!\!+}_{slow}$	Medial	5	association	484	0.390109	114.203	0.0366844	4.34927	10.6342	7.97899	49.4465	93.1734
Ca$^{2\!\!+}_{slow}$	Medial	5	association	485	0.192516	58.4892	0.0432314	5.60422	4.45316	-3.7491	9.5941	32.8413
Ca$^{2\!\!+}_{slow}$	Medial	5	association	486	0.543175	131.733	0.0172537	7.2994	31.4817	7.15583	92.6199	90.9594
Ca$^{2\!\!+}_{slow}$	Visual	2	sensory	487	0.253978	76.5611	0.0391056	5.54703	6.49468	-0.529813	26.1993	58.8561
Ca$^{2\!\!+}_{slow}$	Visual	2	sensory	488	0.570905	131.783	0.0313285	10.214	18.2232	5.1188	74.1697	86.9004
Ca$^{2\!\!+}_{slow}$	Visual	2	sensory	489	0.313026	78.1083	0.0341941	5.98709	9.15437	-0.232445	41.5129	61.2546
Ca$^{2\!\!+}_{slow}$	Visual	2	sensory	490	0.427825	96.8222	0.0496295	8.25164	8.62037	2.09925	39.1144	75.0923
Ca$^{2\!\!+}_{slow}$	Visual	2	sensory	491	0.358584	53.5868	0.110105	10.2887	3.25676	-2.51861	2.39852	41.3284
Ca$^{2\!\!+}_{slow}$	Visual	2	sensory	492	0.318803	64.5361	0.0482098	8.09	6.61282	-1.84968	26.5683	47.6015
Ca$^{2\!\!+}_{slow}$	Medial	5	association	493	0.187472	80.9194	0.0456087	4.92331	4.11045	0.288311	6.45756	64.0221
Ca$^{2\!\!+}_{slow}$	Medial	5	association	494	0.144731	63.9833	0.0394041	2.37614	3.67298	-6.53019	3.87454	16.4207
Ca$^{2\!\!+}_{slow}$	Visual	2	sensory	495	0.375371	56.4889	0.0550641	7.68534	6.81698	-2.99416	28.0443	37.0849
Ca$^{2\!\!+}_{slow}$	Medial	5	association	496	0.212074	53.1306	0.0407615	5.05259	5.20281	-5.219	15.8672	23.2472
Ca$^{2\!\!+}_{slow}$	Medial	5	association	497	0.219142	86.2556	0.0451832	3.90231	4.85008	1.73117	12.7306	72.8782
Ca$^{2\!\!+}_{slow}$	Medial	5	association	498	0.367222	101.894	0.0384982	3.84425	9.53869	5.82543	44.0959	89.1144
Ca$^{2\!\!+}_{slow}$	Visual	2	sensory	499	0.333605	58.9833	0.0425032	7.37523	7.84894	-2.78183	33.9483	39.2989
Ca$^{2\!\!+}_{slow}$	Visual	2	sensory	500	0.517058	108.106	0.0265143	10.3756	19.5011	2.757	77.1218	79.1513
Ca$^{2\!\!+}_{slow}$	Medial	5	association	501	0.51661	121.361	0.0236294	7.89468	21.863	5.30245	81.3653	87.2694
Ca$^{2\!\!+}_{slow}$	Visual	2	sensory	502	0.318039	70.3306	0.0498355	6.60075	6.38177	-1.38915	25.0923	51.2915
Ca$^{2\!\!+}_{slow}$	Visual	2	sensory	503	0.33779	77.7056	0.0461969	6.42979	7.31196	-0.279083	30.4428	60.7011
Ca$^{2\!\!+}_{slow}$	Visual	2	sensory	504	0.304862	45.3056	0.0695498	8.8329	4.38336	-3.87126	9.04059	32.4723
Ca$^{2\!\!+}_{slow}$	Visual	2	sensory	505	0.304953	52.6486	0.0535921	5.76563	5.69026	-4.65715	19.0037	25.8303
Ca$^{2\!\!+}_{slow}$	Visual	2	sensory	506	0.400556	86.0972	0.0476161	8.3582	8.41219	0.789311	37.0849	66.7897
Ca$^{2\!\!+}_{slow}$	Medial	5	association	507	0.225341	50.0278	0.0535795	2.6667	4.20573	-11.0519	7.56458	4.05904
Ca$^{2\!\!+}_{slow}$	Medial	5	association	508	0.188934	63.7889	0.0433744	4.79624	4.35589	-3.27572	8.48708	35.6089
Ca$^{2\!\!+}_{slow}$	Medial	5	association	509	0.219677	49.8889	0.0602501	5.36406	3.64609	-5.52028	3.50554	21.5867
Ca$^{2\!\!+}_{slow}$	Medial	5	association	510	0.397358	91.4389	0.027223	5.47045	14.5964	2.18243	64.3911	75.6458
Ca$^{2\!\!+}_{slow}$	Medial	5	association	511	0.223399	79.3014	0.0386512	3.97905	5.77986	-0.0499142	19.7417	61.8081
Ca$^{2\!\!+}_{slow}$	Visual	2	sensory	512	0.505982	106.208	0.0274826	7.99242	18.411	3.34171	75.0923	81.3653
Ca$^{2\!\!+}_{slow}$	Visual	2	sensory	513	0.330627	44.196	0.0674375	6.00409	4.90272	-5.88	13.8376	19.0037
Ca$^{2\!\!+}_{slow}$	Visual	2	sensory	514	0.347865	60.8625	0.0464826	7.48564	7.48376	-2.48977	30.9963	41.8819
Ca$^{2\!\!+}_{slow}$	Visual	2	sensory	515	0.345609	61.8306	0.0401543	6.41292	8.60702	-2.75529	38.9299	39.4834
Ca$^{2\!\!+}_{slow}$	Visual	2	sensory	516	0.370543	66.4361	0.0393624	8.37685	9.41363	-1.55952	42.9889	50.369
Ca$^{2\!\!+}_{slow}$	Medial	5	association	517	0.176207	53.5917	0.0508391	3.05592	3.46599	-8.47807	2.76753	9.5941
Ca$^{2\!\!+}_{slow}$	Visual	2	sensory	518	0.355132	49.1806	0.0571104	5.08535	6.21834	-5.96212	24.1697	18.6347
Ca$^{2\!\!+}_{slow}$	Visual	2	sensory	519	0.450362	79.7111	0.0392644	7.69454	11.47	0.0274365	52.3985	61.9926
Ca$^{2\!\!+}_{slow}$	Medial	5	association	520	0.219498	39.4983	0.0559884	6.83398	3.92042	-5.85336	4.98155	19.1882
Ca$^{2\!\!+}_{slow}$	Medial	5	association	521	0.433858	79.6542	0.0417863	3.87222	10.3828	0.0398135	48.155	62.1771
Ca$^{2\!\!+}_{slow}$	Medial	5	association	522	0.339042	69.6903	0.0384455	7.66974	8.81876	-1.27902	40.0369	52.583
Ca$^{2\!\!+}_{slow}$	Visual	2	sensory	523	0.470194	70.3417	0.0467386	9.95547	10.0601	-0.91993	46.679	54.428
Ca$^{2\!\!+}_{slow}$	Medial	5	association	524	0.241366	57.7833	0.0582705	3.88061	4.14217	-5.59621	7.01107	21.2177
Ca$^{2\!\!+}_{slow}$	Visual	2	sensory	525	0.259503	49.2639	0.0430309	5.32458	6.03061	-5.67859	22.5092	20.1107
Ca$^{2\!\!+}_{slow}$	Visual	2	sensory	526	0.386331	46.6778	0.0463137	5.82979	8.34161	-5.63009	36.5314	20.8487
Ca$^{2\!\!+}_{slow}$	Visual	2	sensory	527	0.368677	42.0889	0.0656016	5.46758	5.61994	-6.84235	18.4502	14.5756
Ca$^{2\!\!+}_{slow}$	Visual	2	sensory	528	0.421837	54.6111	0.0385596	6.13924	10.9399	-4.05407	50.1845	30.6273
Ca$^{2\!\!+}_{slow}$	Visual	2	sensory	529	0.427574	57.0056	0.023963	6.03099	17.8431	-3.72981	73.4317	33.2103
Ca$^{2\!\!+}_{slow}$	Visual	2	sensory	530	0.294622	37.4611	0.0429429	5.55322	6.8608	-7.57018	28.4133	12.3616
Ca$^{2\!\!+}_{slow}$	Medial	5	association	531	0.453057	62.8111	0.0280019	5.36893	16.1795	-3.10842	68.2657	36.5314
Ca$^{2\!\!+}_{slow}$	Medial	5	association	532	0.218848	53.3733	0.0360568	6.67526	6.06953	-3.91397	23.0627	31.9188
Ca$^{2\!\!+}_{slow}$	Visual	2	sensory	533	0.524742	59.1014	0.030242	9.55351	17.3515	-2.1352	71.4022	44.6494
Ca$^{2\!\!+}_{slow}$	Visual	2	sensory	534	0.414519	37.5472	0.041971	5.06581	9.8763	-8.28156	45.941	10.1476
Ca$^{2\!\!+}_{slow}$	Visual	2	sensory	535	0.405444	39.6914	0.0422932	5.2709	9.5865	-7.55253	44.6494	12.5461
Ca$^{2\!\!+}_{slow}$	Visual	2	sensory	536	0.395467	51.9556	0.0587865	7.65043	6.72718	-3.60038	27.3063	33.9483
Ca$^{2\!\!+}_{slow}$	Visual	2	sensory	537	0.447976	57.0538	0.0256345	9.46589	17.4755	-2.37127	71.9557	43.3579
Ca$^{2\!\!+}_{slow}$	Visual	2	sensory	538	0.296929	33.9792	0.0767723	9.38654	3.86766	-4.84959	4.42804	24.7232
Ca$^{2\!\!+}_{slow}$	Medial	1	association	539	0.336031	48.2381	0.0640909	9.97324	5.24304	-3.13458	16.2362	36.3469
Ca$^{2\!\!+}_{slow}$	Visual	2	sensory	540	0.343731	31.4528	0.0623268	4.97029	5.51498	-9.66688	17.7122	6.27306
Ca$^{2\!\!+}_{slow}$	Medial	2	sensory	541	0.300848	28.3583	0.059441	5.04282	5.06128	-10.1415	15.4982	5.16605
Ca$^{2\!\!+}_{fast}$	Somatomotor	3	sensory	0	0.0743207	26	0.022882	4.99193	3.248	-10.7173	8.50662	8.96947
Ca$^{2\!\!+}_{fast}$	Prefrontal	5	association	1	0.403515	20.75	0.012935	6.15219	31.1956	-9.54944	86.2004	12.2137
Ca$^{2\!\!+}_{fast}$	Somatomotor	3	sensory	2	0.0833845	23.5833	0.0262965	6.9769	3.17094	-8.01454	8.31758	19.2748
Ca$^{2\!\!+}_{fast}$	Prefrontal	3	sensory	3	0.297084	23.5	0.0902636	7.63872	3.2913	-7.33107	8.88469	21.5649
Ca$^{2\!\!+}_{fast}$	Prefrontal	5	association	4	0.27218	15	0	0	inf	-inf	100	0
Ca$^{2\!\!+}_{fast}$	Somatomotor	3	sensory	5	0.238942	21.4375	0.0996051	7.19808	2.39889	-8.06638	2.83554	18.7023
Ca$^{2\!\!+}_{fast}$	Somatomotor	3	sensory	6	0.0587885	13.25	0.0451176	6.7143	1.30301	-9.867	0.567108	11.4504
Ca$^{2\!\!+}_{fast}$	Somatomotor	3	sensory	7	0.16791	11.6667	0.0423674	7.34886	3.96319	-9.23046	14.3667	13.7405
Ca$^{2\!\!+}_{fast}$	Somatomotor	3	sensory	8	0.0917629	16.8929	0.031182	6.63011	2.94282	-9.44285	6.23819	12.4046
Ca$^{2\!\!+}_{fast}$	Somatomotor	5	association	9	0.236988	15.8	0.068402	2.64689	3.46464	-24.066	10.9641	1.33588
Ca$^{2\!\!+}_{fast}$	Prefrontal	5	association	10	0.404727	11.75	0.0280754	10.5686	14.4157	-6.41049	58.034	26.5267
Ca$^{2\!\!+}_{fast}$	Prefrontal		association	11
Ca$^{2\!\!+}_{fast}$	Prefrontal		association	12
Ca$^{2\!\!+}_{fast}$	Somatomotor	3	sensory	13	0.106529	19.325	0.0358633	4.4334	2.97041	-13.5731	6.42722	6.29771
Ca$^{2\!\!+}_{fast}$	Somatomotor	3	sensory	14	0.2573	23.0399	0.0639141	4.33699	4.02572	-13.0183	14.9338	7.06107
Ca$^{2\!\!+}_{fast}$	Somatomotor	3	sensory	15	0.149044	14.8611	0.0716577	4.51392	2.07994	-14.3199	2.0794	5.53435
Ca$^{2\!\!+}_{fast}$	Somatomotor	3	sensory	16	0.100837	29.4345	0.024134	5.32294	4.1782	-9.40561	16.2571	12.5954
Ca$^{2\!\!+}_{fast}$	Somatomotor	3	sensory	17	0.0897404	18.9246	0.0201734	4.94116	4.44845	-12.2593	17.7694	7.63359
Ca$^{2\!\!+}_{fast}$	Somatomotor	3	sensory	18	0.0937506	14.9333	0.0261314	4.48805	3.58766	-14.3864	11.7202	5.34351
Ca$^{2\!\!+}_{fast}$	Somatomotor	3	sensory	19	0.0646444	30.3403	0.0290344	5.68967	2.22647	-8.64017	2.6465	15.6489
Ca$^{2\!\!+}_{fast}$	Prefrontal		association	20
Ca$^{2\!\!+}_{fast}$	Somatomotor	3	sensory	21	0.0574496	8.83333	0.0198656	2.38559	2.89191	-29.6224	5.29301	0.572519
Ca$^{2\!\!+}_{fast}$	Somatomotor	5	association	22	0.418779	18.2861	0.0325924	7.78607	12.849	-7.86197	54.0643	19.8473
Ca$^{2\!\!+}_{fast}$	Prefrontal	5	association	23	0.99333	1	6.73835e-16	0	1474144115763951	-inf	99.2439	0
Ca$^{2\!\!+}_{fast}$	Somatomotor	5	association	24	0.339415	25.7847	0.05835	3.77228	5.81687	-14.2395	26.8431	5.91603
Ca$^{2\!\!+}_{fast}$	Somatomotor	3	sensory	25	0.125965	36.875	0.0459089	5.33761	2.7438	-7.98579	4.34783	19.4656
Ca$^{2\!\!+}_{fast}$	Somatomotor	3	sensory	26	0.296446	41.3361	0.0491988	4.10952	6.02547	-9.28671	27.9773	13.1679
Ca$^{2\!\!+}_{fast}$	Somatomotor	3	sensory	27	0.37063	7.41667	0.206329	8.36993	1.7963	-8.61218	1.51229	16.2214
Ca$^{2\!\!+}_{fast}$	Somatomotor	3	sensory	28	0.0752409	28.575	0.0238873	5.52888	3.14983	-9.21073	7.75047	14.1221
Ca$^{2\!\!+}_{fast}$	Prefrontal		association	29
Ca$^{2\!\!+}_{fast}$	Somatomotor	3	sensory	30	0.0865159	16.373	0.0251881	3.63104	3.43479	-17.3854	10.586	3.62595
Ca$^{2\!\!+}_{fast}$	Somatomotor	3	sensory	31	0.0625801	28.088	0.0201397	5.19204	3.10729	-9.90209	7.3724	10.8779
Ca$^{2\!\!+}_{fast}$	Prefrontal	7	association	32	0.484778	2	5.62986e-17	0	8610842219368240	-inf	100	0
Ca$^{2\!\!+}_{fast}$	Somatomotor	3	sensory	33	0.125809	43.6	0.0431809	6.1061	2.91354	-5.87937	5.86011	28.8168
Ca$^{2\!\!+}_{fast}$	Somatomotor	3	sensory	34	0.0854459	47.5139	0.0269903	6.14782	3.1658	-5.20283	8.12854	31.1069
Ca$^{2\!\!+}_{fast}$	Somatomotor	5	association	35	0.563541	11.3	0.0858804	5.25791	6.56193	-12.9709	29.4896	7.25191
Ca$^{2\!\!+}_{fast}$	Somatomotor	5	association	36	0.424106	34.5309	0.0240043	6.47441	17.6679	-6.94567	63.8941	22.5191
Ca$^{2\!\!+}_{fast}$	Somatomotor	3	sensory	37	0.307592	53.6444	0.0517535	4.1576	5.94341	-6.21886	27.2212	27.4809
Ca$^{2\!\!+}_{fast}$	Somatomotor	5	association	38	0.424961	46.5028	0.02911	8.42487	14.5985	-3.91664	58.7902	37.4046
Ca$^{2\!\!+}_{fast}$	Somatomotor	3	sensory	39	0.0922952	18.3559	0.0183586	4.1838	5.02734	-14.6145	21.3611	4.96183
Ca$^{2\!\!+}_{fast}$	Somatomotor	3	sensory	40	0.0539861	18.3167	0.0199821	2.71891	2.70172	-22.5029	3.59168	1.52672
Ca$^{2\!\!+}_{fast}$	Somatomotor	3	sensory	41	0.0887809	49.5309	0.0209156	6.38878	4.24473	-4.6909	17.2023	33.9695
Ca$^{2\!\!+}_{fast}$	Prefrontal	5	association	42	0.17256	2	0.0172542	0.82929	10.001	-93.4534	43.2892	0.19084
Ca$^{2\!\!+}_{fast}$	Somatomotor	3	sensory	43	0.0666807	29.5216	0.0176656	6.38195	3.77461	-7.83121	12.8544	20.229
Ca$^{2\!\!+}_{fast}$	Somatomotor	3	sensory	44	0.169063	55.1889	0.0452241	7.1121	3.73834	-3.41827	12.4764	39.8855
Ca$^{2\!\!+}_{fast}$	Prefrontal	1	association	45	0.666093	6	6.73835e-16	0	9.8851e+14	-inf	99.0548	0
Ca$^{2\!\!+}_{fast}$	Somatomotor	3	sensory	46	0.0879281	24.3819	0.0209763	3.47803	4.19177	-15.8475	16.4461	4.19847
Ca$^{2\!\!+}_{fast}$	Somatomotor	3	sensory	47	0.333326	67.9778	0.0420778	6.24464	7.92166	-1.84514	35.7278	47.1374
Ca$^{2\!\!+}_{fast}$	Somatomotor	5	association	48	0.423416	11.4059	0.0405454	2.6522	10.443	-25.6746	45.9357	0.954198
Ca$^{2\!\!+}_{fast}$	Somatomotor	3	sensory	49	0.396375	55.3611	0.0568089	7.90466	6.97735	-3.05375	32.1361	40.8397
Ca$^{2\!\!+}_{fast}$	Somatomotor	5	association	50	0.454094	42.0875	0.0312839	7.10387	14.5153	-5.2665	58.4121	30.916
Ca$^{2\!\!+}_{fast}$	Somatomotor	3	sensory	51	0.0640692	40.0875	0.0220857	6.16461	2.90094	-6.39335	5.67108	26.7176
Ca$^{2\!\!+}_{fast}$	Somatomotor	3	sensory	52	0.204389	27.7292	0.0809278	8.11916	2.52558	-6.37638	3.21361	26.9084
Ca$^{2\!\!+}_{fast}$	Somatomotor	3	sensory	53	0.159998	70.7667	0.0464715	10.1195	3.44291	-0.863024	10.775	52.0992
Ca$^{2\!\!+}_{fast}$	Somatomotor	3	sensory	54	0.0547977	36.034	0.0127175	3.81147	4.30885	-11.404	17.5803	8.20611
Ca$^{2\!\!+}_{fast}$	Prefrontal	1	association	55	0.560118	16	0.0171329	4.44112	32.6926	-14.2982	87.3346	5.72519
Ca$^{2\!\!+}_{fast}$	Somatomotor	3	sensory	56	0.148132	69.25	0.0412553	5.60728	3.59062	-1.82798	11.9093	47.5191
Ca$^{2\!\!+}_{fast}$	Somatomotor	3	sensory	57	0.0720794	44.8056	0.0169828	6.06218	4.24425	-5.7231	17.0132	29.1985
Ca$^{2\!\!+}_{fast}$	Somatomotor	3	sensory	58	0.383679	95.4417	0.0510767	10.7268	7.51182	1.48616	34.5936	63.3588
Ca$^{2\!\!+}_{fast}$	Prefrontal	7	association	59	0.503683	18.3155	0.0652005	4.68446	7.72513	-13.0612	35.1607	6.87023
Ca$^{2\!\!+}_{fast}$	Somatomotor	3	sensory	60	0.061164	37.3426	0.0211226	5.92375	2.89566	-7.11668	5.48204	22.1374
Ca$^{2\!\!+}_{fast}$	Somatomotor	5	association	61	0.481499	86.6	0.0261289	7.05195	18.4278	1.00681	64.6503	61.4504
Ca$^{2\!\!+}_{fast}$	Somatomotor	5	association	62	0.509137	35.0861	0.0251134	4.4864	20.2735	-9.89967	67.2968	11.0687
Ca$^{2\!\!+}_{fast}$	Somatomotor	5	association	63	0.564515	83.7708	0.0166332	10.8476	33.9391	0.393712	88.8469	58.2061
Ca$^{2\!\!+}_{fast}$	Somatomotor	3	sensory	64	0.0552268	31.9028	0.020236	10.6797	2.72914	-4.45679	4.15879	34.9237
Ca$^{2\!\!+}_{fast}$	Somatomotor	3	sensory	65	0.0562552	42.2326	0.0169988	4.67075	3.30936	-7.97889	9.07372	19.6565
Ca$^{2\!\!+}_{fast}$	Somatomotor	3	sensory	66	0.263556	77.9528	0.0544585	11.5051	4.83958	-0.134482	20.0378	56.1069
Ca$^{2\!\!+}_{fast}$	Somatomotor	3	sensory	67	0.0673397	49.3569	0.0196556	5.02902	3.42598	-5.99382	10.397	28.4351
Ca$^{2\!\!+}_{fast}$	Somatomotor	3	sensory	68	0.168081	62.1889	0.0334011	6.45115	5.03218	-2.68342	21.5501	42.1756
Ca$^{2\!\!+}_{fast}$	Prefrontal	4	association	69	0.426026	12.9479	0.12782	7.31062	3.33302	-9.10348	9.64083	14.5038
Ca$^{2\!\!+}_{fast}$	Somatomotor	3	sensory	70	0.469258	107.186	0.0486659	11.2793	9.64243	2.4546	42.5331	67.7481
Ca$^{2\!\!+}_{fast}$	Somatomotor	3	sensory	71	0.560289	130.056	0.0217534	8.03901	25.7563	6.28878	76.9376	81.6794
Ca$^{2\!\!+}_{fast}$	Somatomotor	4	association	72	0.553262	61.3889	0.0198506	8.79852	27.8713	-2.05843	80.5293	46.1832
Ca$^{2\!\!+}_{fast}$	Somatomotor	4	association	73	0.528769	31.5	0.0331062	7.16036	15.9719	-6.70357	60.6805	24.4275
Ca$^{2\!\!+}_{fast}$	Somatomotor	4	association	74	0.593702	119.361	0.0147509	7.58979	40.2486	5.25194	94.3289	76.9084
Ca$^{2\!\!+}_{fast}$	Somatomotor	3	sensory	75	0.186789	56.4139	0.0349392	4.47925	5.3461	-5.15402	23.0624	31.2977
Ca$^{2\!\!+}_{fast}$	Somatomotor	3	sensory	76	0.121126	53.6153	0.0293225	6.82661	4.13083	-3.79174	15.69	38.3588
Ca$^{2\!\!+}_{fast}$	Somatomotor	3	sensory	77	0.415351	95.4972	0.038241	7.72971	10.8614	2.06958	48.2042	66.0305
Ca$^{2\!\!+}_{fast}$	Somatomotor	3	sensory	78	0.176547	36.5556	0.0268478	6.24996	6.57585	-6.87116	29.6786	23.6641
Ca$^{2\!\!+}_{fast}$	Somatomotor	3	sensory	79	0.172039	39.5694	0.0455628	6.64397	3.77586	-6.01005	13.0435	28.2443
Ca$^{2\!\!+}_{fast}$	Somatomotor	3	sensory	80	0.257782	74.5972	0.0406099	7.26771	6.34777	-0.674597	29.3006	53.0534
Ca$^{2\!\!+}_{fast}$	Somatomotor	3	sensory	81	0.52882	118.856	0.0198173	9.38311	26.6847	4.1943	78.4499	74.2366
Ca$^{2\!\!+}_{fast}$	Somatomotor	4	association	82	0.584818	119.056	0.0168159	9.59434	34.7776	4.1228	90.3592	73.855
Ca$^{2\!\!+}_{fast}$	Prefrontal	1	association	83	0.336155	24.9907	0.0637797	6.58981	5.27057	-8.27175	22.6843	17.1756
Ca$^{2\!\!+}_{fast}$	Somatomotor	1	association	84	0.54143	51.6347	0.0187268	7.28462	28.9121	-3.82522	82.2306	37.7863
Ca$^{2\!\!+}_{fast}$	Somatomotor	3	sensory	85	0.441275	82.7472	0.0196204	6.35553	22.4907	0.510929	70.8885	58.3969
Ca$^{2\!\!+}_{fast}$	Somatomotor	7	association	86	0.598344	141.817	0.017115	10.2932	34.9602	6.05418	90.9263	80.916
Ca$^{2\!\!+}_{fast}$	Somatomotor	4	association	87	0.620416	166.389	0.0177199	6.34511	35.0124	13.6938	91.3043	97.1374
Ca$^{2\!\!+}_{fast}$	Somatomotor	3	sensory	88	0.354745	71.5472	0.0425122	5.0312	8.34455	-1.58069	37.8072	48.6641
Ca$^{2\!\!+}_{fast}$	Somatomotor	3	sensory	89	0.326182	33.4427	0.0453492	4.04207	7.19267	-11.3945	33.6484	8.39695
Ca$^{2\!\!+}_{fast}$	Somatomotor	3	sensory	90	0.350689	74.0444	0.0309219	9.28375	11.3411	-0.587646	50.0945	54.0076
Ca$^{2\!\!+}_{fast}$	Somatomotor	3	sensory	91	0.325529	39.8903	0.0386084	8.11778	8.43157	-4.87938	38.1853	33.0153
Ca$^{2\!\!+}_{fast}$	Somatomotor	7	association	92	0.520301	108.942	0.0102865	8.82973	50.5809	3.33438	97.3535	70.4198
Ca$^{2\!\!+}_{fast}$	Somatomotor	7	association	93	0.551532	128.192	0.0132071	6.50896	41.7601	7.48072	95.2741	84.7328
Ca$^{2\!\!+}_{fast}$	Somatomotor	3	sensory	94	0.496258	103.236	0.0189689	6.635	26.1617	3.57741	77.3157	71.5649
Ca$^{2\!\!+}_{fast}$	Somatomotor	4	association	95	0.578458	135.711	0.0214916	9.70735	26.9156	5.79058	79.5841	80.1527
Ca$^{2\!\!+}_{fast}$	Somatomotor	1	association	96	0.465834	28.4056	0.0364637	7.82161	12.7753	-6.53247	53.8752	25.7634
Ca$^{2\!\!+}_{fast}$	Somatomotor	1	association	97	0.559263	114.106	0.0238605	12.5071	23.4389	2.76687	72.2117	69.2748
Ca$^{2\!\!+}_{fast}$	Somatomotor	4	association	98	0.592318	157.308	0.0155027	8.44146	38.2075	9.2174	93.0057	89.1221
Ca$^{2\!\!+}_{fast}$	Somatomotor	7	association	99	0.546879	111.011	0.010384	8.44627	52.6656	3.73077	97.7316	72.5191
Ca$^{2\!\!+}_{fast}$	Somatomotor	7	association	100	0.521132	106.597	0.0156261	10.1003	33.3501	2.6828	88.0907	68.7023
Ca$^{2\!\!+}_{fast}$	Somatomotor	5	association	101	0.388881	38.0042	0.0229482	6.25747	16.946	-6.6314	62.3819	24.8092
Ca$^{2\!\!+}_{fast}$	Somatomotor	5	association	102	0.431443	71.6167	0.0187334	11.7003	23.0307	-0.673774	71.6446	53.2443
Ca$^{2\!\!+}_{fast}$	Somatomotor	4	association	103	0.595722	171.392	0.0247883	7.68839	24.0324	11.952	74.2911	95.4198
Ca$^{2\!\!+}_{fast}$	Somatomotor	5	association	104	0.514666	107.203	0.0178517	9.46465	28.83	2.92697	82.0416	70.229
Ca$^{2\!\!+}_{fast}$	Somatomotor	7	association	105	0.508104	120.067	0.014135	11.0203	35.9464	3.68107	91.8715	71.7557
Ca$^{2\!\!+}_{fast}$	Somatomotor	4	association	106	0.536082	139.067	0.0155513	6.87707	34.4719	8.66163	89.225	87.2137
Ca$^{2\!\!+}_{fast}$	Prefrontal	1	association	107	0.287327	49.6302	0.0582396	13.6205	4.93353	-2.19301	20.6049	45.0382
Ca$^{2\!\!+}_{fast}$	Somatomotor	7	association	108	0.598145	141.658	0.0109583	7.54258	54.5839	8.241	98.2987	86.2595
Ca$^{2\!\!+}_{fast}$	Somatomotor	4	association	109	0.604686	160.569	0.0196959	6.42008	30.7012	12.6275	85.4442	96.7557
Ca$^{2\!\!+}_{fast}$	Somatomotor	1	association	110	0.469154	90.2917	0.034197	7.8844	13.7191	1.36874	55.9546	62.7863
Ca$^{2\!\!+}_{fast}$	Somatomotor	5	association	111	0.400561	43.1296	0.0194814	5.57034	20.5612	-6.52929	67.4858	25.9542
Ca$^{2\!\!+}_{fast}$	Somatomotor	7	association	112	0.576845	137.439	0.0131587	7.47382	43.8375	7.75225	95.4631	85.3053
Ca$^{2\!\!+}_{fast}$	Somatomotor	4	association	113	0.544726	152.747	0.0248405	7.7595	21.9289	9.43968	69.3762	90.2672
Ca$^{2\!\!+}_{fast}$	Somatomotor	5	association	114	0.434386	62.7361	0.0165379	7.88182	26.2661	-2.1269	78.0718	45.6107
Ca$^{2\!\!+}_{fast}$	Somatomotor	7	association	115	0.527437	126.85	0.0189775	8.76744	27.7928	5.40066	80.1512	77.8626
Ca$^{2\!\!+}_{fast}$	Somatomotor	5	association	116	0.441991	85.7056	0.0187298	10.4596	23.5983	0.593287	72.9679	58.7786
Ca$^{2\!\!+}_{fast}$	Somatomotor	4	association	117	0.587829	170.406	0.0283048	7.80825	20.7678	11.6423	67.8639	94.8473
Ca$^{2\!\!+}_{fast}$	Somatomotor	4	association	118	0.560331	134.572	0.0155317	10.427	36.0767	5.28169	92.0605	77.0992
Ca$^{2\!\!+}_{fast}$	Somatomotor	4	association	119	0.506857	140.278	0.0213238	10.3323	23.7695	5.88232	73.3459	80.3435
Ca$^{2\!\!+}_{fast}$	Somatomotor	1	association	120	0.396555	56.8333	0.0210501	5.92589	18.8387	-3.82502	65.4064	37.9771
Ca$^{2\!\!+}_{fast}$	Somatomotor	4	association	121	0.579209	150.822	0.0147993	7.39073	39.1375	9.65023	93.5728	90.458
Ca$^{2\!\!+}_{fast}$	Somatomotor	4	association	122	0.591655	147.208	0.0211436	7.71052	27.9827	8.78129	80.9074	87.5954
Ca$^{2\!\!+}_{fast}$	Somatomotor	5	association	123	0.374562	51.0639	0.0178581	6.65941	20.9743	-4.27006	68.0529	35.4962
Ca$^{2\!\!+}_{fast}$	Somatomotor	4	association	124	0.484003	132.844	0.0278435	10.2372	17.383	5.21087	63.327	76.5267
Ca$^{2\!\!+}_{fast}$	Somatomotor	4	association	125	0.558331	148.239	0.0198295	7.55569	28.1566	9.09763	81.0964	88.1679
Ca$^{2\!\!+}_{fast}$	Somatomotor	5	association	126	0.381013	56.6019	0.0155739	12.8402	24.4649	-1.78331	75.0473	48.2824
Ca$^{2\!\!+}_{fast}$	Somatomotor	4	association	127	0.548334	159.836	0.0243549	8.7916	22.5143	9.13782	71.0775	88.5496
Ca$^{2\!\!+}_{fast}$	Somatomotor	5	association	128	0.452803	98.2583	0.0152471	7.71516	29.6977	2.43136	83.3648	67.5573
Ca$^{2\!\!+}_{fast}$	Somatomotor	1	association	129	0.409706	83.875	0.0364837	11.1361	11.2298	0.392868	49.7164	58.0153
Ca$^{2\!\!+}_{fast}$	Somatomotor	4	association	130	0.514827	148.961	0.0275379	8.85538	18.6952	7.84395	64.8393	85.687
Ca$^{2\!\!+}_{fast}$	Somatomotor	4	association	131	0.599081	169.256	0.0259491	6.71725	23.0868	13.3619	71.8336	96.9466
Ca$^{2\!\!+}_{fast}$	Somatomotor	4	association	132	0.530818	142.942	0.0153834	9.49046	34.5058	6.68478	89.414	82.4427
Ca$^{2\!\!+}_{fast}$	Somatomotor	4	association	133	0.509198	129.492	0.0105849	8.47162	48.106	5.90107	96.9754	80.5344
Ca$^{2\!\!+}_{fast}$	Somatomotor	4	association	134	0.469406	133.258	0.0212242	10.0707	22.1166	5.33809	69.5652	77.4809
Ca$^{2\!\!+}_{fast}$	Somatomotor	4	association	135	0.577425	161.911	0.0189109	8.52092	30.534	9.67162	85.0662	90.6489
Ca$^{2\!\!+}_{fast}$	Prefrontal	1	association	136	0.330763	51.6	0.0192421	16.363	17.1896	-1.70506	62.949	48.4733
Ca$^{2\!\!+}_{fast}$	Somatomotor	5	association	137	0.410246	91.2444	0.0321475	6.08786	12.7614	1.92916	53.4972	65.2672
Ca$^{2\!\!+}_{fast}$	Somatomotor	1	association	138	0.53737	123.353	0.0227131	8.60074	23.659	5.09872	73.1569	76.145
Ca$^{2\!\!+}_{fast}$	Somatomotor	4	association	139	0.475539	142.222	0.0239505	8.8355	19.855	7.09889	66.9187	83.7786
Ca$^{2\!\!+}_{fast}$	Auditory	5	association	140	0.442994	69.6719	0.0192381	13.5797	23.0269	-0.723739	71.4556	52.6718
Ca$^{2\!\!+}_{fast}$	Somatomotor	4	association	141	0.502882	146.339	0.0298685	9.06811	16.8365	7.37076	62.1928	84.542
Ca$^{2\!\!+}_{fast}$	Somatomotor	4	association	142	0.579529	163.533	0.0272265	8.17888	21.2854	10.2744	68.8091	92.5573
Ca$^{2\!\!+}_{fast}$	Somatomotor	4	association	143	0.562196	166.472	0.0159174	7.55427	35.3195	11.513	91.4934	94.2748
Ca$^{2\!\!+}_{fast}$	Somatomotor	4	association	144	0.471551	100.614	0.0136623	9.41379	34.5148	2.24287	89.7921	66.7939
Ca$^{2\!\!+}_{fast}$	Prefrontal	6	association	145	0.335223	70.6417	0.032928	8.23102	10.1805	-1.07621	44.2344	51.7176
Ca$^{2\!\!+}_{fast}$	Somatomotor	4	association	146	0.521783	143.425	0.0140702	6.32094	37.0843	10.1132	92.6276	91.7939
Ca$^{2\!\!+}_{fast}$	Somatomotor	4	association	147	0.557141	161.619	0.0223325	9.28893	24.9475	8.84057	75.9924	87.7863
Ca$^{2\!\!+}_{fast}$	Somatomotor	1	association	148	0.581508	148.144	0.0244316	9.70549	23.8015	7.07274	73.535	83.2061
Ca$^{2\!\!+}_{fast}$	Somatomotor	4	association	149	0.488405	97.2889	0.0194616	9.9114	25.0958	1.79479	76.1815	64.8855
Ca$^{2\!\!+}_{fast}$	Somatomotor	4	association	150	0.520693	154.042	0.0269542	7.99476	19.3177	9.32382	66.3516	89.6947
Ca$^{2\!\!+}_{fast}$	Somatomotor	4	association	151	0.554729	165.903	0.0261486	8.83442	21.2145	9.78024	68.431	91.4122
Ca$^{2\!\!+}_{fast}$	Somatomotor	4	association	152	0.524512	137.683	0.0155994	6.84016	33.6238	8.50614	88.6578	86.8321
Ca$^{2\!\!+}_{fast}$	Medial	6	association	153	0.433855	101.914	0.0373792	8.19851	11.6069	2.7339	50.6616	69.084
Ca$^{2\!\!+}_{fast}$	Auditory	4	association	154	0.486239	92.3278	0.048547	12.1988	10.0159	1.05156	43.4783	62.0229
Ca$^{2\!\!+}_{fast}$	Auditory	4	association	155	0.440608	88.7381	0.0666045	11.9374	6.61529	0.773881	30.4348	60.1145
Ca$^{2\!\!+}_{fast}$	Somatomotor	4	association	156	0.592758	166.908	0.0228409	8.25855	25.9516	10.584	77.1267	93.5115
Ca$^{2\!\!+}_{fast}$	Somatomotor	4	association	157	0.580044	168.367	0.0215522	7.45102	26.9135	11.9268	79.3951	95.229
Ca$^{2\!\!+}_{fast}$	Medial	4	association	158	0.607467	170.003	0.0184624	8.79484	32.9029	10.2904	87.7127	92.7481
Ca$^{2\!\!+}_{fast}$	Somatomotor	4	association	159	0.509743	106.489	0.0207594	11.6966	24.5548	2.30742	75.2363	67.1756
Ca$^{2\!\!+}_{fast}$	Somatomotor	4	association	160	0.630493	186	0.020404	6.7458	30.9005	15.7876	85.8223	98.4733
Ca$^{2\!\!+}_{fast}$	Somatomotor	4	association	161	0.549663	137.364	0.0207346	10.1941	26.5094	5.67623	78.2609	79.5802
Ca$^{2\!\!+}_{fast}$	Medial	6	association	162	0.292217	67.6167	0.0232949	6.04998	12.5442	-1.96419	53.1191	46.374
Ca$^{2\!\!+}_{fast}$	Somatomotor	4	association	163	0.588643	161.489	0.0163917	7.58843	35.911	10.8045	91.6824	93.8931
Ca$^{2\!\!+}_{fast}$	Medial	6	association	164	0.491848	129.386	0.0219547	6.91443	22.4029	7.21478	70.6994	84.1603
Ca$^{2\!\!+}_{fast}$	Somatomotor	4	association	165	0.508032	108.886	0.0213395	10.3808	23.8071	2.8308	73.913	69.6565
Ca$^{2\!\!+}_{fast}$	Somatomotor	4	association	166	0.610574	178.061	0.0377835	8.26815	16.1598	11.9206	61.4367	95.0382
Ca$^{2\!\!+}_{fast}$	Somatomotor	4	association	167	0.650911	182.817	0.0215787	5.89992	30.1645	17.5115	84.121	98.855
Ca$^{2\!\!+}_{fast}$	Medial	6	association	168	0.350062	89.075	0.0434549	9.33487	8.05576	1.02572	36.4839	61.6412
Ca$^{2\!\!+}_{fast}$	Auditory	4	association	169	0.526602	89.7284	0.0180114	12.7643	29.2372	0.801331	82.7977	60.4962
Ca$^{2\!\!+}_{fast}$	Somatomotor	4	association	170	0.585764	154.464	0.0158157	8.2645	37.0369	9.07059	92.4386	87.9771
Ca$^{2\!\!+}_{fast}$	Medial	4	association	171	0.634135	177.622	0.0165833	8.47805	38.2394	11.5737	93.3837	94.4656
Ca$^{2\!\!+}_{fast}$	Auditory	4	association	172	0.520892	69.5893	0.037673	13.3938	13.8267	-0.739949	56.3327	52.4809
Ca$^{2\!\!+}_{fast}$	Medial	6	association	173	0.514099	144.342	0.0355659	8.40293	14.4548	7.71655	58.2231	85.1145
Ca$^{2\!\!+}_{fast}$	Medial	4	association	174	0.710176	197.844	0.00838516	4.64304	84.6944	25.4886	98.8658	100
Ca$^{2\!\!+}_{fast}$	Somatomotor	4	association	175	0.554675	131.54	0.0229484	11.4456	24.1705	4.54673	74.6692	75.1908
Ca$^{2\!\!+}_{fast}$	Visual	4	association	176	0.604037	162.614	0.0101663	6.88595	59.4155	12.0701	98.4877	95.6107
Ca$^{2\!\!+}_{fast}$	Somatomotor	4	association	177	0.588936	155.733	0.0186318	9.24078	31.6091	8.24967	86.3894	86.4504
Ca$^{2\!\!+}_{fast}$	Medial	6	association	178	0.274407	76.0167	0.0262856	7.49155	10.4395	-0.464968	45.7467	55.1527
Ca$^{2\!\!+}_{fast}$	Medial	4	association	179	0.687322	188.517	0.0155141	8.70513	44.3032	12.5233	96.0302	96.5649
Ca$^{2\!\!+}_{fast}$	Medial	6	association	180	0.36146	104.5	0.0285479	5.15881	12.6616	4.84608	53.3081	75.7634
Ca$^{2\!\!+}_{fast}$	Auditory	2	sensory	181	0.444284	83.1222	0.0374383	13.0363	11.8671	0.277856	51.2287	57.4427
Ca$^{2\!\!+}_{fast}$	Medial	4	association	182	0.705839	197.386	0.0160277	7.32748	44.0388	16.0882	95.8412	98.6641
Ca$^{2\!\!+}_{fast}$	Visual	2	sensory	183	0.463077	120.864	0.0303542	10.1285	15.2558	4.08392	59.7353	73.6641
Ca$^{2\!\!+}_{fast}$	Auditory	2	sensory	184	0.513974	68.6472	0.0362124	9.53553	14.1933	-1.13814	57.4669	51.5267
Ca$^{2\!\!+}_{fast}$	Medial	6	association	185	0.560016	159.744	0.0317157	9.15959	17.6574	8.7607	63.7051	87.4046
Ca$^{2\!\!+}_{fast}$	Visual	2	sensory	186	0.432716	124.753	0.0391237	11.7223	11.0602	3.8604	49.1493	73.0916
Ca$^{2\!\!+}_{fast}$	Medial	6	association	187	0.399468	119.381	0.0340699	7.80743	11.725	5.10803	50.8507	76.3359
Ca$^{2\!\!+}_{fast}$	Medial	6	association	188	0.244913	84.6861	0.0287347	6.84688	8.52325	0.757441	38.5633	59.542
Ca$^{2\!\!+}_{fast}$	Medial	4	association	189	0.717435	195.497	0.0134752	6.62126	53.2412	17.5189	98.1096	99.0458
Ca$^{2\!\!+}_{fast}$	Medial	6	association	190	0.164016	67.5347	0.0269497	4.79624	6.086	-2.49472	28.3554	43.3206
Ca$^{2\!\!+}_{fast}$	Visual	2	sensory	191	0.44661	125.736	0.0313417	10.6388	14.2497	4.34597	57.656	75
Ca$^{2\!\!+}_{fast}$	Visual	2	sensory	192	0.533646	143.728	0.0239143	11.703	22.3149	5.48815	70.1323	78.4351
Ca$^{2\!\!+}_{fast}$	Visual	2	sensory	193	0.364797	98.7306	0.0401738	12.1	9.08046	1.58931	40.8318	63.9313
Ca$^{2\!\!+}_{fast}$	Medial	4	association	194	0.640336	163.531	0.0160773	8.19438	39.8286	10.2547	93.9509	92.3664
Ca$^{2\!\!+}_{fast}$	Visual	2	sensory	195	0.339034	66.892	0.0502422	13.8741	6.74799	-0.908746	30.8129	51.9084
Ca$^{2\!\!+}_{fast}$	Medial	6	association	196	0.271744	98.0306	0.0298272	4.80816	9.11059	3.85398	41.0208	72.9008
Ca$^{2\!\!+}_{fast}$	Medial	6	association	197	0.606283	167.072	0.0274031	9.46282	22.1246	9.25435	69.7543	89.313
Ca$^{2\!\!+}_{fast}$	Medial	6	association	198	0.454996	136.122	0.0401365	9.13144	11.3362	6.2008	49.9055	81.2977
Ca$^{2\!\!+}_{fast}$	Medial	4	association	199	0.681293	182.614	0.0178277	9.81104	38.2154	10.51	93.1947	93.1298
Ca$^{2\!\!+}_{fast}$	Visual	2	sensory	200	0.273258	87.8097	0.0348179	8.91331	7.84821	0.932282	35.5388	61.0687
Ca$^{2\!\!+}_{fast}$	Medial	6	association	201	0.163246	67.1222	0.0202796	6.48986	8.04973	-1.90725	36.2949	46.7557
Ca$^{2\!\!+}_{fast}$	Lateral	2	sensory	202	0.210479	48.0926	0.0509143	7.51026	4.13398	-4.18193	15.879	36.0687
Ca$^{2\!\!+}_{fast}$	Visual	2	sensory	203	0.306341	103.678	0.0530224	12.1869	5.77758	1.98391	26.465	65.6489
Ca$^{2\!\!+}_{fast}$	Medial	2	sensory	204	0.662115	171.008	0.0197681	8.97718	33.4941	10.1934	88.2798	91.9847
Ca$^{2\!\!+}_{fast}$	Visual	2	sensory	205	0.21303	81.3361	0.0393057	9.21885	5.41981	0.199169	23.6295	57.0611
Ca$^{2\!\!+}_{fast}$	Visual	2	sensory	206	0.385476	112.244	0.0385937	11.5404	9.98805	2.83737	43.1002	69.8473
Ca$^{2\!\!+}_{fast}$	Visual	2	sensory	207	0.496933	127.183	0.0240737	12.0745	20.6421	3.94911	67.6749	73.4733
Ca$^{2\!\!+}_{fast}$	Visual	2	sensory	208	0.217788	48	0.0433402	5.7793	5.02508	-5.45049	21.172	29.9618
Ca$^{2\!\!+}_{fast}$	Medial	6	association	209	0.254127	102.069	0.0318402	5.34439	7.98134	4.22302	36.1059	74.4275
Ca$^{2\!\!+}_{fast}$	Medial	6	association	210	0.456031	134.478	0.0420108	8.26935	10.8551	6.64838	48.0151	82.2519
Ca$^{2\!\!+}_{fast}$	Visual	2	sensory	211	0.182353	44.7932	0.0404193	6.53642	4.51152	-5.30975	18.1474	30.3435
Ca$^{2\!\!+}_{fast}$	Medial	6	association	212	0.162693	76.6028	0.0159791	5.32813	10.1816	-0.54376	44.4234	54.1985
Ca$^{2\!\!+}_{fast}$	Medial	6	association	213	0.587645	155.556	0.0238916	10.5964	24.5962	7.17746	75.4253	83.9695
Ca$^{2\!\!+}_{fast}$	Medial	6	association	214	0.14674	50.3889	0.0105398	8.66156	13.9225	-3.36096	56.5217	40.0763
Ca$^{2\!\!+}_{fast}$	Medial	6	association	215	0.632019	158.197	0.013872	8.08883	45.5609	9.72912	96.2193	91.0305
Ca$^{2\!\!+}_{fast}$	Visual	2	sensory	216	0.218543	78.9583	0.0391427	9.82873	5.58323	-0.0551105	24.5747	56.4885
Ca$^{2\!\!+}_{fast}$	Visual	2	sensory	217	0.579416	145.328	0.0167648	9.92293	34.5614	6.63391	89.9811	82.0611
Ca$^{2\!\!+}_{fast}$	Visual	2	sensory	218	0.262849	86.0472	0.0384071	8.45983	6.84375	0.773919	31.758	60.3053
Ca$^{2\!\!+}_{fast}$	Visual	2	sensory	219	0.393197	105.814	0.0273643	9.67082	14.369	2.72096	57.845	68.8931
Ca$^{2\!\!+}_{fast}$	Visual	2	sensory	220	0.193375	31.5573	0.0463494	8.47433	4.17212	-5.6574	16.0681	29.3893
Ca$^{2\!\!+}_{fast}$	Visual	2	sensory	221	0.184719	63.6111	0.0272801	10.2289	6.7712	-1.55333	31.38	48.855
Ca$^{2\!\!+}_{fast}$	Medial	6	association	222	0.244713	99.0056	0.0358481	5.25821	6.82638	3.70955	31.569	71.9466
Ca$^{2\!\!+}_{fast}$	Medial	6	association	223	0.12776	70.3778	0.0149826	7.64244	8.52718	-1.19363	38.7524	50.9542
Ca$^{2\!\!+}_{fast}$	Visual	2	sensory	224	0.185157	35.4244	0.0432326	4.9628	4.28281	-8.8812	17.3913	15.0763
Ca$^{2\!\!+}_{fast}$	Medial	6	association	225	0.153759	58.142	0.0271383	5.63473	5.66575	-3.79043	25.1418	38.5496
Ca$^{2\!\!+}_{fast}$	Medial	6	association	226	0.338679	107.403	0.0492529	8.2149	6.87633	3.39661	31.9471	70.9924
Ca$^{2\!\!+}_{fast}$	Medial	6	association	227	0.512605	123.564	0.0313911	10.3884	16.3296	4.24164	61.6257	74.6183
Ca$^{2\!\!+}_{fast}$	Visual	2	sensory	228	0.170412	55.8625	0.0313863	7.72409	5.42949	-3.06023	23.8185	40.6489
Ca$^{2\!\!+}_{fast}$	Visual	2	sensory	229	0.490107	109.669	0.020795	8.95551	23.5685	3.36882	72.7788	70.6107
Ca$^{2\!\!+}_{fast}$	Medial	2	sensory	230	0.557692	128.994	0.024928	10.853	22.3722	4.56042	70.5104	75.3817
Ca$^{2\!\!+}_{fast}$	Visual	2	sensory	231	0.211365	76.2069	0.0366525	9.48163	5.76674	-0.347309	26.087	55.3435
Ca$^{2\!\!+}_{fast}$	Visual	2	sensory	232	0.314282	74.6111	0.0349093	9.09078	9.00281	-0.537785	40.6427	54.3893
Ca$^{2\!\!+}_{fast}$	Visual	2	sensory	233	0.133949	29.8281	0.0239303	6.07872	5.59746	-8.17144	24.9527	18.1298
Ca$^{2\!\!+}_{fast}$	Visual	2	sensory	234	0.153499	28.9917	0.0309473	4.98916	4.96002	-10.1236	20.794	10.1145
Ca$^{2\!\!+}_{fast}$	Visual	2	sensory	235	0.37925	86.9944	0.0346424	9.84709	10.9476	0.761082	48.5822	59.7328
Ca$^{2\!\!+}_{fast}$	Medial	6	association	236	0.197711	43.7793	0.0675011	4.55105	2.929	-7.84889	6.04915	20.0382
Ca$^{2\!\!+}_{fast}$	Medial	6	association	237	0.168994	75.4639	0.0325785	6.26931	5.18727	-0.643789	21.9282	53.8168
Ca$^{2\!\!+}_{fast}$	Medial	6	association	238	0.120549	54.3278	0.0222826	6.78543	5.40999	-3.70974	23.4405	39.313
Ca$^{2\!\!+}_{fast}$	Medial	6	association	239	0.480834	97.8917	0.0300815	8.60116	15.9844	2.13828	60.8696	66.2214
Ca$^{2\!\!+}_{fast}$	Medial	6	association	240	0.326225	87.2458	0.0533191	8.73575	6.11835	0.886682	28.7335	60.8779
Ca$^{2\!\!+}_{fast}$	Visual	2	sensory	241	0.48134	93.0847	0.0331202	10.0032	14.5331	1.35803	58.6011	62.5954
Ca$^{2\!\!+}_{fast}$	Visual	2	sensory	242	0.106778	29.4614	0.0221815	3.2513	4.81384	-15.3903	19.4707	4.77099
Ca$^{2\!\!+}_{fast}$	Visual	2	sensory	243	0.232556	45.8457	0.0324693	7.52166	7.16235	-4.47432	33.2703	34.7328
Ca$^{2\!\!+}_{fast}$	Visual	2	sensory	244	0.264007	56.0542	0.0214866	6.31449	12.287	-3.71302	52.552	39.1221
Ca$^{2\!\!+}_{fast}$	Visual	2	sensory	245	0.335527	47.8722	0.0323978	8.47322	10.3565	-3.73268	44.9905	38.7405
Ca$^{2\!\!+}_{fast}$	Medial	6	association	246	0.145571	57.3292	0.0207162	5.40345	7.02692	-4.10309	32.3251	36.4504
Ca$^{2\!\!+}_{fast}$	Visual	2	sensory	247	0.161377	33.6127	0.0396843	4.29937	4.06653	-10.673	15.1229	9.16031
Ca$^{2\!\!+}_{fast}$	Visual	2	sensory	248	0.384694	62.5444	0.0324407	6.66908	11.8584	-2.54241	51.0397	42.9389
Ca$^{2\!\!+}_{fast}$	Medial	6	association	249	0.150774	47.7292	0.0290064	4.21682	5.19797	-7.53432	22.1172	21.374
Ca$^{2\!\!+}_{fast}$	Medial	6	association	250	0.510084	68.1867	0.0329532	8.24009	15.4791	-1.37295	59.9244	50
Ca$^{2\!\!+}_{fast}$	Medial	6	association	251	0.375282	58.3417	0.0359136	9.56909	10.4496	-2.21111	46.3138	44.8473
Ca$^{2\!\!+}_{fast}$	Visual	2	sensory	252	0.490363	57.8704	0.0335164	9.15856	14.6305	-2.36168	58.9792	44.2748
Ca$^{2\!\!+}_{fast}$	Medial	6	association	253	0.216285	54.659	0.0322388	6.28041	6.70884	-3.95532	30.6238	36.8321
Ca$^{2\!\!+}_{fast}$	Visual	2	sensory	254	0.190139	24.7396	0.0340554	5.2841	5.58324	-10.3632	24.7637	9.73282
Ca$^{2\!\!+}_{fast}$	Visual	2	sensory	255	0.300496	31.4182	0.0502842	3.62685	5.97595	-13.2572	27.5992	6.48855
Ca$^{2\!\!+}_{fast}$	Visual	2	sensory	256	0.163777	26.2253	0.0490758	5.75007	3.33723	-9.26505	9.82987	13.5496
Ca$^{2\!\!+}_{fast}$	Visual	2	sensory	257	0.335771	38.7431	0.0225642	4.72634	14.8807	-8.62336	59.1682	16.0305
Ca$^{2\!\!+}_{fast}$	Visual	2	sensory	258	0.307966	32.6792	0.0639672	4.34879	4.81443	-10.7664	19.6597	8.77863
Ca$^{2\!\!+}_{fast}$	Visual	2	sensory	259	0.210663	27.5868	0.0448413	5.09379	4.69797	-10.1915	19.0926	9.92366
Ca$^{2\!\!+}_{fast}$	Medial	6	association	260	0.451729	40.7472	0.037479	7.52703	12.0529	-5.14848	51.7958	31.6794
Ca$^{2\!\!+}_{fast}$	Medial	6	association	261	0.338668	39.6389	0.058917	8.74477	5.74823	-4.55828	25.7089	34.3511
Ca$^{2\!\!+}_{fast}$	Visual	6	association	262	0.442648	44.5052	0.0469856	11.5259	9.42093	-3.03619	42.155	41.0305
Ca$^{2\!\!+}_{fast}$	Visual	2	sensory	263	0.227418	15.8155	0.057985	3.5446	3.92201	-17.9666	13.7996	3.43511
Ca$^{2\!\!+}_{fast}$	Visual	2	sensory	264	0.250775	19.2515	0.0545257	2.84105	4.5992	-21.2064	18.5255	2.09924
Ca$^{2\!\!+}_{fast}$	Visual	2	sensory	265	0.342727	36.8079	0.0865904	5.22343	3.95803	-8.17319	14.1777	17.9389
Ca$^{2\!\!+}_{fast}$	Visual	2	sensory	266	0.567741	23.7531	0.0475356	6.04092	11.9435	-9.22821	51.4178	13.9313
Ca$^{2\!\!+}_{fast}$	Visual	2	sensory	267	0.419724	10.3229	0.0673015	2.83981	6.23647	-24.3597	28.9225	1.14504
Ca$^{2\!\!+}_{fast}$	Medial	6	association	268	0.588811	42.3542	0.0993637	17.8027	5.92582	-2.08653	27.0321	45.9924
Ca$^{2\!\!+}_{fast}$	Visual	2	sensory	269	0.262637	21.2431	0.0874483	7.11813	3.00335	-8.1843	6.61626	17.7481
Ca$^{2\!\!+}_{fast}$	Medial	2	sensory	270	0.457446	12.4028	0.162692	7.9759	2.81173	-8.41249	4.7259	16.7939
Ca$^{2\!\!+}_{fast}$	Somatomotor		association	271
Ca$^{2\!\!+}_{fast}$	Prefrontal	5	association	272	0.273276	29	1.68459e-16	0	1622213010479569	-inf	99.4329	0
Ca$^{2\!\!+}_{fast}$	Somatomotor	3	sensory	273	0.0657222	35.1667	0.0540129	11.2637	1.21679	-3.93596	0.378072	37.0229
Ca$^{2\!\!+}_{fast}$	Prefrontal	5	association	274	0.506371	24.4375	0.0324232	12.595	15.6176	-4.37179	60.3025	35.3053
Ca$^{2\!\!+}_{fast}$	Prefrontal		association	275
Ca$^{2\!\!+}_{fast}$	Somatomotor	3	sensory	276	0.168407	13.65	0.0500713	5.23666	3.36335	-12.5748	10.2079	7.44275
Ca$^{2\!\!+}_{fast}$	Somatomotor	3	sensory	277	0.122262	8	0.0560238	2.73265	2.18232	-26.1651	2.26843	0.763359
Ca$^{2\!\!+}_{fast}$	Somatomotor	3	sensory	278	0.0294379	12	0.0257179	7.86267	1.14465	-8.58487	0.189036	16.4122
Ca$^{2\!\!+}_{fast}$	Somatomotor	3	sensory	279	0.0488556	10.7292	0.0291611	3.39467	1.67537	-20.2585	1.13422	2.48092
Ca$^{2\!\!+}_{fast}$	Somatomotor	5	association	280	0.487818	17.5	0.0902068	7.17704	5.40777	-8.63866	23.2514	15.8397
Ca$^{2\!\!+}_{fast}$	Prefrontal	5	association	281	0.318852	17	0.0341911	7.16355	9.3256	-8.72472	41.966	15.2672
Ca$^{2\!\!+}_{fast}$	Prefrontal		association	282
Ca$^{2\!\!+}_{fast}$	Prefrontal		association	283
Ca$^{2\!\!+}_{fast}$	Somatomotor	3	sensory	284	0.0974608	23.125	0.0209115	5.59912	4.66063	-10.0686	18.9036	10.3053
Ca$^{2\!\!+}_{fast}$	Somatomotor	5	association	285	0.396138	24.4722	0.120567	8.03009	3.28563	-6.8527	8.69565	23.855
Ca$^{2\!\!+}_{fast}$	Somatomotor	3	sensory	286	0.277228	16.2857	0.0230915	6.7625	12.0057	-9.34776	51.6068	12.9771
Ca$^{2\!\!+}_{fast}$	Somatomotor	3	sensory	287	0.0388293	25.6227	0.0124546	4.12106	3.11767	-13.0737	7.56144	6.67939
Ca$^{2\!\!+}_{fast}$	Somatomotor	3	sensory	288	0.0531181	15.3393	0.0197636	3.9282	2.68768	-16.3334	3.40265	4.00763
Ca$^{2\!\!+}_{fast}$	Somatomotor	3	sensory	289	0.0539978	12.875	0.0412749	8.28774	1.30825	-8.03898	0.756144	18.8931
Ca$^{2\!\!+}_{fast}$	Somatomotor	3	sensory	290	0.113123	25.8403	0.0104537	2.8401	10.8213	-18.8936	47.448	2.8626
Ca$^{2\!\!+}_{fast}$	Prefrontal		association	291
Ca$^{2\!\!+}_{fast}$	Somatomotor	3	sensory	292	0.0687935	21.3333	0.0490374	11.007	1.40288	-5.28453	0.94518	30.5344
Ca$^{2\!\!+}_{fast}$	Somatomotor	5	association	293	0.352157	20.8125	6.93073e-17	6.3943	5081096245791459	-9.17809	99.811	14.313
Ca$^{2\!\!+}_{fast}$	Prefrontal	5	association	294	0.40206	9	2.16673e-16	0	1855604508621550	-inf	99.6219	0
Ca$^{2\!\!+}_{fast}$	Somatomotor	5	association	295	0.391586	20.5119	0.0373626	3.02243	10.4807	-19.5168	46.5028	2.67176
Ca$^{2\!\!+}_{fast}$	Somatomotor	3	sensory	296	0.228403	31.4705	0.0593514	4.25569	3.84832	-11.2859	13.4216	8.58779
Ca$^{2\!\!+}_{fast}$	Somatomotor	3	sensory	297	0.422618	35.7361	0.0241061	4.10205	17.5316	-10.6688	63.5161	9.35115
Ca$^{2\!\!+}_{fast}$	Somatomotor	3	sensory	298	0.0589406	12.9167	0.0344819	10.2628	1.70932	-6.48784	1.32325	26.3359
Ca$^{2\!\!+}_{fast}$	Somatomotor	3	sensory	299	0.0513644	28.5625	0.0130729	5.15184	3.92907	-9.88725	13.9887	11.2595
Ca$^{2\!\!+}_{fast}$	Prefrontal		association	300
Ca$^{2\!\!+}_{fast}$	Somatomotor	3	sensory	301	0.0509632	10.4896	0.0187858	4.40674	2.71286	-15.6602	3.78072	4.58015
Ca$^{2\!\!+}_{fast}$	Somatomotor	3	sensory	302	0.0474824	21.5056	0.0118023	4.80762	4.02313	-12.063	14.7448	8.01527
Ca$^{2\!\!+}_{fast}$	Prefrontal		association	303
Ca$^{2\!\!+}_{fast}$	Somatomotor	3	sensory	304	0.157455	36.8944	0.0410374	5.00977	3.83686	-8.50449	13.2325	16.6031
Ca$^{2\!\!+}_{fast}$	Somatomotor	3	sensory	305	0.0896081	48.8236	0.0169874	4.52755	5.27497	-6.7755	22.8733	24.0458
Ca$^{2\!\!+}_{fast}$	Somatomotor	5	association	306	0.45105	10.1167	0.0549661	0.970317	8.20597	-71.5058	37.051	0.381679
Ca$^{2\!\!+}_{fast}$	Somatomotor	5	association	307	0.415155	25.1042	0.0580723	3.23709	7.14894	-16.8039	33.0813	3.81679
Ca$^{2\!\!+}_{fast}$	Somatomotor	3	sensory	308	0.331366	36.7315	0.0554784	6.21522	5.97289	-6.88126	27.4102	23.4733
Ca$^{2\!\!+}_{fast}$	Somatomotor	5	association	309	0.42466	42.8819	0.0231854	9.54113	18.3158	-3.83792	64.4612	37.5954
Ca$^{2\!\!+}_{fast}$	Somatomotor	3	sensory	310	0.0910367	20.9846	0.0156887	6.7512	5.80268	-8.66742	26.6541	15.458
Ca$^{2\!\!+}_{fast}$	Somatomotor	3	sensory	311	0.0393071	14.725	0.0190508	4.11084	2.06327	-15.7571	1.89036	4.38931
Ca$^{2\!\!+}_{fast}$	Somatomotor	3	sensory	312	0.0472937	48.8056	0.0122331	6.51359	3.86605	-4.71237	13.6106	33.7786
Ca$^{2\!\!+}_{fast}$	Prefrontal		association	313
Ca$^{2\!\!+}_{fast}$	Somatomotor	3	sensory	314	0.0282566	33.4059	0.00803257	5.68575	3.51776	-8.10696	11.5312	18.3206
Ca$^{2\!\!+}_{fast}$	Somatomotor	3	sensory	315	0.246803	45.7681	0.0549127	7.32047	4.49446	-4.60789	17.9584	34.1603
Ca$^{2\!\!+}_{fast}$	Prefrontal	5	association	316	0.433981	11.8333	0.214409	8.14308	2.02409	-8.30971	1.70132	16.9847
Ca$^{2\!\!+}_{fast}$	Somatomotor	3	sensory	317	0.0379356	26.401	0.0125554	5.46011	3.02145	-9.72489	6.99433	11.6412
Ca$^{2\!\!+}_{fast}$	Somatomotor	3	sensory	318	0.305015	59.4375	0.0528263	9.1802	5.77393	-2.18541	26.276	45.4198
Ca$^{2\!\!+}_{fast}$	Somatomotor	5	association	319	0.469938	15.1921	0.0784083	3.43507	5.99347	-18.721	27.7883	3.05344
Ca$^{2\!\!+}_{fast}$	Somatomotor	5	association	320	0.436062	56.1	0.0272209	10.4861	16.0194	-2.23153	61.2476	44.6565
Ca$^{2\!\!+}_{fast}$	Somatomotor	5	association	321	0.457203	45.8368	0.0258566	5.97486	17.6823	-5.63414	64.0832	29.5802
Ca$^{2\!\!+}_{fast}$	Somatomotor	3	sensory	322	0.0414913	31.0556	0.0124061	5.00449	3.34444	-9.6802	10.0189	11.8321
Ca$^{2\!\!+}_{fast}$	Somatomotor	3	sensory	323	0.053071	20.2014	0.0160067	4.33996	3.31556	-13.6634	9.4518	6.10687
Ca$^{2\!\!+}_{fast}$	Somatomotor	3	sensory	324	0.150418	57.3556	0.0432626	8.89685	3.47685	-2.48902	11.1531	43.5115
Ca$^{2\!\!+}_{fast}$	Somatomotor	3	sensory	325	0.0845016	30.3042	0.0304024	4.89625	2.77944	-10.0477	4.53686	10.4962
Ca$^{2\!\!+}_{fast}$	Prefrontal	5	association	326	0.826299	11	0.143777	9.08339	5.74709	-7.54124	25.5198	21.1832
Ca$^{2\!\!+}_{fast}$	Somatomotor	3	sensory	327	0.181565	59.0917	0.0381123	6.27188	4.76396	-3.25394	19.2817	40.458
Ca$^{2\!\!+}_{fast}$	Somatomotor	3	sensory	328	0.118326	49.7625	0.0414411	5.38457	2.85528	-5.52273	4.91493	29.771
Ca$^{2\!\!+}_{fast}$	Somatomotor	3	sensory	329	0.413778	85.9528	0.0399046	8.37209	10.3692	0.770748	45.1796	59.9237
Ca$^{2\!\!+}_{fast}$	Prefrontal	5	association	330	0.551511	25.4821	0.059662	8.11706	9.24392	-6.65486	41.5879	24.6183
Ca$^{2\!\!+}_{fast}$	Somatomotor	3	sensory	331	0.0258002	35.6219	0.010427	5.66067	2.47436	-7.7514	3.02457	20.6107
Ca$^{2\!\!+}_{fast}$	Somatomotor	5	association	332	0.455676	76.6389	0.0464403	13.975	9.81208	-0.20473	42.9112	55.7252
Ca$^{2\!\!+}_{fast}$	Somatomotor	5	association	333	0.504854	36.8234	0.0473478	6.1701	10.6627	-6.91668	47.0699	23.2824
Ca$^{2\!\!+}_{fast}$	Somatomotor	5	association	334	0.531949	65.3778	0.0208243	7.87321	25.5447	-1.79371	76.5595	48.0916
Ca$^{2\!\!+}_{fast}$	Somatomotor	3	sensory	335	0.121429	14.8438	0.0548046	9.31062	2.21566	-6.94436	2.45747	22.7099
Ca$^{2\!\!+}_{fast}$	Somatomotor	3	sensory	336	0.134313	27.6424	0.0492206	4.999	2.72881	-10.3736	3.96975	9.54198
Ca$^{2\!\!+}_{fast}$	Somatomotor	3	sensory	337	0.32658	78.75	0.0379356	9.47509	8.60879	-0.0791549	38.9414	56.2977
Ca$^{2\!\!+}_{fast}$	Somatomotor	3	sensory	338	0.096377	43.6917	0.0320252	5.33613	3.00941	-6.71054	6.80529	24.2366
Ca$^{2\!\!+}_{fast}$	Somatomotor	3	sensory	339	0.225693	54.7431	0.0371958	6.01091	6.06769	-4.11867	28.1664	36.2595
Ca$^{2\!\!+}_{fast}$	Prefrontal	5	association	340	0.448622	10.1354	0.0927485	3.29061	4.83697	-21.0796	19.8488	2.29008
Ca$^{2\!\!+}_{fast}$	Somatomotor	3	sensory	341	0.503013	95.3528	0.0377149	10.3825	13.3373	1.52687	55.0095	63.7405
Ca$^{2\!\!+}_{fast}$	Somatomotor	5	association	342	0.555819	104.089	0.0211916	11.087	26.2282	2.21781	77.6938	66.6031
Ca$^{2\!\!+}_{fast}$	Somatomotor	4	association	343	0.555221	61.2593	0.0207469	14.2818	26.7616	-1.2772	78.828	50.5725
Ca$^{2\!\!+}_{fast}$	Somatomotor	1	association	344	0.434444	25.8393	0.0486591	8.17975	8.9283	-6.56019	40.0756	25.3817
Ca$^{2\!\!+}_{fast}$	Somatomotor	4	association	345	0.578156	105.858	0.0216418	13.5545	26.7148	1.94461	78.6389	65.458
Ca$^{2\!\!+}_{fast}$	Somatomotor	3	sensory	346	0.170448	48.825	0.0374591	3.27917	4.55024	-9.35449	18.3365	12.7863
Ca$^{2\!\!+}_{fast}$	Somatomotor	3	sensory	347	0.189853	53.5028	0.0387381	6.09655	4.90093	-4.26425	20.2268	35.687
Ca$^{2\!\!+}_{fast}$	Somatomotor	3	sensory	348	0.358598	80.7528	0.0355424	6.42346	10.0893	0.195032	43.6673	56.8702
Ca$^{2\!\!+}_{fast}$	Somatomotor	3	sensory	349	0.157379	19.7309	0.0497731	3.23135	3.16194	-18.4966	7.93951	3.24427
Ca$^{2\!\!+}_{fast}$	Somatomotor	3	sensory	350	0.206739	45.6583	0.0594146	9.69321	3.4796	-3.49128	11.3422	39.5038
Ca$^{2\!\!+}_{fast}$	Somatomotor	3	sensory	351	0.279274	62.3778	0.0319818	5.21794	8.73228	-3.28141	39.3195	40.2672
Ca$^{2\!\!+}_{fast}$	Somatomotor	3	sensory	352	0.493075	100.994	0.0285704	7.65261	17.2582	2.80877	63.138	69.4656
Ca$^{2\!\!+}_{fast}$	Somatomotor	4	association	353	0.561086	99.1639	0.0207149	12.9285	27.0861	1.52097	79.7732	63.5496
Ca$^{2\!\!+}_{fast}$	Prefrontal	1	association	354	0.412789	31.669	0.0983295	7.53402	4.19801	-6.34868	16.6352	27.0992
Ca$^{2\!\!+}_{fast}$	Somatomotor	1	association	355	0.543752	36.8785	0.0474456	6.45506	11.4605	-6.60281	50.4726	25
Ca$^{2\!\!+}_{fast}$	Somatomotor	3	sensory	356	0.379009	66.4556	0.0284954	4.96956	13.3007	-2.62487	54.8204	42.3664
Ca$^{2\!\!+}_{fast}$	Somatomotor	7	association	357	0.586545	126.861	0.0184728	7.0027	31.7518	6.76326	86.5784	82.6336
Ca$^{2\!\!+}_{fast}$	Somatomotor	4	association	358	0.608913	136.542	0.0119886	10.3041	50.7911	5.53585	97.5425	78.626
Ca$^{2\!\!+}_{fast}$	Somatomotor	3	sensory	359	0.323576	53.275	0.0375116	3.3791	8.62602	-7.76095	39.1304	20.4198
Ca$^{2\!\!+}_{fast}$	Somatomotor	3	sensory	360	0.264269	32.75	0.0511293	7.96028	5.16863	-5.87291	21.7391	29.0076
Ca$^{2\!\!+}_{fast}$	Somatomotor	3	sensory	361	0.323136	74.0236	0.0517013	10.2612	6.25005	-0.533701	29.1115	54.5802
Ca$^{2\!\!+}_{fast}$	Somatomotor	3	sensory	362	0.314344	54.0617	0.0476054	12.1222	6.60311	-2.09849	30.0567	45.8015
Ca$^{2\!\!+}_{fast}$	Somatomotor	7	association	363	0.484418	82.4833	0.0221285	4.73735	21.8911	0.629747	69.1871	59.1603
Ca$^{2\!\!+}_{fast}$	Somatomotor	7	association	364	0.555384	110.422	0.0165416	7.91307	33.5751	3.90774	88.4688	73.2824
Ca$^{2\!\!+}_{fast}$	Somatomotor	3	sensory	365	0.430143	83.4028	0.034486	4.62773	12.473	0.843347	52.741	60.687
Ca$^{2\!\!+}_{fast}$	Somatomotor	4	association	366	0.560598	114.794	0.0230991	13.4341	24.2692	2.62724	74.8582	68.3206
Ca$^{2\!\!+}_{fast}$	Somatomotor	1	association	367	0.418494	42.5476	0.0306337	8.71579	13.6612	-4.2397	55.7656	35.8779
Ca$^{2\!\!+}_{fast}$	Somatomotor	1	association	368	0.513121	69.0432	0.0310236	13.8343	16.5397	-0.75586	61.8147	52.2901
Ca$^{2\!\!+}_{fast}$	Somatomotor	4	association	369	0.578822	144.733	0.0196222	8.1838	29.4984	7.97103	82.9868	86.0687
Ca$^{2\!\!+}_{fast}$	Somatomotor	7	association	370	0.465679	79.8972	0.0163482	6.65253	28.4851	0.05971	81.4745	56.6794
Ca$^{2\!\!+}_{fast}$	Somatomotor	7	association	371	0.491989	81.4583	0.0226203	5.81082	21.7499	0.337015	68.9981	57.8244
Ca$^{2\!\!+}_{fast}$	Somatomotor	5	association	372	0.375791	52.2562	0.0307596	10.6625	12.2171	-2.55511	52.3629	42.7481
Ca$^{2\!\!+}_{fast}$	Somatomotor	5	association	373	0.378613	72.1681	0.0374923	11.1223	10.0984	-0.659212	43.8563	53.626
Ca$^{2\!\!+}_{fast}$	Somatomotor	4	association	374	0.562463	137.428	0.0205323	9.52407	27.3941	6.08225	79.9622	81.1069
Ca$^{2\!\!+}_{fast}$	Somatomotor	3	sensory	375	0.477797	91.3222	0.0255151	6.81851	18.7261	1.73384	65.0284	64.5038
Ca$^{2\!\!+}_{fast}$	Somatomotor	7	association	376	0.509081	104.256	0.0166501	6.47062	30.5753	3.82584	85.2552	72.7099
Ca$^{2\!\!+}_{fast}$	Somatomotor	7	association	377	0.508376	108.172	0.0145651	9.97151	34.9038	2.87541	90.5482	70.0382
Ca$^{2\!\!+}_{fast}$	Prefrontal	1	association	378	0.34563	33.9321	0.0319362	8.64608	10.8225	-5.27035	47.6371	30.7252
Ca$^{2\!\!+}_{fast}$	Somatomotor	7	association	379	0.552468	101.256	0.0236722	8.72718	23.3382	2.49285	72.0227	68.1298
Ca$^{2\!\!+}_{fast}$	Somatomotor	4	association	380	0.583264	121.117	0.0194084	11.1559	30.0521	3.73045	83.7429	72.3282
Ca$^{2\!\!+}_{fast}$	Somatomotor	1	association	381	0.521856	65.3333	0.024602	12.255	21.2119	-1.15599	68.242	51.3359
Ca$^{2\!\!+}_{fast}$	Somatomotor	5	association	382	0.301601	23.8356	0.0296664	2.50575	10.1664	-22.2147	44.0454	1.9084
Ca$^{2\!\!+}_{fast}$	Somatomotor	7	association	383	0.53103	103.217	0.0181931	6.82292	29.1886	3.47603	82.6087	71.1832
Ca$^{2\!\!+}_{fast}$	Somatomotor	4	association	384	0.545543	143.842	0.0183516	6.93245	29.7272	9.28123	83.5539	89.5038
Ca$^{2\!\!+}_{fast}$	Somatomotor	5	association	385	0.399002	58.1486	0.0155306	8.34361	25.6913	-2.55901	76.7486	42.5573
Ca$^{2\!\!+}_{fast}$	Somatomotor	7	association	386	0.495715	103.456	0.0151094	5.73175	32.8085	4.17945	87.5236	74.0458
Ca$^{2\!\!+}_{fast}$	Somatomotor	5	association	387	0.44911	78.4944	0.0201235	6.60025	22.3177	-0.152351	70.3214	55.916
Ca$^{2\!\!+}_{fast}$	Somatomotor	4	association	388	0.605377	151.758	0.0196053	7.34843	30.8783	9.83317	85.6333	91.6031
Ca$^{2\!\!+}_{fast}$	Somatomotor	5	association	389	0.53004	120.728	0.0159834	7.58518	33.1619	5.4353	87.9017	78.0534
Ca$^{2\!\!+}_{fast}$	Somatomotor	4	association	390	0.4819	119.239	0.0104702	5.03225	46.0257	7.89685	96.4083	85.8779
Ca$^{2\!\!+}_{fast}$	Somatomotor	1	association	391	0.361621	45.9969	0.0477074	8.39892	7.57999	-3.98898	34.7826	36.6412
Ca$^{2\!\!+}_{fast}$	Somatomotor	4	association	392	0.557633	129.422	0.0138262	7.04985	40.3315	7.08131	94.518	83.3969
Ca$^{2\!\!+}_{fast}$	Somatomotor	1	association	393	0.513091	110.625	0.0320675	13.7103	16.0003	2.27019	61.0586	66.9847
Ca$^{2\!\!+}_{fast}$	Somatomotor	5	association	394	0.401046	42.9506	0.0210285	7.15897	19.0715	-5.10539	66.1626	32.0611
Ca$^{2\!\!+}_{fast}$	Somatomotor	4	association	395	0.46821	110.781	0.0155607	5.57097	30.0892	5.61492	83.9319	79.3893
Ca$^{2\!\!+}_{fast}$	Somatomotor	7	association	396	0.483678	112.439	0.0163675	6.05065	29.5511	5.44386	83.1758	78.2443
Ca$^{2\!\!+}_{fast}$	Somatomotor	5	association	397	0.374297	43.0955	0.0223315	7.61767	16.761	-4.77896	62.0038	33.5878
Ca$^{2\!\!+}_{fast}$	Somatomotor	4	association	398	0.53974	152.114	0.0135426	5.8557	39.8551	12.4006	94.1399	96.374
Ca$^{2\!\!+}_{fast}$	Somatomotor	5	association	399	0.438653	77.025	0.0126389	11.0465	34.7067	-0.224053	90.1701	55.5344
Ca$^{2\!\!+}_{fast}$	Somatomotor	6	association	400	0.35245	61.6556	0.0321581	9.12715	10.9599	-1.95509	48.7713	46.5649
Ca$^{2\!\!+}_{fast}$	Somatomotor	4	association	401	0.469817	125.497	0.0195898	9.4074	23.9828	4.88947	74.1021	75.9542
Ca$^{2\!\!+}_{fast}$	Somatomotor	4	association	402	0.583506	146.986	0.0203951	7.37228	28.6101	9.15404	81.6635	88.7405
Ca$^{2\!\!+}_{fast}$	Somatomotor	4	association	403	0.542583	139.231	0.0201812	10.0803	26.8855	5.9255	79.206	80.7252
Ca$^{2\!\!+}_{fast}$	Somatomotor	4	association	404	0.52266	125.942	0.0149337	8.3214	34.9987	5.58099	91.1153	79.0076
Ca$^{2\!\!+}_{fast}$	Somatomotor	4	association	405	0.46272	120.744	0.015305	6.62375	30.2332	6.22675	84.31	81.4885
Ca$^{2\!\!+}_{fast}$	Somatomotor	4	association	406	0.527059	144.658	0.0141071	6.70267	37.3612	9.72125	92.8166	90.8397
Ca$^{2\!\!+}_{fast}$	Prefrontal	1	association	407	0.306624	58.1173	0.0274066	8.74426	11.188	-2.44534	49.5274	43.7023
Ca$^{2\!\!+}_{fast}$	Somatomotor	5	association	408	0.441442	69.8931	0.0155943	7.37973	28.3079	-1.3018	81.2854	50.3817
Ca$^{2\!\!+}_{fast}$	Somatomotor	6	association	409	0.42996	95.0778	0.0413866	11.7466	10.3889	1.32615	45.5577	62.4046
Ca$^{2\!\!+}_{fast}$	Somatomotor	4	association	410	0.459678	123.272	0.0158172	8.21826	29.0619	5.32621	82.4197	77.2901
Ca$^{2\!\!+}_{fast}$	Auditory	5	association	411	0.416746	41.3671	0.0306801	8.46998	13.5836	-4.50213	55.5766	34.542
Ca$^{2\!\!+}_{fast}$	Somatomotor	4	association	412	0.501373	120.761	0.0145273	5.67971	34.5124	7.26465	89.603	84.3511
Ca$^{2\!\!+}_{fast}$	Somatomotor	4	association	413	0.591773	151.114	0.0161097	7.00222	36.734	10.2273	92.2495	92.1756
Ca$^{2\!\!+}_{fast}$	Somatomotor	4	association	414	0.522432	150.178	0.0172737	7.5244	30.2444	9.39315	84.4991	90.0763
Ca$^{2\!\!+}_{fast}$	Somatomotor	4	association	415	0.457384	85.675	0.0174287	9.10465	26.2432	0.678225	77.8828	59.3511
Ca$^{2\!\!+}_{fast}$	Prefrontal	6	association	416	0.307044	57.3222	0.0293996	9.61684	10.4438	-2.30614	46.1248	44.4656
Ca$^{2\!\!+}_{fast}$	Somatomotor	4	association	417	0.523058	133.553	0.0163362	10.1108	32.0183	5.34603	86.9565	77.6718
Ca$^{2\!\!+}_{fast}$	Somatomotor	4	association	418	0.572184	165.117	0.013823	8.09082	41.3937	10.5819	95.0851	93.3206
Ca$^{2\!\!+}_{fast}$	Somatomotor	1	association	419	0.533368	126.042	0.0211118	5.98007	25.2639	7.78279	76.3705	85.4962
Ca$^{2\!\!+}_{fast}$	Somatomotor	4	association	420	0.456535	73.8806	0.0240403	7.83157	18.9904	-0.717538	65.5955	52.8626
Ca$^{2\!\!+}_{fast}$	Somatomotor	4	association	421	0.481179	131.908	0.020216	5.04759	23.8019	10.3828	73.724	92.9389
Ca$^{2\!\!+}_{fast}$	Somatomotor	4	association	422	0.491633	133.722	0.0209075	9.53035	23.5147	5.68943	72.4008	79.771
Ca$^{2\!\!+}_{fast}$	Somatomotor	4	association	423	0.507779	105.825	0.02106	7.08116	24.1111	3.71761	74.4802	72.1374
Ca$^{2\!\!+}_{fast}$	Medial	6	association	424	0.347435	82.2333	0.0272085	9.07361	12.7694	0.30124	53.6862	57.6336
Ca$^{2\!\!+}_{fast}$	Auditory	4	association	425	0.464938	62.2531	0.0272781	9.41176	17.0444	-1.83249	62.7599	47.3282
Ca$^{2\!\!+}_{fast}$	Auditory	4	association	426	0.396861	48.6991	0.0806049	17.0279	4.92353	-1.80885	20.4159	47.7099
Ca$^{2\!\!+}_{fast}$	Somatomotor	4	association	427	0.571641	154.681	0.012361	4.82575	46.2454	15.579	96.5974	98.2824
Ca$^{2\!\!+}_{fast}$	Somatomotor	4	association	428	0.518879	142.95	0.018123	8.96008	28.631	7.08141	81.8526	83.5878
Ca$^{2\!\!+}_{fast}$	Medial	4	association	429	0.580556	150.089	0.0216341	5.84539	26.8352	12.076	79.017	95.8015
Ca$^{2\!\!+}_{fast}$	Somatomotor	4	association	430	0.484471	102.992	0.0257533	13.6338	18.812	1.72304	65.2174	64.313
Ca$^{2\!\!+}_{fast}$	Somatomotor	4	association	431	0.609639	177.433	0.0187133	8.09748	32.5779	12.0943	87.1456	95.9924
Ca$^{2\!\!+}_{fast}$	Somatomotor	4	association	432	0.532927	126.54	0.0152634	8.41937	34.9154	5.58715	90.7372	79.1985
Ca$^{2\!\!+}_{fast}$	Medial	6	association	433	0.258791	57.9111	0.0346216	8.55657	7.47485	-2.52308	34.2155	43.1298
Ca$^{2\!\!+}_{fast}$	Somatomotor	4	association	434	0.563121	153.564	0.0165526	10.7763	34.0202	6.87285	89.0359	83.0153
Ca$^{2\!\!+}_{fast}$	Medial	6	association	435	0.406963	99.6639	0.0259354	8.46494	15.6914	2.38205	60.4915	67.3664
Ca$^{2\!\!+}_{fast}$	Somatomotor	4	association	436	0.519686	86.2139	0.0289157	10.8963	17.9724	0.616161	64.2722	58.9695
Ca$^{2\!\!+}_{fast}$	Somatomotor	4	association	437	0.57597	161.722	0.018491	5.32873	31.1487	15.43	86.0113	98.0916
Ca$^{2\!\!+}_{fast}$	Somatomotor	4	association	438	0.607593	169.417	0.0218354	5.95094	27.8261	15.1097	80.3403	97.7099
Ca$^{2\!\!+}_{fast}$	Medial	6	association	439	0.300169	75.0389	0.0353962	9.5334	8.48024	-0.467945	38.3743	54.9618
Ca$^{2\!\!+}_{fast}$	Auditory	4	association	440	0.41915	50.5417	0.047419	10.4424	8.83928	-2.77314	39.8866	41.6031
Ca$^{2\!\!+}_{fast}$	Somatomotor	4	association	441	0.50058	124.647	0.0212623	6.64445	23.5431	6.79473	72.5898	82.8244
Ca$^{2\!\!+}_{fast}$	Medial	4	association	442	0.595055	157.511	0.0151934	5.69273	39.1654	13.7036	93.7618	97.3282
Ca$^{2\!\!+}_{fast}$	Auditory	4	association	443	0.391169	36.2257	0.0749391	8.95093	5.21983	-4.83462	22.3062	33.2061
Ca$^{2\!\!+}_{fast}$	Medial	6	association	444	0.46768	125.744	0.024523	5.03767	19.071	9.17974	65.9735	88.9313
Ca$^{2\!\!+}_{fast}$	Medial	4	association	445	0.655678	181.517	0.0140099	5.41926	46.801	18.8248	96.7864	99.6183
Ca$^{2\!\!+}_{fast}$	Somatomotor	2	sensory	446	0.425963	101.553	0.0575444	12.2298	7.40233	1.8032	34.0265	65.0763
Ca$^{2\!\!+}_{fast}$	Visual	4	association	447	0.604392	164.136	0.0243351	9.02546	24.8362	9.37749	75.8034	89.8855
Ca$^{2\!\!+}_{fast}$	Somatomotor	4	association	448	0.544825	135.556	0.0256454	9.69001	21.2445	5.78488	68.62	79.9618
Ca$^{2\!\!+}_{fast}$	Medial	6	association	449	0.236387	67.0988	0.0332159	8.35461	7.11669	-1.48436	32.7032	49.4275
Ca$^{2\!\!+}_{fast}$	Medial	4	association	450	0.666977	181.508	0.0132314	6.82007	50.4088	14.9571	97.1645	97.5191
Ca$^{2\!\!+}_{fast}$	Medial	6	association	451	0.284241	87.7806	0.0268868	8.05014	10.5718	1.02862	46.6919	61.8321
Ca$^{2\!\!+}_{fast}$	Auditory	2	sensory	452	0.449419	92.4969	0.0289453	7.35661	15.5265	1.7667	60.1134	64.6947
Ca$^{2\!\!+}_{fast}$	Medial	4	association	453	0.669834	181.642	0.0100288	5.64078	66.7909	18.1077	98.6767	99.2366
Ca$^{2\!\!+}_{fast}$	Visual	2	sensory	454	0.407651	89.5903	0.0383967	7.35646	10.6168	1.37162	46.8809	62.9771
Ca$^{2\!\!+}_{fast}$	Auditory	2	sensory	455	0.361538	51.8125	0.0650729	5.4381	5.55589	-5.09139	24.3856	32.2519
Ca$^{2\!\!+}_{fast}$	Medial	6	association	456	0.514422	140.286	0.0183902	6.24416	27.9727	9.73487	80.7183	91.2214
Ca$^{2\!\!+}_{fast}$	Visual	2	sensory	457	0.445595	108.175	0.0345838	8.17136	12.8845	3.50921	54.2533	71.374
Ca$^{2\!\!+}_{fast}$	Medial	6	association	458	0.320766	103.897	0.0237096	5.65673	13.529	4.31296	55.3875	74.8092
Ca$^{2\!\!+}_{fast}$	Medial	6	association	459	0.209702	75.1605	0.0366251	8.63073	5.72565	-0.502797	25.3308	54.771
Ca$^{2\!\!+}_{fast}$	Medial	4	association	460	0.70199	186.289	0.0160064	4.53615	43.8568	23.5418	95.6522	99.8092
Ca$^{2\!\!+}_{fast}$	Medial	6	association	461	0.219992	60.8194	0.021562	8.54645	10.2028	-2.18577	44.6125	45.229
Ca$^{2\!\!+}_{fast}$	Visual	2	sensory	462	0.493625	122.592	0.0352751	8.98326	13.9936	4.79689	56.7108	75.5725
Ca$^{2\!\!+}_{fast}$	Visual	4	association	463	0.603101	153.45	0.031721	8.87531	19.0127	8.33211	65.7845	86.6412
Ca$^{2\!\!+}_{fast}$	Visual	2	sensory	464	0.344489	83.3125	0.0445126	7.41343	7.73913	0.514269	35.3497	58.5878
Ca$^{2\!\!+}_{fast}$	Medial	4	association	465	0.665636	168.847	0.0209091	7.37416	31.8348	12.1163	86.7675	96.1832
Ca$^{2\!\!+}_{fast}$	Visual	2	sensory	466	0.276141	56.7264	0.041951	8.48478	6.58247	-2.68405	29.8677	41.9847
Ca$^{2\!\!+}_{fast}$	Medial	6	association	467	0.204487	84.6889	0.016385	4.45946	12.4801	1.16357	52.9301	62.2137
Ca$^{2\!\!+}_{fast}$	Medial	6	association	468	0.538498	144.744	0.0242665	6.1234	22.191	10.6549	69.9433	93.7023
Ca$^{2\!\!+}_{fast}$	Medial	6	association	469	0.352188	111.667	0.0266113	6.1352	13.2345	5.24297	54.6314	76.7176
Ca$^{2\!\!+}_{fast}$	Medial	6	association	470	0.645788	166.544	0.0122045	4.74861	52.914	18.3305	97.9206	99.4275
Ca$^{2\!\!+}_{fast}$	Visual	2	sensory	471	0.286227	75.8222	0.0309426	5.50996	9.25026	-0.667478	41.7769	53.4351
Ca$^{2\!\!+}_{fast}$	Medial	6	association	472	0.183031	67.6975	0.0226618	8.274	8.07664	-1.42645	36.673	49.6183
Ca$^{2\!\!+}_{fast}$	Lateral	2	sensory	473	0.230117	51.1607	0.0623681	10.5364	3.68966	-2.68965	12.2873	41.7939
Ca$^{2\!\!+}_{fast}$	Visual	2	sensory	474	0.307693	87.0528	0.0217104	5.15406	14.1726	1.4654	57.2779	63.1679
Ca$^{2\!\!+}_{fast}$	Medial	4	association	475	0.674835	166.294	0.016664	5.68188	40.4965	15.2756	94.707	97.9008
Ca$^{2\!\!+}_{fast}$	Visual	2	sensory	476	0.182681	52.8861	0.0216886	5.55267	8.42292	-4.79299	37.9962	33.3969
Ca$^{2\!\!+}_{fast}$	Visual	2	sensory	477	0.40721	98.6694	0.0335943	7.713	12.1214	2.48534	52.1739	67.9389
Ca$^{2\!\!+}_{fast}$	Visual	2	sensory	478	0.610996	141.919	0.026695	8.09559	22.8881	7.7103	71.2665	84.9237
Ca$^{2\!\!+}_{fast}$	Visual	2	sensory	479	0.16224	47.5028	0.0324722	6.22977	4.99628	-5.13618	20.983	31.8702
Ca$^{2\!\!+}_{fast}$	Medial	6	association	480	0.207824	88.0528	0.0262301	3.94208	7.9231	2.16961	35.9168	66.4122
Ca$^{2\!\!+}_{fast}$	Medial	6	association	481	0.326393	109.439	0.0284877	5.39738	11.4573	5.54693	50.2836	78.8168
Ca$^{2\!\!+}_{fast}$	Visual	2	sensory	482	0.233563	40.9948	0.055442	6.16331	4.21275	-6.24749	16.8242	27.2901
Ca$^{2\!\!+}_{fast}$	Medial	6	association	483	0.154575	72.8014	0.022868	5.37288	6.75947	-1.24674	31.0019	50.7634
Ca$^{2\!\!+}_{fast}$	Medial	6	association	484	0.500614	133.508	0.025788	4.64605	19.4127	11.6246	66.7297	94.6565
Ca$^{2\!\!+}_{fast}$	Medial	6	association	485	0.160901	58.7716	0.0124746	6.90544	12.8983	-3.00175	54.4423	41.2214
Ca$^{2\!\!+}_{fast}$	Medial	6	association	486	0.612487	145.356	0.0148329	5.7817	41.2924	11.3903	94.896	94.084
Ca$^{2\!\!+}_{fast}$	Visual	2	sensory	487	0.215263	64.4972	0.0177665	3.81416	12.1162	-3.93345	51.9849	37.2137
Ca$^{2\!\!+}_{fast}$	Visual	2	sensory	488	0.624978	141.794	0.0238736	7.1968	26.1786	8.65585	77.5047	87.0229
Ca$^{2\!\!+}_{fast}$	Visual	2	sensory	489	0.280721	73.4528	0.0261517	4.56254	10.7343	-1.32541	47.259	50.1908
Ca$^{2\!\!+}_{fast}$	Visual	2	sensory	490	0.473905	103.972	0.0278545	7.21071	17.0136	3.39387	62.5709	70.8015
Ca$^{2\!\!+}_{fast}$	Visual	2	sensory	491	0.185533	49.5162	0.0453288	12.6331	4.09305	-2.37343	15.3119	44.084
Ca$^{2\!\!+}_{fast}$	Visual	2	sensory	492	0.203027	48.8819	0.0300105	4.67266	6.7652	-6.5526	31.1909	25.5725
Ca$^{2\!\!+}_{fast}$	Medial	6	association	493	0.159886	83.9111	0.017781	4.59215	8.99196	0.960576	40.4537	61.2595
Ca$^{2\!\!+}_{fast}$	Medial	6	association	494	0.125079	60.5292	0.0175705	5.10346	7.11867	-3.71725	32.8922	38.9313
Ca$^{2\!\!+}_{fast}$	Visual	2	sensory	495	0.213777	45.2994	0.0297326	5.61476	7.18996	-6.0912	33.4594	27.8626
Ca$^{2\!\!+}_{fast}$	Medial	6	association	496	0.141893	45.7194	0.0101208	6.88322	14.0199	-4.90767	57.0888	32.8244
Ca$^{2\!\!+}_{fast}$	Medial	6	association	497	0.225555	86.3667	0.0206542	3.45925	10.9205	1.98501	48.3932	65.8397
Ca$^{2\!\!+}_{fast}$	Medial	6	association	498	0.428815	108.939	0.0312033	3.23478	13.7426	9.10074	56.1437	88.3588
Ca$^{2\!\!+}_{fast}$	Visual	2	sensory	499	0.263978	44.4083	0.0288391	6.8129	9.15348	-5.15077	41.2098	31.4885
Ca$^{2\!\!+}_{fast}$	Visual	2	sensory	500	0.548455	107.553	0.0408954	10.473	13.4112	2.67859	55.1985	68.5115
Ca$^{2\!\!+}_{fast}$	Medial	6	association	501	0.564766	120.025	0.0186495	6.15636	30.2832	6.58262	84.6881	81.8702
Ca$^{2\!\!+}_{fast}$	Visual	2	sensory	502	0.292003	47.9917	0.0150608	6.23014	19.3883	-5.05741	66.5406	32.4427
Ca$^{2\!\!+}_{fast}$	Visual	2	sensory	503	0.339262	65.3333	0.0303477	9.32759	11.1792	-1.51879	49.3384	49.0458
Ca$^{2\!\!+}_{fast}$	Visual	2	sensory	504	0.177298	41.8958	0.0614067	5.23528	2.88727	-7.18284	5.10397	21.9466
Ca$^{2\!\!+}_{fast}$	Visual	2	sensory	505	0.25765	33.25	0.0294174	5.61647	8.75845	-8.23471	39.5085	17.3664
Ca$^{2\!\!+}_{fast}$	Visual	2	sensory	506	0.393969	64.0639	0.0379632	8.13814	10.3777	-1.89676	45.3686	46.9466
Ca$^{2\!\!+}_{fast}$	Medial	6	association	507	0.105101	39.9603	0.0128145	6.38289	8.20171	-6.19464	36.862	27.6718
Ca$^{2\!\!+}_{fast}$	Medial	6	association	508	0.139214	73.1778	0.0196445	5.41219	7.08662	-1.16815	32.5142	51.145
Ca$^{2\!\!+}_{fast}$	Medial	6	association	509	0.120312	54.2319	0.0158664	5.06673	7.58284	-4.98705	34.9716	32.6336
Ca$^{2\!\!+}_{fast}$	Medial	6	association	510	0.423917	80.4264	0.0461358	3.52169	9.18845	0.263052	41.3989	57.2519
Ca$^{2\!\!+}_{fast}$	Medial	6	association	511	0.207145	73.1819	0.03137	4.21795	6.60328	-1.4979	30.2457	49.2366
Ca$^{2\!\!+}_{fast}$	Visual	2	sensory	512	0.580595	91.4514	0.0191454	7.19721	30.3255	1.66056	84.8771	64.1221
Ca$^{2\!\!+}_{fast}$	Visual	2	sensory	513	0.274669	40.9861	0.0376179	4.15585	7.30155	-9.2674	33.8374	13.3588
Ca$^{2\!\!+}_{fast}$	Visual	2	sensory	514	0.269674	40.8625	0.0490145	5.58045	5.50191	-6.92372	24.0076	23.0916
Ca$^{2\!\!+}_{fast}$	Visual	2	sensory	515	0.296173	36.6694	0.0360248	4.45896	8.22138	-9.60551	37.2401	12.0229
Ca$^{2\!\!+}_{fast}$	Visual	2	sensory	516	0.331878	42.4847	0.0398072	5.15221	8.33713	-7.18435	37.6181	21.7557
Ca$^{2\!\!+}_{fast}$	Medial	6	association	517	0.139097	54.0042	0.0134711	6.72343	10.3256	-3.79209	44.8015	38.1679
Ca$^{2\!\!+}_{fast}$	Visual	2	sensory	518	0.247933	39.3861	0.0448696	5.78272	5.52563	-6.93685	24.1966	22.9008
Ca$^{2\!\!+}_{fast}$	Visual	2	sensory	519	0.483313	56.8347	0.0194893	7.65424	24.7989	-2.96114	75.6144	41.4122
Ca$^{2\!\!+}_{fast}$	Medial	6	association	520	0.17203	32.217	0.0191824	8.0142	8.96811	-5.8999	40.2647	28.626
Ca$^{2\!\!+}_{fast}$	Medial	6	association	521	0.444436	54.4264	0.0592439	4.63957	7.5018	-5.4043	34.4045	30.1527
Ca$^{2\!\!+}_{fast}$	Medial	6	association	522	0.306339	64.7875	0.0531693	8.16407	5.76158	-1.8021	25.8979	47.9008
Ca$^{2\!\!+}_{fast}$	Visual	2	sensory	523	0.561334	64.9028	0.0281135	10.2478	19.9667	-1.42442	67.1078	49.8092
Ca$^{2\!\!+}_{fast}$	Medial	6	association	524	0.182958	49.9875	0.0220885	6.63781	8.28296	-4.44612	37.4291	35.1145
Ca$^{2\!\!+}_{fast}$	Visual	2	sensory	525	0.280934	30.4844	0.0704185	6.06471	3.98949	-8.0821	14.5558	18.5115
Ca$^{2\!\!+}_{fast}$	Visual	2	sensory	526	0.330695	33.4475	0.0375458	6.03087	8.80779	-7.63612	39.6975	20.8015
Ca$^{2\!\!+}_{fast}$	Visual	2	sensory	527	0.238603	34.7309	0.0768152	5.56991	3.1062	-8.03767	7.18336	19.084
Ca$^{2\!\!+}_{fast}$	Visual	2	sensory	528	0.345691	40.3153	0.036156	4.77781	9.5611	-8.2014	42.344	17.5573
Ca$^{2\!\!+}_{fast}$	Visual	2	sensory	529	0.43836	44.0931	0.0291266	5.4259	15.0502	-6.52554	59.3573	26.145
Ca$^{2\!\!+}_{fast}$	Visual	2	sensory	530	0.371475	25.5639	0.0607368	5.99311	6.11614	-8.99968	28.5444	14.8855
Ca$^{2\!\!+}_{fast}$	Medial	6	association	531	0.412182	54.5361	0.0380368	7.24178	10.8364	-3.4472	47.8261	39.6947
Ca$^{2\!\!+}_{fast}$	Medial	6	association	532	0.274125	49.5734	0.028244	4.93827	9.70559	-6.06014	42.7221	28.0534
Ca$^{2\!\!+}_{fast}$	Visual	2	sensory	533	0.523806	38.7694	0.0344897	6.19082	15.1873	-6.57918	59.5463	25.1908
Ca$^{2\!\!+}_{fast}$	Visual	2	sensory	534	0.320765	30.4253	0.0611347	2.20062	5.24686	-22.3003	22.4953	1.71756
Ca$^{2\!\!+}_{fast}$	Visual	2	sensory	535	0.256455	33.026	0.0709778	5.15281	3.61317	-9.01915	12.0983	14.6947
Ca$^{2\!\!+}_{fast}$	Visual	2	sensory	536	0.438365	29.4105	0.0312927	5.03707	14.0086	-9.94417	56.8998	10.687
Ca$^{2\!\!+}_{fast}$	Visual	2	sensory	537	0.387017	30.379	0.0839703	4.06693	4.60897	-12.0782	18.7146	7.82443
Ca$^{2\!\!+}_{fast}$	Visual	2	sensory	538	0.292899	44.3056	0.0779263	14.4187	3.75867	-2.44089	12.6654	43.8931
Ca$^{2\!\!+}_{fast}$	Medial	6	association	539	0.521592	29.55	0.127145	7.10305	4.10234	-7.03219	15.5009	22.3282
Ca$^{2\!\!+}_{fast}$	Visual	2	sensory	540	0.25347	20.123	0.0765378	4.07239	3.31169	-14.5804	9.26276	5.15267
Ca$^{2\!\!+}_{fast}$	Medial	2	sensory	541	0.512588	16.3889	0.0465409	8.28723	11.0137	-7.61546	48.9603	20.9924
