# Supplementary material for: Multimodal measures of spontaneous brain activity reveal both common and divergent patterns of cortical functional organization
Source: Nat Commun. 2024 Jan 3;15:229. doi: 10.1038/s41467-023-44363-z (PMC10764905; doi:10.1038/s41467-023-44363-z)
Supplement: Supplementary file 4 — Source Data [file 41467_2023_44363_MOESM4_ESM.zip › Figure8.xlsx]

## Sheet: Sheet1
mode	partition	G-1	G-2	G-3	G-4
BOLD	OC-5	0.624342	1.25438	-0.821022	1.72908
BOLD	OC-5	0.796525	0.404959	-0.546358	0.59596
BOLD	OC-5	0.313407	1.60427	-0.592445	2.36276
BOLD	OC-5	0.690293	1.03995	-0.821284	1.07505
BOLD	OC-5	0.925547	0.964715	-0.731783	0.664554
BOLD	OC-3	1.31607	-0.636367	-0.452507	0.34094
BOLD	OC-3	1.17193	-0.575532	-0.564864	0.409375
BOLD	OC-3	1.10749	0.0633801	-0.731073	0.376479
BOLD	OC-5	0.779307	1.59612	-1.04181	1.6167
BOLD	OC-5	0.688982	2.13368	-1.03521	2.80912
BOLD	OC-5	0.324127	2.68464	-0.571414	3.91876
BOLD	OC-5	0.483318	2.60399	-0.801586	3.62765
BOLD	OC-5	1.12964	0.795725	-0.831593	0.417233
BOLD	OC-5	1.00755	1.43392	-1.03314	0.855274
BOLD	OC-5	1.08101	1.29449	-0.929521	0.615546
BOLD	OC-3	1.54257	-0.0956836	-0.925048	0.0993635
BOLD	OC-3	1.55567	-0.599722	-0.714496	0.238203
BOLD	OC-3	1.49077	-0.698212	-0.640483	0.204793
BOLD	OC-5	1.51635	0.472802	-1.039	-0.00215591
BOLD	OC-5	0.213629	3.41388	-0.484001	4.21445
BOLD	OC-3	1.32954	-0.789937	-0.629141	0.129421
BOLD	OC-5	0.745659	2.26078	-0.92892	1.9888
BOLD	OC-5	0.464134	3.05402	-0.734371	3.51115
BOLD	OC-5	0.976948	1.7189	-1.04926	0.824723
BOLD	OC-5	1.25261	1.13816	-0.936861	0.209921
BOLD	OC-5	1.12586	1.5496	-0.96954	0.331065
BOLD	OC-3	1.33229	-0.995505	-0.559918	0.202314
BOLD	OC-3	1.68109	-0.193516	-0.789315	-0.225764
BOLD	OC-5	0.121278	2.93004	-0.135552	2.9079
BOLD	OC-3	1.57177	-0.821074	-0.694931	0.0858058
BOLD	OC-3	1.6706	-0.519938	-0.604015	-0.112251
BOLD	OC-5	0.302813	3.16708	-0.233148	2.24468
BOLD	OC-5	1.37922	0.793132	-0.803285	-0.277545
BOLD	OC-3	1.63872	0.196863	-0.747395	-0.414099
BOLD	OC-5	0.531117	2.76713	-0.350962	1.36261
BOLD	OC-5	0.877055	1.8759	-0.629738	0.452097
BOLD	OC-5	1.15431	1.29433	-0.685344	-0.308976
BOLD	OC-5	1.02173	1.41693	-0.653535	-0.203931
BOLD	OC-3	1.67014	-1.11627	-0.672464	0.183123
BOLD	OC-3	1.42783	-1.51391	-0.545866	0.410127
BOLD	OC-3	1.68396	-0.243984	-0.510454	-0.424175
BOLD	OC-5	0.249678	2.91694	0.186169	0.387956
BOLD	OC-3	1.83456	-0.771537	-0.596236	-0.19423
BOLD	OC-5	1.48494	0.425936	-0.545204	-0.572723
BOLD	OC-5	0.534306	2.75106	0.253384	-0.271119
BOLD	OC-3	1.92802	-1.58773	-0.526777	0.173068
BOLD	OC-5	1.22736	0.943036	-0.398841	-0.71559
BOLD	OC-5	0.728501	2.28603	-0.0284646	-0.506382
BOLD	OC-5	1.0679	1.22847	-0.365313	-0.766221
BOLD	OC-5	0.968448	1.47696	-0.270048	-0.756964
BOLD	OC-3	1.73667	-0.504038	-0.358562	-0.425547
BOLD	OC-3	1.68892	-1.63621	-0.464728	0.295983
BOLD	OC-3	1.59952	-0.0574223	-0.399696	-0.67415
BOLD	OC-3	1.93379	-1.24673	-0.493932	-0.0720456
BOLD	OC-5	0.329602	2.73742	0.56864	-1.21639
BOLD	OC-3	1.48288	-0.294864	-0.154161	-0.742554
BOLD	OC-3	1.87812	-0.912494	-0.270019	-0.405981
BOLD	OC-5	1.3367	0.412767	-0.152618	-0.930372
BOLD	OC-5	0.534613	2.52396	0.555953	-1.49612
BOLD	OC-5	1.15439	0.933229	-0.0904419	-1.14465
BOLD	OC-5	0.833163	1.75686	0.188435	-1.4411
BOLD	OC-3	1.85318	-1.5846	-0.320601	0.105318
BOLD	OC-5	1.07497	1.11383	-0.192126	-1.22313
BOLD	OC-3	1.74432	-1.5744	-0.202607	0.141258
BOLD	OC-3	1.40778	-0.10366	-0.00374036	-1.01038
BOLD	OC-3	1.80841	-1.44086	-0.203005	-0.189611
BOLD	OC-3	1.53127	-0.534739	0.0194701	-0.726599
BOLD	OC-5	0.222155	2.4219	1.01446	-1.99766
BOLD	OC-5	1.1242	0.295714	0.273999	-1.33494
BOLD	OC-5	1.00277	0.674947	0.307832	-1.44315
BOLD	OC-5	0.79757	1.24979	0.391501	-1.79043
BOLD	OC-5	0.340512	2.14706	0.996651	-2.1075
BOLD	OC-5	1.01057	0.812018	0.205954	-1.47738
BOLD	OC-3	1.60897	-1.11417	-0.00332871	-0.437709
BOLD	OC-3	1.62075	-1.4841	-0.0742943	0.0160837
BOLD	OC-3	1.29793	-0.207632	0.257984	-0.955111
BOLD	OC-3	1.57464	-1.58745	-0.014849	0.186202
BOLD	OC-3	1.57611	-1.56557	0.037479	0.135072
BOLD	OC-3	1.47873	-1.37024	0.133036	-0.151736
BOLD	OC-5	0.96568	0.153575	0.453491	-1.19287
BOLD	OC-5	0.834856	0.868763	0.586677	-1.80788
BOLD	OC-1	-0.00492317	2.05194	1.18309	-2.22743
BOLD	OC-5	0.335563	1.59654	1.03765	-2.26454
BOLD	OC-3	1.21101	-0.711241	0.37312	-0.504429
BOLD	OC-7	0.753212	0.511878	0.623799	-1.72039
BOLD	OC-7	0.772441	0.631649	0.641168	-1.73515
BOLD	OC-3	1.22091	-1.03793	0.400489	-0.407505
BOLD	OC-3	1.30281	-1.45635	0.105864	0.369996
BOLD	OC-3	1.21104	-1.29744	0.363676	0.0836704
BOLD	OC-3	1.27328	-1.42961	0.264002	0.269234
BOLD	OC-3	0.864733	-0.197222	0.618385	-0.586045
BOLD	OC-7	0.653229	0.129151	0.770424	-1.07927
BOLD	OC-3	0.90023	-1.06423	0.635067	-0.0159362
BOLD	OC-7	0.619011	0.505507	0.842845	-1.74483
BOLD	OC-1	-0.0500367	1.81179	1.46679	-2.34646
BOLD	OC-7	0.318894	1.05597	1.14358	-2.1118
BOLD	OC-7	0.433635	0.327967	1.0511	-1.47105
BOLD	OC-3	0.861686	-0.776967	0.75818	-0.273928
BOLD	OC-3	0.730524	-0.573969	0.735297	-0.199883
BOLD	OC-3	0.990349	-1.30432	0.35882	0.509677
BOLD	OC-3	0.848889	-1.18191	0.430804	0.417423
BOLD	OC-7	0.36253	0.262192	1.08512	-1.28587
BOLD	OC-3	0.77884	-1.01416	0.639874	0.328021
BOLD	OC-7	0.488284	-0.214579	0.877634	-0.232666
BOLD	OC-7	0.364838	0.0458729	0.961522	-0.593766
BOLD	OC-1	-0.322293	1.78196	1.79776	-2.04814
BOLD	OC-3	0.63581	-0.772238	0.800941	0.270521
BOLD	OC-7	0.290293	0.45313	1.22568	-1.5427
BOLD	OC-1	-0.139218	1.38892	1.76505	-1.99284
BOLD	OC-3	0.676692	-1.04471	0.631453	0.669377
BOLD	OC-6	0.486825	-0.496756	0.921902	-0.0183592
BOLD	OC-7	0.121358	0.221584	1.19271	-0.638347
BOLD	OC-3	0.625474	-1.0813	0.613178	0.750086
BOLD	OC-7	0.274606	-0.346128	1.01008	-0.0605931
BOLD	OC-6	0.494011	-0.914165	0.754538	0.654109
BOLD	OC-7	0.15795	0.0632416	1.10792	-0.804751
BOLD	OC-6	0.415534	-0.791698	0.793337	0.60569
BOLD	OC-7	0.118329	-0.00702454	1.18905	-0.292393
BOLD	OC-1	-0.469424	1.45335	1.96141	-1.50638
BOLD	OC-6	0.269602	-0.552842	0.949787	0.394398
BOLD	OC-1	-0.153493	0.636013	1.63893	-1.22143
BOLD	OC-6	0.449568	-0.927845	0.757427	0.808169
BOLD	OC-7	0.057106	-0.257947	1.21009	-0.0773726
BOLD	OC-6	0.155091	-0.385598	1.07156	0.2338
BOLD	OC-6	0.183555	-0.73038	0.942037	0.632667
BOLD	OC-7	-0.0596715	0.0373683	1.25165	-0.366042
BOLD	OC-6	0.303001	-0.918404	0.829995	0.858282
BOLD	OC-1	-0.598891	1.15938	2.10422	-1.07809
BOLD	OC-4	-0.0277645	-0.396234	1.27839	0.155941
BOLD	OC-7	-0.100486	-0.00909495	1.15213	-0.59705
BOLD	OC-6	0.0768897	-0.587025	0.913188	0.682302
BOLD	OC-6	0.168515	-0.6858	0.93883	0.786306
BOLD	OC-4	-0.145439	-0.0825323	1.30336	-0.0940301
BOLD	OC-6	0.0612402	-0.487822	1.07149	0.49056
BOLD	OC-1	-0.578514	1.03239	1.92359	-0.770567
BOLD	OC-6	0.0930178	-0.774796	1.02568	0.75845
BOLD	OC-1	-0.437852	0.560149	1.64853	-0.827365
BOLD	OC-4	-0.199188	-0.317735	1.25205	0.152718
BOLD	OC-4	-0.0910906	-0.601831	0.98121	0.657911
BOLD	OC-4	-0.320487	-0.0155747	1.36768	-0.234926
BOLD	OC-4	-0.230804	-0.0896261	1.26899	-0.315049
BOLD	OC-4	-0.141444	-0.462441	1.14802	0.513484
BOLD	OC-6	0.0708126	-0.763374	1.02734	0.931357
BOLD	OC-1	-0.703705	0.91426	2.01604	-0.624265
BOLD	OC-4	-0.171935	-0.654602	1.1879	0.886244
BOLD	OC-4	-0.124655	-0.588814	1.12662	0.836891
BOLD	OC-1	-0.345866	0.0586396	1.3495	-0.397111
BOLD	OC-4	-0.0506938	-0.70187	1.00708	0.826453
BOLD	OC-4	-0.444235	-0.200119	1.26978	0.0674427
BOLD	OC-4	-0.238786	-0.436859	1.20945	0.527818
BOLD	OC-4	-0.049764	-0.632177	1.04861	0.976005
BOLD	OC-1	-0.725377	0.665511	1.88907	-0.505363
BOLD	OC-4	-0.204981	-0.539431	1.0016	0.801192
BOLD	OC-2	-0.295387	-0.40471	0.728844	0.591835
BOLD	OC-4	-0.519717	-0.197018	1.26045	0.081193
BOLD	OC-4	-0.377546	-0.317598	1.24464	0.472224
BOLD	OC-4	-0.418607	-0.35751	1.17011	0.101126
BOLD	OC-4	-0.135948	-0.618394	0.956881	0.888907
BOLD	OC-4	-0.391862	-0.437201	1.20479	0.632252
BOLD	OC-4	-0.269807	-0.599466	1.12307	0.838072
BOLD	OC-4	-0.23736	-0.54085	1.18058	0.860332
BOLD	OC-1	-0.786463	0.764326	2.0081	-0.118251
BOLD	OC-1	-0.551657	-0.00787207	1.48493	0.0090992
BOLD	OC-2	-0.269792	-0.568751	0.899086	0.864495
BOLD	OC-4	-0.357404	-0.345363	1.14452	0.607247
BOLD	OC-4	-0.536014	-0.248481	1.15949	0.469354
BOLD	OC-1	-0.842399	0.613577	1.87557	-0.146023
BOLD	OC-2	-0.355597	-0.437718	0.805814	0.672954
BOLD	OC-4	-0.442976	-0.491295	1.01386	0.767482
BOLD	OC-4	-0.635336	-0.263254	1.13494	0.46326
BOLD	OC-2	-0.449304	-0.405119	0.64037	0.53835
BOLD	OC-4	-0.509688	-0.385502	1.15186	0.48436
BOLD	OC-4	-0.608878	-0.390348	0.937825	0.469886
BOLD	OC-2	-0.398147	-0.518011	0.924007	0.831724
BOLD	OC-4	-0.502138	-0.388512	0.971861	0.590312
BOLD	OC-4	-0.394081	-0.433552	0.944158	0.748221
BOLD	OC-1	-0.95231	0.585019	1.89017	0.0967488
BOLD	OC-4	-0.662222	-0.384259	0.909454	0.469988
BOLD	OC-1	-0.859502	0.0965069	1.66616	0.231541
BOLD	OC-2	-0.502123	-0.461311	0.8765	0.709849
BOLD	OC-4	-0.814939	-0.306644	0.812346	0.405011
BOLD	OC-2	-0.562863	-0.458243	0.956995	0.818177
BOLD	OC-2	-0.505898	-0.367117	0.599696	0.552569
BOLD	OC-4	-0.659853	-0.347426	0.787252	0.530823
BOLD	OC-2	-0.684499	-0.501625	0.90056	0.722544
BOLD	OC-4	-0.698018	-0.307115	0.994746	0.533084
BOLD	OC-1	-1.13374	0.262189	1.58721	0.287338
BOLD	OC-4	-0.816681	-0.428041	0.750975	0.47456
BOLD	OC-1	-0.740633	0.0934428	1.42603	0.573585
BOLD	OC-2	-0.69016	-0.435579	0.768037	0.723863
BOLD	OC-2	-0.793821	-0.422998	0.735022	0.628861
BOLD	OC-2	-0.700997	-0.477247	0.794599	0.649324
BOLD	OC-4	-0.722908	-0.401679	0.713027	0.652936
BOLD	OC-2	-0.669419	-0.371079	0.584563	0.477648
BOLD	OC-1	-1.0794	0.000743823	0.975616	0.372709
BOLD	OC-2	-0.926529	-0.325451	0.649834	0.50561
BOLD	OC-4	-0.718888	-0.466368	0.541344	0.555033
BOLD	OC-2	-1.01498	-0.26214	0.621869	0.543627
BOLD	OC-2	-0.724818	-0.46443	0.663628	0.752326
BOLD	OC-1	-1.17637	0.26608	1.30582	0.46348
BOLD	OC-2	-0.648087	-0.368478	0.382687	0.284459
BOLD	OC-2	-0.853439	-0.454672	0.479887	0.684334
BOLD	OC-2	-0.874344	-0.326812	0.541358	0.618632
BOLD	OC-2	-0.814959	-0.408959	0.54871	0.521855
BOLD	OC-2	-0.843842	-0.408227	0.465097	0.661509
BOLD	OC-2	-0.805891	-0.367158	0.446647	0.62027
BOLD	OC-2	-0.859366	-0.392125	0.504907	0.308975
BOLD	OC-1	-1.0972	-0.159592	0.595857	0.620493
BOLD	OC-2	-0.767768	-0.455785	0.416972	0.693184
BOLD	OC-2	-0.785881	-0.322448	0.398211	0.202501
BOLD	OC-1	-1.32794	0.254188	0.875982	0.522815
BOLD	OC-2	-0.944351	-0.33835	0.280843	0.570392
BOLD	OC-1	-0.903064	0.208668	0.799845	0.557972
BOLD	OC-2	-0.988338	-0.383368	0.169401	0.530705
BOLD	OC-2	-0.867052	-0.337063	0.309394	0.360175
BOLD	OC-2	-0.955826	-0.394828	0.216606	0.511551
BOLD	OC-2	-0.872682	-0.374408	0.227831	0.457557
BOLD	OC-2	-0.829878	-0.365224	0.249446	0.553402
BOLD	OC-2	-0.80256	-0.292479	0.208802	0.16893
BOLD	OC-2	-0.916657	-0.322267	0.269599	0.183538
BOLD	OC-2	-0.991608	-0.334915	0.169304	0.559221
BOLD	OC-2	-1.43267	0.0242487	0.317874	0.429176
BOLD	OC-2	-0.849192	-0.288182	0.0892425	0.0387831
BOLD	OC-1	-1.36977	0.190501	0.275223	0.297608
BOLD	OC-2	-1.03637	-0.310536	-0.221872	0.297355
BOLD	OC-2	-1.05848	-0.259247	-0.199784	0.266403
BOLD	OC-2	-1.00226	-0.259152	0.0822006	0.0799515
BOLD	OC-2	-0.967975	-0.369338	-0.00461846	0.410932
BOLD	OC-2	-1.08098	-0.295042	-0.15639	0.22035
BOLD	OC-2	-1.04527	-0.291184	0.00133437	0.056104
BOLD	OC-2	-0.978801	-0.328157	-0.0739176	0.213355
BOLD	OC-2	-0.930589	-0.244227	-0.0347609	-0.024441
BOLD	OC-2	-0.983257	-0.209919	-0.0924316	-0.129124
BOLD	OC-2	-1.08211	-0.242155	-0.324646	0.0381867
BOLD	OC-2	-1.31832	-0.151321	-0.314803	-0.0833646
BOLD	OC-2	-1.45693	-0.12569	-0.563578	-0.169914
BOLD	OC-2	-1.70679	-0.0342119	-0.526328	-0.0868101
BOLD	OC-2	-1.29556	-0.0558101	-0.899352	-0.489983
BOLD	OC-2	-1.41536	-0.124032	-0.948936	-0.545465
BOLD	OC-2	-1.21259	-0.0646197	-0.729982	-0.366013
BOLD	OC-2	-0.95837	-0.154657	-0.267784	-0.2897
BOLD	OC-2	-1.56229	-0.0056072	-0.478813	-0.161145
BOLD	OC-2	-1.05683	-0.111117	-0.338629	-0.396994
BOLD	OC-2	-1.11959	-0.129296	-0.428772	-0.464795
BOLD	OC-2	-1.15253	-0.107487	-0.535763	-0.40251
BOLD	OC-2	-1.60485	-0.0929896	-0.972843	-0.593519
BOLD	OC-2	-1.0283	-0.0953497	-0.392952	-0.509749
BOLD	OC-2	-1.25393	-0.0203319	-0.837884	-0.662225
BOLD	OC-2	-1.56545	-0.0947351	-0.842528	-0.507692
BOLD	OC-2	-1.48198	0.0236711	-1.29123	-1.03783
BOLD	OC-2	-1.54644	-0.0390008	-1.35558	-1.0654
BOLD	OC-2	-1.45127	0.016633	-1.18608	-1.06887
BOLD	OC-2	-1.61698	-0.0738482	-1.34232	-0.949701
BOLD	OC-2	-1.07585	-0.0461834	-0.483498	-0.565163
BOLD	OC-2	-1.22258	-0.0701641	-0.775384	-1.05232
BOLD	OC-2	-1.17245	-0.11832	-0.648016	-0.841855
BOLD	OC-2	-1.26753	0.0252091	-0.804583	-1.10004
BOLD	OC-2	-1.42467	0.0200238	-1.01275	-1.29418
BOLD	OC-2	-1.1005	-0.0903808	-0.531694	-0.63278
BOLD	OC-2	-1.60611	0.0455805	-1.43499	-1.2573
BOLD	OC-2	-1.60969	-0.0759186	-1.30295	-1.04354
BOLD	OC-2	-1.6093	-0.00479484	-1.28752	-1.30157
BOLD	OC-2	-1.22839	0.000697246	-0.82273	-1.22186
BOLD	OC-2	-1.17167	-0.134541	-0.676807	-0.855391
BOLD	OC-2	-1.32815	0.0332056	-0.828758	-1.33363
BOLD	OC-2	-1.51835	0.0454695	-0.987066	-1.34317
BOLD	OC-2	-1.01896	-0.0222157	-0.532168	-0.535417
BOLD	OC-2	-1.3667	0.0353707	-1.02498	-0.972129
BOLD	OC-2	-1.14344	-0.0381479	-0.749412	-1.00649
BOLD	OC-2	-1.14657	-0.0393665	-0.816499	-1.04642
BOLD	OC-5	0.713924	1.25107	-0.92027	1.55257
BOLD	OC-5	0.533745	0.222853	-0.44153	0.69666
BOLD	OC-5	0.390551	1.89628	-0.694414	2.79683
BOLD	OC-5	0.80885	1.19257	-1.16151	0.946176
BOLD	OC-5	0.721002	0.833028	-0.937501	0.779609
BOLD	OC-3	1.23714	-0.615187	-0.944144	0.079643
BOLD	OC-3	1.16618	-0.560798	-0.935484	0.122994
BOLD	OC-3	0.938458	-0.0972707	-0.870574	0.406027
BOLD	OC-5	0.891708	1.62867	-1.24645	1.61631
BOLD	OC-5	0.691543	1.99526	-1.10587	2.64007
BOLD	OC-5	0.266129	2.7425	-0.647421	3.92978
BOLD	OC-5	0.427365	2.71279	-0.841435	3.88611
BOLD	OC-5	0.938451	0.614012	-1.18401	0.48543
BOLD	OC-5	1.02615	1.44497	-1.40838	0.899346
BOLD	OC-5	0.93868	1.17662	-1.27484	0.560555
BOLD	OC-3	1.33704	-0.303263	-1.33213	0.0640659
BOLD	OC-3	1.45046	-0.613736	-1.27	-0.0163461
BOLD	OC-3	1.3649	-0.681133	-1.1773	-0.0372732
BOLD	OC-3	1.34145	0.369954	-1.51009	-0.026389
BOLD	OC-5	0.278264	3.35507	-0.729614	4.28179
BOLD	OC-3	1.1772	-0.55833	-0.997472	-0.0355075
BOLD	OC-5	0.663523	2.34711	-1.02618	2.31191
BOLD	OC-5	0.423054	2.90539	-0.900153	3.50205
BOLD	OC-5	0.940145	1.76574	-1.25643	1.09692
BOLD	OC-5	1.12194	1.11937	-1.45259	0.134126
BOLD	OC-5	1.07174	1.45724	-1.36043	0.293217
BOLD	OC-3	1.07054	-0.660146	-0.75302	0.0269543
BOLD	OC-3	1.63428	-0.503323	-1.39511	-0.117477
BOLD	OC-5	0.119602	2.94041	-0.217458	2.88726
BOLD	OC-3	1.37184	-0.757016	-1.02257	-0.0273139
BOLD	OC-3	1.506	-0.830455	-1.025	-0.070238
BOLD	OC-5	0.332412	3.41584	-0.561222	2.68041
BOLD	OC-5	1.3714	0.719004	-1.35747	-0.509142
BOLD	OC-3	1.586	0.0426996	-1.36562	-0.48619
BOLD	OC-5	0.522479	2.85657	-0.627447	1.64723
BOLD	OC-5	0.733202	2.13628	-0.815696	0.545072
BOLD	OC-5	1.14492	1.18143	-1.18821	-0.452382
BOLD	OC-5	0.956326	1.51122	-0.925804	-0.414869
BOLD	OC-3	1.4134	-0.849603	-0.906255	-0.126345
BOLD	OC-3	1.31464	-1.05502	-0.810176	0.00024211
BOLD	OC-3	1.66835	-0.496003	-1.15149	-0.34938
BOLD	OC-5	0.2606	3.02281	0.045433	0.7028
BOLD	OC-3	1.58875	-0.877794	-0.928833	-0.133509
BOLD	OC-5	1.58775	0.388644	-1.10128	-0.867367
BOLD	OC-5	0.486792	2.87026	-0.011131	-0.180385
BOLD	OC-3	1.52187	-1.39429	-0.777364	0.134491
BOLD	OC-5	1.2903	0.839946	-0.941499	-1.0409
BOLD	OC-5	0.711404	2.22136	-0.280845	-0.734472
BOLD	OC-5	1.01736	1.27501	-0.748899	-1.18468
BOLD	OC-5	0.901288	1.66915	-0.550825	-1.0955
BOLD	OC-3	1.61187	-0.687846	-0.943758	-0.339797
BOLD	OC-3	1.4983	-1.43832	-0.782054	0.0882846
BOLD	OC-3	1.6191	-0.103735	-0.991312	-0.674538
BOLD	OC-3	1.75879	-1.19465	-0.895463	-0.104677
BOLD	OC-5	0.369481	2.79393	0.544334	-1.22785
BOLD	OC-3	1.55895	-0.498206	-0.786607	-0.547499
BOLD	OC-3	1.73487	-0.844168	-0.769961	-0.376751
BOLD	OC-5	1.35648	0.372436	-0.64124	-1.05174
BOLD	OC-5	0.599534	2.4671	0.393082	-1.56243
BOLD	OC-5	1.06545	0.883742	-0.509906	-1.35636
BOLD	OC-5	0.799165	1.68239	0.00971762	-1.65266
BOLD	OC-3	1.75615	-1.64037	-0.830043	0.143754
BOLD	OC-5	0.868084	1.14487	-0.358331	-1.55528
BOLD	OC-3	1.70193	-1.74343	-0.832619	0.197092
BOLD	OC-3	1.23774	-0.128066	-0.513016	-0.859676
BOLD	OC-3	1.89319	-1.48581	-0.783751	-0.217171
BOLD	OC-3	1.70834	-0.61272	-0.660107	-0.82707
BOLD	OC-5	0.251145	2.40411	0.918404	-2.021
BOLD	OC-5	1.11508	0.180984	-0.361916	-1.16726
BOLD	OC-5	0.993796	0.623591	-0.177727	-1.40937
BOLD	OC-5	0.716927	1.24323	0.201734	-1.81809
BOLD	OC-5	0.432618	2.08406	0.769604	-1.96314
BOLD	OC-5	0.821547	0.804801	-0.0518456	-1.65771
BOLD	OC-3	1.79082	-1.24246	-0.647653	-0.577498
BOLD	OC-3	1.8112	-1.65333	-0.725593	-0.140945
BOLD	OC-3	1.405	-0.284942	-0.374927	-1.0907
BOLD	OC-3	1.77684	-1.74249	-0.62439	-0.000420126
BOLD	OC-3	1.79998	-1.74364	-0.666451	-0.0187396
BOLD	OC-3	1.7152	-1.49584	-0.538698	-0.299988
BOLD	OC-3	1.02173	0.00626068	-0.119308	-1.1481
BOLD	OC-5	0.711419	0.869638	0.27887	-1.95164
BOLD	OC-1	0.0763171	2.11858	1.10659	-2.15863
BOLD	OC-5	0.457732	1.63882	0.766426	-2.14662
BOLD	OC-3	1.38008	-0.876625	-0.262911	-0.779663
BOLD	OC-7	0.817127	0.250748	0.0529668	-1.3482
BOLD	OC-7	0.727381	0.527794	0.268324	-1.72572
BOLD	OC-3	1.44707	-1.21665	-0.349223	-0.406041
BOLD	OC-3	1.49857	-1.62148	-0.386827	0.246793
BOLD	OC-3	1.48513	-1.48851	-0.308265	-0.0316108
BOLD	OC-3	1.56569	-1.69881	-0.341911	0.264455
BOLD	OC-3	0.994644	-0.399574	0.102112	-0.808631
BOLD	OC-7	0.695969	0.0242789	0.32138	-1.06593
BOLD	OC-3	1.19644	-1.22185	-0.0490644	-0.222305
BOLD	OC-7	0.556891	0.555733	0.612191	-2.05861
BOLD	OC-1	-0.00584798	1.83669	1.38392	-2.3678
BOLD	OC-7	0.35849	1.12007	0.935165	-2.30982
BOLD	OC-7	0.490371	0.222539	0.635116	-1.4732
BOLD	OC-3	1.01959	-0.934028	0.0868862	-0.386282
BOLD	OC-3	0.891479	-0.682734	0.177555	-0.427304
BOLD	OC-3	1.24636	-1.49752	-0.0672363	0.498906
BOLD	OC-3	1.12763	-1.41621	0.0572011	0.421377
BOLD	OC-7	0.35242	0.276092	0.801247	-1.52202
BOLD	OC-3	1.0684	-1.34415	0.0484182	0.231197
BOLD	OC-3	0.633449	-0.324139	0.316942	-0.638974
BOLD	OC-7	0.442384	-0.00669268	0.577405	-0.955475
BOLD	OC-1	-0.316038	1.75782	1.78461	-2.14551
BOLD	OC-3	0.857415	-1.0797	0.280891	0.0586752
BOLD	OC-7	0.289015	0.547395	1.0938	-1.91626
BOLD	OC-1	-0.0627697	1.35009	1.55111	-2.13118
BOLD	OC-3	0.969803	-1.34023	0.110954	0.693297
BOLD	OC-3	0.701953	-0.821262	0.437629	-0.115261
BOLD	OC-7	0.22418	0.0781848	0.890458	-0.890541
BOLD	OC-3	1.01652	-1.44205	0.204699	0.854008
BOLD	OC-3	0.564791	-0.608304	0.51681	-0.26613
BOLD	OC-3	0.829573	-1.25591	0.265634	0.847865
BOLD	OC-7	0.226283	-0.00685581	1.0001	-0.942676
BOLD	OC-6	0.69613	-1.12134	0.323337	0.717726
BOLD	OC-7	0.203487	-0.206102	0.757517	-0.526027
BOLD	OC-1	-0.420354	1.39314	1.86236	-1.45906
BOLD	OC-6	0.578199	-0.943461	0.531022	0.447476
BOLD	OC-7	-0.0179947	0.560985	1.47134	-1.33576
BOLD	OC-3	0.71137	-1.23886	0.405964	0.941689
BOLD	OC-7	0.231033	-0.43036	0.671998	-0.1315
BOLD	OC-6	0.330783	-0.643339	0.674495	0.403693
BOLD	OC-3	0.472622	-1.02988	0.462046	0.791252
BOLD	OC-7	-0.0114811	-0.0537454	1.08388	-0.330561
BOLD	OC-6	0.57922	-1.20414	0.466925	0.918792
BOLD	OC-1	-0.583245	1.11237	2.1042	-1.11611
BOLD	OC-6	0.0610266	-0.497861	0.755831	0.114167
BOLD	OC-7	0.0159538	-0.158883	0.992189	-0.512018
BOLD	OC-6	0.292383	-0.900157	0.558311	0.797494
BOLD	OC-6	0.369384	-1.05736	0.544791	0.846995
BOLD	OC-7	-0.05195	-0.204833	0.947352	-0.202665
BOLD	OC-6	0.206883	-0.738613	0.640517	0.630914
BOLD	OC-1	-0.604675	1.0721	1.98668	-0.817372
BOLD	OC-6	0.334135	-0.993326	0.621714	0.916094
BOLD	OC-1	-0.336092	0.394839	1.53981	-0.804682
BOLD	OC-4	-0.0892802	-0.43752	0.882596	0.0535698
BOLD	OC-6	0.206046	-0.782453	0.556606	0.767358
BOLD	OC-1	-0.23481	-0.0839772	1.13113	-0.190894
BOLD	OC-7	-0.248613	-0.100511	0.901501	-0.379385
BOLD	OC-6	-0.0673751	-0.56766	0.764016	0.592077
BOLD	OC-6	0.250727	-0.980992	0.610152	0.970443
BOLD	OC-1	-0.645774	0.840329	2.03894	-0.480614
BOLD	OC-6	0.071236	-0.704403	0.77272	1.05856
BOLD	OC-6	-0.0871208	-0.645796	0.83621	0.924636
BOLD	OC-1	-0.252904	-0.180308	0.954463	-0.406309
BOLD	OC-6	0.119698	-0.845332	0.597449	1.03087
BOLD	OC-4	-0.301933	-0.400628	1.06915	0.163287
BOLD	OC-4	-0.17313	-0.52223	0.860123	0.421382
BOLD	OC-6	0.0758603	-0.868837	0.68725	1.04008
BOLD	OC-1	-0.632636	0.492357	1.79604	-0.38292
BOLD	OC-6	-0.112737	-0.763306	0.531214	0.853526
BOLD	OC-4	-0.21909	-0.535405	0.382279	0.555771
BOLD	OC-4	-0.419737	-0.242962	1.0628	0.0413976
BOLD	OC-4	-0.322227	-0.453231	0.932368	0.40862
BOLD	OC-4	-0.366184	-0.402103	0.902892	0.0121941
BOLD	OC-6	-0.0341752	-0.769479	0.538179	1.00679
BOLD	OC-4	-0.243818	-0.555547	0.854412	0.703828
BOLD	OC-6	-0.164738	-0.727511	0.614849	0.950177
BOLD	OC-4	-0.229998	-0.63123	0.688051	0.846099
BOLD	OC-1	-0.735042	0.744442	1.98934	-0.00720428
BOLD	OC-4	-0.436446	-0.257239	1.26438	0.192241
BOLD	OC-6	-0.210613	-0.806237	0.456827	1.07005
BOLD	OC-4	-0.232277	-0.41438	0.829114	0.724488
BOLD	OC-4	-0.427237	-0.263146	0.932996	0.469851
BOLD	OC-1	-0.83835	0.473895	1.85109	-0.0682749
BOLD	OC-2	-0.358971	-0.550096	0.311159	0.770418
BOLD	OC-2	-0.409002	-0.790015	0.369493	0.84022
BOLD	OC-4	-0.546585	-0.270988	0.948564	0.419794
BOLD	OC-2	-0.517065	-0.535084	-0.0165808	0.509532
BOLD	OC-4	-0.434684	-0.494131	0.796598	0.500975
BOLD	OC-4	-0.358454	-0.464197	0.695916	0.818843
BOLD	OC-2	-0.375986	-0.748491	0.292619	0.926776
BOLD	OC-4	-0.453205	-0.565971	0.526305	0.817996
BOLD	OC-2	-0.444114	-0.592182	0.28334	0.741172
BOLD	OC-1	-0.965647	0.632792	1.83545	0.0976265
BOLD	OC-4	-0.613963	-0.572041	0.517473	0.809525
BOLD	OC-1	-0.735709	0.071183	1.35454	0.293189
BOLD	OC-2	-0.495581	-0.646606	0.0432287	0.851349
BOLD	OC-4	-0.822583	-0.388765	0.545442	0.471864
BOLD	OC-2	-0.668089	-0.750795	-0.0887989	0.779375
BOLD	OC-2	-0.653281	-0.371737	-0.144079	0.573429
BOLD	OC-4	-0.819335	-0.427878	0.519	0.3793
BOLD	OC-2	-0.726353	-0.762081	-0.132099	0.683537
BOLD	OC-4	-0.702737	-0.402783	0.700025	0.52474
BOLD	OC-1	-1.03156	0.312971	1.48915	0.2969
BOLD	OC-2	-0.870916	-0.567435	0.229895	0.682156
BOLD	OC-1	-0.670246	0.188753	1.32703	0.490565
BOLD	OC-2	-0.646349	-0.590775	0.0149066	0.706005
BOLD	OC-2	-0.635738	-0.565355	0.270641	0.816719
BOLD	OC-2	-0.75868	-0.747517	-0.344942	0.765146
BOLD	OC-2	-0.870459	-0.591341	0.162075	0.713128
BOLD	OC-2	-0.780027	-0.454885	-0.412206	0.564593
BOLD	OC-1	-0.981253	0.00623012	1.00284	0.500481
BOLD	OC-2	-1.04701	-0.424652	0.246987	0.410132
BOLD	OC-2	-0.818808	-0.560175	0.347934	0.519825
BOLD	OC-2	-1.03462	-0.41375	0.0920678	0.478957
BOLD	OC-2	-0.777679	-0.73786	-0.378372	0.767715
BOLD	OC-1	-1.16587	0.266466	1.31717	0.499478
BOLD	OC-2	-0.849124	-0.414608	-0.907241	0.350666
BOLD	OC-2	-0.757551	-0.614914	-0.337148	0.798259
BOLD	OC-2	-1.05825	-0.562276	-0.178608	0.634657
BOLD	OC-2	-0.842587	-0.682536	-0.554491	0.661813
BOLD	OC-2	-0.786425	-0.510943	-0.153908	0.751229
BOLD	OC-2	-0.915373	-0.578968	-0.200564	0.781503
BOLD	OC-2	-0.953518	-0.666919	-0.801353	0.520255
BOLD	OC-2	-0.899036	-0.354843	0.339187	0.65083
BOLD	OC-2	-0.872216	-0.537728	-0.0475711	0.695765
BOLD	OC-2	-1.02817	-0.468027	-1.16995	0.222402
BOLD	OC-1	-1.23749	0.23144	0.86144	0.520762
BOLD	OC-2	-1.15421	-0.373274	-0.205059	0.551876
BOLD	OC-1	-0.822755	0.174442	0.906083	0.581364
BOLD	OC-2	-1.21483	-0.486367	-0.531011	0.481617
BOLD	OC-2	-0.842452	-0.562058	-0.707346	0.61552
BOLD	OC-2	-1.06851	-0.553941	-0.604835	0.496135
BOLD	OC-2	-0.738398	-0.441392	-0.418162	0.617406
BOLD	OC-2	-0.991192	-0.437301	-0.636875	0.414019
BOLD	OC-2	-1.12538	-0.471033	-1.52107	0.0773305
BOLD	OC-2	-1.03558	-0.593173	-1.22784	0.29756
BOLD	OC-2	-0.905689	-0.501984	-0.29188	0.652838
BOLD	OC-2	-1.19197	-0.0178637	0.105613	0.527382
BOLD	OC-2	-1.19547	-0.449808	-1.65852	-0.101455
BOLD	OC-1	-1.1893	0.219206	0.341594	0.396597
BOLD	OC-2	-1.10745	-0.524322	-0.715648	0.426396
BOLD	OC-2	-1.1717	-0.460551	-0.829484	0.320291
BOLD	OC-2	-1.01894	-0.48895	-1.37219	0.143844
BOLD	OC-2	-1.31526	-0.44877	-1.28189	0.126831
BOLD	OC-2	-1.24657	-0.394775	-1.1914	0.116005
BOLD	OC-2	-1.0373	-0.389971	-1.24776	0.218328
BOLD	OC-2	-1.02501	-0.293492	-1.1247	0.167234
BOLD	OC-2	-1.23685	-0.396164	-1.79991	-0.269066
BOLD	OC-2	-1.18575	-0.481939	-1.83268	-0.194536
BOLD	OC-2	-1.17367	-0.31531	-1.37669	0.00565964
BOLD	OC-2	-1.30999	0.15567	-0.216384	-0.0377368
BOLD	OC-2	-1.30559	-0.258577	-0.888539	0.11499
BOLD	OC-2	-1.47424	-0.0378704	-0.662734	0.0655169
BOLD	OC-2	-1.31598	-0.273715	-1.56935	-0.309767
BOLD	OC-2	-1.29813	-0.40574	-1.4093	-0.260078
BOLD	OC-2	-1.41419	-0.240048	-1.73843	-0.274748
BOLD	OC-2	-1.37835	-0.382228	-2.06001	-0.387538
BOLD	OC-2	-1.50974	0.139941	-0.917255	-0.314729
BOLD	OC-2	-1.13891	-0.369081	-1.97555	-0.543598
BOLD	OC-2	-1.21233	-0.370047	-1.90649	-0.447004
BOLD	OC-2	-1.38306	-0.279008	-1.94229	-0.471599
BOLD	OC-2	-1.46603	-0.150869	-1.45582	-0.446228
BOLD	OC-2	-1.44435	-0.268584	-2.41359	-0.635408
BOLD	OC-2	-1.45918	-0.266773	-2.05993	-0.629573
BOLD	OC-2	-1.6207	-0.0758515	-1.2588	-0.323667
BOLD	OC-2	-1.57193	-0.0787176	-2.13391	-0.858271
BOLD	OC-2	-1.55748	-0.111826	-2.04579	-0.890714
BOLD	OC-2	-1.58587	-0.076573	-2.35302	-1.01727
BOLD	OC-2	-1.56467	-0.0759676	-1.80184	-0.806182
BOLD	OC-2	-1.1787	-0.160431	-1.98573	-0.579987
BOLD	OC-2	-1.32868	-0.196199	-2.50485	-1.14618
BOLD	OC-2	-1.38897	-0.14485	-2.53015	-1.00524
BOLD	OC-2	-1.37343	-0.232584	-2.38392	-1.01547
BOLD	OC-2	-1.50326	-0.0591131	-2.39546	-1.18214
BOLD	OC-2	-1.3595	-0.0690463	-2.3079	-0.7222
BOLD	OC-2	-1.707	0.0237266	-2.55594	-1.3439
BOLD	OC-2	-1.64957	0.00439053	-2.18316	-1.14889
BOLD	OC-2	-1.64292	0.043767	-2.65468	-1.43084
BOLD	OC-2	-1.29898	-0.0304451	-2.42683	-1.27862
BOLD	OC-2	-1.4427	-0.0156222	-2.51723	-1.15102
BOLD	OC-2	-1.30795	-0.0357885	-2.23492	-1.13944
BOLD	OC-2	-1.50845	0.0574331	-2.32247	-1.21655
BOLD	OC-2	-1.17432	-0.0570698	-1.88008	-0.661602
BOLD	OC-2	-1.60594	0.146519	-2.36933	-1.28603
BOLD	OC-2	-1.2952	-0.0431989	-2.20893	-1.12089
BOLD	OC-2	-1.18313	-0.0307288	-2.01992	-1.07936
Ca$^{2\!\!+}_{slow}$	OC-5	1.03125	-0.0154212	-0.575312	1.65815
Ca$^{2\!\!+}_{slow}$	OC-3	1.56486	-1.04531	-0.535967	0.734712
Ca$^{2\!\!+}_{slow}$	OC-5	0.831052	-0.0120105	-1.11728	1.28931
Ca$^{2\!\!+}_{slow}$	OC-3	1.28919	-0.0781354	-0.608338	1.24904
Ca$^{2\!\!+}_{slow}$	OC-3	1.46783	-0.524815	-0.676111	0.954938
Ca$^{2\!\!+}_{slow}$	OC-3	1.64506	-1.42961	-0.92167	0.421697
Ca$^{2\!\!+}_{slow}$	OC-3	1.67185	-1.4484	-0.63994	0.274623
Ca$^{2\!\!+}_{slow}$	OC-3	1.67984	-1.06026	-0.705018	0.425904
Ca$^{2\!\!+}_{slow}$	OC-5	1.15905	0.359791	-0.725669	1.51711
Ca$^{2\!\!+}_{slow}$	OC-5	0.941283	0.268612	-0.826865	1.71783
Ca$^{2\!\!+}_{slow}$	OC-5	0.800077	-0.244452	-0.96745	1.83251
Ca$^{2\!\!+}_{slow}$	OC-5	0.779453	0.0731257	-0.835023	1.82437
Ca$^{2\!\!+}_{slow}$	OC-3	1.58678	-0.701235	-0.61203	0.693781
Ca$^{2\!\!+}_{slow}$	OC-3	1.29124	0.042656	-0.541455	1.24644
Ca$^{2\!\!+}_{slow}$	OC-3	1.43434	-0.321077	-0.576641	0.90332
Ca$^{2\!\!+}_{slow}$	OC-3	1.72671	-1.17071	-0.542918	0.201604
Ca$^{2\!\!+}_{slow}$	OC-3	1.77342	-1.41932	-0.635922	0.102149
Ca$^{2\!\!+}_{slow}$	OC-3	1.66027	-1.53623	-0.567265	-0.216676
Ca$^{2\!\!+}_{slow}$	OC-3	1.69021	-0.930825	-0.454306	0.300237
Ca$^{2\!\!+}_{slow}$	OC-5	0.797758	0.145722	-1.25773	1.92441
Ca$^{2\!\!+}_{slow}$	OC-3	1.75519	-1.52757	-0.754983	-0.419309
Ca$^{2\!\!+}_{slow}$	OC-5	0.888527	0.469801	-0.781611	1.69467
Ca$^{2\!\!+}_{slow}$	OC-5	0.786443	0.414667	-0.906618	1.87734
Ca$^{2\!\!+}_{slow}$	OC-5	1.08336	0.385719	-0.496055	1.36915
Ca$^{2\!\!+}_{slow}$	OC-3	1.53822	-0.479265	-0.42072	0.522552
Ca$^{2\!\!+}_{slow}$	OC-3	1.28959	0.0296804	-0.393316	0.946886
Ca$^{2\!\!+}_{slow}$	OC-3	1.66973	-1.55563	-0.769083	-0.647632
Ca$^{2\!\!+}_{slow}$	OC-3	1.74985	-1.17775	-0.499681	-0.0346767
Ca$^{2\!\!+}_{slow}$	OC-5	0.898354	-0.0295701	-1.18924	2.34117
Ca$^{2\!\!+}_{slow}$	OC-3	1.73877	-1.49411	-0.550093	-0.725097
Ca$^{2\!\!+}_{slow}$	OC-3	1.75445	-1.34951	-0.454525	-0.352138
Ca$^{2\!\!+}_{slow}$	OC-5	0.632953	0.39285	-0.849146	2.06994
Ca$^{2\!\!+}_{slow}$	OC-3	1.51798	-0.460073	-0.217905	0.282098
Ca$^{2\!\!+}_{slow}$	OC-3	1.67298	-0.8285	-0.337337	0.0346669
Ca$^{2\!\!+}_{slow}$	OC-5	0.75975	0.709834	-0.853064	1.77953
Ca$^{2\!\!+}_{slow}$	OC-5	0.849428	0.732726	-0.623679	1.52275
Ca$^{2\!\!+}_{slow}$	OC-3	1.31872	0.046093	-0.183378	0.526973
Ca$^{2\!\!+}_{slow}$	OC-5	1.01208	0.511367	-0.289467	1.05023
Ca$^{2\!\!+}_{slow}$	OC-3	1.73301	-1.50697	-0.439743	-0.938883
Ca$^{2\!\!+}_{slow}$	OC-3	1.69483	-1.61213	-0.493283	-0.941048
Ca$^{2\!\!+}_{slow}$	OC-3	1.69298	-1.08866	-0.25538	-0.379296
Ca$^{2\!\!+}_{slow}$	OC-5	0.565546	0.626724	-0.988725	1.91089
Ca$^{2\!\!+}_{slow}$	OC-3	1.7087	-1.35943	-0.188346	-0.990064
Ca$^{2\!\!+}_{slow}$	OC-3	1.50115	-0.450622	-0.0902775	-0.0257243
Ca$^{2\!\!+}_{slow}$	OC-5	0.582174	0.657634	-1.07235	1.6864
Ca$^{2\!\!+}_{slow}$	OC-3	1.7496	-1.44076	-0.371986	-1.1143
Ca$^{2\!\!+}_{slow}$	OC-3	1.24318	0.081954	0.00531907	0.284572
Ca$^{2\!\!+}_{slow}$	OC-5	0.634269	0.870091	-0.720531	1.57227
Ca$^{2\!\!+}_{slow}$	OC-5	0.970035	0.585775	-0.123276	0.748606
Ca$^{2\!\!+}_{slow}$	OC-5	0.738858	0.773136	-0.405546	1.221
Ca$^{2\!\!+}_{slow}$	OC-3	1.65334	-1.12707	-0.1404	-0.648228
Ca$^{2\!\!+}_{slow}$	OC-3	1.6894	-1.82814	-0.114312	-1.62893
Ca$^{2\!\!+}_{slow}$	OC-3	1.53913	-0.658663	-0.0361725	-0.214953
Ca$^{2\!\!+}_{slow}$	OC-3	1.73498	-1.27469	-0.178234	-1.25312
Ca$^{2\!\!+}_{slow}$	OC-5	0.623014	0.774243	-1.20249	1.85175
Ca$^{2\!\!+}_{slow}$	OC-3	1.55046	-0.701748	0.00990827	-0.649673
Ca$^{2\!\!+}_{slow}$	OC-3	1.6653	-0.944604	-0.0211808	-1.14005
Ca$^{2\!\!+}_{slow}$	OC-3	1.26158	0.0534783	0.0331912	0.0567429
Ca$^{2\!\!+}_{slow}$	OC-5	0.451419	0.998592	-0.814622	1.53513
Ca$^{2\!\!+}_{slow}$	OC-5	0.944687	0.653944	0.0498165	0.434167
Ca$^{2\!\!+}_{slow}$	OC-5	0.452817	1.03226	-0.583079	1.26512
Ca$^{2\!\!+}_{slow}$	OC-3	1.73579	-1.65362	0.133291	-1.64941
Ca$^{2\!\!+}_{slow}$	OC-5	0.698936	1.03479	-0.219853	0.856391
Ca$^{2\!\!+}_{slow}$	OC-3	1.6491	-1.40957	0.292648	-1.76234
Ca$^{2\!\!+}_{slow}$	OC-3	1.32453	-0.174432	0.123862	-0.253226
Ca$^{2\!\!+}_{slow}$	OC-3	1.61882	-1.18575	0.309941	-1.65404
Ca$^{2\!\!+}_{slow}$	OC-3	1.51356	-0.574963	0.108507	-1.04275
Ca$^{2\!\!+}_{slow}$	OC-1	0.384384	0.962102	-1.13273	1.6043
Ca$^{2\!\!+}_{slow}$	OC-3	1.08349	0.3126	0.254911	-0.00113527
Ca$^{2\!\!+}_{slow}$	OC-5	0.832024	0.756071	0.240061	0.231775
Ca$^{2\!\!+}_{slow}$	OC-5	0.335183	1.12229	-0.360303	1.02839
Ca$^{2\!\!+}_{slow}$	OC-5	0.275735	1.1092	-0.803562	1.15228
Ca$^{2\!\!+}_{slow}$	OC-5	0.520751	1.09669	-0.0260912	0.534631
Ca$^{2\!\!+}_{slow}$	OC-3	1.44182	-0.776894	0.37759	-1.49567
Ca$^{2\!\!+}_{slow}$	OC-3	1.58069	-1.07273	0.618803	-1.91697
Ca$^{2\!\!+}_{slow}$	OC-3	1.28001	-0.0944854	0.290706	-0.775349
Ca$^{2\!\!+}_{slow}$	OC-3	1.39221	-0.958989	0.841328	-2.02438
Ca$^{2\!\!+}_{slow}$	OC-3	1.44288	-0.793039	0.884217	-2.062
Ca$^{2\!\!+}_{slow}$	OC-3	1.39595	-0.702665	0.827352	-1.87919
Ca$^{2\!\!+}_{slow}$	OC-3	0.988477	0.425264	0.380323	-0.40768
Ca$^{2\!\!+}_{slow}$	OC-4	0.186479	1.26103	-0.269798	0.701056
Ca$^{2\!\!+}_{slow}$	OC-1	0.214324	1.17541	-1.09636	1.30967
Ca$^{2\!\!+}_{slow}$	OC-1	0.114291	1.1913	-0.809803	1.0209
Ca$^{2\!\!+}_{slow}$	OC-3	1.11603	0.00986255	0.665209	-1.12882
Ca$^{2\!\!+}_{slow}$	OC-5	0.701351	0.863301	0.287643	0.062536
Ca$^{2\!\!+}_{slow}$	OC-4	0.411281	1.19741	0.0585345	0.419914
Ca$^{2\!\!+}_{slow}$	OC-3	1.20316	-0.215173	0.823244	-1.34763
Ca$^{2\!\!+}_{slow}$	OC-3	1.21505	-0.216101	1.13794	-1.9007
Ca$^{2\!\!+}_{slow}$	OC-3	1.25628	-0.325052	1.14675	-1.89296
Ca$^{2\!\!+}_{slow}$	OC-3	1.15966	-0.238993	1.2853	-1.89474
Ca$^{2\!\!+}_{slow}$	OC-5	0.823325	0.633116	0.678604	-0.623715
Ca$^{2\!\!+}_{slow}$	OC-4	0.607549	0.953412	0.475984	-0.174629
Ca$^{2\!\!+}_{slow}$	OC-3	1.09153	-0.0416253	1.2105	-1.64181
Ca$^{2\!\!+}_{slow}$	OC-4	0.11529	1.3354	-0.255289	0.633596
Ca$^{2\!\!+}_{slow}$	OC-1	0.00378677	1.12722	-1.03992	0.973698
Ca$^{2\!\!+}_{slow}$	OC-4	-0.0263273	1.25177	-0.689429	0.714114
Ca$^{2\!\!+}_{slow}$	OC-4	0.29664	1.26036	0.264548	0.235868
Ca$^{2\!\!+}_{slow}$	OC-3	0.89577	0.485807	1.06702	-1.23004
Ca$^{2\!\!+}_{slow}$	OC-5	0.729701	0.892671	0.847168	-0.735345
Ca$^{2\!\!+}_{slow}$	OC-6	0.935773	0.308239	1.47499	-1.77357
Ca$^{2\!\!+}_{slow}$	OC-6	0.902611	0.464919	1.50811	-1.70096
Ca$^{2\!\!+}_{slow}$	OC-4	0.0373009	1.43152	-0.121812	0.386182
Ca$^{2\!\!+}_{slow}$	OC-6	0.873428	0.658444	1.4313	-1.58165
Ca$^{2\!\!+}_{slow}$	OC-4	0.411239	1.28711	0.649132	-0.212979
Ca$^{2\!\!+}_{slow}$	OC-4	0.27239	1.37905	0.458327	0.14684
Ca$^{2\!\!+}_{slow}$	OC-1	-0.147358	1.02349	-1.08222	0.851599
Ca$^{2\!\!+}_{slow}$	OC-6	0.72746	0.791975	1.37991	-1.32374
Ca$^{2\!\!+}_{slow}$	OC-4	-0.201904	1.24953	-0.519774	0.332197
Ca$^{2\!\!+}_{slow}$	OC-1	-0.212962	1.07267	-0.967304	0.507066
Ca$^{2\!\!+}_{slow}$	OC-6	0.638189	0.329728	1.70907	-1.64902
Ca$^{2\!\!+}_{slow}$	OC-4	0.546585	1.09118	1.1863	-0.917139
Ca$^{2\!\!+}_{slow}$	OC-4	0.0466583	1.54448	0.126977	0.378432
Ca$^{2\!\!+}_{slow}$	OC-6	0.567731	0.62089	1.85786	-1.66438
Ca$^{2\!\!+}_{slow}$	OC-4	0.326087	1.3628	0.974015	-0.451892
Ca$^{2\!\!+}_{slow}$	OC-6	0.372536	0.951589	1.84377	-1.53017
Ca$^{2\!\!+}_{slow}$	OC-4	-0.238654	1.39821	-0.264762	0.340177
Ca$^{2\!\!+}_{slow}$	OC-6	0.386251	1.24779	1.61494	-1.22244
Ca$^{2\!\!+}_{slow}$	OC-4	-0.0117344	1.59953	0.483097	0.266811
Ca$^{2\!\!+}_{slow}$	OC-1	-0.277582	0.998599	-1.18789	0.589248
Ca$^{2\!\!+}_{slow}$	OC-6	0.260204	1.36249	1.48073	-0.950023
Ca$^{2\!\!+}_{slow}$	OC-4	-0.434557	1.08061	-0.776619	0.182062
Ca$^{2\!\!+}_{slow}$	OC-6	0.34437	0.606343	1.83294	-1.72504
Ca$^{2\!\!+}_{slow}$	OC-4	0.0282315	1.60569	0.700573	0.00151094
Ca$^{2\!\!+}_{slow}$	OC-4	0.138899	1.43502	1.24538	-0.617412
Ca$^{2\!\!+}_{slow}$	OC-6	0.272491	0.5857	1.58524	-1.13825
Ca$^{2\!\!+}_{slow}$	OC-4	-0.258246	1.54853	0.0303431	0.386934
Ca$^{2\!\!+}_{slow}$	OC-6	0.209463	0.924362	1.87175	-1.41281
Ca$^{2\!\!+}_{slow}$	OC-1	-0.40567	0.968029	-1.23626	0.235348
Ca$^{2\!\!+}_{slow}$	OC-4	-0.0684484	1.65084	0.900168	-0.147377
Ca$^{2\!\!+}_{slow}$	OC-4	-0.396732	1.3162	-0.546469	0.215599
Ca$^{2\!\!+}_{slow}$	OC-6	-0.0712336	1.4406	1.64189	-0.954591
Ca$^{2\!\!+}_{slow}$	OC-6	-0.020219	1.26105	1.81423	-1.17433
Ca$^{2\!\!+}_{slow}$	OC-4	-0.227786	1.62762	0.387222	0.357503
Ca$^{2\!\!+}_{slow}$	OC-4	-0.0179853	1.5573	1.3375	-0.602002
Ca$^{2\!\!+}_{slow}$	OC-1	-0.323515	0.891667	-1.50822	0.102893
Ca$^{2\!\!+}_{slow}$	OC-6	0.0736489	0.814004	1.82894	-1.14143
Ca$^{2\!\!+}_{slow}$	OC-1	-0.516496	1.05479	-1.03945	-0.0674034
Ca$^{2\!\!+}_{slow}$	OC-4	-0.226276	1.66183	0.60435	0.216898
Ca$^{2\!\!+}_{slow}$	OC-6	0.0336403	0.65485	1.50722	-0.755402
Ca$^{2\!\!+}_{slow}$	OC-4	-0.31495	1.63909	0.0843026	0.387627
Ca$^{2\!\!+}_{slow}$	OC-4	-0.424696	1.4486	-0.32067	0.236044
Ca$^{2\!\!+}_{slow}$	OC-4	-0.211366	1.56931	1.15384	-0.33552
Ca$^{2\!\!+}_{slow}$	OC-6	-0.12425	1.00879	1.80643	-1.04301
Ca$^{2\!\!+}_{slow}$	OC-1	-0.460496	0.980251	-1.48538	-0.0658818
Ca$^{2\!\!+}_{slow}$	OC-6	-0.321559	1.30865	1.61187	-0.738182
Ca$^{2\!\!+}_{slow}$	OC-4	-0.250472	1.50199	1.28873	-0.521243
Ca$^{2\!\!+}_{slow}$	OC-4	-0.542171	1.197	-0.970774	-0.183718
Ca$^{2\!\!+}_{slow}$	OC-6	-0.255509	0.826973	1.78312	-0.676004
Ca$^{2\!\!+}_{slow}$	OC-4	-0.365394	1.58375	0.232622	0.264554
Ca$^{2\!\!+}_{slow}$	OC-4	-0.295233	1.52925	0.793318	0.00226364
Ca$^{2\!\!+}_{slow}$	OC-6	-0.316957	1.12093	1.67974	-0.788104
Ca$^{2\!\!+}_{slow}$	OC-7	-0.631772	0.922448	-1.34361	-0.557794
Ca$^{2\!\!+}_{slow}$	OC-6	-0.234657	0.66082	1.48344	-0.591336
Ca$^{2\!\!+}_{slow}$	OC-6	-0.258063	0.454766	1.13845	-0.0861355
Ca$^{2\!\!+}_{slow}$	OC-4	-0.507583	1.41367	-0.225429	0.118851
Ca$^{2\!\!+}_{slow}$	OC-4	-0.433965	1.42316	0.378443	0.130969
Ca$^{2\!\!+}_{slow}$	OC-4	-0.63172	1.21758	-0.686506	-0.266964
Ca$^{2\!\!+}_{slow}$	OC-6	-0.490318	0.744812	1.67643	-0.441799
Ca$^{2\!\!+}_{slow}$	OC-4	-0.440273	1.27447	0.932797	-0.114553
Ca$^{2\!\!+}_{slow}$	OC-6	-0.519262	0.98985	1.50925	-0.429526
Ca$^{2\!\!+}_{slow}$	OC-4	-0.534978	1.10632	1.31578	-0.296463
Ca$^{2\!\!+}_{slow}$	OC-7	-0.615272	0.844388	-1.59891	-0.469448
Ca$^{2\!\!+}_{slow}$	OC-7	-0.785977	0.856492	-1.23118	-0.855071
Ca$^{2\!\!+}_{slow}$	OC-6	-0.438508	0.525407	1.39295	-0.0612132
Ca$^{2\!\!+}_{slow}$	OC-4	-0.458072	1.25571	0.524907	0.0304613
Ca$^{2\!\!+}_{slow}$	OC-4	-0.599708	1.19151	-0.0572009	-0.0243962
Ca$^{2\!\!+}_{slow}$	OC-7	-0.758628	0.764275	-1.53686	-1.006
Ca$^{2\!\!+}_{slow}$	OC-6	-0.489329	0.280115	1.16399	0.048284
Ca$^{2\!\!+}_{slow}$	OC-2	-0.623634	0.577356	1.4694	-0.210861
Ca$^{2\!\!+}_{slow}$	OC-4	-0.713633	0.978304	-0.641084	-0.31966
Ca$^{2\!\!+}_{slow}$	OC-6	-0.645058	-0.119425	1.30358	0.136505
Ca$^{2\!\!+}_{slow}$	OC-7	-0.813828	0.776827	-1.20456	-0.946826
Ca$^{2\!\!+}_{slow}$	OC-4	-0.641357	0.92301	0.131034	-0.0163721
Ca$^{2\!\!+}_{slow}$	OC-2	-0.666156	0.179694	1.39405	0.113175
Ca$^{2\!\!+}_{slow}$	OC-2	-0.738174	0.589208	0.96852	0.0447728
Ca$^{2\!\!+}_{slow}$	OC-2	-0.680681	0.54076	1.20792	0.0484771
Ca$^{2\!\!+}_{slow}$	OC-7	-0.691612	0.647932	-1.83479	-0.99518
Ca$^{2\!\!+}_{slow}$	OC-4	-0.744657	0.68106	0.59939	0.0576689
Ca$^{2\!\!+}_{slow}$	OC-7	-0.819599	0.61471	-1.62843	-1.23337
Ca$^{2\!\!+}_{slow}$	OC-2	-0.775159	-0.187008	1.23836	0.286767
Ca$^{2\!\!+}_{slow}$	OC-7	-0.837468	0.604215	-0.458312	-0.423054
Ca$^{2\!\!+}_{slow}$	OC-2	-0.844489	-0.258089	1.31407	0.288691
Ca$^{2\!\!+}_{slow}$	OC-2	-0.8405	-0.463608	1.19603	0.253267
Ca$^{2\!\!+}_{slow}$	OC-7	-0.943116	0.497123	-1.05201	-1.05748
Ca$^{2\!\!+}_{slow}$	OC-2	-0.963815	-0.246176	1.33055	0.262728
Ca$^{2\!\!+}_{slow}$	OC-7	-0.97155	0.433806	-1.51693	-1.49765
Ca$^{2\!\!+}_{slow}$	OC-7	-0.873093	0.428928	-1.86472	-1.39052
Ca$^{2\!\!+}_{slow}$	OC-7	-0.931525	0.330151	0.0180323	-0.210585
Ca$^{2\!\!+}_{slow}$	OC-7	-0.918841	0.371668	-2.27963	-1.05355
Ca$^{2\!\!+}_{slow}$	OC-2	-0.905347	-0.136866	1.02695	0.365772
Ca$^{2\!\!+}_{slow}$	OC-2	-0.901535	-0.0100548	0.806284	0.238235
Ca$^{2\!\!+}_{slow}$	OC-2	-0.91429	-0.619367	1.29257	0.509007
Ca$^{2\!\!+}_{slow}$	OC-2	-0.912726	0.0988736	0.40055	0.0597839
Ca$^{2\!\!+}_{slow}$	OC-2	-0.956024	-0.799881	1.23564	0.532168
Ca$^{2\!\!+}_{slow}$	OC-7	-1.01593	0.205539	-1.76678	-1.70039
Ca$^{2\!\!+}_{slow}$	OC-7	-1.0146	0.2059	-0.90044	-0.931792
Ca$^{2\!\!+}_{slow}$	OC-7	-1.07527	0.137786	-1.41043	-1.63063
Ca$^{2\!\!+}_{slow}$	OC-7	-0.989579	0.0639885	-0.456538	-0.450284
Ca$^{2\!\!+}_{slow}$	OC-2	-1.02755	-0.843505	1.27983	0.678691
Ca$^{2\!\!+}_{slow}$	OC-7	-0.940711	0.210831	-1.98477	-1.46951
Ca$^{2\!\!+}_{slow}$	OC-2	-0.989945	-1.22623	1.11888	0.611502
Ca$^{2\!\!+}_{slow}$	OC-2	-1.11234	-0.834264	1.2515	0.547017
Ca$^{2\!\!+}_{slow}$	OC-2	-0.998935	-0.105034	0.0582258	-0.114082
Ca$^{2\!\!+}_{slow}$	OC-2	-1.11342	-1.1108	1.31303	0.65231
Ca$^{2\!\!+}_{slow}$	OC-2	-1.09389	-0.658803	0.950504	0.38675
Ca$^{2\!\!+}_{slow}$	OC-2	-1.04628	-0.391577	0.581382	0.168686
Ca$^{2\!\!+}_{slow}$	OC-2	-1.06677	-1.21944	1.3065	0.672916
Ca$^{2\!\!+}_{slow}$	OC-7	-1.08014	-0.00532968	-1.76203	-1.8705
Ca$^{2\!\!+}_{slow}$	OC-7	-1.09958	-0.0574473	-1.28702	-1.46371
Ca$^{2\!\!+}_{slow}$	OC-2	-1.04866	-1.45754	1.14223	0.686486
Ca$^{2\!\!+}_{slow}$	OC-7	-1.06443	-0.0463291	-1.8945	-1.75058
Ca$^{2\!\!+}_{slow}$	OC-7	-1.09396	-0.159017	-0.818169	-0.911225
Ca$^{2\!\!+}_{slow}$	OC-7	-0.943116	0.0124933	-2.1142	-1.54167
Ca$^{2\!\!+}_{slow}$	OC-7	-1.1047	-0.30545	-0.282455	-0.384465
Ca$^{2\!\!+}_{slow}$	OC-2	-1.16783	-1.29066	1.24716	0.722665
Ca$^{2\!\!+}_{slow}$	OC-2	-1.1387	-0.525239	0.257976	0.0200562
Ca$^{2\!\!+}_{slow}$	OC-2	-1.15825	-1.0695	1.04656	0.599685
Ca$^{2\!\!+}_{slow}$	OC-2	-1.14965	-0.883488	0.744919	0.441028
Ca$^{2\!\!+}_{slow}$	OC-2	-0.96778	-1.58016	0.987264	0.83663
Ca$^{2\!\!+}_{slow}$	OC-2	-1.15353	-1.46745	1.24718	0.686091
Ca$^{2\!\!+}_{slow}$	OC-7	-1.17266	-0.218973	-1.53522	-1.83912
Ca$^{2\!\!+}_{slow}$	OC-7	-1.09819	-0.220801	-1.79615	-1.79336
Ca$^{2\!\!+}_{slow}$	OC-2	-1.0634	-1.57368	1.04796	0.851186
Ca$^{2\!\!+}_{slow}$	OC-7	-1.09454	-0.267179	-1.86402	-1.63529
Ca$^{2\!\!+}_{slow}$	OC-7	-1.19381	-0.383173	-1.23301	-1.49719
Ca$^{2\!\!+}_{slow}$	OC-7	-1.18377	-0.491165	-0.668198	-0.784835
Ca$^{2\!\!+}_{slow}$	OC-2	-1.15445	-1.55382	1.07229	0.744601
Ca$^{2\!\!+}_{slow}$	OC-2	-1.17046	-0.747938	0.344642	0.200447
Ca$^{2\!\!+}_{slow}$	OC-2	-1.19298	-0.594395	-0.11603	-0.217171
Ca$^{2\!\!+}_{slow}$	OC-2	-1.20739	-1.41786	1.07811	0.702848
Ca$^{2\!\!+}_{slow}$	OC-2	-1.18177	-1.2191	0.911379	0.643631
Ca$^{2\!\!+}_{slow}$	OC-2	-1.05222	-1.66754	0.921316	0.710839
Ca$^{2\!\!+}_{slow}$	OC-2	-1.16971	-1.80084	1.05606	0.75846
Ca$^{2\!\!+}_{slow}$	OC-2	-1.17756	-1.01582	0.552702	0.461389
Ca$^{2\!\!+}_{slow}$	OC-7	-0.884721	-0.256246	-1.80824	-1.04551
Ca$^{2\!\!+}_{slow}$	OC-7	-1.20258	-0.475785	-1.51824	-1.78636
Ca$^{2\!\!+}_{slow}$	OC-7	-1.20185	-0.486784	-1.64613	-1.56501
Ca$^{2\!\!+}_{slow}$	OC-7	-1.23656	-0.671792	-0.527619	-0.586392
Ca$^{2\!\!+}_{slow}$	OC-7	-1.20972	-0.626525	-1.10963	-1.23253
Ca$^{2\!\!+}_{slow}$	OC-2	-1.12904	-0.794522	-0.0128049	0.107814
Ca$^{2\!\!+}_{slow}$	OC-2	-1.14428	-1.72428	0.930812	0.775046
Ca$^{2\!\!+}_{slow}$	OC-7	-1.05032	-0.577926	-1.78139	-1.30471
Ca$^{2\!\!+}_{slow}$	OC-2	-1.15395	-1.63356	0.970275	0.825197
Ca$^{2\!\!+}_{slow}$	OC-2	-1.1857	-1.48472	0.776076	0.67178
Ca$^{2\!\!+}_{slow}$	OC-2	-1.20426	-1.28509	0.67852	0.647925
Ca$^{2\!\!+}_{slow}$	OC-7	-1.21226	-0.74205	-1.45075	-1.55005
Ca$^{2\!\!+}_{slow}$	OC-2	-1.18917	-1.69702	0.966206	0.681514
Ca$^{2\!\!+}_{slow}$	OC-2	-1.15944	-1.11118	0.360541	0.500084
Ca$^{2\!\!+}_{slow}$	OC-7	-1.0943	-0.904392	-1.38552	-1.49606
Ca$^{2\!\!+}_{slow}$	OC-7	-1.0695	-0.748301	-0.454594	-0.169232
Ca$^{2\!\!+}_{slow}$	OC-7	-1.18082	-0.807287	-0.892046	-0.729917
Ca$^{2\!\!+}_{slow}$	OC-2	-1.16743	-1.14852	-0.0283487	0.193598
Ca$^{2\!\!+}_{slow}$	OC-7	-1.12464	-0.799895	-1.26933	-0.976634
Ca$^{2\!\!+}_{slow}$	OC-2	-1.03884	-1.81142	0.764481	0.79694
Ca$^{2\!\!+}_{slow}$	OC-2	-1.13585	-1.57278	0.739536	0.760827
Ca$^{2\!\!+}_{slow}$	OC-2	-1.17853	-1.77589	0.894077	0.61557
Ca$^{2\!\!+}_{slow}$	OC-2	-1.13703	-1.39897	0.564783	0.661518
Ca$^{2\!\!+}_{slow}$	OC-2	-1.15564	-1.31841	0.248528	0.443137
Ca$^{2\!\!+}_{slow}$	OC-2	-1.05809	-1.8069	0.823227	0.678741
Ca$^{2\!\!+}_{slow}$	OC-7	-1.14544	-0.997718	-0.67256	-0.350038
Ca$^{2\!\!+}_{slow}$	OC-7	-1.08617	-0.970229	-0.981282	-0.561679
Ca$^{2\!\!+}_{slow}$	OC-7	-1.05359	-1.23534	-0.501117	0.144561
Ca$^{2\!\!+}_{slow}$	OC-2	-1.09001	-1.61175	0.534244	0.729984
Ca$^{2\!\!+}_{slow}$	OC-2	-1.07474	-1.62575	0.580982	0.823946
Ca$^{2\!\!+}_{slow}$	OC-2	-0.984856	-1.29165	0.064584	0.831304
Ca$^{2\!\!+}_{slow}$	OC-2	-0.982875	-1.22214	-0.196483	0.481797
Ca$^{2\!\!+}_{slow}$	OC-2	-1.10496	-1.7704	0.749746	0.877967
Ca$^{2\!\!+}_{slow}$	OC-7	-1.22294	-1.23929	-0.394238	-0.135024
Ca$^{2\!\!+}_{slow}$	OC-2	-0.964001	-1.67311	0.469836	0.568809
Ca$^{2\!\!+}_{slow}$	OC-2	-1.02432	-1.49751	0.19037	0.447705
Ca$^{2\!\!+}_{slow}$	OC-5	0.950613	0.0472123	-0.879152	1.69143
Ca$^{2\!\!+}_{slow}$	OC-3	1.50112	-1.09707	-0.849814	1.12891
Ca$^{2\!\!+}_{slow}$	OC-5	0.707514	-0.0610798	-0.733338	1.95007
Ca$^{2\!\!+}_{slow}$	OC-3	1.23263	-0.138371	-0.69011	1.56672
Ca$^{2\!\!+}_{slow}$	OC-3	1.38928	-0.492696	-0.66947	1.21773
Ca$^{2\!\!+}_{slow}$	OC-3	1.66739	-1.68574	-0.796269	0.561913
Ca$^{2\!\!+}_{slow}$	OC-3	1.67783	-1.56341	-0.758475	0.588034
Ca$^{2\!\!+}_{slow}$	OC-3	1.60955	-1.25864	-0.664275	0.692137
Ca$^{2\!\!+}_{slow}$	OC-5	1.05341	0.235834	-0.665802	1.81798
Ca$^{2\!\!+}_{slow}$	OC-5	0.911955	0.21348	-0.805872	2.02239
Ca$^{2\!\!+}_{slow}$	OC-5	0.775014	-0.0442015	-0.984453	2.04503
Ca$^{2\!\!+}_{slow}$	OC-5	0.741971	0.171718	-0.905943	1.95782
Ca$^{2\!\!+}_{slow}$	OC-3	1.53469	-0.836282	-0.589436	0.96068
Ca$^{2\!\!+}_{slow}$	OC-3	1.18649	-0.139823	-0.569178	1.58059
Ca$^{2\!\!+}_{slow}$	OC-3	1.39912	-0.478601	-0.423262	1.09629
Ca$^{2\!\!+}_{slow}$	OC-3	1.69962	-1.23582	-0.618997	0.437062
Ca$^{2\!\!+}_{slow}$	OC-3	1.76266	-1.43357	-0.632557	0.153254
Ca$^{2\!\!+}_{slow}$	OC-3	1.69982	-1.62105	-0.571466	0.232917
Ca$^{2\!\!+}_{slow}$	OC-3	1.6562	-0.842815	-0.531605	0.633061
Ca$^{2\!\!+}_{slow}$	OC-5	0.89958	0.14522	-1.29388	2.42843
Ca$^{2\!\!+}_{slow}$	OC-3	1.70215	-1.63491	-0.644916	-0.0651292
Ca$^{2\!\!+}_{slow}$	OC-5	0.767585	0.523722	-0.745931	1.85019
Ca$^{2\!\!+}_{slow}$	OC-5	0.743698	0.454968	-0.789073	2.0539
Ca$^{2\!\!+}_{slow}$	OC-5	0.99343	0.409301	-0.578343	1.61739
Ca$^{2\!\!+}_{slow}$	OC-3	1.46543	-0.419531	-0.446019	0.867734
Ca$^{2\!\!+}_{slow}$	OC-3	1.18888	-0.0126912	-0.475661	1.17526
Ca$^{2\!\!+}_{slow}$	OC-3	1.80471	-1.86796	-0.574971	-0.308527
Ca$^{2\!\!+}_{slow}$	OC-3	1.72407	-1.23723	-0.46945	0.112199
Ca$^{2\!\!+}_{slow}$	OC-5	0.675633	0.38715	-1.09403	2.11447
Ca$^{2\!\!+}_{slow}$	OC-3	1.74169	-1.45314	-0.566826	-0.205365
Ca$^{2\!\!+}_{slow}$	OC-3	1.77731	-1.33029	-0.451567	-0.155754
Ca$^{2\!\!+}_{slow}$	OC-5	0.615461	0.406321	-0.90473	1.96216
Ca$^{2\!\!+}_{slow}$	OC-3	1.44261	-0.384725	-0.307263	0.51154
Ca$^{2\!\!+}_{slow}$	OC-3	1.60354	-0.82439	-0.313053	0.181645
Ca$^{2\!\!+}_{slow}$	OC-5	0.680053	0.627339	-0.806725	1.9432
Ca$^{2\!\!+}_{slow}$	OC-5	0.728684	0.647406	-0.562293	1.71058
Ca$^{2\!\!+}_{slow}$	OC-3	1.20262	0.0981709	-0.335645	0.942918
Ca$^{2\!\!+}_{slow}$	OC-5	0.965362	0.490375	-0.460171	1.26569
Ca$^{2\!\!+}_{slow}$	OC-3	1.72401	-1.70506	-0.42043	-0.574225
Ca$^{2\!\!+}_{slow}$	OC-3	1.76736	-1.95347	-0.552777	-0.830113
Ca$^{2\!\!+}_{slow}$	OC-3	1.63595	-1.07868	-0.253424	-0.192465
Ca$^{2\!\!+}_{slow}$	OC-5	0.644456	0.573479	-1.05622	1.963
Ca$^{2\!\!+}_{slow}$	OC-3	1.73392	-1.34132	-0.296452	-0.546745
Ca$^{2\!\!+}_{slow}$	OC-3	1.39396	-0.297696	-0.0780735	0.194211
Ca$^{2\!\!+}_{slow}$	OC-5	0.584087	0.645799	-0.843388	1.92418
Ca$^{2\!\!+}_{slow}$	OC-3	1.77009	-1.72509	-0.229462	-1.11073
Ca$^{2\!\!+}_{slow}$	OC-3	1.17137	0.242799	-0.13459	0.514688
Ca$^{2\!\!+}_{slow}$	OC-5	0.608243	0.854347	-0.741208	1.66923
Ca$^{2\!\!+}_{slow}$	OC-5	0.89977	0.684932	-0.266358	0.968068
Ca$^{2\!\!+}_{slow}$	OC-5	0.692411	0.847158	-0.5274	1.45799
Ca$^{2\!\!+}_{slow}$	OC-3	1.68409	-1.20388	-0.149047	-0.461189
Ca$^{2\!\!+}_{slow}$	OC-3	1.83344	-1.74995	-0.234958	-1.36611
Ca$^{2\!\!+}_{slow}$	OC-3	1.51211	-0.471593	-0.144029	-0.0489326
Ca$^{2\!\!+}_{slow}$	OC-3	1.73777	-1.3633	-0.186825	-0.909887
Ca$^{2\!\!+}_{slow}$	OC-5	0.399067	0.577215	-0.914886	2.07416
Ca$^{2\!\!+}_{slow}$	OC-3	1.56417	-0.631954	-0.0962685	-0.322138
Ca$^{2\!\!+}_{slow}$	OC-3	1.60844	-1.02335	-0.0268862	-0.832801
Ca$^{2\!\!+}_{slow}$	OC-3	1.16978	0.235034	0.045526	0.170678
Ca$^{2\!\!+}_{slow}$	OC-5	0.41371	0.789643	-0.891056	1.63856
Ca$^{2\!\!+}_{slow}$	OC-5	0.812925	0.71716	-0.0255291	0.533264
Ca$^{2\!\!+}_{slow}$	OC-5	0.427524	0.925372	-0.666172	1.47551
Ca$^{2\!\!+}_{slow}$	OC-3	1.75823	-1.4492	-0.0603972	-1.18289
Ca$^{2\!\!+}_{slow}$	OC-5	0.581855	0.964294	-0.313411	0.976651
Ca$^{2\!\!+}_{slow}$	OC-3	1.73011	-1.59627	0.17048	-1.53224
Ca$^{2\!\!+}_{slow}$	OC-3	1.34698	-0.0834137	0.0050312	-0.0661994
Ca$^{2\!\!+}_{slow}$	OC-3	1.61577	-1.10767	0.123123	-1.22895
Ca$^{2\!\!+}_{slow}$	OC-3	1.43781	-0.565721	0.115947	-0.604662
Ca$^{2\!\!+}_{slow}$	OC-1	0.414541	0.893983	-1.11939	1.64183
Ca$^{2\!\!+}_{slow}$	OC-5	1.03277	0.461843	0.130375	0.179843
Ca$^{2\!\!+}_{slow}$	OC-5	0.727234	0.843462	0.0715023	0.472895
Ca$^{2\!\!+}_{slow}$	OC-5	0.283557	1.09114	-0.528576	1.08479
Ca$^{2\!\!+}_{slow}$	OC-5	0.328612	0.979646	-0.960951	1.41642
Ca$^{2\!\!+}_{slow}$	OC-5	0.438691	1.04657	-0.11399	0.636943
Ca$^{2\!\!+}_{slow}$	OC-3	1.43379	-0.635418	0.292986	-0.946711
Ca$^{2\!\!+}_{slow}$	OC-3	1.60177	-1.08475	0.359751	-1.48813
Ca$^{2\!\!+}_{slow}$	OC-3	1.22245	0.0417459	0.187239	-0.347013
Ca$^{2\!\!+}_{slow}$	OC-3	1.66628	-1.27108	0.550943	-1.66777
Ca$^{2\!\!+}_{slow}$	OC-3	1.5518	-0.85387	0.54578	-1.47811
Ca$^{2\!\!+}_{slow}$	OC-3	1.39635	-0.645444	0.518417	-1.32756
Ca$^{2\!\!+}_{slow}$	OC-5	0.984249	0.567565	0.188766	0.00341097
Ca$^{2\!\!+}_{slow}$	OC-4	0.162022	1.21089	-0.421215	0.796169
Ca$^{2\!\!+}_{slow}$	OC-1	0.17436	1.0444	-1.07409	1.39157
Ca$^{2\!\!+}_{slow}$	OC-1	0.118477	1.08976	-0.783134	0.981237
Ca$^{2\!\!+}_{slow}$	OC-3	1.12805	0.0581724	0.465581	-0.715042
Ca$^{2\!\!+}_{slow}$	OC-5	0.66509	0.954719	0.154674	0.256453
Ca$^{2\!\!+}_{slow}$	OC-4	0.352926	1.27794	-0.0932488	0.527317
Ca$^{2\!\!+}_{slow}$	OC-3	1.16886	-0.202091	0.644857	-1.08708
Ca$^{2\!\!+}_{slow}$	OC-3	1.38748	-0.541547	0.864687	-1.56958
Ca$^{2\!\!+}_{slow}$	OC-3	1.33902	-0.384291	0.839597	-1.5151
Ca$^{2\!\!+}_{slow}$	OC-3	1.28518	-0.36994	0.994786	-1.68719
Ca$^{2\!\!+}_{slow}$	OC-5	0.858374	0.633177	0.450535	-0.309698
Ca$^{2\!\!+}_{slow}$	OC-4	0.560961	1.0135	0.336964	0.0983525
Ca$^{2\!\!+}_{slow}$	OC-3	1.14902	0.086941	0.854585	-1.18559
Ca$^{2\!\!+}_{slow}$	OC-4	-0.0132822	1.24618	-0.351941	0.552835
Ca$^{2\!\!+}_{slow}$	OC-1	0.0331386	1.00158	-0.992299	1.09949
Ca$^{2\!\!+}_{slow}$	OC-1	-0.0316095	1.11984	-0.778059	0.861743
Ca$^{2\!\!+}_{slow}$	OC-4	0.257978	1.25604	0.0753597	0.416621
Ca$^{2\!\!+}_{slow}$	OC-3	0.930226	0.426922	0.774324	-0.815878
Ca$^{2\!\!+}_{slow}$	OC-5	0.694976	0.782738	0.688562	-0.445862
Ca$^{2\!\!+}_{slow}$	OC-3	1.05255	-0.0178069	1.21136	-1.57426
Ca$^{2\!\!+}_{slow}$	OC-6	0.912332	0.271099	1.46573	-1.56688
Ca$^{2\!\!+}_{slow}$	OC-4	-0.0182782	1.32519	-0.193472	0.528821
Ca$^{2\!\!+}_{slow}$	OC-3	0.86578	0.372686	1.36152	-1.35906
Ca$^{2\!\!+}_{slow}$	OC-4	0.405907	1.27235	0.521852	0.0958935
Ca$^{2\!\!+}_{slow}$	OC-4	0.251956	1.32019	0.309862	0.318537
Ca$^{2\!\!+}_{slow}$	OC-1	-0.0886835	1.0014	-1.24393	0.911379
Ca$^{2\!\!+}_{slow}$	OC-5	0.707805	0.696883	1.20989	-1.00118
Ca$^{2\!\!+}_{slow}$	OC-4	-0.150234	1.14731	-0.729322	0.521562
Ca$^{2\!\!+}_{slow}$	OC-1	-0.170039	0.98398	-1.04391	0.659972
Ca$^{2\!\!+}_{slow}$	OC-6	0.854715	0.224337	1.64464	-1.33114
Ca$^{2\!\!+}_{slow}$	OC-4	0.553359	1.05056	0.990868	-0.528045
Ca$^{2\!\!+}_{slow}$	OC-4	0.0152163	1.4637	-0.0269974	0.492044
Ca$^{2\!\!+}_{slow}$	OC-6	0.653668	0.600777	1.6672	-1.46971
Ca$^{2\!\!+}_{slow}$	OC-4	0.354118	1.35126	0.737118	-0.0490484
Ca$^{2\!\!+}_{slow}$	OC-6	0.508203	0.887987	1.60939	-1.19065
Ca$^{2\!\!+}_{slow}$	OC-4	-0.233066	1.34575	-0.495781	0.341056
Ca$^{2\!\!+}_{slow}$	OC-6	0.450237	1.02293	1.46745	-0.982753
Ca$^{2\!\!+}_{slow}$	OC-4	0.0339226	1.61075	0.267419	0.45401
Ca$^{2\!\!+}_{slow}$	OC-1	-0.216393	0.961338	-1.30055	0.584355
Ca$^{2\!\!+}_{slow}$	OC-4	0.367092	1.24263	1.21272	-0.604317
Ca$^{2\!\!+}_{slow}$	OC-1	-0.393448	1.0041	-0.958284	0.125254
Ca$^{2\!\!+}_{slow}$	OC-6	0.495974	0.70249	1.66804	-1.27152
Ca$^{2\!\!+}_{slow}$	OC-4	0.0608334	1.62401	0.538349	0.292925
Ca$^{2\!\!+}_{slow}$	OC-4	0.16806	1.43741	0.978264	-0.19972
Ca$^{2\!\!+}_{slow}$	OC-6	0.476953	0.582038	1.45974	-0.949156
Ca$^{2\!\!+}_{slow}$	OC-4	-0.269824	1.53941	-0.11015	0.43316
Ca$^{2\!\!+}_{slow}$	OC-6	0.227279	0.942301	1.72114	-1.1353
Ca$^{2\!\!+}_{slow}$	OC-1	-0.414692	0.811391	-1.32205	0.115996
Ca$^{2\!\!+}_{slow}$	OC-4	-0.0566493	1.59074	0.708568	0.236961
Ca$^{2\!\!+}_{slow}$	OC-4	-0.457977	1.19731	-0.715381	0.0874126
Ca$^{2\!\!+}_{slow}$	OC-6	0.0543599	1.34938	1.43788	-0.682583
Ca$^{2\!\!+}_{slow}$	OC-6	0.081625	1.24076	1.66369	-0.877857
Ca$^{2\!\!+}_{slow}$	OC-4	-0.20262	1.62939	0.272004	0.459184
Ca$^{2\!\!+}_{slow}$	OC-4	0.0536604	1.48029	1.15763	-0.312893
Ca$^{2\!\!+}_{slow}$	OC-1	-0.284426	0.986025	-1.46368	0.343811
Ca$^{2\!\!+}_{slow}$	OC-6	0.137017	0.859787	1.63517	-0.897567
Ca$^{2\!\!+}_{slow}$	OC-1	-0.524446	0.894633	-1.19405	-0.154491
Ca$^{2\!\!+}_{slow}$	OC-4	-0.232897	1.61487	0.479097	0.31287
Ca$^{2\!\!+}_{slow}$	OC-6	0.191864	0.731611	1.48788	-0.588206
Ca$^{2\!\!+}_{slow}$	OC-4	-0.324016	1.57356	-0.0698413	0.398079
Ca$^{2\!\!+}_{slow}$	OC-4	-0.506445	1.32648	-0.482455	0.154617
Ca$^{2\!\!+}_{slow}$	OC-4	-0.155983	1.52637	0.87954	0.0260236
Ca$^{2\!\!+}_{slow}$	OC-6	-0.117885	1.02658	1.73734	-0.778154
Ca$^{2\!\!+}_{slow}$	OC-1	-0.410362	0.903426	-1.52791	-0.00133261
Ca$^{2\!\!+}_{slow}$	OC-6	-0.233788	1.3256	1.49706	-0.425401
Ca$^{2\!\!+}_{slow}$	OC-4	-0.209277	1.39156	1.2154	-0.192186
Ca$^{2\!\!+}_{slow}$	OC-7	-0.603186	1.04162	-1.13006	-0.322302
Ca$^{2\!\!+}_{slow}$	OC-6	-0.146217	0.893448	1.6179	-0.58256
Ca$^{2\!\!+}_{slow}$	OC-4	-0.39974	1.50946	0.178632	0.291372
Ca$^{2\!\!+}_{slow}$	OC-4	-0.30445	1.4777	0.678872	0.237353
Ca$^{2\!\!+}_{slow}$	OC-6	-0.319924	1.12366	1.63197	-0.470528
Ca$^{2\!\!+}_{slow}$	OC-7	-0.566039	0.890114	-1.43924	-0.48564
Ca$^{2\!\!+}_{slow}$	OC-6	-0.177827	0.643814	1.49463	-0.344208
Ca$^{2\!\!+}_{slow}$	OC-6	-0.15444	0.751455	1.08753	0.179201
Ca$^{2\!\!+}_{slow}$	OC-4	-0.548336	1.32654	-0.273051	0.134088
Ca$^{2\!\!+}_{slow}$	OC-4	-0.426187	1.40377	0.306829	0.226985
Ca$^{2\!\!+}_{slow}$	OC-7	-0.682511	1.11953	-0.870925	-0.345217
Ca$^{2\!\!+}_{slow}$	OC-6	-0.386699	0.814512	1.58733	-0.296736
Ca$^{2\!\!+}_{slow}$	OC-4	-0.388823	1.24386	0.833506	0.0907344
Ca$^{2\!\!+}_{slow}$	OC-6	-0.478679	0.9822	1.50705	-0.226564
Ca$^{2\!\!+}_{slow}$	OC-4	-0.466762	1.0918	1.22355	-0.0965705
Ca$^{2\!\!+}_{slow}$	OC-7	-0.529477	0.781655	-1.65468	-0.353414
Ca$^{2\!\!+}_{slow}$	OC-7	-0.773012	0.766292	-1.38757	-0.877952
Ca$^{2\!\!+}_{slow}$	OC-6	-0.438157	0.48764	1.46912	-0.0633447
Ca$^{2\!\!+}_{slow}$	OC-4	-0.51414	1.17592	0.516153	0.128158
Ca$^{2\!\!+}_{slow}$	OC-4	-0.623525	1.17194	-0.199702	-0.0333901
Ca$^{2\!\!+}_{slow}$	OC-7	-0.758605	0.611663	-1.61554	-0.854592
Ca$^{2\!\!+}_{slow}$	OC-6	-0.364324	0.41447	1.27478	0.338587
Ca$^{2\!\!+}_{slow}$	OC-6	-0.591426	0.648054	1.4191	0.0677314
Ca$^{2\!\!+}_{slow}$	OC-7	-0.749157	0.961014	-0.882935	-0.505733
Ca$^{2\!\!+}_{slow}$	OC-6	-0.555853	0.268139	1.1092	0.657327
Ca$^{2\!\!+}_{slow}$	OC-7	-0.877869	0.730832	-1.33939	-1.12484
Ca$^{2\!\!+}_{slow}$	OC-4	-0.626321	0.963761	0.0315814	0.057631
Ca$^{2\!\!+}_{slow}$	OC-2	-0.644588	0.322059	1.42004	0.17006
Ca$^{2\!\!+}_{slow}$	OC-4	-0.642752	0.73356	0.893016	0.223094
Ca$^{2\!\!+}_{slow}$	OC-2	-0.641887	0.622408	1.2106	0.125367
Ca$^{2\!\!+}_{slow}$	OC-7	-0.655459	0.602624	-1.87561	-0.796999
Ca$^{2\!\!+}_{slow}$	OC-4	-0.711644	0.740508	0.521895	0.0862211
Ca$^{2\!\!+}_{slow}$	OC-7	-0.768405	0.594903	-1.72168	-1.24786
Ca$^{2\!\!+}_{slow}$	OC-2	-0.72524	-0.117306	1.41891	0.456082
Ca$^{2\!\!+}_{slow}$	OC-7	-0.850656	0.609468	-0.582952	-0.462023
Ca$^{2\!\!+}_{slow}$	OC-2	-0.82041	-0.031493	1.31746	0.408248
Ca$^{2\!\!+}_{slow}$	OC-2	-0.688706	-0.281952	1.14626	0.765377
Ca$^{2\!\!+}_{slow}$	OC-7	-0.917114	0.554448	-1.25853	-1.05346
Ca$^{2\!\!+}_{slow}$	OC-2	-0.855718	-0.0586759	1.26478	0.41937
Ca$^{2\!\!+}_{slow}$	OC-7	-0.938626	0.376704	-1.67474	-1.47291
Ca$^{2\!\!+}_{slow}$	OC-7	-0.882319	0.309636	-1.9005	-1.48177
Ca$^{2\!\!+}_{slow}$	OC-7	-0.845557	0.435076	-0.138205	-0.161899
Ca$^{2\!\!+}_{slow}$	OC-7	-0.762141	0.43718	-1.99872	-0.919109
Ca$^{2\!\!+}_{slow}$	OC-2	-0.887015	-0.0204697	1.01095	0.462364
Ca$^{2\!\!+}_{slow}$	OC-2	-0.873945	0.106835	0.688347	0.364528
Ca$^{2\!\!+}_{slow}$	OC-2	-0.865469	-0.444715	1.23789	0.614226
Ca$^{2\!\!+}_{slow}$	OC-2	-0.895843	0.192167	0.280014	0.0913912
Ca$^{2\!\!+}_{slow}$	OC-2	-0.843161	-0.706192	1.10707	0.95518
Ca$^{2\!\!+}_{slow}$	OC-7	-0.982529	0.124555	-1.9026	-1.69543
Ca$^{2\!\!+}_{slow}$	OC-7	-1.00261	0.272899	-1.18045	-1.05467
Ca$^{2\!\!+}_{slow}$	OC-7	-1.06199	0.164803	-1.5697	-1.65083
Ca$^{2\!\!+}_{slow}$	OC-7	-0.98309	0.157366	-0.641682	-0.579742
Ca$^{2\!\!+}_{slow}$	OC-2	-1.02392	-0.613173	1.236	0.642759
Ca$^{2\!\!+}_{slow}$	OC-7	-0.82936	0.253064	-2.09341	-1.40089
Ca$^{2\!\!+}_{slow}$	OC-2	-0.884361	-0.902254	1.06095	0.979729
Ca$^{2\!\!+}_{slow}$	OC-2	-1.0728	-0.651278	1.11894	0.66921
Ca$^{2\!\!+}_{slow}$	OC-2	-1.01742	-0.0648644	-0.114832	-0.118535
Ca$^{2\!\!+}_{slow}$	OC-2	-1.07959	-0.977068	1.23189	0.84494
Ca$^{2\!\!+}_{slow}$	OC-2	-1.03387	-0.511582	0.841907	0.62019
Ca$^{2\!\!+}_{slow}$	OC-2	-0.981075	-0.245232	0.352486	0.358936
Ca$^{2\!\!+}_{slow}$	OC-2	-0.971042	-1.01209	1.10772	0.926192
Ca$^{2\!\!+}_{slow}$	OC-7	-1.06215	-0.0343121	-1.8139	-1.83556
Ca$^{2\!\!+}_{slow}$	OC-7	-1.09976	-0.0147121	-1.51578	-1.60714
Ca$^{2\!\!+}_{slow}$	OC-2	-0.911285	-1.20611	0.996071	1.09138
Ca$^{2\!\!+}_{slow}$	OC-7	-0.950921	-0.0228143	-1.96847	-1.56061
Ca$^{2\!\!+}_{slow}$	OC-7	-1.09447	-0.0811423	-1.09841	-1.09295
Ca$^{2\!\!+}_{slow}$	OC-7	-0.906305	0.0350274	-2.08256	-1.45795
Ca$^{2\!\!+}_{slow}$	OC-7	-1.0978	-0.291414	-0.547462	-0.461557
Ca$^{2\!\!+}_{slow}$	OC-2	-1.09275	-1.04853	1.0324	0.876498
Ca$^{2\!\!+}_{slow}$	OC-2	-1.08621	-0.442348	-0.0263847	0.035621
Ca$^{2\!\!+}_{slow}$	OC-2	-1.10355	-0.899573	0.901646	0.803729
Ca$^{2\!\!+}_{slow}$	OC-2	-1.11795	-0.719332	0.608063	0.566355
Ca$^{2\!\!+}_{slow}$	OC-2	-1.09146	-1.29938	1.18944	1.35277
Ca$^{2\!\!+}_{slow}$	OC-2	-0.979735	-1.26672	0.965837	1.1317
Ca$^{2\!\!+}_{slow}$	OC-7	-1.15997	-0.230694	-1.73076	-1.89976
Ca$^{2\!\!+}_{slow}$	OC-7	-1.08861	-0.404425	-1.9577	-1.8589
Ca$^{2\!\!+}_{slow}$	OC-2	-1.04284	-1.42834	1.07352	1.23878
Ca$^{2\!\!+}_{slow}$	OC-7	-1.05445	-0.367617	-1.92392	-1.57269
Ca$^{2\!\!+}_{slow}$	OC-7	-1.20105	-0.354339	-1.4873	-1.66691
Ca$^{2\!\!+}_{slow}$	OC-7	-1.14553	-0.403081	-1.02883	-0.985004
Ca$^{2\!\!+}_{slow}$	OC-2	-1.11525	-1.43083	0.925623	1.09272
Ca$^{2\!\!+}_{slow}$	OC-2	-1.10692	-0.628027	0.114793	0.20856
Ca$^{2\!\!+}_{slow}$	OC-7	-1.12064	-0.474675	-0.513143	-0.351811
Ca$^{2\!\!+}_{slow}$	OC-2	-1.08477	-1.23942	0.815823	0.966844
Ca$^{2\!\!+}_{slow}$	OC-2	-1.14282	-1.10785	0.707092	0.85042
Ca$^{2\!\!+}_{slow}$	OC-2	-1.05313	-1.57675	1.02483	1.11606
Ca$^{2\!\!+}_{slow}$	OC-2	-1.1284	-1.51269	0.997252	1.24381
Ca$^{2\!\!+}_{slow}$	OC-2	-1.16116	-0.972442	0.422496	0.633388
Ca$^{2\!\!+}_{slow}$	OC-7	-0.90371	-0.417481	-1.80773	-1.32181
Ca$^{2\!\!+}_{slow}$	OC-7	-1.21234	-0.608382	-1.60706	-1.8293
Ca$^{2\!\!+}_{slow}$	OC-7	-1.15783	-0.710278	-1.8328	-1.62726
Ca$^{2\!\!+}_{slow}$	OC-7	-1.18042	-0.703368	-0.869168	-0.693086
Ca$^{2\!\!+}_{slow}$	OC-7	-1.23555	-0.635395	-1.37188	-1.43141
Ca$^{2\!\!+}_{slow}$	OC-2	-1.17123	-0.781054	-0.224051	0.0166224
Ca$^{2\!\!+}_{slow}$	OC-2	-1.01533	-1.59328	0.907597	1.29678
Ca$^{2\!\!+}_{slow}$	OC-7	-0.963784	-0.564485	-1.87731	-1.04592
Ca$^{2\!\!+}_{slow}$	OC-2	-1.1643	-1.41826	0.817621	1.17273
Ca$^{2\!\!+}_{slow}$	OC-2	-1.11941	-1.32243	0.620616	1.08362
Ca$^{2\!\!+}_{slow}$	OC-2	-1.20171	-1.35904	0.586937	0.78586
Ca$^{2\!\!+}_{slow}$	OC-7	-1.10572	-0.687749	-1.66217	-1.3886
Ca$^{2\!\!+}_{slow}$	OC-2	-1.12351	-1.58463	0.899085	1.21412
Ca$^{2\!\!+}_{slow}$	OC-2	-1.1543	-1.14135	0.189917	0.636212
Ca$^{2\!\!+}_{slow}$	OC-7	-1.05647	-0.882598	-1.48385	-1.28446
Ca$^{2\!\!+}_{slow}$	OC-7	-1.12254	-0.923773	-0.627244	-0.132528
Ca$^{2\!\!+}_{slow}$	OC-7	-1.18668	-0.884476	-1.06571	-0.789518
Ca$^{2\!\!+}_{slow}$	OC-2	-1.11304	-1.01081	-0.210852	0.405048
Ca$^{2\!\!+}_{slow}$	OC-7	-1.07879	-0.802185	-1.40488	-1.28692
Ca$^{2\!\!+}_{slow}$	OC-2	-1.08276	-1.63031	0.720085	1.47278
Ca$^{2\!\!+}_{slow}$	OC-2	-1.16937	-1.56287	0.730045	1.17235
Ca$^{2\!\!+}_{slow}$	OC-2	-1.14117	-1.64033	0.76511	1.1278
Ca$^{2\!\!+}_{slow}$	OC-2	-1.09216	-1.31212	0.429337	0.998043
Ca$^{2\!\!+}_{slow}$	OC-2	-1.05367	-1.25259	0.119667	0.763918
Ca$^{2\!\!+}_{slow}$	OC-2	-1.1116	-1.56718	0.67464	1.29317
Ca$^{2\!\!+}_{slow}$	OC-7	-1.11063	-1.05877	-0.850364	-0.206946
Ca$^{2\!\!+}_{slow}$	OC-7	-1.06863	-1.20968	-0.937855	-0.863233
Ca$^{2\!\!+}_{slow}$	OC-2	-1.05908	-1.1108	-0.463274	0.47918
Ca$^{2\!\!+}_{slow}$	OC-2	-1.10487	-1.54723	0.513294	1.21841
Ca$^{2\!\!+}_{slow}$	OC-2	-1.02825	-1.65761	0.546956	1.20788
Ca$^{2\!\!+}_{slow}$	OC-2	-1.05131	-1.42843	0.253247	1.07197
Ca$^{2\!\!+}_{slow}$	OC-2	-1.03146	-1.41684	-0.0420468	0.79329
Ca$^{2\!\!+}_{slow}$	OC-2	-1.16498	-1.57876	0.669709	1.3488
Ca$^{2\!\!+}_{slow}$	OC-7	-1.13517	-1.27473	-0.292959	-0.376764
Ca$^{2\!\!+}_{slow}$	OC-2	-1.05925	-1.54828	0.279597	1.25362
Ca$^{2\!\!+}_{slow}$	OC-2	-0.77213	-1.50249	0.178737	1.01807
Ca$^{2\!\!+}_{fast}$	OC-5	0.818085	-0.295544	-1.2168	1.85141
Ca$^{2\!\!+}_{fast}$	OC-3	1.28861	-0.192503	-1.6181	0.491813
Ca$^{2\!\!+}_{fast}$	OC-5	0.502356	-0.29765	-1.673	2.47286
Ca$^{2\!\!+}_{fast}$	OC-3	1.09499	-0.245615	-0.910374	0.78558
Ca$^{2\!\!+}_{fast}$	OC-3	1.18231	-0.210941	-1.23189	0.438144
Ca$^{2\!\!+}_{fast}$	OC-3	1.09325	-0.106345	-1.9925	0.160009
Ca$^{2\!\!+}_{fast}$	OC-3	1.24965	-0.117781	-1.85481	0.0256399
Ca$^{2\!\!+}_{fast}$	OC-3	1.3747	-0.164857	-1.54308	-0.272486
Ca$^{2\!\!+}_{fast}$	OC-5	0.858596	-0.278918	-0.622516	1.10017
Ca$^{2\!\!+}_{fast}$	OC-5	0.732417	-0.417195	-1.03323	2.00604
Ca$^{2\!\!+}_{fast}$	OC-3	1.37918	-0.159914	-1.11569	-0.223363
Ca$^{2\!\!+}_{fast}$	OC-3	1.10929	-0.234418	-0.544454	0.534922
Ca$^{2\!\!+}_{fast}$	OC-3	1.23632	-0.214708	-0.962635	0.348959
Ca$^{2\!\!+}_{fast}$	OC-3	1.48276	-0.0993216	-1.43186	-0.778818
Ca$^{2\!\!+}_{fast}$	OC-3	1.4405	-0.106834	-1.65889	-0.694984
Ca$^{2\!\!+}_{fast}$	OC-3	1.29882	-0.0730066	-1.76491	-0.593119
Ca$^{2\!\!+}_{fast}$	OC-3	1.5301	-0.106334	-1.15049	-0.760609
Ca$^{2\!\!+}_{fast}$	OC-3	1.31187	-0.0836682	-1.70978	-0.7061
Ca$^{2\!\!+}_{fast}$	OC-5	0.754269	-0.439702	-0.511753	1.61812
Ca$^{2\!\!+}_{fast}$	OC-5	0.536024	-0.407901	-1.12841	2.41035
Ca$^{2\!\!+}_{fast}$	OC-5	0.978749	-0.297365	-0.225812	0.855874
Ca$^{2\!\!+}_{fast}$	OC-3	1.42564	-0.14377	-0.791784	-0.384241
Ca$^{2\!\!+}_{fast}$	OC-3	1.23246	-0.221532	-0.308497	0.205835
Ca$^{2\!\!+}_{fast}$	OC-3	1.18708	-0.0387604	-1.88288	-0.258743
Ca$^{2\!\!+}_{fast}$	OC-3	1.53793	-0.0528158	-1.29794	-1.08652
Ca$^{2\!\!+}_{fast}$	OC-3	1.40485	-0.0206614	-1.51196	-1.06798
Ca$^{2\!\!+}_{fast}$	OC-3	1.52002	0.0118597	-1.32632	-1.35174
Ca$^{2\!\!+}_{fast}$	OC-6	0.389078	-0.375064	-1.26972	2.48041
Ca$^{2\!\!+}_{fast}$	OC-3	1.45472	-0.101766	-0.644367	-0.593823
Ca$^{2\!\!+}_{fast}$	OC-3	1.55122	-0.0582521	-0.919016	-1.07987
Ca$^{2\!\!+}_{fast}$	OC-5	0.523669	-0.446715	-0.680283	2.05416
Ca$^{2\!\!+}_{fast}$	OC-5	0.762281	-0.436452	0.0345823	1.3468
Ca$^{2\!\!+}_{fast}$	OC-3	1.30311	-0.162033	-0.186322	-0.0920202
Ca$^{2\!\!+}_{fast}$	OC-5	1.03459	-0.267414	0.114047	0.604199
Ca$^{2\!\!+}_{fast}$	OC-3	1.44048	-0.0702773	-1.38402	-1.1664
Ca$^{2\!\!+}_{fast}$	OC-3	1.38009	-0.0669303	-1.62155	-0.91913
Ca$^{2\!\!+}_{fast}$	OC-3	1.53516	0.00320787	-0.96558	-1.39745
Ca$^{2\!\!+}_{fast}$	OC-5	0.429336	-0.633616	-1.05722	2.79655
Ca$^{2\!\!+}_{fast}$	OC-3	1.49607	0.00636407	-1.1105	-1.46246
Ca$^{2\!\!+}_{fast}$	OC-3	1.44554	-0.0323202	-0.548659	-0.805692
Ca$^{2\!\!+}_{fast}$	OC-1	0.377307	-0.56974	-0.84007	2.4241
Ca$^{2\!\!+}_{fast}$	OC-3	1.47629	0.00257173	-1.24741	-1.54277
Ca$^{2\!\!+}_{fast}$	OC-3	1.2856	-0.0943861	-0.0487956	-0.221273
Ca$^{2\!\!+}_{fast}$	OC-5	0.541688	-0.584716	-0.0278235	1.7658
Ca$^{2\!\!+}_{fast}$	OC-5	1.00712	-0.221467	0.272751	0.565455
Ca$^{2\!\!+}_{fast}$	OC-5	0.74525	-0.410222	0.290171	1.13719
Ca$^{2\!\!+}_{fast}$	OC-3	1.52511	0.000704109	-0.862795	-1.51393
Ca$^{2\!\!+}_{fast}$	OC-3	1.53558	-0.0386031	-1.36097	-1.50043
Ca$^{2\!\!+}_{fast}$	OC-3	1.50365	-0.0109444	-0.488279	-1.18506
Ca$^{2\!\!+}_{fast}$	OC-3	1.52381	0.025101	-1.02845	-1.72898
Ca$^{2\!\!+}_{fast}$	OC-1	0.335035	-0.665618	-0.82459	2.47347
Ca$^{2\!\!+}_{fast}$	OC-3	1.48377	-0.0238443	-0.411483	-1.4726
Ca$^{2\!\!+}_{fast}$	OC-3	1.51024	0.0136487	-0.695806	-1.67757
Ca$^{2\!\!+}_{fast}$	OC-3	1.33096	-0.0796226	0.0499073	-0.596613
Ca$^{2\!\!+}_{fast}$	OC-5	0.361076	-0.782248	-0.145511	2.20293
Ca$^{2\!\!+}_{fast}$	OC-5	1.05811	-0.21292	0.483585	0.245563
Ca$^{2\!\!+}_{fast}$	OC-5	0.475655	-0.65024	0.424027	1.61308
Ca$^{2\!\!+}_{fast}$	OC-3	1.55753	0.0826341	-1.09356	-1.84946
Ca$^{2\!\!+}_{fast}$	OC-5	0.741787	-0.41223	0.690631	0.849904
Ca$^{2\!\!+}_{fast}$	OC-3	1.54664	0.142785	-0.95932	-1.69961
Ca$^{2\!\!+}_{fast}$	OC-3	1.38421	-0.0646869	-0.0106534	-1.0426
Ca$^{2\!\!+}_{fast}$	OC-3	1.52678	0.0924311	-0.658441	-1.90192
Ca$^{2\!\!+}_{fast}$	OC-3	1.43435	-0.0142232	-0.250106	-1.56525
Ca$^{2\!\!+}_{fast}$	OC-1	0.221313	-0.848785	-0.571255	2.53993
Ca$^{2\!\!+}_{fast}$	OC-3	1.21137	-0.122298	0.379794	-0.5614
Ca$^{2\!\!+}_{fast}$	OC-5	0.99813	-0.195269	0.693344	-0.014126
Ca$^{2\!\!+}_{fast}$	OC-6	0.345716	-0.568465	0.676102	1.24377
Ca$^{2\!\!+}_{fast}$	OC-6	0.178697	-0.811827	0.123407	1.92382
Ca$^{2\!\!+}_{fast}$	OC-6	0.691703	-0.386663	0.907475	0.663445
Ca$^{2\!\!+}_{fast}$	OC-3	1.432	0.0205807	-0.251644	-1.65463
Ca$^{2\!\!+}_{fast}$	OC-3	1.52035	0.154479	-0.545527	-1.81542
Ca$^{2\!\!+}_{fast}$	OC-3	1.32701	-0.0645307	0.246381	-1.2949
Ca$^{2\!\!+}_{fast}$	OC-3	1.4575	0.159833	-0.527734	-1.06888
Ca$^{2\!\!+}_{fast}$	OC-3	1.42064	0.249895	-0.394488	-1.4457
Ca$^{2\!\!+}_{fast}$	OC-3	1.44787	0.122177	-0.0866952	-1.70673
Ca$^{2\!\!+}_{fast}$	OC-6	1.14408	-0.114122	0.647399	-0.886614
Ca$^{2\!\!+}_{fast}$	OC-4	0.266309	-0.591889	1.01027	0.899837
Ca$^{2\!\!+}_{fast}$	OC-1	-0.00988148	-0.983998	-0.0854326	2.02178
Ca$^{2\!\!+}_{fast}$	OC-1	-0.00286119	-0.934137	0.509537	1.59603
Ca$^{2\!\!+}_{fast}$	OC-3	1.23337	-0.0112054	0.428537	-1.43207
Ca$^{2\!\!+}_{fast}$	OC-6	0.914477	-0.204414	0.912079	-0.335541
Ca$^{2\!\!+}_{fast}$	OC-6	0.593083	-0.358312	1.13326	0.230667
Ca$^{2\!\!+}_{fast}$	OC-3	1.31909	0.054502	0.254714	-1.49668
Ca$^{2\!\!+}_{fast}$	OC-3	1.2564	0.249735	-0.0711798	-0.688811
Ca$^{2\!\!+}_{fast}$	OC-3	1.34966	0.236155	0.0814441	-1.24004
Ca$^{2\!\!+}_{fast}$	OC-3	1.26943	0.234449	0.0395121	-0.829486
Ca$^{2\!\!+}_{fast}$	OC-6	1.03329	-0.0924352	0.868726	-1.06889
Ca$^{2\!\!+}_{fast}$	OC-6	0.879159	-0.196849	1.08458	-0.692209
Ca$^{2\!\!+}_{fast}$	OC-3	1.26606	0.172384	0.427908	-1.24689
Ca$^{2\!\!+}_{fast}$	OC-4	0.195662	-0.636983	1.13828	0.658406
Ca$^{2\!\!+}_{fast}$	OC-1	-0.209882	-1.13698	0.260764	1.574
Ca$^{2\!\!+}_{fast}$	OC-1	-0.0863453	-0.972322	0.931085	1.01315
Ca$^{2\!\!+}_{fast}$	OC-6	0.560555	-0.363624	1.32466	-0.127573
Ca$^{2\!\!+}_{fast}$	OC-6	1.14437	0.0256262	0.800933	-1.17049
Ca$^{2\!\!+}_{fast}$	OC-6	0.978035	-0.0779405	1.00891	-1.02632
Ca$^{2\!\!+}_{fast}$	OC-5	1.05814	0.33802	0.366892	-0.370259
Ca$^{2\!\!+}_{fast}$	OC-5	1.06718	0.333526	0.577503	-0.567091
Ca$^{2\!\!+}_{fast}$	OC-4	0.188749	-0.579681	1.37546	0.159489
Ca$^{2\!\!+}_{fast}$	OC-5	1.0719	0.2662	0.798087	-0.690326
Ca$^{2\!\!+}_{fast}$	OC-6	0.72823	-0.173529	1.30977	-0.713007
Ca$^{2\!\!+}_{fast}$	OC-6	0.577412	-0.278305	1.42127	-0.383659
Ca$^{2\!\!+}_{fast}$	OC-1	-0.40745	-1.23862	0.147896	1.54689
Ca$^{2\!\!+}_{fast}$	OC-6	1.02977	0.176706	1.01756	-0.844822
Ca$^{2\!\!+}_{fast}$	OC-4	-0.203084	-0.861335	1.15378	0.399101
Ca$^{2\!\!+}_{fast}$	OC-1	-0.427796	-1.18418	0.616133	0.841879
Ca$^{2\!\!+}_{fast}$	OC-5	0.889196	0.42484	0.533883	0.131988
Ca$^{2\!\!+}_{fast}$	OC-6	0.907275	0.0284979	1.20971	-0.846992
Ca$^{2\!\!+}_{fast}$	OC-6	0.280116	-0.420787	1.50351	-0.175872
Ca$^{2\!\!+}_{fast}$	OC-5	0.846039	0.427018	0.804003	-0.101849
Ca$^{2\!\!+}_{fast}$	OC-6	0.712908	-0.0764364	1.39202	-0.735314
Ca$^{2\!\!+}_{fast}$	OC-5	0.745978	0.389542	1.04928	-0.149244
Ca$^{2\!\!+}_{fast}$	OC-4	-0.137489	-0.666523	1.37596	0.00856989
Ca$^{2\!\!+}_{fast}$	OC-5	0.775205	0.303798	1.27436	-0.288262
Ca$^{2\!\!+}_{fast}$	OC-6	0.349991	-0.295097	1.60268	-0.339298
Ca$^{2\!\!+}_{fast}$	OC-1	-0.603348	-1.47781	0.300252	1.07682
Ca$^{2\!\!+}_{fast}$	OC-6	0.723838	0.158921	1.43321	-0.437285
Ca$^{2\!\!+}_{fast}$	OC-1	-0.549417	-1.09756	0.940464	0.262035
Ca$^{2\!\!+}_{fast}$	OC-5	0.650473	0.479753	0.916738	0.0549858
Ca$^{2\!\!+}_{fast}$	OC-6	0.429217	-0.172949	1.59319	-0.460738
Ca$^{2\!\!+}_{fast}$	OC-6	0.628006	0.00268568	1.53252	-0.506991
Ca$^{2\!\!+}_{fast}$	OC-5	0.643721	0.424494	0.807099	0.642445
Ca$^{2\!\!+}_{fast}$	OC-4	0.0071148	-0.521509	1.54308	-0.135092
Ca$^{2\!\!+}_{fast}$	OC-5	0.562662	0.495113	1.17795	0.0670539
Ca$^{2\!\!+}_{fast}$	OC-1	-0.798863	-1.58952	0.411147	0.656935
Ca$^{2\!\!+}_{fast}$	OC-6	0.361724	-0.119685	1.6678	-0.362011
Ca$^{2\!\!+}_{fast}$	OC-4	-0.378827	-0.935132	1.2494	0.0288627
Ca$^{2\!\!+}_{fast}$	OC-4	0.460646	0.319357	1.52111	-0.0763093
Ca$^{2\!\!+}_{fast}$	OC-4	0.484689	0.432175	1.42516	0.0577536
Ca$^{2\!\!+}_{fast}$	OC-6	0.131923	-0.309341	1.60376	-0.251812
Ca$^{2\!\!+}_{fast}$	OC-6	0.451166	0.165527	1.60883	-0.254093
Ca$^{2\!\!+}_{fast}$	OC-1	-0.823056	-1.30537	-0.289225	0.725649
Ca$^{2\!\!+}_{fast}$	OC-5	0.463321	0.524341	1.22407	0.171668
Ca$^{2\!\!+}_{fast}$	OC-1	-0.723411	-1.43262	0.760714	0.226261
Ca$^{2\!\!+}_{fast}$	OC-6	0.135035	-0.239056	1.67768	-0.264654
Ca$^{2\!\!+}_{fast}$	OC-5	0.431245	0.433935	1.08431	0.511315
Ca$^{2\!\!+}_{fast}$	OC-4	-0.0782367	-0.473043	1.56791	-0.183625
Ca$^{2\!\!+}_{fast}$	OC-4	-0.31505	-0.796337	1.40421	-0.125291
Ca$^{2\!\!+}_{fast}$	OC-4	0.276912	0.0447377	1.71152	-0.226843
Ca$^{2\!\!+}_{fast}$	OC-4	0.339502	0.545244	1.3459	0.209819
Ca$^{2\!\!+}_{fast}$	OC-7	-0.861609	-1.94673	0.274868	0.671816
Ca$^{2\!\!+}_{fast}$	OC-4	0.230321	0.432846	1.53637	0.107883
Ca$^{2\!\!+}_{fast}$	OC-4	0.214619	0.290022	1.63039	-0.0317621
Ca$^{2\!\!+}_{fast}$	OC-1	-0.683884	-1.35637	0.980061	-0.0380946
Ca$^{2\!\!+}_{fast}$	OC-4	0.21054	0.636448	1.30348	0.269874
Ca$^{2\!\!+}_{fast}$	OC-4	-0.116026	-0.373573	1.59552	-0.248572
Ca$^{2\!\!+}_{fast}$	OC-4	0.101992	-0.0920138	1.71085	-0.264353
Ca$^{2\!\!+}_{fast}$	OC-4	0.169495	0.589643	1.46113	0.119262
Ca$^{2\!\!+}_{fast}$	OC-7	-0.917632	-1.83195	0.525897	0.127154
Ca$^{2\!\!+}_{fast}$	OC-4	0.186874	0.573843	1.27724	0.242418
Ca$^{2\!\!+}_{fast}$	OC-4	0.0142573	0.523278	1.04266	0.167803
Ca$^{2\!\!+}_{fast}$	OC-4	-0.354688	-0.644909	1.40774	-0.253525
Ca$^{2\!\!+}_{fast}$	OC-4	-0.14754	-0.279348	1.5888	-0.262942
Ca$^{2\!\!+}_{fast}$	OC-4	-0.620922	-1.07869	1.12997	-0.257808
Ca$^{2\!\!+}_{fast}$	OC-4	0.0120842	0.743001	1.29098	0.175764
Ca$^{2\!\!+}_{fast}$	OC-4	-0.0606333	0.196281	1.61113	-0.133019
Ca$^{2\!\!+}_{fast}$	OC-4	-0.0416794	0.651527	1.43292	0.0791953
Ca$^{2\!\!+}_{fast}$	OC-4	-0.0654776	0.477386	1.49545	0.0234144
Ca$^{2\!\!+}_{fast}$	OC-7	-0.994986	-2.04124	0.143151	0.448308
Ca$^{2\!\!+}_{fast}$	OC-1	-0.935489	-1.65213	0.62583	-0.217854
Ca$^{2\!\!+}_{fast}$	OC-4	-0.0846821	0.807078	1.1914	0.112556
Ca$^{2\!\!+}_{fast}$	OC-4	-0.196271	-0.0540291	1.52557	-0.222238
Ca$^{2\!\!+}_{fast}$	OC-4	-0.433117	-0.485176	1.35794	-0.350349
Ca$^{2\!\!+}_{fast}$	OC-7	-1.06911	-2.01703	0.270916	0.0216304
Ca$^{2\!\!+}_{fast}$	OC-4	-0.168388	0.796898	1.02052	0.222099
Ca$^{2\!\!+}_{fast}$	OC-4	-0.228558	0.927467	1.28076	0.0152878
Ca$^{2\!\!+}_{fast}$	OC-4	-0.699234	-0.890756	1.05068	-0.467942
Ca$^{2\!\!+}_{fast}$	OC-4	-0.263419	0.748871	0.583842	0.334486
Ca$^{2\!\!+}_{fast}$	OC-7	-0.988905	-1.48597	0.61466	-0.507247
Ca$^{2\!\!+}_{fast}$	OC-4	-0.499369	-0.18279	1.29151	-0.408448
Ca$^{2\!\!+}_{fast}$	OC-4	-0.312098	1.08816	1.08062	0.0311277
Ca$^{2\!\!+}_{fast}$	OC-4	-0.411974	0.628466	1.2665	-0.161064
Ca$^{2\!\!+}_{fast}$	OC-4	-0.348348	0.865887	1.26118	-0.0730313
Ca$^{2\!\!+}_{fast}$	OC-7	-1.232	-2.13495	-0.100958	-0.00793801
Ca$^{2\!\!+}_{fast}$	OC-4	-0.488698	0.283449	1.28552	-0.33679
Ca$^{2\!\!+}_{fast}$	OC-7	-1.18903	-1.91464	0.179287	-0.452023
Ca$^{2\!\!+}_{fast}$	OC-2	-0.401545	1.16313	0.783028	0.00108936
Ca$^{2\!\!+}_{fast}$	OC-4	-0.808942	-0.536991	0.881169	-0.738674
Ca$^{2\!\!+}_{fast}$	OC-2	-0.538607	1.38064	0.836568	-0.135118
Ca$^{2\!\!+}_{fast}$	OC-2	-0.472934	1.17144	0.546294	0.0694099
Ca$^{2\!\!+}_{fast}$	OC-7	-1.04596	-1.1851	0.491518	-0.852166
Ca$^{2\!\!+}_{fast}$	OC-2	-0.616546	1.38894	0.79215	-0.204964
Ca$^{2\!\!+}_{fast}$	OC-7	-1.21925	-1.72914	0.155792	-0.818181
Ca$^{2\!\!+}_{fast}$	OC-7	-1.35039	-2.14622	-0.206535	-0.535149
Ca$^{2\!\!+}_{fast}$	OC-4	-0.793478	-0.0123658	0.8739	-0.679322
Ca$^{2\!\!+}_{fast}$	OC-7	-1.48372	-2.42037	-0.802193	0.0979078
Ca$^{2\!\!+}_{fast}$	OC-2	-0.660684	1.24513	0.785763	-0.235534
Ca$^{2\!\!+}_{fast}$	OC-2	-0.730046	0.999604	0.80282	-0.403116
Ca$^{2\!\!+}_{fast}$	OC-2	-0.633481	1.58851	0.581262	-0.119408
Ca$^{2\!\!+}_{fast}$	OC-4	-0.78542	0.535003	0.804846	-0.542306
Ca$^{2\!\!+}_{fast}$	OC-2	-0.660678	1.58462	0.277036	-0.100811
Ca$^{2\!\!+}_{fast}$	OC-7	-1.40819	-1.8894	-0.245905	-0.949759
Ca$^{2\!\!+}_{fast}$	OC-7	-1.06856	-0.747736	0.371163	-1.05248
Ca$^{2\!\!+}_{fast}$	OC-7	-1.28018	-1.39815	0.035132	-1.14728
Ca$^{2\!\!+}_{fast}$	OC-1	-0.996995	-0.164543	0.476127	-0.997398
Ca$^{2\!\!+}_{fast}$	OC-2	-0.731121	1.7154	0.358952	-0.09218
Ca$^{2\!\!+}_{fast}$	OC-7	-1.52707	-2.14154	-0.651418	-0.625363
Ca$^{2\!\!+}_{fast}$	OC-2	-0.724477	1.70158	-0.106374	0.134386
Ca$^{2\!\!+}_{fast}$	OC-2	-0.813054	1.71497	0.398811	-0.360316
Ca$^{2\!\!+}_{fast}$	OC-2	-0.957898	0.39268	0.518403	-0.83764
Ca$^{2\!\!+}_{fast}$	OC-2	-0.801873	1.89045	0.182548	-0.186891
Ca$^{2\!\!+}_{fast}$	OC-2	-0.842765	1.42706	0.456478	-0.47193
Ca$^{2\!\!+}_{fast}$	OC-2	-0.898857	0.999193	0.490873	-0.647953
Ca$^{2\!\!+}_{fast}$	OC-2	-0.772367	1.85055	0.0118829	-0.0748171
Ca$^{2\!\!+}_{fast}$	OC-7	-1.47277	-1.63765	-0.429289	-1.27869
Ca$^{2\!\!+}_{fast}$	OC-7	-1.31392	-1.05061	-0.106806	-1.33916
Ca$^{2\!\!+}_{fast}$	OC-2	-0.73772	1.76469	-0.1678	-0.080631
Ca$^{2\!\!+}_{fast}$	OC-7	-1.56121	-1.95834	-0.707876	-1.0087
Ca$^{2\!\!+}_{fast}$	OC-7	-1.182	-0.414495	0.0662938	-1.26607
Ca$^{2\!\!+}_{fast}$	OC-7	-1.54039	-1.96631	-1.03195	-0.626646
Ca$^{2\!\!+}_{fast}$	OC-1	-1.09156	0.152064	0.216698	-1.11052
Ca$^{2\!\!+}_{fast}$	OC-2	-0.890473	1.95704	0.0558372	-0.292822
Ca$^{2\!\!+}_{fast}$	OC-2	-1.03811	0.752	0.2954	-0.906531
Ca$^{2\!\!+}_{fast}$	OC-2	-0.91914	1.74946	0.115285	-0.430358
Ca$^{2\!\!+}_{fast}$	OC-2	-0.950456	1.38963	0.222881	-0.640632
Ca$^{2\!\!+}_{fast}$	OC-2	-0.75369	1.70192	-0.517848	0.263116
Ca$^{2\!\!+}_{fast}$	OC-2	-0.859444	1.997	-0.0828326	-0.197313
Ca$^{2\!\!+}_{fast}$	OC-7	-1.53253	-1.37686	-0.586933	-1.46923
Ca$^{2\!\!+}_{fast}$	OC-7	-1.57208	-1.72065	-0.890392	-1.18063
Ca$^{2\!\!+}_{fast}$	OC-2	-0.792467	1.90338	-0.329329	0.0717392
Ca$^{2\!\!+}_{fast}$	OC-7	-1.63617	-1.76499	-1.06065	-1.13743
Ca$^{2\!\!+}_{fast}$	OC-7	-1.47736	-0.851434	-0.519246	-1.55607
Ca$^{2\!\!+}_{fast}$	OC-7	-1.27719	-0.15159	-0.198409	-1.39097
Ca$^{2\!\!+}_{fast}$	OC-2	-0.872417	1.95256	-0.208878	-0.1942
Ca$^{2\!\!+}_{fast}$	OC-2	-1.0802	0.975058	0.0707083	-0.927541
Ca$^{2\!\!+}_{fast}$	OC-2	-1.19441	0.455333	-0.0383209	-1.19303
Ca$^{2\!\!+}_{fast}$	OC-2	-0.95014	1.88959	-0.0898224	-0.404454
Ca$^{2\!\!+}_{fast}$	OC-2	-0.954591	1.66442	-0.0656213	-0.518426
Ca$^{2\!\!+}_{fast}$	OC-2	-0.797593	1.78869	-0.656483	0.289659
Ca$^{2\!\!+}_{fast}$	OC-2	-0.894761	1.95313	-0.47751	0.0086097
Ca$^{2\!\!+}_{fast}$	OC-2	-1.03984	1.36551	-0.0481476	-0.768633
Ca$^{2\!\!+}_{fast}$	OC-7	-1.30796	-1.52295	-1.37917	-0.501929
Ca$^{2\!\!+}_{fast}$	OC-7	-1.61205	-1.25821	-0.936897	-1.51671
Ca$^{2\!\!+}_{fast}$	OC-7	-1.74379	-1.40435	-1.33135	-1.37676
Ca$^{2\!\!+}_{fast}$	OC-7	-1.34218	0.0970709	-0.444278	-1.3777
Ca$^{2\!\!+}_{fast}$	OC-7	-1.51851	-0.599243	-0.737612	-1.59774
Ca$^{2\!\!+}_{fast}$	OC-2	-1.20484	0.766148	-0.245391	-1.0726
Ca$^{2\!\!+}_{fast}$	OC-2	-0.84787	1.88996	-0.722985	0.181068
Ca$^{2\!\!+}_{fast}$	OC-7	-1.48311	-1.29059	-1.79411	-0.783943
Ca$^{2\!\!+}_{fast}$	OC-2	-0.960134	1.95285	-0.444226	-0.276176
Ca$^{2\!\!+}_{fast}$	OC-2	-0.97585	1.73737	-0.270225	-0.529839
Ca$^{2\!\!+}_{fast}$	OC-2	-1.00694	1.61195	-0.323739	-0.540652
Ca$^{2\!\!+}_{fast}$	OC-7	-1.66971	-0.982328	-1.31955	-1.42287
Ca$^{2\!\!+}_{fast}$	OC-2	-0.918431	1.89292	-0.620011	-0.0928092
Ca$^{2\!\!+}_{fast}$	OC-2	-1.06994	1.28251	-0.301594	-0.729348
Ca$^{2\!\!+}_{fast}$	OC-7	-1.50815	-0.70574	-1.3793	-1.36955
Ca$^{2\!\!+}_{fast}$	OC-7	-1.30072	0.426397	-0.608433	-1.1877
Ca$^{2\!\!+}_{fast}$	OC-7	-1.4333	-0.120695	-0.93926	-1.37487
Ca$^{2\!\!+}_{fast}$	OC-2	-1.18578	0.946742	-0.578562	-0.896554
Ca$^{2\!\!+}_{fast}$	OC-7	-1.51032	-0.505708	-1.33021	-1.28517
Ca$^{2\!\!+}_{fast}$	OC-2	-0.827007	1.6222	-0.924471	0.240407
Ca$^{2\!\!+}_{fast}$	OC-2	-0.972061	1.75978	-0.626346	-0.239907
Ca$^{2\!\!+}_{fast}$	OC-2	-0.899338	1.71776	-0.728046	-0.162268
Ca$^{2\!\!+}_{fast}$	OC-2	-1.02657	1.51124	-0.452977	-0.541332
Ca$^{2\!\!+}_{fast}$	OC-2	-1.07908	1.1737	-0.663441	-0.568398
Ca$^{2\!\!+}_{fast}$	OC-2	-0.813119	1.57379	-0.909311	0.198422
Ca$^{2\!\!+}_{fast}$	OC-7	-1.31406	0.31092	-1.15319	-0.940545
Ca$^{2\!\!+}_{fast}$	OC-7	-1.34687	-0.142233	-1.28584	-0.971927
Ca$^{2\!\!+}_{fast}$	OC-7	-1.22224	0.657048	-1.03449	-0.879651
Ca$^{2\!\!+}_{fast}$	OC-2	-0.901787	1.50146	-0.846709	-0.187829
Ca$^{2\!\!+}_{fast}$	OC-2	-0.861825	1.53183	-0.849985	0.0274791
Ca$^{2\!\!+}_{fast}$	OC-2	-1.03565	1.37055	-0.896035	-0.414625
Ca$^{2\!\!+}_{fast}$	OC-2	-1.11553	0.991912	-0.937058	-0.507933
Ca$^{2\!\!+}_{fast}$	OC-2	-0.781412	1.36687	-1.10802	0.419694
Ca$^{2\!\!+}_{fast}$	OC-7	-1.27469	0.549129	-1.19648	-0.826181
Ca$^{2\!\!+}_{fast}$	OC-2	-0.837746	1.36574	-0.970037	-0.0485398
Ca$^{2\!\!+}_{fast}$	OC-2	-0.919692	1.18895	-1.22701	0.200198
Ca$^{2\!\!+}_{fast}$	OC-5	0.604345	-0.365236	-1.52687	2.44249
Ca$^{2\!\!+}_{fast}$	OC-3	1.10464	-0.180411	-1.62402	0.7867
Ca$^{2\!\!+}_{fast}$	OC-5	0.960032	-0.323643	-1.00369	1.40414
Ca$^{2\!\!+}_{fast}$	OC-3	1.11569	-0.266351	-1.13034	0.895599
Ca$^{2\!\!+}_{fast}$	OC-3	1.20395	-0.127956	-2.17336	0.377795
Ca$^{2\!\!+}_{fast}$	OC-3	1.17256	-0.0954401	-1.89707	0.343317
Ca$^{2\!\!+}_{fast}$	OC-3	1.24912	-0.140149	-1.66173	0.235104
Ca$^{2\!\!+}_{fast}$	OC-5	0.833978	-0.352488	-0.79166	1.71589
Ca$^{2\!\!+}_{fast}$	OC-5	0.635259	-0.34503	-1.09421	2.21531
Ca$^{2\!\!+}_{fast}$	OC-3	1.28454	-0.182671	-1.28048	0.316763
Ca$^{2\!\!+}_{fast}$	OC-5	1.00424	-0.222068	-0.687822	1.03527
Ca$^{2\!\!+}_{fast}$	OC-3	1.19642	-0.259771	-0.966521	0.727641
Ca$^{2\!\!+}_{fast}$	OC-3	1.40579	-0.118979	-1.61301	-0.249882
Ca$^{2\!\!+}_{fast}$	OC-3	1.39305	-0.0848623	-1.74171	-0.482247
Ca$^{2\!\!+}_{fast}$	OC-3	1.29212	-0.0552694	-1.74007	-0.336311
Ca$^{2\!\!+}_{fast}$	OC-3	1.40356	-0.100898	-1.21035	-0.222318
Ca$^{2\!\!+}_{fast}$	OC-3	1.27522	-0.0814059	-1.94131	-0.171273
Ca$^{2\!\!+}_{fast}$	OC-5	0.649743	-0.400024	-0.716481	2.0442
Ca$^{2\!\!+}_{fast}$	OC-5	0.483426	-0.337985	-1.11847	2.42501
Ca$^{2\!\!+}_{fast}$	OC-5	0.885756	-0.373485	-0.378439	1.45403
Ca$^{2\!\!+}_{fast}$	OC-3	1.31017	-0.171357	-0.808007	0.270474
Ca$^{2\!\!+}_{fast}$	OC-3	1.12831	-0.272221	-0.442669	0.81675
Ca$^{2\!\!+}_{fast}$	OC-3	1.2697	-0.0216838	-2.07296	-0.230016
Ca$^{2\!\!+}_{fast}$	OC-3	1.52889	-0.0920277	-1.3769	-0.779416
Ca$^{2\!\!+}_{fast}$	OC-3	1.35906	-0.0502145	-1.62781	-0.709348
Ca$^{2\!\!+}_{fast}$	OC-3	1.54009	-0.0603579	-1.32472	-1.07891
Ca$^{2\!\!+}_{fast}$	OC-3	1.36416	-0.112137	-0.653733	-0.083846
Ca$^{2\!\!+}_{fast}$	OC-3	1.52593	-0.0828018	-0.912758	-0.679794
Ca$^{2\!\!+}_{fast}$	OC-5	0.51985	-0.441699	-0.677294	2.24809
Ca$^{2\!\!+}_{fast}$	OC-5	0.696939	-0.466229	-0.220759	1.91093
Ca$^{2\!\!+}_{fast}$	OC-3	1.14074	-0.203817	-0.288063	0.534154
Ca$^{2\!\!+}_{fast}$	OC-5	0.913679	-0.328098	0.0306726	1.0106
Ca$^{2\!\!+}_{fast}$	OC-3	1.39859	0.0117962	-1.63247	-0.989387
Ca$^{2\!\!+}_{fast}$	OC-3	1.3927	0.0518036	-1.79738	-0.885052
Ca$^{2\!\!+}_{fast}$	OC-3	1.55016	-0.0488517	-1.02317	-1.03096
Ca$^{2\!\!+}_{fast}$	OC-3	1.50289	0.0255266	-1.1934	-1.35165
Ca$^{2\!\!+}_{fast}$	OC-3	1.38783	-0.124442	-0.459921	-0.264456
Ca$^{2\!\!+}_{fast}$	OC-5	0.42548	-0.509435	-0.773829	2.45739
Ca$^{2\!\!+}_{fast}$	OC-3	1.48812	0.0721407	-1.53977	-1.2586
Ca$^{2\!\!+}_{fast}$	OC-3	1.19621	-0.163108	-0.00123374	0.238959
Ca$^{2\!\!+}_{fast}$	OC-5	0.491972	-0.52032	-0.3102	2.06855
Ca$^{2\!\!+}_{fast}$	OC-5	0.916493	-0.294906	0.330995	0.818985
Ca$^{2\!\!+}_{fast}$	OC-5	0.664645	-0.461234	0.251926	1.44109
Ca$^{2\!\!+}_{fast}$	OC-3	1.49529	0.000262207	-1.0498	-1.20277
Ca$^{2\!\!+}_{fast}$	OC-3	1.58874	0.0183454	-1.62258	-1.12408
Ca$^{2\!\!+}_{fast}$	OC-3	1.48168	-0.0652581	-0.513638	-0.800585
Ca$^{2\!\!+}_{fast}$	OC-3	1.51315	0.0414919	-1.07988	-1.53051
Ca$^{2\!\!+}_{fast}$	OC-5	0.346676	-0.745392	-0.816438	2.68501
Ca$^{2\!\!+}_{fast}$	OC-3	1.49038	-0.0339253	-0.552168	-1.19757
Ca$^{2\!\!+}_{fast}$	OC-3	1.50525	0.00527618	-0.712771	-1.51319
Ca$^{2\!\!+}_{fast}$	OC-3	1.25045	-0.116168	0.143656	-0.172264
Ca$^{2\!\!+}_{fast}$	OC-5	0.313681	-0.692339	-0.43722	2.41721
Ca$^{2\!\!+}_{fast}$	OC-5	0.913837	-0.225659	0.465074	0.605595
Ca$^{2\!\!+}_{fast}$	OC-5	0.40465	-0.649498	0.159406	1.8581
Ca$^{2\!\!+}_{fast}$	OC-3	1.54523	0.070831	-1.11984	-1.53633
Ca$^{2\!\!+}_{fast}$	OC-5	0.630681	-0.442404	0.554379	1.16883
Ca$^{2\!\!+}_{fast}$	OC-3	1.58428	0.126611	-1.18825	-1.41485
Ca$^{2\!\!+}_{fast}$	OC-3	1.35445	-0.0601445	-0.0728821	-0.795
Ca$^{2\!\!+}_{fast}$	OC-3	1.52638	0.0484157	-0.720476	-1.62655
Ca$^{2\!\!+}_{fast}$	OC-3	1.40171	-0.031509	-0.301365	-1.24536
Ca$^{2\!\!+}_{fast}$	OC-1	0.205633	-0.87429	-0.629527	2.64334
Ca$^{2\!\!+}_{fast}$	OC-3	1.12144	-0.123017	0.368977	-0.161283
Ca$^{2\!\!+}_{fast}$	OC-5	0.880457	-0.267236	0.709923	0.416986
Ca$^{2\!\!+}_{fast}$	OC-6	0.285375	-0.685842	0.577594	1.49635
Ca$^{2\!\!+}_{fast}$	OC-1	0.1955	-0.860339	-0.074542	2.04389
Ca$^{2\!\!+}_{fast}$	OC-6	0.563304	-0.419209	0.819346	0.888475
Ca$^{2\!\!+}_{fast}$	OC-3	1.42885	-0.0207242	-0.261605	-1.39684
Ca$^{2\!\!+}_{fast}$	OC-3	1.54286	0.113983	-0.609631	-1.55756
Ca$^{2\!\!+}_{fast}$	OC-3	1.29487	-0.133599	0.236598	-0.957401
Ca$^{2\!\!+}_{fast}$	OC-3	1.61312	0.24052	-0.941226	-1.15403
Ca$^{2\!\!+}_{fast}$	OC-3	1.47026	0.181294	-0.531628	-1.28657
Ca$^{2\!\!+}_{fast}$	OC-3	1.45605	0.0463156	-0.170524	-1.42628
Ca$^{2\!\!+}_{fast}$	OC-3	1.11952	-0.213703	0.598278	-0.516915
Ca$^{2\!\!+}_{fast}$	OC-4	0.23368	-0.783558	0.877588	1.23084
Ca$^{2\!\!+}_{fast}$	OC-1	0.00788519	-1.07033	-0.134862	2.29644
Ca$^{2\!\!+}_{fast}$	OC-1	0.056044	-0.958827	0.274133	1.88333
Ca$^{2\!\!+}_{fast}$	OC-3	1.24035	-0.109138	0.35203	-1.12087
Ca$^{2\!\!+}_{fast}$	OC-6	0.856465	-0.314069	0.922532	0.0127981
Ca$^{2\!\!+}_{fast}$	OC-6	0.507999	-0.521469	1.08579	0.650722
Ca$^{2\!\!+}_{fast}$	OC-3	1.29182	-0.0250009	0.211207	-1.18774
Ca$^{2\!\!+}_{fast}$	OC-3	1.36239	0.289524	-0.295359	-0.72042
Ca$^{2\!\!+}_{fast}$	OC-3	1.42458	0.14693	-0.0229899	-1.15013
Ca$^{2\!\!+}_{fast}$	OC-3	1.34663	0.223534	-0.0958492	-0.800214
Ca$^{2\!\!+}_{fast}$	OC-6	1.06114	-0.21127	0.774435	-0.751846
Ca$^{2\!\!+}_{fast}$	OC-6	0.805283	-0.291969	1.09128	-0.293515
Ca$^{2\!\!+}_{fast}$	OC-3	1.28506	0.0702153	0.381786	-1.02246
Ca$^{2\!\!+}_{fast}$	OC-4	0.100117	-0.737647	1.00364	0.944466
Ca$^{2\!\!+}_{fast}$	OC-1	-0.168043	-1.18502	0.135204	1.92175
Ca$^{2\!\!+}_{fast}$	OC-1	-0.142749	-1.00863	0.585002	1.40281
Ca$^{2\!\!+}_{fast}$	OC-6	0.496601	-0.449541	1.26238	0.198295
Ca$^{2\!\!+}_{fast}$	OC-6	1.12264	-0.0223333	0.668231	-0.935217
Ca$^{2\!\!+}_{fast}$	OC-6	0.971638	-0.128293	0.932999	-0.740277
Ca$^{2\!\!+}_{fast}$	OC-5	1.14998	0.370962	0.270822	-0.438958
Ca$^{2\!\!+}_{fast}$	OC-5	1.13489	0.320581	0.567092	-0.474739
Ca$^{2\!\!+}_{fast}$	OC-4	0.112741	-0.602545	1.21243	0.490438
Ca$^{2\!\!+}_{fast}$	OC-3	1.15407	0.190197	0.663413	-0.589012
Ca$^{2\!\!+}_{fast}$	OC-6	0.713964	-0.247575	1.26324	-0.359385
Ca$^{2\!\!+}_{fast}$	OC-6	0.508079	-0.336535	1.30119	-0.104308
Ca$^{2\!\!+}_{fast}$	OC-1	-0.359826	-1.37778	0.0475032	1.71505
Ca$^{2\!\!+}_{fast}$	OC-6	1.06266	0.0649648	0.9272	-0.6061
Ca$^{2\!\!+}_{fast}$	OC-1	-0.260199	-0.936073	0.920408	0.790498
Ca$^{2\!\!+}_{fast}$	OC-1	-0.347275	-1.26849	0.427043	1.27971
Ca$^{2\!\!+}_{fast}$	OC-5	1.12868	0.444739	0.353043	0.454668
Ca$^{2\!\!+}_{fast}$	OC-6	0.896528	-0.0875606	1.13522	-0.508966
Ca$^{2\!\!+}_{fast}$	OC-6	0.194261	-0.52012	1.41344	0.15516
Ca$^{2\!\!+}_{fast}$	OC-5	0.919974	0.372493	0.806994	0.0441907
Ca$^{2\!\!+}_{fast}$	OC-6	0.700207	-0.193194	1.34194	-0.378774
Ca$^{2\!\!+}_{fast}$	OC-5	0.847439	0.308476	1.01998	0.0688957
Ca$^{2\!\!+}_{fast}$	OC-4	-0.205178	-0.872452	1.23663	0.356913
Ca$^{2\!\!+}_{fast}$	OC-5	0.83888	0.203596	1.21855	-0.155976
Ca$^{2\!\!+}_{fast}$	OC-6	0.32691	-0.38226	1.53214	-0.0383633
Ca$^{2\!\!+}_{fast}$	OC-1	-0.554885	-1.38264	0.14235	1.21591
Ca$^{2\!\!+}_{fast}$	OC-6	0.763587	0.0562197	1.33801	-0.271275
Ca$^{2\!\!+}_{fast}$	OC-1	-0.587994	-1.2488	0.733063	0.584797
Ca$^{2\!\!+}_{fast}$	OC-5	0.787426	0.414774	0.852533	0.413199
Ca$^{2\!\!+}_{fast}$	OC-6	0.415418	-0.272487	1.55987	-0.162636
Ca$^{2\!\!+}_{fast}$	OC-6	0.576841	-0.0902294	1.47168	-0.217693
Ca$^{2\!\!+}_{fast}$	OC-5	0.682411	0.525751	0.812433	0.533096
Ca$^{2\!\!+}_{fast}$	OC-4	-0.0498271	-0.634689	1.49072	0.0836943
Ca$^{2\!\!+}_{fast}$	OC-5	0.637166	0.427022	1.18718	0.366448
Ca$^{2\!\!+}_{fast}$	OC-7	-0.739617	-1.56077	0.180812	0.912767
Ca$^{2\!\!+}_{fast}$	OC-6	0.320387	-0.190306	1.61399	-0.116305
Ca$^{2\!\!+}_{fast}$	OC-1	-0.4814	-1.10233	1.09048	0.219944
Ca$^{2\!\!+}_{fast}$	OC-4	0.533624	0.223081	1.51607	0.132725
Ca$^{2\!\!+}_{fast}$	OC-5	0.553332	0.3533	1.43904	0.3014
Ca$^{2\!\!+}_{fast}$	OC-6	0.102927	-0.381491	1.5547	0.00505277
Ca$^{2\!\!+}_{fast}$	OC-6	0.495377	0.0348569	1.58175	-0.0222557
Ca$^{2\!\!+}_{fast}$	OC-1	-0.764786	-1.72228	0.0446813	1.19601
Ca$^{2\!\!+}_{fast}$	OC-5	0.478587	0.541202	1.18209	0.49294
Ca$^{2\!\!+}_{fast}$	OC-1	-0.768028	-1.52608	0.54027	0.452109
Ca$^{2\!\!+}_{fast}$	OC-6	0.112287	-0.307583	1.63532	-0.0716088
Ca$^{2\!\!+}_{fast}$	OC-5	0.444743	0.57923	0.962337	0.807874
Ca$^{2\!\!+}_{fast}$	OC-6	-0.12707	-0.600875	1.49251	0.0565624
Ca$^{2\!\!+}_{fast}$	OC-4	-0.400093	-0.949943	1.28478	0.0610975
Ca$^{2\!\!+}_{fast}$	OC-6	0.225383	-0.0366531	1.66704	-0.0238369
Ca$^{2\!\!+}_{fast}$	OC-5	0.36682	0.519099	1.3472	0.564917
Ca$^{2\!\!+}_{fast}$	OC-7	-0.886583	-1.94761	0.0717154	0.991208
Ca$^{2\!\!+}_{fast}$	OC-4	0.254749	0.378069	1.53207	0.412752
Ca$^{2\!\!+}_{fast}$	OC-4	0.220568	0.191685	1.63534	0.143624
Ca$^{2\!\!+}_{fast}$	OC-1	-0.756195	-1.49891	0.809387	0.167685
Ca$^{2\!\!+}_{fast}$	OC-4	0.239405	0.651012	1.26942	0.591439
Ca$^{2\!\!+}_{fast}$	OC-4	-0.126782	-0.447319	1.53362	-0.0709854
Ca$^{2\!\!+}_{fast}$	OC-4	0.0296831	-0.165699	1.59607	-0.0256401
Ca$^{2\!\!+}_{fast}$	OC-4	0.15888	0.560622	1.46123	0.50485
Ca$^{2\!\!+}_{fast}$	OC-7	-0.935461	-1.90443	0.318424	0.507376
Ca$^{2\!\!+}_{fast}$	OC-4	0.144165	0.702227	1.16136	0.598133
Ca$^{2\!\!+}_{fast}$	OC-4	0.0606702	0.677258	1.04094	1.07733
Ca$^{2\!\!+}_{fast}$	OC-4	-0.386996	-0.738209	1.36442	-0.0995227
Ca$^{2\!\!+}_{fast}$	OC-4	-0.168353	-0.32095	1.5391	-0.0766846
Ca$^{2\!\!+}_{fast}$	OC-1	-0.716108	-1.27763	1.00177	-0.0755824
Ca$^{2\!\!+}_{fast}$	OC-4	-0.0120707	0.779348	1.32227	0.490329
Ca$^{2\!\!+}_{fast}$	OC-4	-0.0817661	0.108037	1.59839	0.0875165
Ca$^{2\!\!+}_{fast}$	OC-4	-0.0356997	0.627228	1.41112	0.506786
Ca$^{2\!\!+}_{fast}$	OC-4	-0.052274	0.40252	1.52011	0.282928
Ca$^{2\!\!+}_{fast}$	OC-7	-1.02141	-2.08153	-0.0549136	0.697914
Ca$^{2\!\!+}_{fast}$	OC-7	-0.998072	-1.79283	0.443517	0.0364165
Ca$^{2\!\!+}_{fast}$	OC-4	-0.100943	0.909184	1.12691	0.552646
Ca$^{2\!\!+}_{fast}$	OC-4	-0.234679	-0.138017	1.4703	0.00845936
Ca$^{2\!\!+}_{fast}$	OC-4	-0.473395	-0.613084	1.29286	-0.198675
Ca$^{2\!\!+}_{fast}$	OC-7	-1.09316	-2.10302	0.0256624	0.39253
Ca$^{2\!\!+}_{fast}$	OC-4	-0.140552	0.87606	0.910548	0.765896
Ca$^{2\!\!+}_{fast}$	OC-4	-0.262519	0.908896	1.26661	0.459695
Ca$^{2\!\!+}_{fast}$	OC-1	-0.793792	-1.1288	0.926772	-0.288144
Ca$^{2\!\!+}_{fast}$	OC-4	-0.281961	0.948821	0.75251	0.97569
Ca$^{2\!\!+}_{fast}$	OC-7	-1.05566	-1.66959	0.508506	-0.333549
Ca$^{2\!\!+}_{fast}$	OC-4	-0.510027	-0.316022	1.24893	-0.176733
Ca$^{2\!\!+}_{fast}$	OC-4	-0.328631	1.10311	1.08207	0.447096
Ca$^{2\!\!+}_{fast}$	OC-4	-0.375715	0.514838	1.3347	0.236432
Ca$^{2\!\!+}_{fast}$	OC-4	-0.337568	0.802481	1.26831	0.356771
Ca$^{2\!\!+}_{fast}$	OC-7	-1.17905	-2.19653	-0.24302	0.311823
Ca$^{2\!\!+}_{fast}$	OC-4	-0.502299	0.145205	1.26547	-0.000250098
Ca$^{2\!\!+}_{fast}$	OC-7	-1.18552	-2.06839	0.0686076	-0.119507
Ca$^{2\!\!+}_{fast}$	OC-2	-0.421825	1.28173	0.832464	0.472995
Ca$^{2\!\!+}_{fast}$	OC-4	-0.832238	-0.687139	0.843294	-0.484096
Ca$^{2\!\!+}_{fast}$	OC-2	-0.550898	1.3372	0.797343	0.471774
Ca$^{2\!\!+}_{fast}$	OC-2	-0.4961	1.26613	0.507871	0.656588
Ca$^{2\!\!+}_{fast}$	OC-7	-1.07952	-1.35404	0.456818	-0.59891
Ca$^{2\!\!+}_{fast}$	OC-2	-0.61036	1.28466	0.815702	0.363411
Ca$^{2\!\!+}_{fast}$	OC-7	-1.28548	-1.84228	0.0134125	-0.574687
Ca$^{2\!\!+}_{fast}$	OC-7	-1.34324	-2.16664	-0.38728	-0.162694
Ca$^{2\!\!+}_{fast}$	OC-4	-0.803504	-0.172617	0.846903	-0.367226
Ca$^{2\!\!+}_{fast}$	OC-7	-1.33902	-2.23104	-0.455583	-0.00492941
Ca$^{2\!\!+}_{fast}$	OC-2	-0.652395	1.11638	0.826058	0.298032
Ca$^{2\!\!+}_{fast}$	OC-4	-0.713142	0.777573	0.87454	0.100106
Ca$^{2\!\!+}_{fast}$	OC-2	-0.656997	1.57702	0.507513	0.392133
Ca$^{2\!\!+}_{fast}$	OC-4	-0.783081	0.286887	0.814244	-0.127425
Ca$^{2\!\!+}_{fast}$	OC-2	-0.696351	1.68908	0.259798	0.574721
Ca$^{2\!\!+}_{fast}$	OC-7	-1.42492	-1.95493	-0.427839	-0.663724
Ca$^{2\!\!+}_{fast}$	OC-7	-1.14587	-0.991412	0.245262	-0.83044
Ca$^{2\!\!+}_{fast}$	OC-7	-1.36295	-1.62066	-0.12409	-0.869652
Ca$^{2\!\!+}_{fast}$	OC-7	-1.04242	-0.370871	0.378524	-0.724712
Ca$^{2\!\!+}_{fast}$	OC-2	-0.769856	1.6771	0.378214	0.356483
Ca$^{2\!\!+}_{fast}$	OC-7	-1.45476	-2.23233	-0.688384	-0.433993
Ca$^{2\!\!+}_{fast}$	OC-2	-0.735332	1.68241	-0.0651429	0.647779
Ca$^{2\!\!+}_{fast}$	OC-2	-0.847115	1.6402	0.329841	0.25546
Ca$^{2\!\!+}_{fast}$	OC-4	-0.999006	0.157933	0.450919	-0.487469
Ca$^{2\!\!+}_{fast}$	OC-2	-0.81485	1.84549	0.0334602	0.451164
Ca$^{2\!\!+}_{fast}$	OC-2	-0.873023	1.36496	0.367044	0.187954
Ca$^{2\!\!+}_{fast}$	OC-2	-0.93843	0.787895	0.464555	-0.107567
Ca$^{2\!\!+}_{fast}$	OC-2	-0.795429	1.84619	-0.0261616	0.539765
Ca$^{2\!\!+}_{fast}$	OC-7	-1.547	-1.82766	-0.637481	-0.996315
Ca$^{2\!\!+}_{fast}$	OC-7	-1.45803	-1.35232	-0.344473	-1.10638
Ca$^{2\!\!+}_{fast}$	OC-2	-0.805739	1.92959	-0.303632	0.680146
Ca$^{2\!\!+}_{fast}$	OC-7	-1.53513	-1.94863	-0.865847	-0.706927
Ca$^{2\!\!+}_{fast}$	OC-7	-1.28733	-0.715825	-0.0634472	-1.03938
Ca$^{2\!\!+}_{fast}$	OC-7	-1.56152	-2.0866	-1.08152	-0.520067
Ca$^{2\!\!+}_{fast}$	OC-7	-1.17202	-0.0547483	0.0891827	-0.806083
Ca$^{2\!\!+}_{fast}$	OC-2	-0.913321	1.90208	0.00642272	0.305009
Ca$^{2\!\!+}_{fast}$	OC-2	-1.09869	0.540595	0.138249	-0.431001
Ca$^{2\!\!+}_{fast}$	OC-2	-0.940484	1.71556	0.0305545	0.260236
Ca$^{2\!\!+}_{fast}$	OC-2	-0.998269	1.26697	0.141357	0.0117661
Ca$^{2\!\!+}_{fast}$	OC-2	-0.893908	2.12436	-0.554797	0.983304
Ca$^{2\!\!+}_{fast}$	OC-2	-0.86791	1.99004	-0.297731	0.538571
Ca$^{2\!\!+}_{fast}$	OC-7	-1.62853	-1.61663	-0.837724	-1.18224
Ca$^{2\!\!+}_{fast}$	OC-7	-1.62922	-1.80166	-1.17599	-0.946061
Ca$^{2\!\!+}_{fast}$	OC-2	-0.883267	2.08239	-0.481613	0.692974
Ca$^{2\!\!+}_{fast}$	OC-7	-1.59918	-1.77091	-1.33726	-0.770999
Ca$^{2\!\!+}_{fast}$	OC-7	-1.5728	-1.10211	-0.727575	-1.26197
Ca$^{2\!\!+}_{fast}$	OC-7	-1.38867	-0.446993	-0.381643	-1.09421
Ca$^{2\!\!+}_{fast}$	OC-2	-0.947934	2.01833	-0.451853	0.562217
Ca$^{2\!\!+}_{fast}$	OC-2	-1.15604	0.832089	-0.107248	-0.299398
Ca$^{2\!\!+}_{fast}$	OC-7	-1.26675	0.178094	-0.193263	-0.810303
Ca$^{2\!\!+}_{fast}$	OC-2	-0.976033	1.89412	-0.306582	0.415259
Ca$^{2\!\!+}_{fast}$	OC-2	-1.03843	1.70505	-0.221886	0.257249
Ca$^{2\!\!+}_{fast}$	OC-2	-0.908897	1.98387	-0.861542	0.909822
Ca$^{2\!\!+}_{fast}$	OC-2	-0.971809	2.12219	-0.697795	0.771195
Ca$^{2\!\!+}_{fast}$	OC-2	-1.11291	1.36369	-0.284898	0.0593405
Ca$^{2\!\!+}_{fast}$	OC-7	-1.45472	-1.29055	-1.58186	-0.514821
Ca$^{2\!\!+}_{fast}$	OC-7	-1.68235	-1.37434	-1.24014	-1.20637
Ca$^{2\!\!+}_{fast}$	OC-7	-1.66315	-1.50751	-1.5898	-0.937774
Ca$^{2\!\!+}_{fast}$	OC-7	-1.43536	-0.0697113	-0.678804	-0.972883
Ca$^{2\!\!+}_{fast}$	OC-7	-1.63592	-0.818166	-1.04937	-1.28943
Ca$^{2\!\!+}_{fast}$	OC-2	-1.30632	0.653606	-0.435545	-0.59177
Ca$^{2\!\!+}_{fast}$	OC-2	-0.901713	2.00177	-0.810403	0.707867
Ca$^{2\!\!+}_{fast}$	OC-7	-1.54757	-1.54452	-1.9357	0.0134966
Ca$^{2\!\!+}_{fast}$	OC-2	-1.03437	2.02296	-0.600806	0.581343
Ca$^{2\!\!+}_{fast}$	OC-2	-1.05062	1.85255	-0.601357	0.502496
Ca$^{2\!\!+}_{fast}$	OC-2	-1.10251	1.73573	-0.543745	0.280054
Ca$^{2\!\!+}_{fast}$	OC-7	-1.65324	-1.15366	-1.56073	-0.992267
Ca$^{2\!\!+}_{fast}$	OC-2	-0.973244	2.03378	-0.870496	0.696987
Ca$^{2\!\!+}_{fast}$	OC-2	-1.17274	1.34108	-0.570638	0.0737761
Ca$^{2\!\!+}_{fast}$	OC-7	-1.50342	-0.992451	-1.62053	-0.7987
Ca$^{2\!\!+}_{fast}$	OC-7	-1.35867	0.221254	-0.859961	-0.533373
Ca$^{2\!\!+}_{fast}$	OC-7	-1.52863	-0.216779	-1.2083	-0.989878
Ca$^{2\!\!+}_{fast}$	OC-2	-1.27896	0.856458	-0.89855	-0.0589513
Ca$^{2\!\!+}_{fast}$	OC-7	-1.55864	-0.650691	-1.54974	-1.01704
Ca$^{2\!\!+}_{fast}$	OC-2	-1.02668	2.12425	-1.15126	1.0388
Ca$^{2\!\!+}_{fast}$	OC-2	-1.07407	1.90194	-0.978431	0.743384
Ca$^{2\!\!+}_{fast}$	OC-2	-1.01187	1.85987	-1.13708	0.948096
Ca$^{2\!\!+}_{fast}$	OC-2	-1.12557	1.67062	-0.878749	0.531973
Ca$^{2\!\!+}_{fast}$	OC-2	-1.16185	1.2754	-0.970459	0.360944
Ca$^{2\!\!+}_{fast}$	OC-2	-0.93669	1.74447	-1.20934	1.08021
Ca$^{2\!\!+}_{fast}$	OC-7	-1.3799	0.272679	-1.25214	-0.54591
Ca$^{2\!\!+}_{fast}$	OC-7	-1.28149	-0.00596134	-1.48223	-0.608572
Ca$^{2\!\!+}_{fast}$	OC-2	-1.26881	0.711591	-1.19362	0.0712197
Ca$^{2\!\!+}_{fast}$	OC-2	-1.01955	1.61108	-1.14336	0.937911
Ca$^{2\!\!+}_{fast}$	OC-2	-1.01383	1.76675	-1.23507	0.91076
Ca$^{2\!\!+}_{fast}$	OC-2	-1.08511	1.43756	-1.17593	0.625338
Ca$^{2\!\!+}_{fast}$	OC-2	-1.09456	1.08914	-1.23073	0.404047
Ca$^{2\!\!+}_{fast}$	OC-2	-1.09591	2.13095	-1.35007	1.17034
Ca$^{2\!\!+}_{fast}$	OC-7	-1.18641	0.726296	-1.53192	0.0312264
Ca$^{2\!\!+}_{fast}$	OC-2	-1.0613	1.70747	-1.286	0.927212
Ca$^{2\!\!+}_{fast}$	OC-2	-0.847527	1.21931	-1.30066	0.953608
