# Supplementary material for: Multimodal measures of spontaneous brain activity reveal both common and divergent patterns of cortical functional organization
Source: Nat Commun. 2024 Jan 3;15:229. doi: 10.1038/s41467-023-44363-z (PMC10764905; doi:10.1038/s41467-023-44363-z)
Supplement: Supplementary file 4 — Source Data [file 41467_2023_44363_MOESM4_ESM.zip › SupplementaryFigure1.xlsx]

## Sheet: Sheet1
mode	node	OC	pi
BOLD	0	1	0.0586463
BOLD	1	1	0.202376
BOLD	2	1	0.119832
BOLD	3	1	0.179589
BOLD	4	1	0.250291
BOLD	5	1	0.111259
BOLD	6	1	0.0224568
BOLD	7	1	0.034692
BOLD	8	1	0.0654322
BOLD	9	1	0.200434
BOLD	10	1	0.321639
BOLD	11	1	0.39662
BOLD	12	1	0.398558
BOLD	13	1	0.0862884
BOLD	14	1	0.151132
BOLD	15	1	0.14542
BOLD	16	1	0.045373
BOLD	17	1	0.0252379
BOLD	18	1	0.0198435
BOLD	19	1	0.061267
BOLD	20	1	0.480677
BOLD	21	1	0.0159746
BOLD	22	1	0.286544
BOLD	23	1	0.428162
BOLD	24	1	0.17674
BOLD	25	1	0.10356
BOLD	26	1	0.147945
BOLD	27	1	0.0119959
BOLD	28	1	0.0317507
BOLD	29	1	0.494532
BOLD	30	1	0.0154573
BOLD	31	1	0.0192998
BOLD	32	1	0.450744
BOLD	33	1	0.0811017
BOLD	34	1	0.0420862
BOLD	35	1	0.320051
BOLD	36	1	0.234753
BOLD	37	1	0.138692
BOLD	38	1	0.153415
BOLD	39	1	0.0114482
BOLD	40	1	0.00873339
BOLD	41	1	0.0240529
BOLD	42	1	0.353989
BOLD	43	1	0.0114298
BOLD	44	1	0.0495055
BOLD	45	1	0.266277
BOLD	46	1	0.00867768
BOLD	47	1	0.0800901
BOLD	48	1	0.199095
BOLD	49	1	0.116173
BOLD	50	1	0.13495
BOLD	51	1	0.0177148
BOLD	52	1	0.00722163
BOLD	53	1	0.0223436
BOLD	54	1	0.0101398
BOLD	55	1	0.210955
BOLD	56	1	0.0180843
BOLD	57	1	0.0154406
BOLD	58	1	0.0395237
BOLD	59	1	0.167114
BOLD	60	1	0.00804209
BOLD	61	1	0.0625692
BOLD	62	1	0.125365
BOLD	63	1	0.0814767
BOLD	64	1	0.00686921
BOLD	65	1	0.00603938
BOLD	66	1	0.0223424
BOLD	67	1	0.00853311
BOLD	68	1	0.0164642
BOLD	69	1	0.132219
BOLD	70	1	0.0297453
BOLD	71	1	0.0465516
BOLD	72	1	0.0674033
BOLD	73	1	0.117679
BOLD	74	1	0.0517271
BOLD	75	1	0.00909951
BOLD	76	1	0.00847002
BOLD	77	1	0.0218364
BOLD	78	1	0.00619401
BOLD	79	1	0.00625991
BOLD	80	1	0.00911273
BOLD	81	1	0.0252182
BOLD	82	1	0.0508446
BOLD	83	1	0.0796176
BOLD	84	1	0.067133
BOLD	85	1	0.0110255
BOLD	86	1	0.0281596
BOLD	87	1	0.0341717
BOLD	88	1	0.00791065
BOLD	89	1	0.0068355
BOLD	90	1	0.00740117
BOLD	91	1	0.00756643
BOLD	92	1	0.0198342
BOLD	93	1	0.0264944
BOLD	94	1	0.00844007
BOLD	95	1	0.0313658
BOLD	96	1	0.0694498
BOLD	97	1	0.0512181
BOLD	98	1	0.0269523
BOLD	99	1	0.00923631
BOLD	100	1	0.0117371
BOLD	101	1	0.00610668
BOLD	102	1	0.007705
BOLD	103	1	0.0261314
BOLD	104	1	0.00986132
BOLD	105	1	0.0190884
BOLD	106	1	0.0279214
BOLD	107	1	0.0663215
BOLD	108	1	0.0144818
BOLD	109	1	0.0354605
BOLD	110	1	0.0682154
BOLD	111	1	0.00947976
BOLD	112	1	0.0146327
BOLD	113	1	0.0280596
BOLD	114	1	0.00775346
BOLD	115	1	0.0141134
BOLD	116	1	0.00924152
BOLD	117	1	0.0264542
BOLD	118	1	0.0146317
BOLD	119	1	0.0238597
BOLD	120	1	0.0758361
BOLD	121	1	0.0127632
BOLD	122	1	0.0295301
BOLD	123	1	0.0121927
BOLD	124	1	0.0171682
BOLD	125	1	0.0145921
BOLD	126	1	0.0148725
BOLD	127	1	0.0181909
BOLD	128	1	0.0105749
BOLD	129	1	0.0460898
BOLD	130	1	0.0104531
BOLD	131	1	0.0158957
BOLD	132	1	0.00973607
BOLD	133	1	0.00993518
BOLD	134	1	0.0219055
BOLD	135	1	0.0132562
BOLD	136	1	0.0534126
BOLD	137	1	0.0120037
BOLD	138	1	0.0324288
BOLD	139	1	0.00958233
BOLD	140	1	0.0195707
BOLD	141	1	0.0148103
BOLD	142	1	0.015218
BOLD	143	1	0.0104023
BOLD	144	1	0.0128464
BOLD	145	1	0.0390449
BOLD	146	1	0.00804655
BOLD	147	1	0.0072276
BOLD	148	1	0.020999
BOLD	149	1	0.0132026
BOLD	150	1	0.0109189
BOLD	151	1	0.0081269
BOLD	152	1	0.00815391
BOLD	153	1	0.0356592
BOLD	154	1	0.0179497
BOLD	155	1	0.0223546
BOLD	156	1	0.010716
BOLD	157	1	0.0130018
BOLD	158	1	0.0119534
BOLD	159	1	0.0117769
BOLD	160	1	0.00857011
BOLD	161	1	0.00776326
BOLD	162	1	0.0426485
BOLD	163	1	0.00676505
BOLD	164	1	0.0195419
BOLD	165	1	0.0128694
BOLD	166	1	0.0125502
BOLD	167	1	0.00859543
BOLD	168	1	0.0345261
BOLD	169	1	0.0153575
BOLD	170	1	0.00866598
BOLD	171	1	0.0115142
BOLD	172	1	0.0219836
BOLD	173	1	0.0124799
BOLD	174	1	0.0116791
BOLD	175	1	0.0145131
BOLD	176	1	0.00779597
BOLD	177	1	0.00679153
BOLD	178	1	0.0274313
BOLD	179	1	0.00624716
BOLD	180	1	0.0138481
BOLD	181	1	0.0146575
BOLD	182	1	0.0109956
BOLD	183	1	0.00982335
BOLD	184	1	0.0171631
BOLD	185	1	0.00964461
BOLD	186	1	0.00890664
BOLD	187	1	0.0101452
BOLD	188	1	0.0184524
BOLD	189	1	0.00907725
BOLD	190	1	0.0185904
BOLD	191	1	0.00879387
BOLD	192	1	0.0107578
BOLD	193	1	0.00881181
BOLD	194	1	0.00988245
BOLD	195	1	0.0147497
BOLD	196	1	0.0138125
BOLD	197	1	0.0118444
BOLD	198	1	0.0122993
BOLD	199	1	0.0126544
BOLD	200	1	0.0148889
BOLD	201	1	0.0147426
BOLD	202	1	0.0169675
BOLD	203	1	0.0096473
BOLD	204	1	0.0122995
BOLD	205	1	0.0096866
BOLD	206	1	0.00934029
BOLD	207	1	0.0100517
BOLD	208	1	0.0132199
BOLD	209	1	0.0108225
BOLD	210	1	0.0110026
BOLD	211	1	0.0177822
BOLD	212	1	0.0178403
BOLD	213	1	0.0111015
BOLD	214	1	0.0267968
BOLD	215	1	0.00800144
BOLD	216	1	0.0154835
BOLD	217	1	0.0128907
BOLD	218	1	0.0109706
BOLD	219	1	0.0110574
BOLD	220	1	0.0128329
BOLD	221	1	0.011459
BOLD	222	1	0.0126122
BOLD	223	1	0.0150271
BOLD	224	1	0.018012
BOLD	225	1	0.0311033
BOLD	226	1	0.0127299
BOLD	227	1	0.0127236
BOLD	228	1	0.0103328
BOLD	229	1	0.0116223
BOLD	230	1	0.0135041
BOLD	231	1	0.0101577
BOLD	232	1	0.00939736
BOLD	233	1	0.0171118
BOLD	234	1	0.0140719
BOLD	235	1	0.0116367
BOLD	236	1	0.0329544
BOLD	237	1	0.0157776
BOLD	238	1	0.0321623
BOLD	239	1	0.019202
BOLD	240	1	0.0136022
BOLD	241	1	0.0158468
BOLD	242	1	0.0161694
BOLD	243	1	0.019052
BOLD	244	1	0.0122921
BOLD	245	1	0.0164948
BOLD	246	1	0.0221513
BOLD	247	1	0.0174723
BOLD	248	1	0.0159322
BOLD	249	1	0.0154986
BOLD	250	1	0.0209428
BOLD	251	1	0.0221407
BOLD	252	1	0.0148527
BOLD	253	1	0.0200995
BOLD	254	1	0.0232015
BOLD	255	1	0.0139438
BOLD	256	1	0.0161608
BOLD	257	1	0.0170563
BOLD	258	1	0.0187325
BOLD	259	1	0.0218133
BOLD	260	1	0.021838
BOLD	261	1	0.0106609
BOLD	262	1	0.0126458
BOLD	263	1	0.016604
BOLD	264	1	0.0244216
BOLD	265	1	0.0139792
BOLD	266	1	0.0202243
BOLD	267	1	0.0314652
BOLD	268	1	0.0312368
BOLD	269	1	0.0230911
BOLD	270	1	0.0340394
BOLD	271	1	0.0708744
BOLD	272	1	0.178932
BOLD	273	1	0.0793532
BOLD	274	1	0.1366
BOLD	275	1	0.248382
BOLD	276	1	0.107167
BOLD	277	1	0.0239309
BOLD	278	1	0.0382375
BOLD	279	1	0.0583509
BOLD	280	1	0.190833
BOLD	281	1	0.271068
BOLD	282	1	0.385745
BOLD	283	1	0.41304
BOLD	284	1	0.0893661
BOLD	285	1	0.164803
BOLD	286	1	0.130349
BOLD	287	1	0.0380299
BOLD	288	1	0.0307961
BOLD	289	1	0.0255448
BOLD	290	1	0.0573107
BOLD	291	1	0.505365
BOLD	292	1	0.0252128
BOLD	293	1	0.284045
BOLD	294	1	0.395128
BOLD	295	1	0.201706
BOLD	296	1	0.101139
BOLD	297	1	0.139545
BOLD	298	1	0.0236128
BOLD	299	1	0.0242807
BOLD	300	1	0.491221
BOLD	301	1	0.0177037
BOLD	302	1	0.0174995
BOLD	303	1	0.404631
BOLD	304	1	0.0674803
BOLD	305	1	0.0351811
BOLD	306	1	0.355377
BOLD	307	1	0.27409
BOLD	308	1	0.110258
BOLD	309	1	0.150987
BOLD	310	1	0.0153355
BOLD	311	1	0.0134758
BOLD	312	1	0.023748
BOLD	313	1	0.375474
BOLD	314	1	0.0187569
BOLD	315	1	0.044414
BOLD	316	1	0.310401
BOLD	317	1	0.00963218
BOLD	318	1	0.0670332
BOLD	319	1	0.236068
BOLD	320	1	0.0918121
BOLD	321	1	0.151005
BOLD	322	1	0.0184331
BOLD	323	1	0.0108848
BOLD	324	1	0.031737
BOLD	325	1	0.0114355
BOLD	326	1	0.208223
BOLD	327	1	0.0191832
BOLD	328	1	0.0133722
BOLD	329	1	0.0405541
BOLD	330	1	0.17496
BOLD	331	1	0.0077719
BOLD	332	1	0.0571349
BOLD	333	1	0.118531
BOLD	334	1	0.0814425
BOLD	335	1	0.0073289
BOLD	336	1	0.00697104
BOLD	337	1	0.0215621
BOLD	338	1	0.00785766
BOLD	339	1	0.0148177
BOLD	340	1	0.12441
BOLD	341	1	0.0280327
BOLD	342	1	0.0412975
BOLD	343	1	0.0702375
BOLD	344	1	0.123322
BOLD	345	1	0.0562693
BOLD	346	1	0.00915121
BOLD	347	1	0.00684644
BOLD	348	1	0.0180724
BOLD	349	1	0.00494775
BOLD	350	1	0.00678637
BOLD	351	1	0.00680375
BOLD	352	1	0.0233659
BOLD	353	1	0.0489966
BOLD	354	1	0.0943439
BOLD	355	1	0.077479
BOLD	356	1	0.0107866
BOLD	357	1	0.0290675
BOLD	358	1	0.037503
BOLD	359	1	0.00816227
BOLD	360	1	0.00468685
BOLD	361	1	0.00801428
BOLD	362	1	0.00616773
BOLD	363	1	0.0171147
BOLD	364	1	0.024855
BOLD	365	1	0.00737773
BOLD	366	1	0.032259
BOLD	367	1	0.0648815
BOLD	368	1	0.046591
BOLD	369	1	0.0247801
BOLD	370	1	0.0128605
BOLD	371	1	0.0130297
BOLD	372	1	0.00662913
BOLD	373	1	0.00891447
BOLD	374	1	0.0285879
BOLD	375	1	0.00729267
BOLD	376	1	0.0182812
BOLD	377	1	0.0210476
BOLD	378	1	0.0723967
BOLD	379	1	0.00863122
BOLD	380	1	0.031206
BOLD	381	1	0.0625863
BOLD	382	1	0.00824253
BOLD	383	1	0.0112653
BOLD	384	1	0.0230008
BOLD	385	1	0.00778143
BOLD	386	1	0.0130136
BOLD	387	1	0.00831083
BOLD	388	1	0.0170794
BOLD	389	1	0.0120354
BOLD	390	1	0.0125175
BOLD	391	1	0.0703555
BOLD	392	1	0.0111794
BOLD	393	1	0.0308964
BOLD	394	1	0.00734833
BOLD	395	1	0.0112928
BOLD	396	1	0.0109697
BOLD	397	1	0.0121868
BOLD	398	1	0.0135058
BOLD	399	1	0.00710846
BOLD	400	1	0.0458539
BOLD	401	1	0.0104685
BOLD	402	1	0.0123316
BOLD	403	1	0.00896261
BOLD	404	1	0.00748155
BOLD	405	1	0.010935
BOLD	406	1	0.0116525
BOLD	407	1	0.0583752
BOLD	408	1	0.0104364
BOLD	409	1	0.0255758
BOLD	410	1	0.0113236
BOLD	411	1	0.0156963
BOLD	412	1	0.0158716
BOLD	413	1	0.0141351
BOLD	414	1	0.0118817
BOLD	415	1	0.00956926
BOLD	416	1	0.0404895
BOLD	417	1	0.0123924
BOLD	418	1	0.0147576
BOLD	419	1	0.0133677
BOLD	420	1	0.0130542
BOLD	421	1	0.00945712
BOLD	422	1	0.0110363
BOLD	423	1	0.00949266
BOLD	424	1	0.0302223
BOLD	425	1	0.0151647
BOLD	426	1	0.0159741
BOLD	427	1	0.013982
BOLD	428	1	0.0123485
BOLD	429	1	0.0121095
BOLD	430	1	0.0105889
BOLD	431	1	0.00936686
BOLD	432	1	0.0136923
BOLD	433	1	0.0455586
BOLD	434	1	0.0124601
BOLD	435	1	0.0125014
BOLD	436	1	0.0125503
BOLD	437	1	0.0136301
BOLD	438	1	0.0114101
BOLD	439	1	0.0313518
BOLD	440	1	0.0173266
BOLD	441	1	0.00647723
BOLD	442	1	0.0134968
BOLD	443	1	0.0229312
BOLD	444	1	0.0141817
BOLD	445	1	0.0102227
BOLD	446	1	0.0119662
BOLD	447	1	0.0155057
BOLD	448	1	0.0108424
BOLD	449	1	0.0352307
BOLD	450	1	0.0116871
BOLD	451	1	0.0272343
BOLD	452	1	0.0115082
BOLD	453	1	0.00999579
BOLD	454	1	0.00901741
BOLD	455	1	0.0255643
BOLD	456	1	0.0111253
BOLD	457	1	0.00647843
BOLD	458	1	0.016555
BOLD	459	1	0.0259232
BOLD	460	1	0.011972
BOLD	461	1	0.0227834
BOLD	462	1	0.0114427
BOLD	463	1	0.00961223
BOLD	464	1	0.0108125
BOLD	465	1	0.00894249
BOLD	466	1	0.0153534
BOLD	467	1	0.0222607
BOLD	468	1	0.0103219
BOLD	469	1	0.0171954
BOLD	470	1	0.00961479
BOLD	471	1	0.00955998
BOLD	472	1	0.0179067
BOLD	473	1	0.0157297
BOLD	474	1	0.0131256
BOLD	475	1	0.00777029
BOLD	476	1	0.00909138
BOLD	477	1	0.0139342
BOLD	478	1	0.0114268
BOLD	479	1	0.01043
BOLD	480	1	0.01367
BOLD	481	1	0.0135713
BOLD	482	1	0.017015
BOLD	483	1	0.0186944
BOLD	484	1	0.0133726
BOLD	485	1	0.0270508
BOLD	486	1	0.00976555
BOLD	487	1	0.0144258
BOLD	488	1	0.00830906
BOLD	489	1	0.0172088
BOLD	490	1	0.0118548
BOLD	491	1	0.0174978
BOLD	492	1	0.00909033
BOLD	493	1	0.0131728
BOLD	494	1	0.0222262
BOLD	495	1	0.0191108
BOLD	496	1	0.0314598
BOLD	497	1	0.0121936
BOLD	498	1	0.013417
BOLD	499	1	0.0138811
BOLD	500	1	0.0102225
BOLD	501	1	0.0124354
BOLD	502	1	0.0178887
BOLD	503	1	0.0164424
BOLD	504	1	0.0156904
BOLD	505	1	0.0128195
BOLD	506	1	0.0127268
BOLD	507	1	0.0444602
BOLD	508	1	0.024033
BOLD	509	1	0.0245648
BOLD	510	1	0.0144944
BOLD	511	1	0.00996117
BOLD	512	1	0.0180699
BOLD	513	1	0.0156023
BOLD	514	1	0.0126956
BOLD	515	1	0.0123832
BOLD	516	1	0.0142254
BOLD	517	1	0.0154032
BOLD	518	1	0.0176369
BOLD	519	1	0.0142188
BOLD	520	1	0.0202822
BOLD	521	1	0.0281459
BOLD	522	1	0.0151339
BOLD	523	1	0.0228379
BOLD	524	1	0.0177106
BOLD	525	1	0.0207853
BOLD	526	1	0.015892
BOLD	527	1	0.019429
BOLD	528	1	0.0142229
BOLD	529	1	0.0162367
BOLD	530	1	0.0216141
BOLD	531	1	0.0208819
BOLD	532	1	0.0137538
BOLD	533	1	0.0264479
BOLD	534	1	0.0221994
BOLD	535	1	0.0197193
BOLD	536	1	0.0224627
BOLD	537	1	0.0183747
BOLD	538	1	0.0290115
BOLD	539	1	0.0308083
BOLD	540	1	0.0239001
BOLD	541	1	0.0289573
BOLD	0	2	0.021846
BOLD	1	2	0.0175938
BOLD	2	2	0.0125145
BOLD	3	2	0.0209976
BOLD	4	2	0.0148483
BOLD	5	2	0.0126769
BOLD	6	2	0.00679558
BOLD	7	2	0.0142081
BOLD	8	2	0.01243
BOLD	9	2	0.0150563
BOLD	10	2	0.0126172
BOLD	11	2	0.0140523
BOLD	12	2	0.0154176
BOLD	13	2	0.0129176
BOLD	14	2	0.0183286
BOLD	15	2	0.0119147
BOLD	16	2	0.0068497
BOLD	17	2	0.00701902
BOLD	18	2	0.00673029
BOLD	19	2	0.00878451
BOLD	20	2	0.0124529
BOLD	21	2	0.00906863
BOLD	22	2	0.0140088
BOLD	23	2	0.0144624
BOLD	24	2	0.014328
BOLD	25	2	0.00999283
BOLD	26	2	0.0117078
BOLD	27	2	0.00758791
BOLD	28	2	0.0048209
BOLD	29	2	0.0148771
BOLD	30	2	0.00661425
BOLD	31	2	0.0050196
BOLD	32	2	0.0113919
BOLD	33	2	0.0101582
BOLD	34	2	0.00705936
BOLD	35	2	0.013782
BOLD	36	2	0.0121631
BOLD	37	2	0.00859833
BOLD	38	2	0.0112599
BOLD	39	2	0.00563391
BOLD	40	2	0.00680768
BOLD	41	2	0.00508468
BOLD	42	2	0.0136848
BOLD	43	2	0.00393813
BOLD	44	2	0.00729085
BOLD	45	2	0.00998859
BOLD	46	2	0.00429626
BOLD	47	2	0.0072792
BOLD	48	2	0.0123801
BOLD	49	2	0.00908798
BOLD	50	2	0.00996626
BOLD	51	2	0.00465467
BOLD	52	2	0.00613338
BOLD	53	2	0.00588293
BOLD	54	2	0.00401117
BOLD	55	2	0.016849
BOLD	56	2	0.00486284
BOLD	57	2	0.00427781
BOLD	58	2	0.00700241
BOLD	59	2	0.0143325
BOLD	60	2	0.0039284
BOLD	61	2	0.00812825
BOLD	62	2	0.0133231
BOLD	63	2	0.0104191
BOLD	64	2	0.00331625
BOLD	65	2	0.00335237
BOLD	66	2	0.00474823
BOLD	67	2	0.00479606
BOLD	68	2	0.005679
BOLD	69	2	0.0135085
BOLD	70	2	0.00711978
BOLD	71	2	0.00796444
BOLD	72	2	0.0126911
BOLD	73	2	0.0128048
BOLD	74	2	0.00957882
BOLD	75	2	0.00523183
BOLD	76	2	0.00435151
BOLD	77	2	0.00457142
BOLD	78	2	0.00352461
BOLD	79	2	0.00417705
BOLD	80	2	0.00609839
BOLD	81	2	0.00614806
BOLD	82	2	0.0111432
BOLD	83	2	0.0176351
BOLD	84	2	0.0161231
BOLD	85	2	0.0053846
BOLD	86	2	0.00715655
BOLD	87	2	0.0076749
BOLD	88	2	0.00472222
BOLD	89	2	0.00427674
BOLD	90	2	0.00470961
BOLD	91	2	0.00602393
BOLD	92	2	0.00589931
BOLD	93	2	0.00705278
BOLD	94	2	0.00444711
BOLD	95	2	0.00894316
BOLD	96	2	0.0206947
BOLD	97	2	0.0125376
BOLD	98	2	0.0078384
BOLD	99	2	0.00551181
BOLD	100	2	0.00641506
BOLD	101	2	0.00634878
BOLD	102	2	0.00803636
BOLD	103	2	0.0104271
BOLD	104	2	0.00494417
BOLD	105	2	0.0073249
BOLD	106	2	0.00872318
BOLD	107	2	0.0209229
BOLD	108	2	0.00732258
BOLD	109	2	0.0111249
BOLD	110	2	0.0152016
BOLD	111	2	0.00621976
BOLD	112	2	0.0059671
BOLD	113	2	0.0119102
BOLD	114	2	0.00717827
BOLD	115	2	0.00929256
BOLD	116	2	0.00818698
BOLD	117	2	0.0142865
BOLD	118	2	0.00747297
BOLD	119	2	0.0112535
BOLD	120	2	0.0179567
BOLD	121	2	0.0096297
BOLD	122	2	0.0160883
BOLD	123	2	0.00930874
BOLD	124	2	0.0131023
BOLD	125	2	0.0118042
BOLD	126	2	0.0137947
BOLD	127	2	0.0126377
BOLD	128	2	0.0102416
BOLD	129	2	0.0193235
BOLD	130	2	0.00760036
BOLD	131	2	0.0189521
BOLD	132	2	0.0142093
BOLD	133	2	0.0107224
BOLD	134	2	0.0141739
BOLD	135	2	0.0104623
BOLD	136	2	0.0221913
BOLD	137	2	0.0108754
BOLD	138	2	0.0209326
BOLD	139	2	0.00788526
BOLD	140	2	0.016778
BOLD	141	2	0.0153479
BOLD	142	2	0.0127016
BOLD	143	2	0.0107288
BOLD	144	2	0.0120811
BOLD	145	2	0.0221327
BOLD	146	2	0.0116315
BOLD	147	2	0.011427
BOLD	148	2	0.017858
BOLD	149	2	0.0116678
BOLD	150	2	0.0116579
BOLD	151	2	0.00706553
BOLD	152	2	0.0116298
BOLD	153	2	0.0257385
BOLD	154	2	0.0154795
BOLD	155	2	0.0260997
BOLD	156	2	0.0156406
BOLD	157	2	0.0113385
BOLD	158	2	0.0137134
BOLD	159	2	0.0138477
BOLD	160	2	0.01336
BOLD	161	2	0.0119481
BOLD	162	2	0.0200295
BOLD	163	2	0.0131091
BOLD	164	2	0.0256552
BOLD	165	2	0.0149862
BOLD	166	2	0.0129194
BOLD	167	2	0.0157942
BOLD	168	2	0.0280091
BOLD	169	2	0.0226644
BOLD	170	2	0.0118677
BOLD	171	2	0.0204604
BOLD	172	2	0.0352785
BOLD	173	2	0.0234299
BOLD	174	2	0.021471
BOLD	175	2	0.0179932
BOLD	176	2	0.0190001
BOLD	177	2	0.0150219
BOLD	178	2	0.0285302
BOLD	179	2	0.0245422
BOLD	180	2	0.0246984
BOLD	181	2	0.0232027
BOLD	182	2	0.0357095
BOLD	183	2	0.0197455
BOLD	184	2	0.0471592
BOLD	185	2	0.0332189
BOLD	186	2	0.0231475
BOLD	187	2	0.0295582
BOLD	188	2	0.0382559
BOLD	189	2	0.0292847
BOLD	190	2	0.0343018
BOLD	191	2	0.023794
BOLD	192	2	0.0300842
BOLD	193	2	0.029611
BOLD	194	2	0.0294711
BOLD	195	2	0.049546
BOLD	196	2	0.0498152
BOLD	197	2	0.0405178
BOLD	198	2	0.029503
BOLD	199	2	0.0447326
BOLD	200	2	0.0342211
BOLD	201	2	0.0425035
BOLD	202	2	0.0671494
BOLD	203	2	0.043575
BOLD	204	2	0.03626
BOLD	205	2	0.0428397
BOLD	206	2	0.0405266
BOLD	207	2	0.0346927
BOLD	208	2	0.0612699
BOLD	209	2	0.0491945
BOLD	210	2	0.0401274
BOLD	211	2	0.0746326
BOLD	212	2	0.0534237
BOLD	213	2	0.0552895
BOLD	214	2	0.0432204
BOLD	215	2	0.0652732
BOLD	216	2	0.0533469
BOLD	217	2	0.0566285
BOLD	218	2	0.0634968
BOLD	219	2	0.0631497
BOLD	220	2	0.0730254
BOLD	221	2	0.0708206
BOLD	222	2	0.084352
BOLD	223	2	0.0780356
BOLD	224	2	0.0955488
BOLD	225	2	0.0595245
BOLD	226	2	0.102533
BOLD	227	2	0.115074
BOLD	228	2	0.0815986
BOLD	229	2	0.0893807
BOLD	230	2	0.0961568
BOLD	231	2	0.0835204
BOLD	232	2	0.0844758
BOLD	233	2	0.105948
BOLD	234	2	0.115445
BOLD	235	2	0.100289
BOLD	236	2	0.127921
BOLD	237	2	0.140043
BOLD	238	2	0.125595
BOLD	239	2	0.150874
BOLD	240	2	0.176161
BOLD	241	2	0.127956
BOLD	242	2	0.111227
BOLD	243	2	0.0988382
BOLD	244	2	0.0945702
BOLD	245	2	0.0966959
BOLD	246	2	0.188405
BOLD	247	2	0.10809
BOLD	248	2	0.10719
BOLD	249	2	0.229532
BOLD	250	2	0.154737
BOLD	251	2	0.156688
BOLD	252	2	0.133414
BOLD	253	2	0.175079
BOLD	254	2	0.123185
BOLD	255	2	0.119493
BOLD	256	2	0.129613
BOLD	257	2	0.103403
BOLD	258	2	0.105277
BOLD	259	2	0.123973
BOLD	260	2	0.175444
BOLD	261	2	0.160308
BOLD	262	2	0.168041
BOLD	263	2	0.110381
BOLD	264	2	0.0926581
BOLD	265	2	0.108251
BOLD	266	2	0.12435
BOLD	267	2	0.0955841
BOLD	268	2	0.12079
BOLD	269	2	0.0912712
BOLD	270	2	0.123825
BOLD	271	2	0.0166852
BOLD	272	2	0.0149398
BOLD	273	2	0.0132842
BOLD	274	2	0.0218499
BOLD	275	2	0.0111764
BOLD	276	2	0.0218712
BOLD	277	2	0.0144563
BOLD	278	2	0.0169075
BOLD	279	2	0.0147346
BOLD	280	2	0.0201818
BOLD	281	2	0.0189623
BOLD	282	2	0.0163678
BOLD	283	2	0.0150565
BOLD	284	2	0.0168959
BOLD	285	2	0.015659
BOLD	286	2	0.0174991
BOLD	287	2	0.0136964
BOLD	288	2	0.0123493
BOLD	289	2	0.0133297
BOLD	290	2	0.0142083
BOLD	291	2	0.0170414
BOLD	292	2	0.0149247
BOLD	293	2	0.0189076
BOLD	294	2	0.016832
BOLD	295	2	0.0180413
BOLD	296	2	0.0157332
BOLD	297	2	0.0145129
BOLD	298	2	0.0144029
BOLD	299	2	0.010735
BOLD	300	2	0.0162447
BOLD	301	2	0.0117286
BOLD	302	2	0.0109718
BOLD	303	2	0.0181633
BOLD	304	2	0.0126667
BOLD	305	2	0.0113558
BOLD	306	2	0.0165512
BOLD	307	2	0.0122671
BOLD	308	2	0.0162205
BOLD	309	2	0.0159248
BOLD	310	2	0.0101895
BOLD	311	2	0.010806
BOLD	312	2	0.0117989
BOLD	313	2	0.0160043
BOLD	314	2	0.00924909
BOLD	315	2	0.0131002
BOLD	316	2	0.0133995
BOLD	317	2	0.0110503
BOLD	318	2	0.0165939
BOLD	319	2	0.0120827
BOLD	320	2	0.0167888
BOLD	321	2	0.0121647
BOLD	322	2	0.0120091
BOLD	323	2	0.0111196
BOLD	324	2	0.0110695
BOLD	325	2	0.00990702
BOLD	326	2	0.014276
BOLD	327	2	0.012229
BOLD	328	2	0.0089683
BOLD	329	2	0.0125998
BOLD	330	2	0.0154385
BOLD	331	2	0.0090107
BOLD	332	2	0.0158289
BOLD	333	2	0.0109521
BOLD	334	2	0.0162777
BOLD	335	2	0.00701526
BOLD	336	2	0.00813741
BOLD	337	2	0.0127391
BOLD	338	2	0.00765969
BOLD	339	2	0.00960713
BOLD	340	2	0.0157685
BOLD	341	2	0.0158731
BOLD	342	2	0.0152735
BOLD	343	2	0.0112951
BOLD	344	2	0.00991242
BOLD	345	2	0.0150471
BOLD	346	2	0.00961193
BOLD	347	2	0.00756226
BOLD	348	2	0.0102112
BOLD	349	2	0.0100886
BOLD	350	2	0.00729153
BOLD	351	2	0.00712523
BOLD	352	2	0.0120586
BOLD	353	2	0.0151225
BOLD	354	2	0.0207555
BOLD	355	2	0.0156594
BOLD	356	2	0.00950716
BOLD	357	2	0.0148532
BOLD	358	2	0.0124228
BOLD	359	2	0.0106208
BOLD	360	2	0.00819791
BOLD	361	2	0.00749742
BOLD	362	2	0.00596174
BOLD	363	2	0.0118812
BOLD	364	2	0.0123129
BOLD	365	2	0.00921652
BOLD	366	2	0.0150583
BOLD	367	2	0.0189612
BOLD	368	2	0.0185699
BOLD	369	2	0.0127613
BOLD	370	2	0.0103987
BOLD	371	2	0.0132735
BOLD	372	2	0.00848086
BOLD	373	2	0.00738705
BOLD	374	2	0.0162461
BOLD	375	2	0.00855484
BOLD	376	2	0.0165619
BOLD	377	2	0.0161204
BOLD	378	2	0.021328
BOLD	379	2	0.0113572
BOLD	380	2	0.0124239
BOLD	381	2	0.0192763
BOLD	382	2	0.00930171
BOLD	383	2	0.0117896
BOLD	384	2	0.0167643
BOLD	385	2	0.00794335
BOLD	386	2	0.0131008
BOLD	387	2	0.00863119
BOLD	388	2	0.0156472
BOLD	389	2	0.0101633
BOLD	390	2	0.0187887
BOLD	391	2	0.0203254
BOLD	392	2	0.0108312
BOLD	393	2	0.016943
BOLD	394	2	0.0126288
BOLD	395	2	0.018829
BOLD	396	2	0.0132621
BOLD	397	2	0.0148955
BOLD	398	2	0.0166792
BOLD	399	2	0.00990524
BOLD	400	2	0.0182443
BOLD	401	2	0.0221847
BOLD	402	2	0.018486
BOLD	403	2	0.01131
BOLD	404	2	0.0132281
BOLD	405	2	0.0186329
BOLD	406	2	0.0142345
BOLD	407	2	0.0210158
BOLD	408	2	0.0115819
BOLD	409	2	0.0219657
BOLD	410	2	0.0176988
BOLD	411	2	0.0212208
BOLD	412	2	0.023999
BOLD	413	2	0.0307502
BOLD	414	2	0.0172124
BOLD	415	2	0.0144559
BOLD	416	2	0.0167399
BOLD	417	2	0.0176111
BOLD	418	2	0.0149152
BOLD	419	2	0.0321534
BOLD	420	2	0.0201905
BOLD	421	2	0.0213926
BOLD	422	2	0.0144132
BOLD	423	2	0.0156603
BOLD	424	2	0.0231113
BOLD	425	2	0.0296761
BOLD	426	2	0.0541033
BOLD	427	2	0.0297204
BOLD	428	2	0.0251215
BOLD	429	2	0.0328044
BOLD	430	2	0.0301982
BOLD	431	2	0.0313689
BOLD	432	2	0.0301295
BOLD	433	2	0.0228686
BOLD	434	2	0.0311073
BOLD	435	2	0.0260542
BOLD	436	2	0.0427011
BOLD	437	2	0.0225098
BOLD	438	2	0.0304555
BOLD	439	2	0.024759
BOLD	440	2	0.0554598
BOLD	441	2	0.0528165
BOLD	442	2	0.0326386
BOLD	443	2	0.0929393
BOLD	444	2	0.0334388
BOLD	445	2	0.0283876
BOLD	446	2	0.0554813
BOLD	447	2	0.0373504
BOLD	448	2	0.0508429
BOLD	449	2	0.0328443
BOLD	450	2	0.044453
BOLD	451	2	0.030507
BOLD	452	2	0.0851593
BOLD	453	2	0.062389
BOLD	454	2	0.0814657
BOLD	455	2	0.125933
BOLD	456	2	0.0717111
BOLD	457	2	0.0886173
BOLD	458	2	0.0501721
BOLD	459	2	0.03157
BOLD	460	2	0.0775014
BOLD	461	2	0.0288398
BOLD	462	2	0.0748486
BOLD	463	2	0.0571224
BOLD	464	2	0.11462
BOLD	465	2	0.0777743
BOLD	466	2	0.163855
BOLD	467	2	0.0419117
BOLD	468	2	0.085215
BOLD	469	2	0.0675045
BOLD	470	2	0.0973803
BOLD	471	2	0.134991
BOLD	472	2	0.0346841
BOLD	473	2	0.233464
BOLD	474	2	0.147474
BOLD	475	2	0.114098
BOLD	476	2	0.192348
BOLD	477	2	0.118079
BOLD	478	2	0.114432
BOLD	479	2	0.237317
BOLD	480	2	0.0759394
BOLD	481	2	0.0928597
BOLD	482	2	0.273318
BOLD	483	2	0.051659
BOLD	484	2	0.116373
BOLD	485	2	0.040183
BOLD	486	2	0.154694
BOLD	487	2	0.274299
BOLD	488	2	0.17615
BOLD	489	2	0.233041
BOLD	490	2	0.239748
BOLD	491	2	0.297302
BOLD	492	2	0.332963
BOLD	493	2	0.113651
BOLD	494	2	0.0842302
BOLD	495	2	0.333507
BOLD	496	2	0.0649433
BOLD	497	2	0.173153
BOLD	498	2	0.208549
BOLD	499	2	0.393761
BOLD	500	2	0.305092
BOLD	501	2	0.259702
BOLD	502	2	0.401716
BOLD	503	2	0.382484
BOLD	504	2	0.325822
BOLD	505	2	0.394185
BOLD	506	2	0.380204
BOLD	507	2	0.0977919
BOLD	508	2	0.169436
BOLD	509	2	0.137007
BOLD	510	2	0.296688
BOLD	511	2	0.257071
BOLD	512	2	0.349101
BOLD	513	2	0.341512
BOLD	514	2	0.425517
BOLD	515	2	0.415367
BOLD	516	2	0.396813
BOLD	517	2	0.236725
BOLD	518	2	0.36098
BOLD	519	2	0.368082
BOLD	520	2	0.191843
BOLD	521	2	0.302167
BOLD	522	2	0.29061
BOLD	523	2	0.330777
BOLD	524	2	0.280639
BOLD	525	2	0.302401
BOLD	526	2	0.362544
BOLD	527	2	0.343031
BOLD	528	2	0.367688
BOLD	529	2	0.32767
BOLD	530	2	0.291166
BOLD	531	2	0.273672
BOLD	532	2	0.28332
BOLD	533	2	0.277255
BOLD	534	2	0.339379
BOLD	535	2	0.311482
BOLD	536	2	0.29771
BOLD	537	2	0.263265
BOLD	538	2	0.263536
BOLD	539	2	0.257633
BOLD	540	2	0.276956
BOLD	541	2	0.265014
BOLD	0	3	0.190951
BOLD	1	3	0.0566151
BOLD	2	3	0.153949
BOLD	3	3	0.0306317
BOLD	4	3	0.015475
BOLD	5	3	0.0969024
BOLD	6	3	0.353972
BOLD	7	3	0.320442
BOLD	8	3	0.218063
BOLD	9	3	0.0377949
BOLD	10	3	0.0422303
BOLD	11	3	0.0190467
BOLD	12	3	0.0135897
BOLD	13	3	0.140608
BOLD	14	3	0.0420476
BOLD	15	3	0.0861595
BOLD	16	3	0.294459
BOLD	17	3	0.361552
BOLD	18	3	0.398396
BOLD	19	3	0.238193
BOLD	20	3	0.00757651
BOLD	21	3	0.417581
BOLD	22	3	0.0224412
BOLD	23	3	0.0132017
BOLD	24	3	0.0375484
BOLD	25	3	0.130167
BOLD	26	3	0.0612506
BOLD	27	3	0.489592
BOLD	28	3	0.319044
BOLD	29	3	0.0122497
BOLD	30	3	0.42779
BOLD	31	3	0.373655
BOLD	32	3	0.0177112
BOLD	33	3	0.185089
BOLD	34	3	0.28327
BOLD	35	3	0.0199595
BOLD	36	3	0.0400619
BOLD	37	3	0.0812585
BOLD	38	3	0.0507017
BOLD	39	3	0.521529
BOLD	40	3	0.57308
BOLD	41	3	0.331512
BOLD	42	3	0.015609
BOLD	43	3	0.461982
BOLD	44	3	0.228527
BOLD	45	3	0.0325543
BOLD	46	3	0.557227
BOLD	47	3	0.134298
BOLD	48	3	0.0441425
BOLD	49	3	0.0751575
BOLD	50	3	0.0559294
BOLD	51	3	0.388684
BOLD	52	3	0.56658
BOLD	53	3	0.304826
BOLD	54	3	0.521134
BOLD	55	3	0.0151758
BOLD	56	3	0.343728
BOLD	57	3	0.431331
BOLD	58	3	0.208791
BOLD	59	3	0.0211258
BOLD	60	3	0.534172
BOLD	61	3	0.115288
BOLD	62	3	0.0438717
BOLD	63	3	0.0872443
BOLD	64	3	0.539485
BOLD	65	3	0.545342
BOLD	66	3	0.266115
BOLD	67	3	0.491102
BOLD	68	3	0.356303
BOLD	69	3	0.0206678
BOLD	70	3	0.170323
BOLD	71	3	0.127687
BOLD	72	3	0.0501147
BOLD	73	3	0.0117002
BOLD	74	3	0.0905782
BOLD	75	3	0.42852
BOLD	76	3	0.491926
BOLD	77	3	0.260353
BOLD	78	3	0.510879
BOLD	79	3	0.502366
BOLD	80	3	0.440716
BOLD	81	3	0.149651
BOLD	82	3	0.0531843
BOLD	83	3	0.0162129
BOLD	84	3	0.0229725
BOLD	85	3	0.31301
BOLD	86	3	0.0810148
BOLD	87	3	0.0615281
BOLD	88	3	0.359795
BOLD	89	3	0.43746
BOLD	90	3	0.393908
BOLD	91	3	0.395322
BOLD	92	3	0.185187
BOLD	93	3	0.085544
BOLD	94	3	0.291477
BOLD	95	3	0.0437913
BOLD	96	3	0.0148833
BOLD	97	3	0.025451
BOLD	98	3	0.0396056
BOLD	99	3	0.228718
BOLD	100	3	0.173243
BOLD	101	3	0.324126
BOLD	102	3	0.271671
BOLD	103	3	0.0270733
BOLD	104	3	0.231072
BOLD	105	3	0.0870271
BOLD	106	3	0.0467438
BOLD	107	3	0.0120944
BOLD	108	3	0.166774
BOLD	109	3	0.02872
BOLD	110	3	0.0147541
BOLD	111	3	0.221375
BOLD	112	3	0.106541
BOLD	113	3	0.0170788
BOLD	114	3	0.173364
BOLD	115	3	0.0615035
BOLD	116	3	0.116118
BOLD	117	3	0.0168583
BOLD	118	3	0.0947489
BOLD	119	3	0.0265182
BOLD	120	3	0.0134812
BOLD	121	3	0.0689482
BOLD	122	3	0.0143333
BOLD	123	3	0.104984
BOLD	124	3	0.0286835
BOLD	125	3	0.0314352
BOLD	126	3	0.0856959
BOLD	127	3	0.0135352
BOLD	128	3	0.0767167
BOLD	129	3	0.0131553
BOLD	130	3	0.0243234
BOLD	131	3	0.013643
BOLD	132	3	0.0320953
BOLD	133	3	0.0442727
BOLD	134	3	0.0141862
BOLD	135	3	0.0295574
BOLD	136	3	0.0157217
BOLD	137	3	0.0503752
BOLD	138	3	0.0124021
BOLD	139	3	0.015463
BOLD	140	3	0.0374934
BOLD	141	3	0.0067666
BOLD	142	3	0.00920587
BOLD	143	3	0.0209597
BOLD	144	3	0.0406195
BOLD	145	3	0.00884744
BOLD	146	3	0.0188083
BOLD	147	3	0.0196724
BOLD	148	3	0.0119415
BOLD	149	3	0.0315334
BOLD	150	3	0.00835171
BOLD	151	3	0.0149379
BOLD	152	3	0.0201139
BOLD	153	3	0.00725704
BOLD	154	3	0.0252148
BOLD	155	3	0.0204811
BOLD	156	3	0.0054755
BOLD	157	3	0.0130914
BOLD	158	3	0.0126525
BOLD	159	3	0.0216852
BOLD	160	3	0.0115944
BOLD	161	3	0.0121751
BOLD	162	3	0.00935153
BOLD	163	3	0.015946
BOLD	164	3	0.014177
BOLD	165	3	0.019241
BOLD	166	3	0.0112882
BOLD	167	3	0.00806044
BOLD	168	3	0.0103494
BOLD	169	3	0.0133349
BOLD	170	3	0.0129628
BOLD	171	3	0.00902703
BOLD	172	3	0.0159085
BOLD	173	3	0.0155092
BOLD	174	3	0.0133166
BOLD	175	3	0.0119918
BOLD	176	3	0.0121992
BOLD	177	3	0.0167795
BOLD	178	3	0.0116438
BOLD	179	3	0.00805117
BOLD	180	3	0.00857161
BOLD	181	3	0.0146853
BOLD	182	3	0.00533615
BOLD	183	3	0.0110225
BOLD	184	3	0.0160829
BOLD	185	3	0.00924988
BOLD	186	3	0.0113686
BOLD	187	3	0.00978453
BOLD	188	3	0.0128296
BOLD	189	3	0.00807767
BOLD	190	3	0.0200902
BOLD	191	3	0.00959453
BOLD	192	3	0.00578917
BOLD	193	3	0.00866424
BOLD	194	3	0.00857624
BOLD	195	3	0.00926754
BOLD	196	3	0.0106989
BOLD	197	3	0.0075389
BOLD	198	3	0.0108301
BOLD	199	3	0.00529801
BOLD	200	3	0.0103687
BOLD	201	3	0.0125509
BOLD	202	3	0.0132744
BOLD	203	3	0.00647759
BOLD	204	3	0.00647338
BOLD	205	3	0.00882014
BOLD	206	3	0.00566875
BOLD	207	3	0.0109042
BOLD	208	3	0.00527002
BOLD	209	3	0.00520817
BOLD	210	3	0.0117831
BOLD	211	3	0.004907
BOLD	212	3	0.00828838
BOLD	213	3	0.00743389
BOLD	214	3	0.0152842
BOLD	215	3	0.00653764
BOLD	216	3	0.00720566
BOLD	217	3	0.00954544
BOLD	218	3	0.0076825
BOLD	219	3	0.00921636
BOLD	220	3	0.00973411
BOLD	221	3	0.00867499
BOLD	222	3	0.00524721
BOLD	223	3	0.00681319
BOLD	224	3	0.00413446
BOLD	225	3	0.00447464
BOLD	226	3	0.00635318
BOLD	227	3	0.00739234
BOLD	228	3	0.0062718
BOLD	229	3	0.0049909
BOLD	230	3	0.00519897
BOLD	231	3	0.00599153
BOLD	232	3	0.00682063
BOLD	233	3	0.0103103
BOLD	234	3	0.0057775
BOLD	235	3	0.00378438
BOLD	236	3	0.00744864
BOLD	237	3	0.00802015
BOLD	238	3	0.0110881
BOLD	239	3	0.00481882
BOLD	240	3	0.00396923
BOLD	241	3	0.00276546
BOLD	242	3	0.00775773
BOLD	243	3	0.00652055
BOLD	244	3	0.00603316
BOLD	245	3	0.00300089
BOLD	246	3	0.0112307
BOLD	247	3	0.00423882
BOLD	248	3	0.00203522
BOLD	249	3	0.0126281
BOLD	250	3	0.00390323
BOLD	251	3	0.00667082
BOLD	252	3	0.003918
BOLD	253	3	0.00667818
BOLD	254	3	0.0134106
BOLD	255	3	0.00309003
BOLD	256	3	0.00384435
BOLD	257	3	0.00416884
BOLD	258	3	0.00515929
BOLD	259	3	0.00727316
BOLD	260	3	0.00260723
BOLD	261	3	0.00223518
BOLD	262	3	0.00316189
BOLD	263	3	0.00864787
BOLD	264	3	0.00516117
BOLD	265	3	0.00471254
BOLD	266	3	0.00198385
BOLD	267	3	0.011704
BOLD	268	3	0.00367414
BOLD	269	3	0.00510243
BOLD	270	3	0.0057722
BOLD	271	3	0.0973253
BOLD	272	3	0.0371675
BOLD	273	3	0.0877183
BOLD	274	3	0.0748257
BOLD	275	3	0.0167134
BOLD	276	3	0.0988092
BOLD	277	3	0.335309
BOLD	278	3	0.300094
BOLD	279	3	0.213457
BOLD	280	3	0.0516094
BOLD	281	3	0.0570804
BOLD	282	3	0.0165978
BOLD	283	3	0.0112904
BOLD	284	3	0.156823
BOLD	285	3	0.0487213
BOLD	286	3	0.0762323
BOLD	287	3	0.287451
BOLD	288	3	0.339224
BOLD	289	3	0.348493
BOLD	290	3	0.22957
BOLD	291	3	0.00359706
BOLD	292	3	0.349449
BOLD	293	3	0.0251928
BOLD	294	3	0.0178171
BOLD	295	3	0.0375743
BOLD	296	3	0.129078
BOLD	297	3	0.0723748
BOLD	298	3	0.392329
BOLD	299	3	0.385435
BOLD	300	3	0.0135943
BOLD	301	3	0.434052
BOLD	302	3	0.449177
BOLD	303	3	0.0193675
BOLD	304	3	0.17181
BOLD	305	3	0.306478
BOLD	306	3	0.0172277
BOLD	307	3	0.0227339
BOLD	308	3	0.0927863
BOLD	309	3	0.0526644
BOLD	310	3	0.474793
BOLD	311	3	0.49313
BOLD	312	3	0.409053
BOLD	313	3	0.0179373
BOLD	314	3	0.476175
BOLD	315	3	0.238673
BOLD	316	3	0.0242986
BOLD	317	3	0.564112
BOLD	318	3	0.135455
BOLD	319	3	0.0253829
BOLD	320	3	0.0670904
BOLD	321	3	0.039274
BOLD	322	3	0.433319
BOLD	323	3	0.557075
BOLD	324	3	0.320222
BOLD	325	3	0.524124
BOLD	326	3	0.0202172
BOLD	327	3	0.3914
BOLD	328	3	0.469458
BOLD	329	3	0.206476
BOLD	330	3	0.0268207
BOLD	331	3	0.56951
BOLD	332	3	0.0924526
BOLD	333	3	0.0374116
BOLD	334	3	0.0488502
BOLD	335	3	0.564424
BOLD	336	3	0.566967
BOLD	337	3	0.293595
BOLD	338	3	0.532635
BOLD	339	3	0.405332
BOLD	340	3	0.0196658
BOLD	341	3	0.187675
BOLD	342	3	0.111507
BOLD	343	3	0.0423461
BOLD	344	3	0.0230831
BOLD	345	3	0.0739827
BOLD	346	3	0.46334
BOLD	347	3	0.524171
BOLD	348	3	0.309778
BOLD	349	3	0.532276
BOLD	350	3	0.524516
BOLD	351	3	0.48472
BOLD	352	3	0.205226
BOLD	353	3	0.0573321
BOLD	354	3	0.020625
BOLD	355	3	0.0228613
BOLD	356	3	0.367112
BOLD	357	3	0.111025
BOLD	358	3	0.0771203
BOLD	359	3	0.428205
BOLD	360	3	0.493235
BOLD	361	3	0.462429
BOLD	362	3	0.485273
BOLD	363	3	0.232209
BOLD	364	3	0.107761
BOLD	365	3	0.380931
BOLD	366	3	0.0434333
BOLD	367	3	0.0155989
BOLD	368	3	0.0280887
BOLD	369	3	0.0468321
BOLD	370	3	0.313322
BOLD	371	3	0.247605
BOLD	372	3	0.42668
BOLD	373	3	0.380488
BOLD	374	3	0.0360572
BOLD	375	3	0.336666
BOLD	376	3	0.130432
BOLD	377	3	0.0511896
BOLD	378	3	0.0136309
BOLD	379	3	0.256026
BOLD	380	3	0.02691
BOLD	381	3	0.0201448
BOLD	382	3	0.347082
BOLD	383	3	0.180674
BOLD	384	3	0.0234696
BOLD	385	3	0.311548
BOLD	386	3	0.123737
BOLD	387	3	0.243825
BOLD	388	3	0.0246774
BOLD	389	3	0.180925
BOLD	390	3	0.0370346
BOLD	391	3	0.0166141
BOLD	392	3	0.126768
BOLD	393	3	0.018902
BOLD	394	3	0.209593
BOLD	395	3	0.0539468
BOLD	396	3	0.0677946
BOLD	397	3	0.164906
BOLD	398	3	0.0154349
BOLD	399	3	0.153263
BOLD	400	3	0.0146144
BOLD	401	3	0.0355211
BOLD	402	3	0.0241746
BOLD	403	3	0.0604809
BOLD	404	3	0.101931
BOLD	405	3	0.0204696
BOLD	406	3	0.0404178
BOLD	407	3	0.0165769
BOLD	408	3	0.0920975
BOLD	409	3	0.015817
BOLD	410	3	0.0210771
BOLD	411	3	0.0862167
BOLD	412	3	0.011074
BOLD	413	3	0.0115357
BOLD	414	3	0.0239342
BOLD	415	3	0.0676385
BOLD	416	3	0.0132416
BOLD	417	3	0.0295663
BOLD	418	3	0.0226153
BOLD	419	3	0.0185611
BOLD	420	3	0.0551022
BOLD	421	3	0.0127521
BOLD	422	3	0.0189159
BOLD	423	3	0.0386839
BOLD	424	3	0.0121823
BOLD	425	3	0.0374073
BOLD	426	3	0.0331502
BOLD	427	3	0.00828639
BOLD	428	3	0.0148311
BOLD	429	3	0.0115181
BOLD	430	3	0.03403
BOLD	431	3	0.0162362
BOLD	432	3	0.0214565
BOLD	433	3	0.0121466
BOLD	434	3	0.0207326
BOLD	435	3	0.0121471
BOLD	436	3	0.0218105
BOLD	437	3	0.0147706
BOLD	438	3	0.0106716
BOLD	439	3	0.00905705
BOLD	440	3	0.0273114
BOLD	441	3	0.0135416
BOLD	442	3	0.00853151
BOLD	443	3	0.020797
BOLD	444	3	0.0151756
BOLD	445	3	0.0118803
BOLD	446	3	0.0157533
BOLD	447	3	0.0114033
BOLD	448	3	0.0145542
BOLD	449	3	0.0114572
BOLD	450	3	0.00764498
BOLD	451	3	0.00952676
BOLD	452	3	0.0151881
BOLD	453	3	0.00693504
BOLD	454	3	0.0126767
BOLD	455	3	0.0142684
BOLD	456	3	0.00856423
BOLD	457	3	0.0149234
BOLD	458	3	0.0141361
BOLD	459	3	0.011161
BOLD	460	3	0.00972491
BOLD	461	3	0.0203465
BOLD	462	3	0.013942
BOLD	463	3	0.0126472
BOLD	464	3	0.0139502
BOLD	465	3	0.0099372
BOLD	466	3	0.00907714
BOLD	467	3	0.0148318
BOLD	468	3	0.00398292
BOLD	469	3	0.0137923
BOLD	470	3	0.00838405
BOLD	471	3	0.0111239
BOLD	472	3	0.0135278
BOLD	473	3	0.0135461
BOLD	474	3	0.0118942
BOLD	475	3	0.00857524
BOLD	476	3	0.00916139
BOLD	477	3	0.00929556
BOLD	478	3	0.00903286
BOLD	479	3	0.00939129
BOLD	480	3	0.010699
BOLD	481	3	0.0102263
BOLD	482	3	0.00884402
BOLD	483	3	0.00463561
BOLD	484	3	0.00819724
BOLD	485	3	0.0141106
BOLD	486	3	0.0066479
BOLD	487	3	0.00972472
BOLD	488	3	0.00652461
BOLD	489	3	0.0120138
BOLD	490	3	0.00626527
BOLD	491	3	0.0104058
BOLD	492	3	0.00845113
BOLD	493	3	0.00924188
BOLD	494	3	0.0075804
BOLD	495	3	0.00711473
BOLD	496	3	0.00800524
BOLD	497	3	0.00933695
BOLD	498	3	0.00679776
BOLD	499	3	0.00756481
BOLD	500	3	0.00548464
BOLD	501	3	0.00749675
BOLD	502	3	0.00533793
BOLD	503	3	0.00615405
BOLD	504	3	0.00777412
BOLD	505	3	0.0079474
BOLD	506	3	0.00671975
BOLD	507	3	0.00452748
BOLD	508	3	0.00599093
BOLD	509	3	0.00428087
BOLD	510	3	0.00711254
BOLD	511	3	0.00835531
BOLD	512	3	0.00348936
BOLD	513	3	0.00545334
BOLD	514	3	0.00774146
BOLD	515	3	0.00879644
BOLD	516	3	0.00482854
BOLD	517	3	0.00631327
BOLD	518	3	0.00514636
BOLD	519	3	0.00523645
BOLD	520	3	0.00304569
BOLD	521	3	0.00471836
BOLD	522	3	0.00401084
BOLD	523	3	0.00579802
BOLD	524	3	0.0036407
BOLD	525	3	0.0100617
BOLD	526	3	0.00777426
BOLD	527	3	0.00683804
BOLD	528	3	0.00793499
BOLD	529	3	0.00606494
BOLD	530	3	0.00532243
BOLD	531	3	0.00230035
BOLD	532	3	0.00401395
BOLD	533	3	0.00322627
BOLD	534	3	0.00368024
BOLD	535	3	0.00619854
BOLD	536	3	0.00754448
BOLD	537	3	0.00385782
BOLD	538	3	0.00777665
BOLD	539	3	0.00276591
BOLD	540	3	0.0076727
BOLD	541	3	0.0072095
BOLD	0	4	0.030003
BOLD	1	4	0.0211143
BOLD	2	4	0.0203625
BOLD	3	4	0.0225759
BOLD	4	4	0.0265698
BOLD	5	4	0.0217002
BOLD	6	4	0.0141142
BOLD	7	4	0.0167236
BOLD	8	4	0.0193822
BOLD	9	4	0.0211924
BOLD	10	4	0.0228643
BOLD	11	4	0.0207474
BOLD	12	4	0.0203077
BOLD	13	4	0.0151224
BOLD	14	4	0.0190517
BOLD	15	4	0.0160037
BOLD	16	4	0.0127136
BOLD	17	4	0.0120665
BOLD	18	4	0.0111255
BOLD	19	4	0.0122594
BOLD	20	4	0.0183265
BOLD	21	4	0.0122692
BOLD	22	4	0.0168122
BOLD	23	4	0.016927
BOLD	24	4	0.0195116
BOLD	25	4	0.0141798
BOLD	26	4	0.017013
BOLD	27	4	0.0127654
BOLD	28	4	0.0107985
BOLD	29	4	0.0154885
BOLD	30	4	0.0111859
BOLD	31	4	0.0115371
BOLD	32	4	0.0171814
BOLD	33	4	0.0121542
BOLD	34	4	0.0107124
BOLD	35	4	0.0171929
BOLD	36	4	0.0160451
BOLD	37	4	0.0154754
BOLD	38	4	0.0177377
BOLD	39	4	0.00880071
BOLD	40	4	0.0089216
BOLD	41	4	0.0104241
BOLD	42	4	0.0215177
BOLD	43	4	0.00930032
BOLD	44	4	0.0124343
BOLD	45	4	0.0218464
BOLD	46	4	0.00852647
BOLD	47	4	0.0143102
BOLD	48	4	0.0214657
BOLD	49	4	0.0180026
BOLD	50	4	0.0201125
BOLD	51	4	0.0110798
BOLD	52	4	0.00902631
BOLD	53	4	0.0112206
BOLD	54	4	0.00787485
BOLD	55	4	0.0286578
BOLD	56	4	0.0112792
BOLD	57	4	0.00944725
BOLD	58	4	0.0157201
BOLD	59	4	0.0262531
BOLD	60	4	0.00884768
BOLD	61	4	0.0186225
BOLD	62	4	0.0223354
BOLD	63	4	0.0216834
BOLD	64	4	0.00853666
BOLD	65	4	0.00827631
BOLD	66	4	0.0139327
BOLD	67	4	0.00928828
BOLD	68	4	0.0120444
BOLD	69	4	0.0308919
BOLD	70	4	0.0175028
BOLD	71	4	0.0199979
BOLD	72	4	0.0301959
BOLD	73	4	0.0310333
BOLD	74	4	0.0238343
BOLD	75	4	0.0103011
BOLD	76	4	0.00909556
BOLD	77	4	0.0177109
BOLD	78	4	0.00976789
BOLD	79	4	0.0099856
BOLD	80	4	0.00992319
BOLD	81	4	0.023012
BOLD	82	4	0.0304833
BOLD	83	4	0.0363019
BOLD	84	4	0.0343229
BOLD	85	4	0.015813
BOLD	86	4	0.0249431
BOLD	87	4	0.0272843
BOLD	88	4	0.0135323
BOLD	89	4	0.0113954
BOLD	90	4	0.0103602
BOLD	91	4	0.0127905
BOLD	92	4	0.0233498
BOLD	93	4	0.0296942
BOLD	94	4	0.0131725
BOLD	95	4	0.034025
BOLD	96	4	0.0396406
BOLD	97	4	0.0383383
BOLD	98	4	0.0373988
BOLD	99	4	0.0203196
BOLD	100	4	0.0273134
BOLD	101	4	0.0124416
BOLD	102	4	0.0151384
BOLD	103	4	0.0447773
BOLD	104	4	0.0168759
BOLD	105	4	0.0432804
BOLD	106	4	0.0480004
BOLD	107	4	0.0567102
BOLD	108	4	0.0223197
BOLD	109	4	0.053036
BOLD	110	4	0.0428024
BOLD	111	4	0.0209116
BOLD	112	4	0.0336955
BOLD	113	4	0.0590174
BOLD	114	4	0.0196599
BOLD	115	4	0.0461055
BOLD	116	4	0.0228207
BOLD	117	4	0.0730007
BOLD	118	4	0.0281387
BOLD	119	4	0.0689686
BOLD	120	4	0.0534585
BOLD	121	4	0.0382957
BOLD	122	4	0.0689529
BOLD	123	4	0.0246425
BOLD	124	4	0.0676163
BOLD	125	4	0.0495019
BOLD	126	4	0.0284242
BOLD	127	4	0.0821647
BOLD	128	4	0.0279998
BOLD	129	4	0.0705355
BOLD	130	4	0.0673594
BOLD	131	4	0.0860314
BOLD	132	4	0.0389538
BOLD	133	4	0.0350782
BOLD	134	4	0.0796893
BOLD	135	4	0.0456916
BOLD	136	4	0.0639322
BOLD	137	4	0.0303806
BOLD	138	4	0.076077
BOLD	139	4	0.0726439
BOLD	140	4	0.029408
BOLD	141	4	0.0832423
BOLD	142	4	0.0809493
BOLD	143	4	0.0559597
BOLD	144	4	0.0301007
BOLD	145	4	0.0716762
BOLD	146	4	0.0374765
BOLD	147	4	0.0438858
BOLD	148	4	0.0870539
BOLD	149	4	0.0269809
BOLD	150	4	0.0736632
BOLD	151	4	0.0690577
BOLD	152	4	0.030667
BOLD	153	4	0.0751189
BOLD	154	4	0.023144
BOLD	155	4	0.0252262
BOLD	156	4	0.0829589
BOLD	157	4	0.0641145
BOLD	158	4	0.0839457
BOLD	159	4	0.0232343
BOLD	160	4	0.0473621
BOLD	161	4	0.0339164
BOLD	162	4	0.0744187
BOLD	163	4	0.037389
BOLD	164	4	0.0793819
BOLD	165	4	0.0192372
BOLD	166	4	0.0474175
BOLD	167	4	0.0617249
BOLD	168	4	0.0682782
BOLD	169	4	0.0222523
BOLD	170	4	0.025527
BOLD	171	4	0.0620792
BOLD	172	4	0.0205567
BOLD	173	4	0.0637692
BOLD	174	4	0.0412073
BOLD	175	4	0.020435
BOLD	176	4	0.0249946
BOLD	177	4	0.023942
BOLD	178	4	0.0527728
BOLD	179	4	0.0310125
BOLD	180	4	0.0616868
BOLD	181	4	0.0170669
BOLD	182	4	0.0405024
BOLD	183	4	0.0188631
BOLD	184	4	0.0211859
BOLD	185	4	0.0438584
BOLD	186	4	0.0200826
BOLD	187	4	0.0474689
BOLD	188	4	0.0476556
BOLD	189	4	0.0244669
BOLD	190	4	0.0417868
BOLD	191	4	0.0198804
BOLD	192	4	0.0236842
BOLD	193	4	0.0151892
BOLD	194	4	0.0224379
BOLD	195	4	0.0173381
BOLD	196	4	0.0381281
BOLD	197	4	0.0325577
BOLD	198	4	0.0375403
BOLD	199	4	0.0247548
BOLD	200	4	0.0141193
BOLD	201	4	0.0342354
BOLD	202	4	0.0189684
BOLD	203	4	0.0161351
BOLD	204	4	0.0165034
BOLD	205	4	0.0130574
BOLD	206	4	0.0167513
BOLD	207	4	0.0158995
BOLD	208	4	0.0180759
BOLD	209	4	0.0264148
BOLD	210	4	0.0246534
BOLD	211	4	0.0212206
BOLD	212	4	0.0245432
BOLD	213	4	0.0151743
BOLD	214	4	0.0242086
BOLD	215	4	0.0141784
BOLD	216	4	0.0130538
BOLD	217	4	0.0178993
BOLD	218	4	0.0143136
BOLD	219	4	0.016061
BOLD	220	4	0.0176812
BOLD	221	4	0.0134598
BOLD	222	4	0.0195379
BOLD	223	4	0.0253591
BOLD	224	4	0.0200083
BOLD	225	4	0.0296251
BOLD	226	4	0.0170763
BOLD	227	4	0.0127866
BOLD	228	4	0.00942323
BOLD	229	4	0.0146193
BOLD	230	4	0.0178299
BOLD	231	4	0.0104857
BOLD	232	4	0.0112811
BOLD	233	4	0.0169968
BOLD	234	4	0.0154721
BOLD	235	4	0.0125389
BOLD	236	4	0.0268009
BOLD	237	4	0.018093
BOLD	238	4	0.0247037
BOLD	239	4	0.0159227
BOLD	240	4	0.0171647
BOLD	241	4	0.0127371
BOLD	242	4	0.0167682
BOLD	243	4	0.011537
BOLD	244	4	0.012133
BOLD	245	4	0.010679
BOLD	246	4	0.0169979
BOLD	247	4	0.0173511
BOLD	248	4	0.0117173
BOLD	249	4	0.0190022
BOLD	250	4	0.0133137
BOLD	251	4	0.0155601
BOLD	252	4	0.0143678
BOLD	253	4	0.015904
BOLD	254	4	0.0181733
BOLD	255	4	0.0159204
BOLD	256	4	0.0164483
BOLD	257	4	0.0137178
BOLD	258	4	0.0141935
BOLD	259	4	0.0185464
BOLD	260	4	0.0137813
BOLD	261	4	0.0169853
BOLD	262	4	0.0148314
BOLD	263	4	0.0216119
BOLD	264	4	0.0197229
BOLD	265	4	0.0206654
BOLD	266	4	0.0181379
BOLD	267	4	0.0145988
BOLD	268	4	0.0244024
BOLD	269	4	0.0275073
BOLD	270	4	0.0186238
BOLD	271	4	0.0314424
BOLD	272	4	0.0286682
BOLD	273	4	0.0299234
BOLD	274	4	0.0243175
BOLD	275	4	0.0228522
BOLD	276	4	0.0230496
BOLD	277	4	0.0204115
BOLD	278	4	0.0200629
BOLD	279	4	0.0198373
BOLD	280	4	0.0243087
BOLD	281	4	0.0283826
BOLD	282	4	0.0203588
BOLD	283	4	0.0195446
BOLD	284	4	0.0207714
BOLD	285	4	0.0231005
BOLD	286	4	0.0238547
BOLD	287	4	0.0209965
BOLD	288	4	0.0185204
BOLD	289	4	0.0186245
BOLD	290	4	0.0168415
BOLD	291	4	0.0148241
BOLD	292	4	0.0208495
BOLD	293	4	0.0220336
BOLD	294	4	0.022638
BOLD	295	4	0.0226492
BOLD	296	4	0.0186191
BOLD	297	4	0.0222629
BOLD	298	4	0.0195387
BOLD	299	4	0.0145922
BOLD	300	4	0.0148092
BOLD	301	4	0.0141458
BOLD	302	4	0.0134238
BOLD	303	4	0.0173753
BOLD	304	4	0.01721
BOLD	305	4	0.0146512
BOLD	306	4	0.0174598
BOLD	307	4	0.0215427
BOLD	308	4	0.0210418
BOLD	309	4	0.021942
BOLD	310	4	0.013889
BOLD	311	4	0.0150572
BOLD	312	4	0.013845
BOLD	313	4	0.0197394
BOLD	314	4	0.0125712
BOLD	315	4	0.0166464
BOLD	316	4	0.0193438
BOLD	317	4	0.0115913
BOLD	318	4	0.019327
BOLD	319	4	0.0224371
BOLD	320	4	0.0213801
BOLD	321	4	0.0224291
BOLD	322	4	0.0135208
BOLD	323	4	0.0119639
BOLD	324	4	0.0172001
BOLD	325	4	0.0123044
BOLD	326	4	0.0278016
BOLD	327	4	0.0160756
BOLD	328	4	0.0136816
BOLD	329	4	0.0213533
BOLD	330	4	0.0286091
BOLD	331	4	0.0117355
BOLD	332	4	0.0257046
BOLD	333	4	0.0263521
BOLD	334	4	0.0255151
BOLD	335	4	0.0125373
BOLD	336	4	0.010746
BOLD	337	4	0.0225273
BOLD	338	4	0.0128837
BOLD	339	4	0.0172506
BOLD	340	4	0.0330248
BOLD	341	4	0.025985
BOLD	342	4	0.0304506
BOLD	343	4	0.0350354
BOLD	344	4	0.0299049
BOLD	345	4	0.0334975
BOLD	346	4	0.0165286
BOLD	347	4	0.0126771
BOLD	348	4	0.0231458
BOLD	349	4	0.0126266
BOLD	350	4	0.0122821
BOLD	351	4	0.0170406
BOLD	352	4	0.0287847
BOLD	353	4	0.0371889
BOLD	354	4	0.0348132
BOLD	355	4	0.034878
BOLD	356	4	0.0255406
BOLD	357	4	0.0387617
BOLD	358	4	0.0369556
BOLD	359	4	0.0199565
BOLD	360	4	0.0148322
BOLD	361	4	0.0152575
BOLD	362	4	0.0128618
BOLD	363	4	0.0383171
BOLD	364	4	0.0535316
BOLD	365	4	0.0225638
BOLD	366	4	0.0499852
BOLD	367	4	0.0456846
BOLD	368	4	0.0530143
BOLD	369	4	0.0628946
BOLD	370	4	0.0351764
BOLD	371	4	0.0457625
BOLD	372	4	0.014917
[truncated: 30,521 more rows]
