# Supplementary material for: Multimodal measures of spontaneous brain activity reveal both common and divergent patterns of cortical functional organization
Source: Nat Commun. 2024 Jan 3;15:229. doi: 10.1038/s41467-023-44363-z (PMC10764905; doi:10.1038/s41467-023-44363-z)
Supplement: Supplementary file 4 — Source Data [file 41467_2023_44363_MOESM4_ESM.zip › SupplementaryFigure2.xlsx]

## Sheet: SuppFig2-A
	mode	node	OC	pi
0	BOLD	0	1	0.396273
1	BOLD	1	1	0.291332
2	BOLD	2	1	0.575456
3	BOLD	3	1	0.0957339
4	BOLD	4	1	0.484633
5	BOLD	5	1	0.375019
6	BOLD	6	1	0.093545
7	BOLD	7	1	0.241867
8	BOLD	8	1	0.588955
9	BOLD	9	1	0.129641
10	BOLD	10	1	0.0573231
11	BOLD	11	1	0.447618
12	BOLD	12	1	0.294411
13	BOLD	13	1	0.0994401
14	BOLD	14	1	0.643312
15	BOLD	15	1	0.0645473
16	BOLD	16	1	0.163448
17	BOLD	17	1	0.574227
18	BOLD	18	1	0.406253
19	BOLD	19	1	0.0769784
20	BOLD	20	1	0.273892
21	BOLD	21	1	0.150838
22	BOLD	22	1	0.653034
23	BOLD	23	1	0.0701687
24	BOLD	24	1	0.555745
25	BOLD	25	1	0.428964
26	BOLD	26	1	0.282897
27	BOLD	27	1	0.166131
28	BOLD	28	1	0.124704
29	BOLD	29	1	0.108557
30	BOLD	30	1	0.651612
31	BOLD	31	1	0.579769
32	BOLD	32	1	0.528499
33	BOLD	33	1	0.374425
34	BOLD	34	1	0.286617
35	BOLD	35	1	0.232337
36	BOLD	36	1	0.639702
37	BOLD	37	1	0.287966
38	BOLD	38	1	0.537746
39	BOLD	39	1	0.463205
40	BOLD	40	1	0.387536
41	BOLD	41	1	0.345684
42	BOLD	42	1	0.568183
43	BOLD	43	1	0.310654
44	BOLD	44	1	0.297608
45	BOLD	45	1	0.402773
46	BOLD	46	1	0.443611
47	BOLD	47	1	0.337105
48	BOLD	48	1	0.288246
49	BOLD	49	1	0.280694
50	BOLD	50	1	0.258693
51	BOLD	51	1	0.425062
52	BOLD	52	1	0.24484
53	BOLD	53	1	0.226673
54	BOLD	54	1	0.30373
55	BOLD	55	1	0.204631
56	BOLD	56	1	0.213763
57	BOLD	57	1	0.235959
58	BOLD	58	1	0.333285
59	BOLD	59	1	0.232578
60	BOLD	60	1	0.187884
61	BOLD	61	1	0.192383
62	BOLD	62	1	0.208659
63	BOLD	63	1	0.196274
64	BOLD	64	1	0.21834
65	BOLD	65	1	0.201459
66	BOLD	66	1	0.249242
67	BOLD	67	1	0.18777
68	BOLD	68	1	0.198068
69	BOLD	69	1	0.236572
70	BOLD	70	1	0.229478
71	BOLD	71	1	0.230583
72	BOLD	72	1	0.241095
73	BOLD	73	1	0.221011
74	BOLD	74	1	0.208387
75	BOLD	75	1	0.235286
76	BOLD	76	1	0.415843
77	BOLD	77	1	0.299462
78	BOLD	78	1	0.572887
79	BOLD	79	1	0.112886
80	BOLD	80	1	0.457855
81	BOLD	81	1	0.366669
82	BOLD	82	1	0.100603
83	BOLD	83	1	0.212045
84	BOLD	84	1	0.583963
85	BOLD	85	1	0.114616
86	BOLD	86	1	0.0782361
87	BOLD	87	1	0.456461
88	BOLD	88	1	0.28155
89	BOLD	89	1	0.0965559
90	BOLD	90	1	0.640594
91	BOLD	91	1	0.0680599
92	BOLD	92	1	0.153862
93	BOLD	93	1	0.567456
94	BOLD	94	1	0.394632
95	BOLD	95	1	0.0789459
96	BOLD	96	1	0.262109
97	BOLD	97	1	0.141697
98	BOLD	98	1	0.64326
99	BOLD	99	1	0.0677339
100	BOLD	100	1	0.528514
101	BOLD	101	1	0.424346
102	BOLD	102	1	0.257896
103	BOLD	103	1	0.130614
104	BOLD	104	1	0.110022
105	BOLD	105	1	0.0936245
106	BOLD	106	1	0.647735
107	BOLD	107	1	0.550201
108	BOLD	108	1	0.502116
109	BOLD	109	1	0.301937
110	BOLD	110	1	0.200855
111	BOLD	111	1	0.160599
112	BOLD	112	1	0.633749
113	BOLD	113	1	0.207335
114	BOLD	114	1	0.52583
115	BOLD	115	1	0.460744
116	BOLD	116	1	0.372974
117	BOLD	117	1	0.287941
118	BOLD	118	1	0.568769
119	BOLD	119	1	0.293664
120	BOLD	120	1	0.305413
121	BOLD	121	1	0.414644
122	BOLD	122	1	0.423307
123	BOLD	123	1	0.344523
124	BOLD	124	1	0.303188
125	BOLD	125	1	0.253966
126	BOLD	126	1	0.2469
127	BOLD	127	1	0.436204
128	BOLD	128	1	0.221071
129	BOLD	129	1	0.193168
130	BOLD	130	1	0.252289
131	BOLD	131	1	0.187375
132	BOLD	132	1	0.18248
133	BOLD	133	1	0.188682
134	BOLD	134	1	0.337974
135	BOLD	135	1	0.170167
136	BOLD	136	1	0.157066
137	BOLD	137	1	0.175003
138	BOLD	138	1	0.174442
139	BOLD	139	1	0.168562
140	BOLD	140	1	0.168713
141	BOLD	141	1	0.164402
142	BOLD	142	1	0.253573
143	BOLD	143	1	0.151505
144	BOLD	144	1	0.193217
145	BOLD	145	1	0.182136
146	BOLD	146	1	0.202047
147	BOLD	147	1	0.189226
148	BOLD	148	1	0.207373
149	BOLD	149	1	0.197921
150	BOLD	150	1	0.188627
151	BOLD	151	1	0.212123
152	BOLD	0	2	0.0823597
153	BOLD	1	2	0.0672711
154	BOLD	2	2	0.213142
155	BOLD	3	2	0.0332301
156	BOLD	4	2	0.0777524
157	BOLD	5	2	0.0481663
158	BOLD	6	2	0.0528796
159	BOLD	7	2	0.0379183
160	BOLD	8	2	0.0920381
161	BOLD	9	2	0.0346548
162	BOLD	10	2	0.0377067
163	BOLD	11	2	0.0456282
164	BOLD	12	2	0.042812
165	BOLD	13	2	0.0370628
166	BOLD	14	2	0.104475
167	BOLD	15	2	0.0372535
168	BOLD	16	2	0.0445854
169	BOLD	17	2	0.0689029
170	BOLD	18	2	0.0566516
171	BOLD	19	2	0.0346836
172	BOLD	20	2	0.0644836
173	BOLD	21	2	0.0452611
174	BOLD	22	2	0.115037
175	BOLD	23	2	0.0365877
176	BOLD	24	2	0.0590349
177	BOLD	25	2	0.0811493
178	BOLD	26	2	0.0718906
179	BOLD	27	2	0.074556
180	BOLD	28	2	0.0709869
181	BOLD	29	2	0.059035
182	BOLD	30	2	0.148821
183	BOLD	31	2	0.110342
184	BOLD	32	2	0.15521
185	BOLD	33	2	0.161435
186	BOLD	34	2	0.15558
187	BOLD	35	2	0.149596
188	BOLD	36	2	0.222135
189	BOLD	37	2	0.246576
190	BOLD	38	2	0.272134
191	BOLD	39	2	0.319056
192	BOLD	40	2	0.341134
193	BOLD	41	2	0.348401
194	BOLD	42	2	0.328273
195	BOLD	43	2	0.414565
196	BOLD	44	2	0.50752
197	BOLD	45	2	0.481367
198	BOLD	46	2	0.442986
199	BOLD	47	2	0.537247
200	BOLD	48	2	0.56564
201	BOLD	49	2	0.562313
202	BOLD	50	2	0.59189
203	BOLD	51	2	0.499205
204	BOLD	52	2	0.687492
205	BOLD	53	2	0.634158
206	BOLD	54	2	0.622641
207	BOLD	55	2	0.709257
208	BOLD	56	2	0.692808
209	BOLD	57	2	0.661427
210	BOLD	58	2	0.61351
211	BOLD	59	2	0.651074
212	BOLD	60	2	0.751362
213	BOLD	61	2	0.754433
214	BOLD	62	2	0.715496
215	BOLD	63	2	0.739414
216	BOLD	64	2	0.701972
217	BOLD	65	2	0.74845
218	BOLD	66	2	0.70781
219	BOLD	67	2	0.757308
220	BOLD	68	2	0.736808
221	BOLD	69	2	0.691753
222	BOLD	70	2	0.684792
223	BOLD	71	2	0.717615
224	BOLD	72	2	0.686202
225	BOLD	73	2	0.719009
226	BOLD	74	2	0.726427
227	BOLD	75	2	0.684794
228	BOLD	76	2	0.0845811
229	BOLD	77	2	0.0893325
230	BOLD	78	2	0.220418
231	BOLD	79	2	0.0652834
232	BOLD	80	2	0.0787901
233	BOLD	81	2	0.0572381
234	BOLD	82	2	0.0611696
235	BOLD	83	2	0.0395075
236	BOLD	84	2	0.105648
237	BOLD	85	2	0.044686
238	BOLD	86	2	0.053288
239	BOLD	87	2	0.0579401
240	BOLD	88	2	0.0424577
241	BOLD	89	2	0.0373665
242	BOLD	90	2	0.115473
243	BOLD	91	2	0.055808
244	BOLD	92	2	0.0349351
245	BOLD	93	2	0.0710484
246	BOLD	94	2	0.0491261
247	BOLD	95	2	0.046281
248	BOLD	96	2	0.0453492
249	BOLD	97	2	0.0396306
250	BOLD	98	2	0.124304
251	BOLD	99	2	0.0476071
252	BOLD	100	2	0.0798362
253	BOLD	101	2	0.0737528
254	BOLD	102	2	0.0682831
255	BOLD	103	2	0.0596109
256	BOLD	104	2	0.0500881
257	BOLD	105	2	0.0466448
258	BOLD	106	2	0.161876
259	BOLD	107	2	0.127547
260	BOLD	108	2	0.146295
261	BOLD	109	2	0.126978
262	BOLD	110	2	0.102203
263	BOLD	111	2	0.110029
264	BOLD	112	2	0.222677
265	BOLD	113	2	0.14989
266	BOLD	114	2	0.257046
267	BOLD	115	2	0.285743
268	BOLD	116	2	0.292006
269	BOLD	117	2	0.267819
270	BOLD	118	2	0.325106
271	BOLD	119	2	0.316785
272	BOLD	120	2	0.445362
273	BOLD	121	2	0.445888
274	BOLD	122	2	0.441825
275	BOLD	123	2	0.514358
276	BOLD	124	2	0.516401
277	BOLD	125	2	0.571926
278	BOLD	126	2	0.596461
279	BOLD	127	2	0.486483
280	BOLD	128	2	0.707644
281	BOLD	129	2	0.688486
282	BOLD	130	2	0.659801
283	BOLD	131	2	0.72809
284	BOLD	132	2	0.703351
285	BOLD	133	2	0.70943
286	BOLD	134	2	0.611201
287	BOLD	135	2	0.746459
288	BOLD	136	2	0.780941
289	BOLD	137	2	0.759573
290	BOLD	138	2	0.756681
291	BOLD	139	2	0.768955
292	BOLD	140	2	0.766488
293	BOLD	141	2	0.781813
294	BOLD	142	2	0.70592
295	BOLD	143	2	0.790275
296	BOLD	144	2	0.757569
297	BOLD	145	2	0.759392
298	BOLD	146	2	0.668351
299	BOLD	147	2	0.750789
300	BOLD	148	2	0.717201
301	BOLD	149	2	0.745523
302	BOLD	150	2	0.762067
303	BOLD	151	2	0.709003
304	BOLD	0	3	0.521367
305	BOLD	1	3	0.641397
306	BOLD	2	3	0.211402
307	BOLD	3	3	0.871036
308	BOLD	4	3	0.437615
309	BOLD	5	3	0.576814
310	BOLD	6	3	0.853575
311	BOLD	7	3	0.720214
312	BOLD	8	3	0.319007
313	BOLD	9	3	0.835704
314	BOLD	10	3	0.90497
315	BOLD	11	3	0.506754
316	BOLD	12	3	0.662777
317	BOLD	13	3	0.863497
318	BOLD	14	3	0.252213
319	BOLD	15	3	0.898199
320	BOLD	16	3	0.791966
321	BOLD	17	3	0.35687
322	BOLD	18	3	0.537095
323	BOLD	19	3	0.888338
324	BOLD	20	3	0.661625
325	BOLD	21	3	0.803901
326	BOLD	22	3	0.231929
327	BOLD	23	3	0.893244
328	BOLD	24	3	0.38522
329	BOLD	25	3	0.489887
330	BOLD	26	3	0.645212
331	BOLD	27	3	0.759313
332	BOLD	28	3	0.804309
333	BOLD	29	3	0.832408
334	BOLD	30	3	0.199566
335	BOLD	31	3	0.309889
336	BOLD	32	3	0.316291
337	BOLD	33	3	0.46414
338	BOLD	34	3	0.557803
339	BOLD	35	3	0.618067
340	BOLD	36	3	0.138163
341	BOLD	37	3	0.465458
342	BOLD	38	3	0.19012
343	BOLD	39	3	0.217739
344	BOLD	40	3	0.271331
345	BOLD	41	3	0.305915
346	BOLD	42	3	0.103543
347	BOLD	43	3	0.274782
348	BOLD	44	3	0.194873
349	BOLD	45	3	0.11586
350	BOLD	46	3	0.113403
351	BOLD	47	3	0.125648
352	BOLD	48	3	0.146114
353	BOLD	49	3	0.156994
354	BOLD	50	3	0.149417
355	BOLD	51	3	0.0757322
356	BOLD	52	3	0.0676679
357	BOLD	53	3	0.139168
358	BOLD	54	3	0.0736294
359	BOLD	55	3	0.0861122
360	BOLD	56	3	0.0934284
361	BOLD	57	3	0.102614
362	BOLD	58	3	0.0532043
363	BOLD	59	3	0.116348
364	BOLD	60	3	0.0607537
365	BOLD	61	3	0.0531837
366	BOLD	62	3	0.0758452
367	BOLD	63	3	0.0643119
368	BOLD	64	3	0.0796886
369	BOLD	65	3	0.0500917
370	BOLD	66	3	0.0429481
371	BOLD	67	3	0.0549219
372	BOLD	68	3	0.0651244
373	BOLD	69	3	0.0716751
374	BOLD	70	3	0.0857304
375	BOLD	71	3	0.0518023
376	BOLD	72	3	0.0727033
377	BOLD	73	3	0.0599808
378	BOLD	74	3	0.0651865
379	BOLD	75	3	0.0799203
380	BOLD	76	3	0.499575
381	BOLD	77	3	0.611206
382	BOLD	78	3	0.206695
383	BOLD	79	3	0.821831
384	BOLD	80	3	0.463355
385	BOLD	81	3	0.576092
386	BOLD	82	3	0.838227
387	BOLD	83	3	0.748448
388	BOLD	84	3	0.310389
389	BOLD	85	3	0.840698
390	BOLD	86	3	0.868476
391	BOLD	87	3	0.485598
392	BOLD	88	3	0.675993
393	BOLD	89	3	0.866078
394	BOLD	90	3	0.243933
395	BOLD	91	3	0.876132
396	BOLD	92	3	0.811203
397	BOLD	93	3	0.361495
398	BOLD	94	3	0.556241
399	BOLD	95	3	0.874773
400	BOLD	96	3	0.692542
401	BOLD	97	3	0.818673
402	BOLD	98	3	0.232436
403	BOLD	99	3	0.884659
404	BOLD	100	3	0.39165
405	BOLD	101	3	0.501901
406	BOLD	102	3	0.673821
407	BOLD	103	3	0.809775
408	BOLD	104	3	0.83989
409	BOLD	105	3	0.859731
410	BOLD	106	3	0.190388
411	BOLD	107	3	0.322252
412	BOLD	108	3	0.351589
413	BOLD	109	3	0.571085
414	BOLD	110	3	0.696942
415	BOLD	111	3	0.729372
416	BOLD	112	3	0.143574
417	BOLD	113	3	0.642775
418	BOLD	114	3	0.217124
419	BOLD	115	3	0.253513
420	BOLD	116	3	0.33502
421	BOLD	117	3	0.44424
422	BOLD	118	3	0.106125
423	BOLD	119	3	0.38955
424	BOLD	120	3	0.249224
425	BOLD	121	3	0.139468
426	BOLD	122	3	0.134868
427	BOLD	123	3	0.141119
428	BOLD	124	3	0.180412
429	BOLD	125	3	0.174109
430	BOLD	126	3	0.156639
431	BOLD	127	3	0.0773132
432	BOLD	128	3	0.0712848
433	BOLD	129	3	0.118346
434	BOLD	130	3	0.0879093
435	BOLD	131	3	0.0845351
436	BOLD	132	3	0.114169
437	BOLD	133	3	0.101888
438	BOLD	134	3	0.0508249
439	BOLD	135	3	0.0833747
440	BOLD	136	3	0.0619928
441	BOLD	137	3	0.065424
442	BOLD	138	3	0.0688767
443	BOLD	139	3	0.0624832
444	BOLD	140	3	0.0647992
445	BOLD	141	3	0.0537852
446	BOLD	142	3	0.0405067
447	BOLD	143	3	0.0582203
448	BOLD	144	3	0.0492139
449	BOLD	145	3	0.0584721
450	BOLD	146	3	0.129603
451	BOLD	147	3	0.0599857
452	BOLD	148	3	0.075426
453	BOLD	149	3	0.0565561
454	BOLD	150	3	0.0493057
455	BOLD	151	3	0.0788739
456	Ca$^{2\!\!+}_{slow}$	0	1	0.0888833
457	Ca$^{2\!\!+}_{slow}$	1	1	0.055286
458	Ca$^{2\!\!+}_{slow}$	2	1	0.419991
459	Ca$^{2\!\!+}_{slow}$	3	1	0.0398064
460	Ca$^{2\!\!+}_{slow}$	4	1	0.197504
461	Ca$^{2\!\!+}_{slow}$	5	1	0.0787904
462	Ca$^{2\!\!+}_{slow}$	6	1	0.0373401
463	Ca$^{2\!\!+}_{slow}$	7	1	0.035947
464	Ca$^{2\!\!+}_{slow}$	8	1	0.35209
465	Ca$^{2\!\!+}_{slow}$	9	1	0.0354169
466	Ca$^{2\!\!+}_{slow}$	10	1	0.0407442
467	Ca$^{2\!\!+}_{slow}$	11	1	0.224614
468	Ca$^{2\!\!+}_{slow}$	12	1	0.0742093
469	Ca$^{2\!\!+}_{slow}$	13	1	0.0335025
470	Ca$^{2\!\!+}_{slow}$	14	1	0.386022
471	Ca$^{2\!\!+}_{slow}$	15	1	0.0484563
472	Ca$^{2\!\!+}_{slow}$	16	1	0.0371559
473	Ca$^{2\!\!+}_{slow}$	17	1	0.49197
474	Ca$^{2\!\!+}_{slow}$	18	1	0.323477
475	Ca$^{2\!\!+}_{slow}$	19	1	0.0557989
476	Ca$^{2\!\!+}_{slow}$	20	1	0.157847
477	Ca$^{2\!\!+}_{slow}$	21	1	0.0576584
478	Ca$^{2\!\!+}_{slow}$	22	1	0.57767
479	Ca$^{2\!\!+}_{slow}$	23	1	0.075381
480	Ca$^{2\!\!+}_{slow}$	24	1	0.663486
481	Ca$^{2\!\!+}_{slow}$	25	1	0.611622
482	Ca$^{2\!\!+}_{slow}$	26	1	0.390171
483	Ca$^{2\!\!+}_{slow}$	27	1	0.20079
484	Ca$^{2\!\!+}_{slow}$	28	1	0.197609
485	Ca$^{2\!\!+}_{slow}$	29	1	0.253317
486	Ca$^{2\!\!+}_{slow}$	30	1	0.696371
487	Ca$^{2\!\!+}_{slow}$	31	1	0.726975
488	Ca$^{2\!\!+}_{slow}$	32	1	0.77606
489	Ca$^{2\!\!+}_{slow}$	33	1	0.696679
490	Ca$^{2\!\!+}_{slow}$	34	1	0.603931
491	Ca$^{2\!\!+}_{slow}$	35	1	0.500792
492	Ca$^{2\!\!+}_{slow}$	36	1	0.679972
493	Ca$^{2\!\!+}_{slow}$	37	1	0.522272
494	Ca$^{2\!\!+}_{slow}$	38	1	0.735165
495	Ca$^{2\!\!+}_{slow}$	39	1	0.807325
496	Ca$^{2\!\!+}_{slow}$	40	1	0.733799
497	Ca$^{2\!\!+}_{slow}$	41	1	0.632461
498	Ca$^{2\!\!+}_{slow}$	42	1	0.614849
499	Ca$^{2\!\!+}_{slow}$	43	1	0.55381
500	Ca$^{2\!\!+}_{slow}$	44	1	0.502691
501	Ca$^{2\!\!+}_{slow}$	45	1	0.638301
502	Ca$^{2\!\!+}_{slow}$	46	1	0.554019
503	Ca$^{2\!\!+}_{slow}$	47	1	0.560421
504	Ca$^{2\!\!+}_{slow}$	48	1	0.424081
505	Ca$^{2\!\!+}_{slow}$	49	1	0.302073
506	Ca$^{2\!\!+}_{slow}$	50	1	0.26794
507	Ca$^{2\!\!+}_{slow}$	51	1	0.498562
508	Ca$^{2\!\!+}_{slow}$	52	1	0.390079
509	Ca$^{2\!\!+}_{slow}$	53	1	0.233053
510	Ca$^{2\!\!+}_{slow}$	54	1	0.411058
511	Ca$^{2\!\!+}_{slow}$	55	1	0.200176
512	Ca$^{2\!\!+}_{slow}$	56	1	0.107434
513	Ca$^{2\!\!+}_{slow}$	57	1	0.0870055
514	Ca$^{2\!\!+}_{slow}$	58	1	0.385835
515	Ca$^{2\!\!+}_{slow}$	59	1	0.12785
516	Ca$^{2\!\!+}_{slow}$	60	1	0.236554
517	Ca$^{2\!\!+}_{slow}$	61	1	0.327213
518	Ca$^{2\!\!+}_{slow}$	62	1	0.0660674
519	Ca$^{2\!\!+}_{slow}$	63	1	0.0813464
520	Ca$^{2\!\!+}_{slow}$	64	1	0.0904331
521	Ca$^{2\!\!+}_{slow}$	65	1	0.125891
522	Ca$^{2\!\!+}_{slow}$	66	1	0.322137
523	Ca$^{2\!\!+}_{slow}$	67	1	0.22759
524	Ca$^{2\!\!+}_{slow}$	68	1	0.287672
525	Ca$^{2\!\!+}_{slow}$	69	1	0.0794659
526	Ca$^{2\!\!+}_{slow}$	70	1	0.130451
527	Ca$^{2\!\!+}_{slow}$	71	1	0.0837446
528	Ca$^{2\!\!+}_{slow}$	72	1	0.108525
529	Ca$^{2\!\!+}_{slow}$	73	1	0.169598
530	Ca$^{2\!\!+}_{slow}$	74	1	0.236724
531	Ca$^{2\!\!+}_{slow}$	75	1	0.100769
532	Ca$^{2\!\!+}_{slow}$	76	1	0.116644
533	Ca$^{2\!\!+}_{slow}$	77	1	0.0543547
534	Ca$^{2\!\!+}_{slow}$	78	1	0.2966
535	Ca$^{2\!\!+}_{slow}$	79	1	0.0544055
536	Ca$^{2\!\!+}_{slow}$	80	1	0.228204
537	Ca$^{2\!\!+}_{slow}$	81	1	0.0987362
538	Ca$^{2\!\!+}_{slow}$	82	1	0.0354301
539	Ca$^{2\!\!+}_{slow}$	83	1	0.0471066
540	Ca$^{2\!\!+}_{slow}$	84	1	0.360295
541	Ca$^{2\!\!+}_{slow}$	85	1	0.0298157
542	Ca$^{2\!\!+}_{slow}$	86	1	0.0344071
543	Ca$^{2\!\!+}_{slow}$	87	1	0.297212
544	Ca$^{2\!\!+}_{slow}$	88	1	0.0929181
545	Ca$^{2\!\!+}_{slow}$	89	1	0.0255846
546	Ca$^{2\!\!+}_{slow}$	90	1	0.465737
547	Ca$^{2\!\!+}_{slow}$	91	1	0.0333323
548	Ca$^{2\!\!+}_{slow}$	92	1	0.0432103
549	Ca$^{2\!\!+}_{slow}$	93	1	0.500255
550	Ca$^{2\!\!+}_{slow}$	94	1	0.424025
551	Ca$^{2\!\!+}_{slow}$	95	1	0.0346701
552	Ca$^{2\!\!+}_{slow}$	96	1	0.186707
553	Ca$^{2\!\!+}_{slow}$	97	1	0.0686672
554	Ca$^{2\!\!+}_{slow}$	98	1	0.55799
555	Ca$^{2\!\!+}_{slow}$	99	1	0.048401
556	Ca$^{2\!\!+}_{slow}$	100	1	0.65629
557	Ca$^{2\!\!+}_{slow}$	101	1	0.612663
558	Ca$^{2\!\!+}_{slow}$	102	1	0.437573
559	Ca$^{2\!\!+}_{slow}$	103	1	0.210425
560	Ca$^{2\!\!+}_{slow}$	104	1	0.196709
561	Ca$^{2\!\!+}_{slow}$	105	1	0.220195
562	Ca$^{2\!\!+}_{slow}$	106	1	0.687043
563	Ca$^{2\!\!+}_{slow}$	107	1	0.696348
564	Ca$^{2\!\!+}_{slow}$	108	1	0.766335
565	Ca$^{2\!\!+}_{slow}$	109	1	0.68798
566	Ca$^{2\!\!+}_{slow}$	110	1	0.559273
567	Ca$^{2\!\!+}_{slow}$	111	1	0.474776
568	Ca$^{2\!\!+}_{slow}$	112	1	0.683382
569	Ca$^{2\!\!+}_{slow}$	113	1	0.458533
570	Ca$^{2\!\!+}_{slow}$	114	1	0.686974
571	Ca$^{2\!\!+}_{slow}$	115	1	0.795565
572	Ca$^{2\!\!+}_{slow}$	116	1	0.70719
573	Ca$^{2\!\!+}_{slow}$	117	1	0.58179
574	Ca$^{2\!\!+}_{slow}$	118	1	0.620195
575	Ca$^{2\!\!+}_{slow}$	119	1	0.491738
576	Ca$^{2\!\!+}_{slow}$	120	1	0.484266
577	Ca$^{2\!\!+}_{slow}$	121	1	0.595537
578	Ca$^{2\!\!+}_{slow}$	122	1	0.558049
579	Ca$^{2\!\!+}_{slow}$	123	1	0.577498
580	Ca$^{2\!\!+}_{slow}$	124	1	0.433838
581	Ca$^{2\!\!+}_{slow}$	125	1	0.309481
582	Ca$^{2\!\!+}_{slow}$	126	1	0.233214
583	Ca$^{2\!\!+}_{slow}$	127	1	0.490314
584	Ca$^{2\!\!+}_{slow}$	128	1	0.404542
585	Ca$^{2\!\!+}_{slow}$	129	1	0.22773
586	Ca$^{2\!\!+}_{slow}$	130	1	0.420394
587	Ca$^{2\!\!+}_{slow}$	131	1	0.241583
588	Ca$^{2\!\!+}_{slow}$	132	1	0.116966
589	Ca$^{2\!\!+}_{slow}$	133	1	0.100429
590	Ca$^{2\!\!+}_{slow}$	134	1	0.399124
591	Ca$^{2\!\!+}_{slow}$	135	1	0.104925
592	Ca$^{2\!\!+}_{slow}$	136	1	0.26318
593	Ca$^{2\!\!+}_{slow}$	137	1	0.335285
594	Ca$^{2\!\!+}_{slow}$	138	1	0.0767814
595	Ca$^{2\!\!+}_{slow}$	139	1	0.0874447
596	Ca$^{2\!\!+}_{slow}$	140	1	0.0785827
597	Ca$^{2\!\!+}_{slow}$	141	1	0.148469
598	Ca$^{2\!\!+}_{slow}$	142	1	0.334763
599	Ca$^{2\!\!+}_{slow}$	143	1	0.24994
600	Ca$^{2\!\!+}_{slow}$	144	1	0.284922
601	Ca$^{2\!\!+}_{slow}$	145	1	0.0683047
602	Ca$^{2\!\!+}_{slow}$	146	1	0.0512241
603	Ca$^{2\!\!+}_{slow}$	147	1	0.0868122
604	Ca$^{2\!\!+}_{slow}$	148	1	0.0786542
605	Ca$^{2\!\!+}_{slow}$	149	1	0.147787
606	Ca$^{2\!\!+}_{slow}$	150	1	0.240597
607	Ca$^{2\!\!+}_{slow}$	151	1	0.0844164
608	Ca$^{2\!\!+}_{slow}$	0	2	0.0216567
609	Ca$^{2\!\!+}_{slow}$	1	2	0.0285046
610	Ca$^{2\!\!+}_{slow}$	2	2	0.152537
611	Ca$^{2\!\!+}_{slow}$	3	2	0.0339535
612	Ca$^{2\!\!+}_{slow}$	4	2	0.0345685
613	Ca$^{2\!\!+}_{slow}$	5	2	0.0164755
614	Ca$^{2\!\!+}_{slow}$	6	2	0.0353288
615	Ca$^{2\!\!+}_{slow}$	7	2	0.0191804
616	Ca$^{2\!\!+}_{slow}$	8	2	0.0640641
617	Ca$^{2\!\!+}_{slow}$	9	2	0.0280758
618	Ca$^{2\!\!+}_{slow}$	10	2	0.0373819
619	Ca$^{2\!\!+}_{slow}$	11	2	0.0201551
620	Ca$^{2\!\!+}_{slow}$	12	2	0.0136017
621	Ca$^{2\!\!+}_{slow}$	13	2	0.0259869
622	Ca$^{2\!\!+}_{slow}$	14	2	0.169392
623	Ca$^{2\!\!+}_{slow}$	15	2	0.0493913
624	Ca$^{2\!\!+}_{slow}$	16	2	0.019565
625	Ca$^{2\!\!+}_{slow}$	17	2	0.0494617
626	Ca$^{2\!\!+}_{slow}$	18	2	0.021782
627	Ca$^{2\!\!+}_{slow}$	19	2	0.0331849
628	Ca$^{2\!\!+}_{slow}$	20	2	0.0149849
629	Ca$^{2\!\!+}_{slow}$	21	2	0.0184034
630	Ca$^{2\!\!+}_{slow}$	22	2	0.0889852
631	Ca$^{2\!\!+}_{slow}$	23	2	0.0461554
632	Ca$^{2\!\!+}_{slow}$	24	2	0.0754715
633	Ca$^{2\!\!+}_{slow}$	25	2	0.0513931
634	Ca$^{2\!\!+}_{slow}$	26	2	0.0330787
635	Ca$^{2\!\!+}_{slow}$	27	2	0.0332635
636	Ca$^{2\!\!+}_{slow}$	28	2	0.0503672
637	Ca$^{2\!\!+}_{slow}$	29	2	0.0953582
638	Ca$^{2\!\!+}_{slow}$	30	2	0.11504
639	Ca$^{2\!\!+}_{slow}$	31	2	0.167811
640	Ca$^{2\!\!+}_{slow}$	32	2	0.0964445
641	Ca$^{2\!\!+}_{slow}$	33	2	0.0883196
642	Ca$^{2\!\!+}_{slow}$	34	2	0.126604
643	Ca$^{2\!\!+}_{slow}$	35	2	0.164497
644	Ca$^{2\!\!+}_{slow}$	36	2	0.228384
645	Ca$^{2\!\!+}_{slow}$	37	2	0.195732
646	Ca$^{2\!\!+}_{slow}$	38	2	0.223733
647	Ca$^{2\!\!+}_{slow}$	39	2	0.148408
648	Ca$^{2\!\!+}_{slow}$	40	2	0.185219
649	Ca$^{2\!\!+}_{slow}$	41	2	0.267036
650	Ca$^{2\!\!+}_{slow}$	42	2	0.331581
651	Ca$^{2\!\!+}_{slow}$	43	2	0.333668
652	Ca$^{2\!\!+}_{slow}$	44	2	0.382433
653	Ca$^{2\!\!+}_{slow}$	45	2	0.336559
654	Ca$^{2\!\!+}_{slow}$	46	2	0.403954
655	Ca$^{2\!\!+}_{slow}$	47	2	0.415984
656	Ca$^{2\!\!+}_{slow}$	48	2	0.548669
657	Ca$^{2\!\!+}_{slow}$	49	2	0.658302
658	Ca$^{2\!\!+}_{slow}$	50	2	0.675078
659	Ca$^{2\!\!+}_{slow}$	51	2	0.443561
660	Ca$^{2\!\!+}_{slow}$	52	2	0.586165
661	Ca$^{2\!\!+}_{slow}$	53	2	0.683011
662	Ca$^{2\!\!+}_{slow}$	54	2	0.550451
663	Ca$^{2\!\!+}_{slow}$	55	2	0.778301
664	Ca$^{2\!\!+}_{slow}$	56	2	0.8622
665	Ca$^{2\!\!+}_{slow}$	57	2	0.864454
666	Ca$^{2\!\!+}_{slow}$	58	2	0.560893
667	Ca$^{2\!\!+}_{slow}$	59	2	0.785888
668	Ca$^{2\!\!+}_{slow}$	60	2	0.739279
669	Ca$^{2\!\!+}_{slow}$	61	2	0.63437
670	Ca$^{2\!\!+}_{slow}$	62	2	0.87804
671	Ca$^{2\!\!+}_{slow}$	63	2	0.886895
672	Ca$^{2\!\!+}_{slow}$	64	2	0.826842
673	Ca$^{2\!\!+}_{slow}$	65	2	0.852218
674	Ca$^{2\!\!+}_{slow}$	66	2	0.626694
675	Ca$^{2\!\!+}_{slow}$	67	2	0.737667
676	Ca$^{2\!\!+}_{slow}$	68	2	0.651838
677	Ca$^{2\!\!+}_{slow}$	69	2	0.855245
678	Ca$^{2\!\!+}_{slow}$	70	2	0.762784
679	Ca$^{2\!\!+}_{slow}$	71	2	0.864599
680	Ca$^{2\!\!+}_{slow}$	72	2	0.791403
681	Ca$^{2\!\!+}_{slow}$	73	2	0.767353
682	Ca$^{2\!\!+}_{slow}$	74	2	0.708003
683	Ca$^{2\!\!+}_{slow}$	75	2	0.810671
684	Ca$^{2\!\!+}_{slow}$	76	2	0.0441469
685	Ca$^{2\!\!+}_{slow}$	77	2	0.02962
686	Ca$^{2\!\!+}_{slow}$	78	2	0.189702
687	Ca$^{2\!\!+}_{slow}$	79	2	0.0405267
688	Ca$^{2\!\!+}_{slow}$	80	2	0.0467182
689	Ca$^{2\!\!+}_{slow}$	81	2	0.0268816
690	Ca$^{2\!\!+}_{slow}$	82	2	0.029018
691	Ca$^{2\!\!+}_{slow}$	83	2	0.0239346
692	Ca$^{2\!\!+}_{slow}$	84	2	0.0679056
693	Ca$^{2\!\!+}_{slow}$	85	2	0.0215409
694	Ca$^{2\!\!+}_{slow}$	86	2	0.0336493
695	Ca$^{2\!\!+}_{slow}$	87	2	0.027104
696	Ca$^{2\!\!+}_{slow}$	88	2	0.0166895
697	Ca$^{2\!\!+}_{slow}$	89	2	0.0245187
698	Ca$^{2\!\!+}_{slow}$	90	2	0.103235
699	Ca$^{2\!\!+}_{slow}$	91	2	0.0321735
700	Ca$^{2\!\!+}_{slow}$	92	2	0.0174149
701	Ca$^{2\!\!+}_{slow}$	93	2	0.0513762
702	Ca$^{2\!\!+}_{slow}$	94	2	0.0307673
703	Ca$^{2\!\!+}_{slow}$	95	2	0.0258904
704	Ca$^{2\!\!+}_{slow}$	96	2	0.0147734
705	Ca$^{2\!\!+}_{slow}$	97	2	0.0178204
706	Ca$^{2\!\!+}_{slow}$	98	2	0.10402
707	Ca$^{2\!\!+}_{slow}$	99	2	0.0319868
708	Ca$^{2\!\!+}_{slow}$	100	2	0.0773292
709	Ca$^{2\!\!+}_{slow}$	101	2	0.0678608
710	Ca$^{2\!\!+}_{slow}$	102	2	0.0329519
711	Ca$^{2\!\!+}_{slow}$	103	2	0.0232033
712	Ca$^{2\!\!+}_{slow}$	104	2	0.046079
713	Ca$^{2\!\!+}_{slow}$	105	2	0.0752091
714	Ca$^{2\!\!+}_{slow}$	106	2	0.114364
715	Ca$^{2\!\!+}_{slow}$	107	2	0.176956
716	Ca$^{2\!\!+}_{slow}$	108	2	0.0934711
717	Ca$^{2\!\!+}_{slow}$	109	2	0.080869
718	Ca$^{2\!\!+}_{slow}$	110	2	0.102647
719	Ca$^{2\!\!+}_{slow}$	111	2	0.156706
720	Ca$^{2\!\!+}_{slow}$	112	2	0.211551
721	Ca$^{2\!\!+}_{slow}$	113	2	0.188392
722	Ca$^{2\!\!+}_{slow}$	114	2	0.274189
723	Ca$^{2\!\!+}_{slow}$	115	2	0.148418
724	Ca$^{2\!\!+}_{slow}$	116	2	0.208907
725	Ca$^{2\!\!+}_{slow}$	117	2	0.290045
726	Ca$^{2\!\!+}_{slow}$	118	2	0.319258
727	Ca$^{2\!\!+}_{slow}$	119	2	0.357294
728	Ca$^{2\!\!+}_{slow}$	120	2	0.334603
729	Ca$^{2\!\!+}_{slow}$	121	2	0.376975
730	Ca$^{2\!\!+}_{slow}$	122	2	0.401923
731	Ca$^{2\!\!+}_{slow}$	123	2	0.399713
732	Ca$^{2\!\!+}_{slow}$	124	2	0.530494
733	Ca$^{2\!\!+}_{slow}$	125	2	0.638808
734	Ca$^{2\!\!+}_{slow}$	126	2	0.698235
735	Ca$^{2\!\!+}_{slow}$	127	2	0.446862
736	Ca$^{2\!\!+}_{slow}$	128	2	0.571896
737	Ca$^{2\!\!+}_{slow}$	129	2	0.692871
738	Ca$^{2\!\!+}_{slow}$	130	2	0.537116
739	Ca$^{2\!\!+}_{slow}$	131	2	0.737866
740	Ca$^{2\!\!+}_{slow}$	132	2	0.853361
741	Ca$^{2\!\!+}_{slow}$	133	2	0.853892
742	Ca$^{2\!\!+}_{slow}$	134	2	0.543233
743	Ca$^{2\!\!+}_{slow}$	135	2	0.807658
744	Ca$^{2\!\!+}_{slow}$	136	2	0.711744
745	Ca$^{2\!\!+}_{slow}$	137	2	0.622979
746	Ca$^{2\!\!+}_{slow}$	138	2	0.875379
747	Ca$^{2\!\!+}_{slow}$	139	2	0.879428
748	Ca$^{2\!\!+}_{slow}$	140	2	0.850813
749	Ca$^{2\!\!+}_{slow}$	141	2	0.829001
750	Ca$^{2\!\!+}_{slow}$	142	2	0.598703
751	Ca$^{2\!\!+}_{slow}$	143	2	0.71227
752	Ca$^{2\!\!+}_{slow}$	144	2	0.654298
753	Ca$^{2\!\!+}_{slow}$	145	2	0.881605
754	Ca$^{2\!\!+}_{slow}$	146	2	0.884784
755	Ca$^{2\!\!+}_{slow}$	147	2	0.85657
756	Ca$^{2\!\!+}_{slow}$	148	2	0.833888
757	Ca$^{2\!\!+}_{slow}$	149	2	0.81126
758	Ca$^{2\!\!+}_{slow}$	150	2	0.689128
759	Ca$^{2\!\!+}_{slow}$	151	2	0.824069
760	Ca$^{2\!\!+}_{slow}$	0	3	0.88946
761	Ca$^{2\!\!+}_{slow}$	1	3	0.916209
762	Ca$^{2\!\!+}_{slow}$	2	3	0.427472
763	Ca$^{2\!\!+}_{slow}$	3	3	0.92624
764	Ca$^{2\!\!+}_{slow}$	4	3	0.767928
765	Ca$^{2\!\!+}_{slow}$	5	3	0.904734
766	Ca$^{2\!\!+}_{slow}$	6	3	0.927331
767	Ca$^{2\!\!+}_{slow}$	7	3	0.944873
768	Ca$^{2\!\!+}_{slow}$	8	3	0.583846
769	Ca$^{2\!\!+}_{slow}$	9	3	0.936507
770	Ca$^{2\!\!+}_{slow}$	10	3	0.921874
771	Ca$^{2\!\!+}_{slow}$	11	3	0.755231
772	Ca$^{2\!\!+}_{slow}$	12	3	0.912189
773	Ca$^{2\!\!+}_{slow}$	13	3	0.940511
774	Ca$^{2\!\!+}_{slow}$	14	3	0.444586
775	Ca$^{2\!\!+}_{slow}$	15	3	0.902152
776	Ca$^{2\!\!+}_{slow}$	16	3	0.943279
777	Ca$^{2\!\!+}_{slow}$	17	3	0.458568
778	Ca$^{2\!\!+}_{slow}$	18	3	0.654741
779	Ca$^{2\!\!+}_{slow}$	19	3	0.911016
780	Ca$^{2\!\!+}_{slow}$	20	3	0.827168
781	Ca$^{2\!\!+}_{slow}$	21	3	0.923938
782	Ca$^{2\!\!+}_{slow}$	22	3	0.333345
783	Ca$^{2\!\!+}_{slow}$	23	3	0.878464
784	Ca$^{2\!\!+}_{slow}$	24	3	0.261043
785	Ca$^{2\!\!+}_{slow}$	25	3	0.336985
786	Ca$^{2\!\!+}_{slow}$	26	3	0.576751
787	Ca$^{2\!\!+}_{slow}$	27	3	0.765946
788	Ca$^{2\!\!+}_{slow}$	28	3	0.752024
789	Ca$^{2\!\!+}_{slow}$	29	3	0.651324
790	Ca$^{2\!\!+}_{slow}$	30	3	0.188588
791	Ca$^{2\!\!+}_{slow}$	31	3	0.105214
792	Ca$^{2\!\!+}_{slow}$	32	3	0.127496
793	Ca$^{2\!\!+}_{slow}$	33	3	0.215001
794	Ca$^{2\!\!+}_{slow}$	34	3	0.269465
795	Ca$^{2\!\!+}_{slow}$	35	3	0.334711
796	Ca$^{2\!\!+}_{slow}$	36	3	0.0916442
797	Ca$^{2\!\!+}_{slow}$	37	3	0.281996
798	Ca$^{2\!\!+}_{slow}$	38	3	0.0411026
799	Ca$^{2\!\!+}_{slow}$	39	3	0.0442679
800	Ca$^{2\!\!+}_{slow}$	40	3	0.0809822
801	Ca$^{2\!\!+}_{slow}$	41	3	0.100503
802	Ca$^{2\!\!+}_{slow}$	42	3	0.0535705
803	Ca$^{2\!\!+}_{slow}$	43	3	0.112522
804	Ca$^{2\!\!+}_{slow}$	44	3	0.114876
805	Ca$^{2\!\!+}_{slow}$	45	3	0.0251395
806	Ca$^{2\!\!+}_{slow}$	46	3	0.0420266
807	Ca$^{2\!\!+}_{slow}$	47	3	0.0235956
808	Ca$^{2\!\!+}_{slow}$	48	3	0.0272498
809	Ca$^{2\!\!+}_{slow}$	49	3	0.0396252
810	Ca$^{2\!\!+}_{slow}$	50	3	0.056982
811	Ca$^{2\!\!+}_{slow}$	51	3	0.0578774
812	Ca$^{2\!\!+}_{slow}$	52	3	0.0237559
813	Ca$^{2\!\!+}_{slow}$	53	3	0.0839361
814	Ca$^{2\!\!+}_{slow}$	54	3	0.0384912
815	Ca$^{2\!\!+}_{slow}$	55	3	0.021523
816	Ca$^{2\!\!+}_{slow}$	56	3	0.0303665
817	Ca$^{2\!\!+}_{slow}$	57	3	0.0485401
818	Ca$^{2\!\!+}_{slow}$	58	3	0.0532727
819	Ca$^{2\!\!+}_{slow}$	59	3	0.0862621
820	Ca$^{2\!\!+}_{slow}$	60	3	0.0241671
821	Ca$^{2\!\!+}_{slow}$	61	3	0.0384167
822	Ca$^{2\!\!+}_{slow}$	62	3	0.055893
823	Ca$^{2\!\!+}_{slow}$	63	3	0.0317585
824	Ca$^{2\!\!+}_{slow}$	64	3	0.0827249
825	Ca$^{2\!\!+}_{slow}$	65	3	0.0218914
826	Ca$^{2\!\!+}_{slow}$	66	3	0.051169
827	Ca$^{2\!\!+}_{slow}$	67	3	0.0347428
828	Ca$^{2\!\!+}_{slow}$	68	3	0.0604899
829	Ca$^{2\!\!+}_{slow}$	69	3	0.0652888
830	Ca$^{2\!\!+}_{slow}$	70	3	0.106765
831	Ca$^{2\!\!+}_{slow}$	71	3	0.0516563
832	Ca$^{2\!\!+}_{slow}$	72	3	0.100072
833	Ca$^{2\!\!+}_{slow}$	73	3	0.063049
834	Ca$^{2\!\!+}_{slow}$	74	3	0.0552728
835	Ca$^{2\!\!+}_{slow}$	75	3	0.0885596
836	Ca$^{2\!\!+}_{slow}$	76	3	0.839209
837	Ca$^{2\!\!+}_{slow}$	77	3	0.916025
838	Ca$^{2\!\!+}_{slow}$	78	3	0.513698
839	Ca$^{2\!\!+}_{slow}$	79	3	0.905068
840	Ca$^{2\!\!+}_{slow}$	80	3	0.725078
841	Ca$^{2\!\!+}_{slow}$	81	3	0.874382
842	Ca$^{2\!\!+}_{slow}$	82	3	0.935552
843	Ca$^{2\!\!+}_{slow}$	83	3	0.928959
844	Ca$^{2\!\!+}_{slow}$	84	3	0.571799
845	Ca$^{2\!\!+}_{slow}$	85	3	0.948643
846	Ca$^{2\!\!+}_{slow}$	86	3	0.931944
847	Ca$^{2\!\!+}_{slow}$	87	3	0.675684
848	Ca$^{2\!\!+}_{slow}$	88	3	0.890392
849	Ca$^{2\!\!+}_{slow}$	89	3	0.949897
850	Ca$^{2\!\!+}_{slow}$	90	3	0.431028
851	Ca$^{2\!\!+}_{slow}$	91	3	0.934494
852	Ca$^{2\!\!+}_{slow}$	92	3	0.939375
853	Ca$^{2\!\!+}_{slow}$	93	3	0.448369
854	Ca$^{2\!\!+}_{slow}$	94	3	0.545207
855	Ca$^{2\!\!+}_{slow}$	95	3	0.93944
856	Ca$^{2\!\!+}_{slow}$	96	3	0.798519
857	Ca$^{2\!\!+}_{slow}$	97	3	0.913512
858	Ca$^{2\!\!+}_{slow}$	98	3	0.33799
859	Ca$^{2\!\!+}_{slow}$	99	3	0.919612
860	Ca$^{2\!\!+}_{slow}$	100	3	0.266381
861	Ca$^{2\!\!+}_{slow}$	101	3	0.319476
862	Ca$^{2\!\!+}_{slow}$	102	3	0.529475
863	Ca$^{2\!\!+}_{slow}$	103	3	0.766372
864	Ca$^{2\!\!+}_{slow}$	104	3	0.757211
865	Ca$^{2\!\!+}_{slow}$	105	3	0.704596
866	Ca$^{2\!\!+}_{slow}$	106	3	0.198593
867	Ca$^{2\!\!+}_{slow}$	107	3	0.126696
868	Ca$^{2\!\!+}_{slow}$	108	3	0.140194
869	Ca$^{2\!\!+}_{slow}$	109	3	0.231151
870	Ca$^{2\!\!+}_{slow}$	110	3	0.33808
871	Ca$^{2\!\!+}_{slow}$	111	3	0.368518
872	Ca$^{2\!\!+}_{slow}$	112	3	0.105067
873	Ca$^{2\!\!+}_{slow}$	113	3	0.353075
874	Ca$^{2\!\!+}_{slow}$	114	3	0.0388373
875	Ca$^{2\!\!+}_{slow}$	115	3	0.0560176
876	Ca$^{2\!\!+}_{slow}$	116	3	0.0839028
877	Ca$^{2\!\!+}_{slow}$	117	3	0.128165
878	Ca$^{2\!\!+}_{slow}$	118	3	0.0605464
879	Ca$^{2\!\!+}_{slow}$	119	3	0.150969
880	Ca$^{2\!\!+}_{slow}$	120	3	0.181131
881	Ca$^{2\!\!+}_{slow}$	121	3	0.0274879
882	Ca$^{2\!\!+}_{slow}$	122	3	0.0400285
883	Ca$^{2\!\!+}_{slow}$	123	3	0.0227887
884	Ca$^{2\!\!+}_{slow}$	124	3	0.0356688
885	Ca$^{2\!\!+}_{slow}$	125	3	0.0517104
886	Ca$^{2\!\!+}_{slow}$	126	3	0.0685505
887	Ca$^{2\!\!+}_{slow}$	127	3	0.0628238
888	Ca$^{2\!\!+}_{slow}$	128	3	0.0235614
889	Ca$^{2\!\!+}_{slow}$	129	3	0.0793993
890	Ca$^{2\!\!+}_{slow}$	130	3	0.0424898
891	Ca$^{2\!\!+}_{slow}$	131	3	0.0205505
892	Ca$^{2\!\!+}_{slow}$	132	3	0.029673
893	Ca$^{2\!\!+}_{slow}$	133	3	0.0456788
894	Ca$^{2\!\!+}_{slow}$	134	3	0.0576427
895	Ca$^{2\!\!+}_{slow}$	135	3	0.0874168
896	Ca$^{2\!\!+}_{slow}$	136	3	0.0250752
897	Ca$^{2\!\!+}_{slow}$	137	3	0.0417355
898	Ca$^{2\!\!+}_{slow}$	138	3	0.0478396
899	Ca$^{2\!\!+}_{slow}$	139	3	0.0331273
900	Ca$^{2\!\!+}_{slow}$	140	3	0.0706042
901	Ca$^{2\!\!+}_{slow}$	141	3	0.0225301
902	Ca$^{2\!\!+}_{slow}$	142	3	0.0665342
903	Ca$^{2\!\!+}_{slow}$	143	3	0.0377891
904	Ca$^{2\!\!+}_{slow}$	144	3	0.0607794
905	Ca$^{2\!\!+}_{slow}$	145	3	0.0500902
906	Ca$^{2\!\!+}_{slow}$	146	3	0.0639921
907	Ca$^{2\!\!+}_{slow}$	147	3	0.0566178
908	Ca$^{2\!\!+}_{slow}$	148	3	0.0874582
909	Ca$^{2\!\!+}_{slow}$	149	3	0.0409527
910	Ca$^{2\!\!+}_{slow}$	150	3	0.0702752
911	Ca$^{2\!\!+}_{slow}$	151	3	0.0915147
912	Ca$^{2\!\!+}_{fast}$	0	1	0.0354226
913	Ca$^{2\!\!+}_{fast}$	1	1	0.0243064
914	Ca$^{2\!\!+}_{fast}$	2	1	0.427157
915	Ca$^{2\!\!+}_{fast}$	3	1	0.0707071
916	Ca$^{2\!\!+}_{fast}$	4	1	0.217422
917	Ca$^{2\!\!+}_{fast}$	5	1	0.0548663
918	Ca$^{2\!\!+}_{fast}$	6	1	0.0349783
919	Ca$^{2\!\!+}_{fast}$	7	1	0.0298958
920	Ca$^{2\!\!+}_{fast}$	8	1	0.390201
921	Ca$^{2\!\!+}_{fast}$	9	1	0.0261727
922	Ca$^{2\!\!+}_{fast}$	10	1	0.0396435
923	Ca$^{2\!\!+}_{fast}$	11	1	0.284405
924	Ca$^{2\!\!+}_{fast}$	12	1	0.0933985
925	Ca$^{2\!\!+}_{fast}$	13	1	0.0265838
926	Ca$^{2\!\!+}_{fast}$	14	1	0.463993
927	Ca$^{2\!\!+}_{fast}$	15	1	0.0306588
928	Ca$^{2\!\!+}_{fast}$	16	1	0.0522282
929	Ca$^{2\!\!+}_{fast}$	17	1	0.55907
930	Ca$^{2\!\!+}_{fast}$	18	1	0.380127
931	Ca$^{2\!\!+}_{fast}$	19	1	0.0512953
932	Ca$^{2\!\!+}_{fast}$	20	1	0.23197
933	Ca$^{2\!\!+}_{fast}$	21	1	0.109535
934	Ca$^{2\!\!+}_{fast}$	22	1	0.587616
935	Ca$^{2\!\!+}_{fast}$	23	1	0.0543749
936	Ca$^{2\!\!+}_{fast}$	24	1	0.625536
937	Ca$^{2\!\!+}_{fast}$	25	1	0.548897
938	Ca$^{2\!\!+}_{fast}$	26	1	0.417673
939	Ca$^{2\!\!+}_{fast}$	27	1	0.281371
940	Ca$^{2\!\!+}_{fast}$	28	1	0.265377
941	Ca$^{2\!\!+}_{fast}$	29	1	0.262406
942	Ca$^{2\!\!+}_{fast}$	30	1	0.599389
943	Ca$^{2\!\!+}_{fast}$	31	1	0.650023
944	Ca$^{2\!\!+}_{fast}$	32	1	0.664182
945	Ca$^{2\!\!+}_{fast}$	33	1	0.590251
946	Ca$^{2\!\!+}_{fast}$	34	1	0.552994
947	Ca$^{2\!\!+}_{fast}$	35	1	0.533627
948	Ca$^{2\!\!+}_{fast}$	36	1	0.457244
949	Ca$^{2\!\!+}_{fast}$	37	1	0.637014
950	Ca$^{2\!\!+}_{fast}$	38	1	0.644281
951	Ca$^{2\!\!+}_{fast}$	39	1	0.728776
952	Ca$^{2\!\!+}_{fast}$	40	1	0.685288
953	Ca$^{2\!\!+}_{fast}$	41	1	0.704299
954	Ca$^{2\!\!+}_{fast}$	42	1	0.356603
955	Ca$^{2\!\!+}_{fast}$	43	1	0.729875
956	Ca$^{2\!\!+}_{fast}$	44	1	0.792871
957	Ca$^{2\!\!+}_{fast}$	45	1	0.605352
958	Ca$^{2\!\!+}_{fast}$	46	1	0.414022
959	Ca$^{2\!\!+}_{fast}$	47	1	0.628669
960	Ca$^{2\!\!+}_{fast}$	48	1	0.633684
961	Ca$^{2\!\!+}_{fast}$	49	1	0.602995
962	Ca$^{2\!\!+}_{fast}$	50	1	0.585949
963	Ca$^{2\!\!+}_{fast}$	51	1	0.253289
964	Ca$^{2\!\!+}_{fast}$	52	1	0.445142
965	Ca$^{2\!\!+}_{fast}$	53	1	0.414196
966	Ca$^{2\!\!+}_{fast}$	54	1	0.304559
967	Ca$^{2\!\!+}_{fast}$	55	1	0.462367
968	Ca$^{2\!\!+}_{fast}$	56	1	0.453907
969	Ca$^{2\!\!+}_{fast}$	57	1	0.435782
970	Ca$^{2\!\!+}_{fast}$	58	1	0.184512
971	Ca$^{2\!\!+}_{fast}$	59	1	0.339208
972	Ca$^{2\!\!+}_{fast}$	60	1	0.354479
973	Ca$^{2\!\!+}_{fast}$	61	1	0.225554
974	Ca$^{2\!\!+}_{fast}$	62	1	0.385021
975	Ca$^{2\!\!+}_{fast}$	63	1	0.390341
976	Ca$^{2\!\!+}_{fast}$	64	1	0.319328
977	Ca$^{2\!\!+}_{fast}$	65	1	0.327596
978	Ca$^{2\!\!+}_{fast}$	66	1	0.150764
979	Ca$^{2\!\!+}_{fast}$	67	1	0.185612
980	Ca$^{2\!\!+}_{fast}$	68	1	0.118763
981	Ca$^{2\!\!+}_{fast}$	69	1	0.331952
982	Ca$^{2\!\!+}_{fast}$	70	1	0.366584
983	Ca$^{2\!\!+}_{fast}$	71	1	0.303514
984	Ca$^{2\!\!+}_{fast}$	72	1	0.309943
985	Ca$^{2\!\!+}_{fast}$	73	1	0.181368
986	Ca$^{2\!\!+}_{fast}$	74	1	0.0956182
987	Ca$^{2\!\!+}_{fast}$	75	1	0.285977
988	Ca$^{2\!\!+}_{fast}$	76	1	0.0709256
989	Ca$^{2\!\!+}_{fast}$	77	1	0.0162044
990	Ca$^{2\!\!+}_{fast}$	78	1
991	Ca$^{2\!\!+}_{fast}$	79	1	0.0391588
992	Ca$^{2\!\!+}_{fast}$	80	1	0.254755
993	Ca$^{2\!\!+}_{fast}$	81	1	0.090798
994	Ca$^{2\!\!+}_{fast}$	82	1	0.0376856
995	Ca$^{2\!\!+}_{fast}$	83	1	0.0254651
996	Ca$^{2\!\!+}_{fast}$	84	1	0.452913
997	Ca$^{2\!\!+}_{fast}$	85	1	0.0284294
998	Ca$^{2\!\!+}_{fast}$	86	1	0.0334201
999	Ca$^{2\!\!+}_{fast}$	87	1	0.315448
1000	Ca$^{2\!\!+}_{fast}$	88	1	0.110541
1001	Ca$^{2\!\!+}_{fast}$	89	1	0.0239509
1002	Ca$^{2\!\!+}_{fast}$	90	1	0.47831
1003	Ca$^{2\!\!+}_{fast}$	91	1	0.0349679
1004	Ca$^{2\!\!+}_{fast}$	92	1	0.0489935
1005	Ca$^{2\!\!+}_{fast}$	93	1	0.581298
1006	Ca$^{2\!\!+}_{fast}$	94	1	0.474261
1007	Ca$^{2\!\!+}_{fast}$	95	1	0.0550127
1008	Ca$^{2\!\!+}_{fast}$	96	1	0.234006
1009	Ca$^{2\!\!+}_{fast}$	97	1	0.101341
1010	Ca$^{2\!\!+}_{fast}$	98	1	0.593267
1011	Ca$^{2\!\!+}_{fast}$	99	1	0.0872574
1012	Ca$^{2\!\!+}_{fast}$	100	1	0.650976
1013	Ca$^{2\!\!+}_{fast}$	101	1	0.57194
1014	Ca$^{2\!\!+}_{fast}$	102	1	0.418942
1015	Ca$^{2\!\!+}_{fast}$	103	1	0.255475
1016	Ca$^{2\!\!+}_{fast}$	104	1	0.234091
1017	Ca$^{2\!\!+}_{fast}$	105	1	0.25044
1018	Ca$^{2\!\!+}_{fast}$	106	1	0.483997
1019	Ca$^{2\!\!+}_{fast}$	107	1	0.612722
1020	Ca$^{2\!\!+}_{fast}$	108	1	0.671185
1021	Ca$^{2\!\!+}_{fast}$	109	1	0.601554
1022	Ca$^{2\!\!+}_{fast}$	110	1	0.525418
1023	Ca$^{2\!\!+}_{fast}$	111	1	0.518563
1024	Ca$^{2\!\!+}_{fast}$	112	1	0.410852
1025	Ca$^{2\!\!+}_{fast}$	113	1	0.532067
1026	Ca$^{2\!\!+}_{fast}$	114	1	0.600689
1027	Ca$^{2\!\!+}_{fast}$	115	1	0.737061
1028	Ca$^{2\!\!+}_{fast}$	116	1	0.689521
1029	Ca$^{2\!\!+}_{fast}$	117	1	0.687926
1030	Ca$^{2\!\!+}_{fast}$	118	1	0.337535
1031	Ca$^{2\!\!+}_{fast}$	119	1	0.69534
1032	Ca$^{2\!\!+}_{fast}$	120	1	0.697398
1033	Ca$^{2\!\!+}_{fast}$	121	1	0.588612
1034	Ca$^{2\!\!+}_{fast}$	122	1	0.361534
1035	Ca$^{2\!\!+}_{fast}$	123	1	0.634756
1036	Ca$^{2\!\!+}_{fast}$	124	1	0.634291
1037	Ca$^{2\!\!+}_{fast}$	125	1	0.583642
1038	Ca$^{2\!\!+}_{fast}$	126	1	0.522187
1039	Ca$^{2\!\!+}_{fast}$	127	1	0.24473
1040	Ca$^{2\!\!+}_{fast}$	128	1	0.430136
1041	Ca$^{2\!\!+}_{fast}$	129	1	0.587573
1042	Ca$^{2\!\!+}_{fast}$	130	1	0.246305
1043	Ca$^{2\!\!+}_{fast}$	131	1	0.469462
1044	Ca$^{2\!\!+}_{fast}$	132	1	0.421133
1045	Ca$^{2\!\!+}_{fast}$	133	1	0.39668
1046	Ca$^{2\!\!+}_{fast}$	134	1	0.176924
1047	Ca$^{2\!\!+}_{fast}$	135	1	0.307085
1048	Ca$^{2\!\!+}_{fast}$	136	1	0.308997
1049	Ca$^{2\!\!+}_{fast}$	137	1	0.173362
1050	Ca$^{2\!\!+}_{fast}$	138	1	0.346879
1051	Ca$^{2\!\!+}_{fast}$	139	1	0.344524
1052	Ca$^{2\!\!+}_{fast}$	140	1	0.306222
1053	Ca$^{2\!\!+}_{fast}$	141	1	0.275436
1054	Ca$^{2\!\!+}_{fast}$	142	1	0.140517
1055	Ca$^{2\!\!+}_{fast}$	143	1	0.144512
1056	Ca$^{2\!\!+}_{fast}$	144	1	0.12873
1057	Ca$^{2\!\!+}_{fast}$	145	1	0.299787
1058	Ca$^{2\!\!+}_{fast}$	146	1	0.333526
1059	Ca$^{2\!\!+}_{fast}$	147	1	0.267345
1060	Ca$^{2\!\!+}_{fast}$	148	1	0.302277
1061	Ca$^{2\!\!+}_{fast}$	149	1	0.159256
1062	Ca$^{2\!\!+}_{fast}$	150	1	0.0966433
1063	Ca$^{2\!\!+}_{fast}$	151	1	0.300666
1064	Ca$^{2\!\!+}_{fast}$	0	2	0.00925394
1065	Ca$^{2\!\!+}_{fast}$	1	2	0.0112339
1066	Ca$^{2\!\!+}_{fast}$	2	2	0.0071492
1067	Ca$^{2\!\!+}_{fast}$	3	2	0.0500199
1068	Ca$^{2\!\!+}_{fast}$	4	2	0.0140211
1069	Ca$^{2\!\!+}_{fast}$	5	2	0.00822236
1070	Ca$^{2\!\!+}_{fast}$	6	2	0.0215888
1071	Ca$^{2\!\!+}_{fast}$	7	2	0.0129608
1072	Ca$^{2\!\!+}_{fast}$	8	2	0.0398368
1073	Ca$^{2\!\!+}_{fast}$	9	2	0.0145592
1074	Ca$^{2\!\!+}_{fast}$	10	2	0.0162369
1075	Ca$^{2\!\!+}_{fast}$	11	2	0.0156726
1076	Ca$^{2\!\!+}_{fast}$	12	2	0.00756449
1077	Ca$^{2\!\!+}_{fast}$	13	2	0.0102191
1078	Ca$^{2\!\!+}_{fast}$	14	2	0.0847067
1079	Ca$^{2\!\!+}_{fast}$	15	2	0.0171471
1080	Ca$^{2\!\!+}_{fast}$	16	2	0.00798603
1081	Ca$^{2\!\!+}_{fast}$	17	2	0.0643948
1082	Ca$^{2\!\!+}_{fast}$	18	2	0.0205524
1083	Ca$^{2\!\!+}_{fast}$	19	2	0.00799998
1084	Ca$^{2\!\!+}_{fast}$	20	2	0.0100865
1085	Ca$^{2\!\!+}_{fast}$	21	2	0.00729381
1086	Ca$^{2\!\!+}_{fast}$	22	2	0.183161
1087	Ca$^{2\!\!+}_{fast}$	23	2	0.010915
1088	Ca$^{2\!\!+}_{fast}$	24	2	0.145704
1089	Ca$^{2\!\!+}_{fast}$	25	2	0.0559784
1090	Ca$^{2\!\!+}_{fast}$	26	2	0.017681
1091	Ca$^{2\!\!+}_{fast}$	27	2	0.00965613
1092	Ca$^{2\!\!+}_{fast}$	28	2	0.00973794
1093	Ca$^{2\!\!+}_{fast}$	29	2	0.00998014
1094	Ca$^{2\!\!+}_{fast}$	30	2	0.370223
1095	Ca$^{2\!\!+}_{fast}$	31	2	0.226014
1096	Ca$^{2\!\!+}_{fast}$	32	2	0.0856345
1097	Ca$^{2\!\!+}_{fast}$	33	2	0.0399869
1098	Ca$^{2\!\!+}_{fast}$	34	2	0.0302477
1099	Ca$^{2\!\!+}_{fast}$	35	2	0.0232517
1100	Ca$^{2\!\!+}_{fast}$	36	2	0.517553
1101	Ca$^{2\!\!+}_{fast}$	37	2	0.0249449
1102	Ca$^{2\!\!+}_{fast}$	38	2	0.275312
1103	Ca$^{2\!\!+}_{fast}$	39	2	0.114046
1104	Ca$^{2\!\!+}_{fast}$	40	2	0.0974506
1105	Ca$^{2\!\!+}_{fast}$	41	2	0.0797233
1106	Ca$^{2\!\!+}_{fast}$	42	2	0.614674
1107	Ca$^{2\!\!+}_{fast}$	43	2	0.0943483
1108	Ca$^{2\!\!+}_{fast}$	44	2	0.114563
1109	Ca$^{2\!\!+}_{fast}$	45	2	0.32975
1110	Ca$^{2\!\!+}_{fast}$	46	2	0.55957
1111	Ca$^{2\!\!+}_{fast}$	47	2	0.283876
1112	Ca$^{2\!\!+}_{fast}$	48	2	0.27926
1113	Ca$^{2\!\!+}_{fast}$	49	2	0.321205
1114	Ca$^{2\!\!+}_{fast}$	50	2	0.361013
1115	Ca$^{2\!\!+}_{fast}$	51	2	0.709681
1116	Ca$^{2\!\!+}_{fast}$	52	2	0.51627
1117	Ca$^{2\!\!+}_{fast}$	53	2	0.509081
1118	Ca$^{2\!\!+}_{fast}$	54	2	0.668467
1119	Ca$^{2\!\!+}_{fast}$	55	2	0.499588
1120	Ca$^{2\!\!+}_{fast}$	56	2	0.497208
1121	Ca$^{2\!\!+}_{fast}$	57	2	0.511403
1122	Ca$^{2\!\!+}_{fast}$	58	2	0.776864
1123	Ca$^{2\!\!+}_{fast}$	59	2	0.596492
1124	Ca$^{2\!\!+}_{fast}$	60	2	0.618196
1125	Ca$^{2\!\!+}_{fast}$	61	2	0.746348
1126	Ca$^{2\!\!+}_{fast}$	62	2	0.563844
1127	Ca$^{2\!\!+}_{fast}$	63	2	0.566885
1128	Ca$^{2\!\!+}_{fast}$	64	2	0.614729
1129	Ca$^{2\!\!+}_{fast}$	65	2	0.641803
1130	Ca$^{2\!\!+}_{fast}$	66	2	0.807182
1131	Ca$^{2\!\!+}_{fast}$	67	2	0.78997
1132	Ca$^{2\!\!+}_{fast}$	68	2	0.840215
1133	Ca$^{2\!\!+}_{fast}$	69	2	0.60896
1134	Ca$^{2\!\!+}_{fast}$	70	2	0.516782
1135	Ca$^{2\!\!+}_{fast}$	71	2	0.64569
1136	Ca$^{2\!\!+}_{fast}$	72	2	0.614597
1137	Ca$^{2\!\!+}_{fast}$	73	2	0.783224
1138	Ca$^{2\!\!+}_{fast}$	74	2	0.870752
1139	Ca$^{2\!\!+}_{fast}$	75	2	0.627072
1140	Ca$^{2\!\!+}_{fast}$	76	2	0.0149404
1141	Ca$^{2\!\!+}_{fast}$	77	2	0.00781315
1142	Ca$^{2\!\!+}_{fast}$	78	2
1143	Ca$^{2\!\!+}_{fast}$	79	2	0.0290036
1144	Ca$^{2\!\!+}_{fast}$	80	2	0.041822
1145	Ca$^{2\!\!+}_{fast}$	81	2	0.0320977
1146	Ca$^{2\!\!+}_{fast}$	82	2	0.0271434
1147	Ca$^{2\!\!+}_{fast}$	83	2	0.013374
1148	Ca$^{2\!\!+}_{fast}$	84	2	0.0590715
1149	Ca$^{2\!\!+}_{fast}$	85	2	0.0163319
1150	Ca$^{2\!\!+}_{fast}$	86	2	0.0177537
1151	Ca$^{2\!\!+}_{fast}$	87	2	0.034648
1152	Ca$^{2\!\!+}_{fast}$	88	2	0.00875398
1153	Ca$^{2\!\!+}_{fast}$	89	2	0.010364
1154	Ca$^{2\!\!+}_{fast}$	90	2	0.145579
1155	Ca$^{2\!\!+}_{fast}$	91	2	0.0251377
1156	Ca$^{2\!\!+}_{fast}$	92	2	0.00896575
1157	Ca$^{2\!\!+}_{fast}$	93	2	0.0731462
1158	Ca$^{2\!\!+}_{fast}$	94	2	0.0325208
1159	Ca$^{2\!\!+}_{fast}$	95	2	0.00863235
1160	Ca$^{2\!\!+}_{fast}$	96	2	0.00887996
1161	Ca$^{2\!\!+}_{fast}$	97	2	0.00716177
1162	Ca$^{2\!\!+}_{fast}$	98	2	0.247548
1163	Ca$^{2\!\!+}_{fast}$	99	2	0.00974083
1164	Ca$^{2\!\!+}_{fast}$	100	2	0.168628
1165	Ca$^{2\!\!+}_{fast}$	101	2	0.0726433
1166	Ca$^{2\!\!+}_{fast}$	102	2	0.0146525
1167	Ca$^{2\!\!+}_{fast}$	103	2	0.00771542
1168	Ca$^{2\!\!+}_{fast}$	104	2	0.00788939
1169	Ca$^{2\!\!+}_{fast}$	105	2	0.0149754
1170	Ca$^{2\!\!+}_{fast}$	106	2	0.472768
1171	Ca$^{2\!\!+}_{fast}$	107	2	0.279255
1172	Ca$^{2\!\!+}_{fast}$	108	2	0.0936178
1173	Ca$^{2\!\!+}_{fast}$	109	2	0.0359531
1174	Ca$^{2\!\!+}_{fast}$	110	2	0.0251255
1175	Ca$^{2\!\!+}_{fast}$	111	2	0.0237013
1176	Ca$^{2\!\!+}_{fast}$	112	2	0.553636
1177	Ca$^{2\!\!+}_{fast}$	113	2	0.0318787
1178	Ca$^{2\!\!+}_{fast}$	114	2	0.332685
1179	Ca$^{2\!\!+}_{fast}$	115	2	0.116601
1180	Ca$^{2\!\!+}_{fast}$	116	2	0.103977
1181	Ca$^{2\!\!+}_{fast}$	117	2	0.0970365
1182	Ca$^{2\!\!+}_{fast}$	118	2	0.625758
1183	Ca$^{2\!\!+}_{fast}$	119	2	0.139495
1184	Ca$^{2\!\!+}_{fast}$	120	2	0.184546
1185	Ca$^{2\!\!+}_{fast}$	121	2	0.357567
1186	Ca$^{2\!\!+}_{fast}$	122	2	0.607416
1187	Ca$^{2\!\!+}_{fast}$	123	2	0.287157
1188	Ca$^{2\!\!+}_{fast}$	124	2	0.287748
1189	Ca$^{2\!\!+}_{fast}$	125	2	0.353026
1190	Ca$^{2\!\!+}_{fast}$	126	2	0.433821
1191	Ca$^{2\!\!+}_{fast}$	127	2	0.719787
1192	Ca$^{2\!\!+}_{fast}$	128	2	0.542789
1193	Ca$^{2\!\!+}_{fast}$	129	2	0.352013
1194	Ca$^{2\!\!+}_{fast}$	130	2	0.722277
1195	Ca$^{2\!\!+}_{fast}$	131	2	0.500181
1196	Ca$^{2\!\!+}_{fast}$	132	2	0.538919
1197	Ca$^{2\!\!+}_{fast}$	133	2	0.553786
1198	Ca$^{2\!\!+}_{fast}$	134	2	0.78383
1199	Ca$^{2\!\!+}_{fast}$	135	2	0.628652
1200	Ca$^{2\!\!+}_{fast}$	136	2	0.667817
1201	Ca$^{2\!\!+}_{fast}$	137	2	0.795675
1202	Ca$^{2\!\!+}_{fast}$	138	2	0.601243
1203	Ca$^{2\!\!+}_{fast}$	139	2	0.612664
1204	Ca$^{2\!\!+}_{fast}$	140	2	0.629629
1205	Ca$^{2\!\!+}_{fast}$	141	2	0.69357
1206	Ca$^{2\!\!+}_{fast}$	142	2	0.812716
1207	Ca$^{2\!\!+}_{fast}$	143	2	0.822335
1208	Ca$^{2\!\!+}_{fast}$	144	2	0.813126
1209	Ca$^{2\!\!+}_{fast}$	145	2	0.631325
1210	Ca$^{2\!\!+}_{fast}$	146	2	0.566806
1211	Ca$^{2\!\!+}_{fast}$	147	2	0.669325
1212	Ca$^{2\!\!+}_{fast}$	148	2	0.607669
1213	Ca$^{2\!\!+}_{fast}$	149	2	0.798992
1214	Ca$^{2\!\!+}_{fast}$	150	2	0.868527
1215	Ca$^{2\!\!+}_{fast}$	151	2	0.604455
1216	Ca$^{2\!\!+}_{fast}$	0	3	0.955323
1217	Ca$^{2\!\!+}_{fast}$	1	3	0.96446
1218	Ca$^{2\!\!+}_{fast}$	2	3	0.565694
1219	Ca$^{2\!\!+}_{fast}$	3	3	0.879273
1220	Ca$^{2\!\!+}_{fast}$	4	3	0.768557
1221	Ca$^{2\!\!+}_{fast}$	5	3	0.936911
1222	Ca$^{2\!\!+}_{fast}$	6	3	0.943433
1223	Ca$^{2\!\!+}_{fast}$	7	3	0.957143
1224	Ca$^{2\!\!+}_{fast}$	8	3	0.569962
1225	Ca$^{2\!\!+}_{fast}$	9	3	0.959268
1226	Ca$^{2\!\!+}_{fast}$	10	3	0.94412
1227	Ca$^{2\!\!+}_{fast}$	11	3	0.699922
1228	Ca$^{2\!\!+}_{fast}$	12	3	0.899037
1229	Ca$^{2\!\!+}_{fast}$	13	3	0.963197
1230	Ca$^{2\!\!+}_{fast}$	14	3	0.4513
1231	Ca$^{2\!\!+}_{fast}$	15	3	0.952194
1232	Ca$^{2\!\!+}_{fast}$	16	3	0.939786
1233	Ca$^{2\!\!+}_{fast}$	17	3	0.376535
1234	Ca$^{2\!\!+}_{fast}$	18	3	0.599321
1235	Ca$^{2\!\!+}_{fast}$	19	3	0.940705
1236	Ca$^{2\!\!+}_{fast}$	20	3	0.757944
1237	Ca$^{2\!\!+}_{fast}$	21	3	0.883171
1238	Ca$^{2\!\!+}_{fast}$	22	3	0.229223
1239	Ca$^{2\!\!+}_{fast}$	23	3	0.93471
1240	Ca$^{2\!\!+}_{fast}$	24	3	0.22876
1241	Ca$^{2\!\!+}_{fast}$	25	3	0.395125
1242	Ca$^{2\!\!+}_{fast}$	26	3	0.564646
1243	Ca$^{2\!\!+}_{fast}$	27	3	0.708973
1244	Ca$^{2\!\!+}_{fast}$	28	3	0.724885
1245	Ca$^{2\!\!+}_{fast}$	29	3	0.727614
1246	Ca$^{2\!\!+}_{fast}$	30	3	0.0303882
1247	Ca$^{2\!\!+}_{fast}$	31	3	0.123963
1248	Ca$^{2\!\!+}_{fast}$	32	3	0.250183
1249	Ca$^{2\!\!+}_{fast}$	33	3	0.369762
1250	Ca$^{2\!\!+}_{fast}$	34	3	0.416759
1251	Ca$^{2\!\!+}_{fast}$	35	3	0.443121
1252	Ca$^{2\!\!+}_{fast}$	36	3	0.0252031
1253	Ca$^{2\!\!+}_{fast}$	37	3	0.338042
1254	Ca$^{2\!\!+}_{fast}$	38	3	0.0804068
1255	Ca$^{2\!\!+}_{fast}$	39	3	0.157178
1256	Ca$^{2\!\!+}_{fast}$	40	3	0.217262
1257	Ca$^{2\!\!+}_{fast}$	41	3	0.215977
1258	Ca$^{2\!\!+}_{fast}$	42	3	0.0287233
1259	Ca$^{2\!\!+}_{fast}$	43	3	0.175777
1260	Ca$^{2\!\!+}_{fast}$	44	3	0.0925658
1261	Ca$^{2\!\!+}_{fast}$	45	3	0.0648981
1262	Ca$^{2\!\!+}_{fast}$	46	3	0.0264087
1263	Ca$^{2\!\!+}_{fast}$	47	3	0.0874555
1264	Ca$^{2\!\!+}_{fast}$	48	3	0.0870561
1265	Ca$^{2\!\!+}_{fast}$	49	3	0.0758
1266	Ca$^{2\!\!+}_{fast}$	50	3	0.0530378
1267	Ca$^{2\!\!+}_{fast}$	51	3	0.0370298
1268	Ca$^{2\!\!+}_{fast}$	52	3	0.0385874
1269	Ca$^{2\!\!+}_{fast}$	53	3	0.0767231
1270	Ca$^{2\!\!+}_{fast}$	54	3	0.0269741
1271	Ca$^{2\!\!+}_{fast}$	55	3	0.0380446
1272	Ca$^{2\!\!+}_{fast}$	56	3	0.0488857
1273	Ca$^{2\!\!+}_{fast}$	57	3	0.0528148
1274	Ca$^{2\!\!+}_{fast}$	58	3	0.0386237
1275	Ca$^{2\!\!+}_{fast}$	59	3	0.0643007
1276	Ca$^{2\!\!+}_{fast}$	60	3	0.0273247
1277	Ca$^{2\!\!+}_{fast}$	61	3	0.028098
1278	Ca$^{2\!\!+}_{fast}$	62	3	0.0511352
1279	Ca$^{2\!\!+}_{fast}$	63	3	0.0427748
1280	Ca$^{2\!\!+}_{fast}$	64	3	0.0659431
1281	Ca$^{2\!\!+}_{fast}$	65	3	0.030601
1282	Ca$^{2\!\!+}_{fast}$	66	3	0.0420544
1283	Ca$^{2\!\!+}_{fast}$	67	3	0.0244184
1284	Ca$^{2\!\!+}_{fast}$	68	3	0.0410219
1285	Ca$^{2\!\!+}_{fast}$	69	3	0.0590875
1286	Ca$^{2\!\!+}_{fast}$	70	3	0.116634
1287	Ca$^{2\!\!+}_{fast}$	71	3	0.0507959
1288	Ca$^{2\!\!+}_{fast}$	72	3	0.0754601
1289	Ca$^{2\!\!+}_{fast}$	73	3	0.035408
1290	Ca$^{2\!\!+}_{fast}$	74	3	0.0336293
1291	Ca$^{2\!\!+}_{fast}$	75	3	0.0869508
1292	Ca$^{2\!\!+}_{fast}$	76	3	0.914134
1293	Ca$^{2\!\!+}_{fast}$	77	3	0.975982
1294	Ca$^{2\!\!+}_{fast}$	78	3
1295	Ca$^{2\!\!+}_{fast}$	79	3	0.931838
1296	Ca$^{2\!\!+}_{fast}$	80	3	0.703423
1297	Ca$^{2\!\!+}_{fast}$	81	3	0.877104
1298	Ca$^{2\!\!+}_{fast}$	82	3	0.935171
1299	Ca$^{2\!\!+}_{fast}$	83	3	0.961161
1300	Ca$^{2\!\!+}_{fast}$	84	3	0.488016
1301	Ca$^{2\!\!+}_{fast}$	85	3	0.955239
1302	Ca$^{2\!\!+}_{fast}$	86	3	0.948826
1303	Ca$^{2\!\!+}_{fast}$	87	3	0.649905
1304	Ca$^{2\!\!+}_{fast}$	88	3	0.880705
1305	Ca$^{2\!\!+}_{fast}$	89	3	0.965685
1306	Ca$^{2\!\!+}_{fast}$	90	3	0.376111
1307	Ca$^{2\!\!+}_{fast}$	91	3	0.939894
1308	Ca$^{2\!\!+}_{fast}$	92	3	0.942041
1309	Ca$^{2\!\!+}_{fast}$	93	3	0.345555
1310	Ca$^{2\!\!+}_{fast}$	94	3	0.493218
1311	Ca$^{2\!\!+}_{fast}$	95	3	0.936355
1312	Ca$^{2\!\!+}_{fast}$	96	3	0.757114
1313	Ca$^{2\!\!+}_{fast}$	97	3	0.891497
1314	Ca$^{2\!\!+}_{fast}$	98	3	0.159185
1315	Ca$^{2\!\!+}_{fast}$	99	3	0.903002
1316	Ca$^{2\!\!+}_{fast}$	100	3	0.180396
1317	Ca$^{2\!\!+}_{fast}$	101	3	0.355416
1318	Ca$^{2\!\!+}_{fast}$	102	3	0.566405
1319	Ca$^{2\!\!+}_{fast}$	103	3	0.736809
1320	Ca$^{2\!\!+}_{fast}$	104	3	0.758019
1321	Ca$^{2\!\!+}_{fast}$	105	3	0.734584
1322	Ca$^{2\!\!+}_{fast}$	106	3	0.043235
1323	Ca$^{2\!\!+}_{fast}$	107	3	0.108023
1324	Ca$^{2\!\!+}_{fast}$	108	3	0.235197
1325	Ca$^{2\!\!+}_{fast}$	109	3	0.362493
1326	Ca$^{2\!\!+}_{fast}$	110	3	0.449457
1327	Ca$^{2\!\!+}_{fast}$	111	3	0.457736
1328	Ca$^{2\!\!+}_{fast}$	112	3	0.0355124
1329	Ca$^{2\!\!+}_{fast}$	113	3	0.436054
1330	Ca$^{2\!\!+}_{fast}$	114	3	0.066626
1331	Ca$^{2\!\!+}_{fast}$	115	3	0.146338
1332	Ca$^{2\!\!+}_{fast}$	116	3	0.206502
1333	Ca$^{2\!\!+}_{fast}$	117	3	0.215037
1334	Ca$^{2\!\!+}_{fast}$	118	3	0.0367067
1335	Ca$^{2\!\!+}_{fast}$	119	3	0.165165
1336	Ca$^{2\!\!+}_{fast}$	120	3	0.118056
1337	Ca$^{2\!\!+}_{fast}$	121	3	0.0538218
1338	Ca$^{2\!\!+}_{fast}$	122	3	0.0310509
1339	Ca$^{2\!\!+}_{fast}$	123	3	0.0780865
1340	Ca$^{2\!\!+}_{fast}$	124	3	0.0779614
1341	Ca$^{2\!\!+}_{fast}$	125	3	0.0633317
1342	Ca$^{2\!\!+}_{fast}$	126	3	0.0439921
1343	Ca$^{2\!\!+}_{fast}$	127	3	0.0354836
1344	Ca$^{2\!\!+}_{fast}$	128	3	0.0270748
1345	Ca$^{2\!\!+}_{fast}$	129	3	0.0604134
1346	Ca$^{2\!\!+}_{fast}$	130	3	0.031418
1347	Ca$^{2\!\!+}_{fast}$	131	3	0.0303572
1348	Ca$^{2\!\!+}_{fast}$	132	3	0.0399487
1349	Ca$^{2\!\!+}_{fast}$	133	3	0.0495339
1350	Ca$^{2\!\!+}_{fast}$	134	3	0.0392464
1351	Ca$^{2\!\!+}_{fast}$	135	3	0.0642635
1352	Ca$^{2\!\!+}_{fast}$	136	3	0.023186
1353	Ca$^{2\!\!+}_{fast}$	137	3	0.0309624
1354	Ca$^{2\!\!+}_{fast}$	138	3	0.0518776
1355	Ca$^{2\!\!+}_{fast}$	139	3	0.0428119
1356	Ca$^{2\!\!+}_{fast}$	140	3	0.0641486
1357	Ca$^{2\!\!+}_{fast}$	141	3	0.030994
1358	Ca$^{2\!\!+}_{fast}$	142	3	0.0467669
1359	Ca$^{2\!\!+}_{fast}$	143	3	0.0331534
1360	Ca$^{2\!\!+}_{fast}$	144	3	0.0581444
1361	Ca$^{2\!\!+}_{fast}$	145	3	0.0688882
1362	Ca$^{2\!\!+}_{fast}$	146	3	0.0996682
1363	Ca$^{2\!\!+}_{fast}$	147	3	0.0633292
1364	Ca$^{2\!\!+}_{fast}$	148	3	0.0900544
1365	Ca$^{2\!\!+}_{fast}$	149	3	0.041752
1366	Ca$^{2\!\!+}_{fast}$	150	3	0.0348301
1367	Ca$^{2\!\!+}_{fast}$	151	3	0.0948786

## Sheet: SuppFig2-C
	mode	node	OC	pi
0	BOLD	0	1	0.160185
1	BOLD	1	1	0.130286
2	BOLD	2	1	0.438456
3	BOLD	3	1	0.0342441
4	BOLD	4	1	0.214751
5	BOLD	5	1	0.146787
6	BOLD	6	1	0.0332092
7	BOLD	7	1	0.0795638
8	BOLD	8	1	0.379076
9	BOLD	9	1	0.039248
10	BOLD	10	1	0.0224699
11	BOLD	11	1	0.173501
12	BOLD	12	1	0.0936162
13	BOLD	13	1	0.0323024
14	BOLD	14	1	0.482502
15	BOLD	15	1	0.0236476
16	BOLD	16	1	0.0434348
17	BOLD	17	1	0.330436
18	BOLD	18	1	0.144175
19	BOLD	19	1	0.0246559
20	BOLD	20	1	0.0818947
21	BOLD	21	1	0.0430038
22	BOLD	22	1	0.463399
23	BOLD	23	1	0.0213278
24	BOLD	24	1	0.257724
25	BOLD	25	1	0.127894
26	BOLD	26	1	0.0721056
27	BOLD	27	1	0.0381202
28	BOLD	28	1	0.0276911
29	BOLD	29	1	0.0247556
30	BOLD	30	1	0.424778
31	BOLD	31	1	0.204464
32	BOLD	32	1	0.137037
33	BOLD	33	1	0.0695423
34	BOLD	34	1	0.0486316
35	BOLD	35	1	0.0409091
36	BOLD	36	1	0.381081
37	BOLD	37	1	0.0601775
38	BOLD	38	1	0.153289
39	BOLD	39	1	0.0922203
40	BOLD	40	1	0.0588655
41	BOLD	41	1	0.0568506
42	BOLD	42	1	0.347637
43	BOLD	43	1	0.0634888
44	BOLD	44	1	0.0901479
45	BOLD	45	1	0.104899
46	BOLD	46	1	0.165741
47	BOLD	47	1	0.0735378
48	BOLD	48	1	0.0637028
49	BOLD	49	1	0.0718764
50	BOLD	50	1	0.0715497
51	BOLD	51	1	0.290135
52	BOLD	52	1	0.0856934
53	BOLD	53	1	0.0681123
54	BOLD	54	1	0.133904
55	BOLD	55	1	0.0665856
56	BOLD	56	1	0.0652772
57	BOLD	57	1	0.0685081
58	BOLD	58	1	0.279127
59	BOLD	59	1	0.0706355
60	BOLD	60	1	0.0761653
61	BOLD	61	1	0.0975269
62	BOLD	62	1	0.0695516
63	BOLD	63	1	0.0649888
64	BOLD	64	1	0.0756395
65	BOLD	65	1	0.0875881
66	BOLD	66	1	0.203112
67	BOLD	67	1	0.0940202
68	BOLD	68	1	0.139206
69	BOLD	69	1	0.0950482
70	BOLD	70	1	0.095531
71	BOLD	71	1	0.104703
72	BOLD	72	1	0.109296
73	BOLD	73	1	0.117302
74	BOLD	74	1	0.114207
75	BOLD	75	1	0.118006
76	BOLD	76	1	0.190724
77	BOLD	77	1	0.141298
78	BOLD	78	1	0.446791
79	BOLD	79	1	0.0412499
80	BOLD	80	1	0.214088
81	BOLD	81	1	0.15163
82	BOLD	82	1	0.0386618
83	BOLD	83	1	0.069259
84	BOLD	84	1	0.382226
85	BOLD	85	1	0.0342704
86	BOLD	86	1	0.0299983
87	BOLD	87	1	0.188066
88	BOLD	88	1	0.0918879
89	BOLD	89	1	0.0305358
90	BOLD	90	1	0.478296
91	BOLD	91	1	0.0263746
92	BOLD	92	1	0.04319
93	BOLD	93	1	0.324489
94	BOLD	94	1	0.135046
95	BOLD	95	1	0.0238001
96	BOLD	96	1	0.0727078
97	BOLD	97	1	0.0383902
98	BOLD	98	1	0.459189
99	BOLD	99	1	0.0222737
100	BOLD	100	1	0.223601
101	BOLD	101	1	0.128025
102	BOLD	102	1	0.065329
103	BOLD	103	1	0.0302271
104	BOLD	104	1	0.0274457
105	BOLD	105	1	0.0234207
106	BOLD	106	1	0.415399
107	BOLD	107	1	0.194545
108	BOLD	108	1	0.109761
109	BOLD	109	1	0.0556084
110	BOLD	110	1	0.0324751
111	BOLD	111	1	0.0275549
112	BOLD	112	1	0.381791
113	BOLD	113	1	0.0427356
114	BOLD	114	1	0.130997
115	BOLD	115	1	0.0868224
116	BOLD	116	1	0.0645879
117	BOLD	117	1	0.0463786
118	BOLD	118	1	0.338466
119	BOLD	119	1	0.0611666
120	BOLD	120	1	0.101767
121	BOLD	121	1	0.113081
122	BOLD	122	1	0.128295
123	BOLD	123	1	0.0687963
124	BOLD	124	1	0.0727639
125	BOLD	125	1	0.0674488
126	BOLD	126	1	0.0988049
127	BOLD	127	1	0.300565
128	BOLD	128	1	0.0825166
129	BOLD	129	1	0.0732904
130	BOLD	130	1	0.0993772
131	BOLD	131	1	0.0665281
132	BOLD	132	1	0.0659285
133	BOLD	133	1	0.0729088
134	BOLD	134	1	0.273373
135	BOLD	135	1	0.0737987
136	BOLD	136	1	0.0710713
137	BOLD	137	1	0.0908919
138	BOLD	138	1	0.0661916
139	BOLD	139	1	0.0716285
140	BOLD	140	1	0.0728663
141	BOLD	141	1	0.0756666
142	BOLD	142	1	0.2191
143	BOLD	143	1	0.0869374
144	BOLD	144	1	0.142101
145	BOLD	145	1	0.0867121
146	BOLD	146	1	0.09094
147	BOLD	147	1	0.083682
148	BOLD	148	1	0.106648
149	BOLD	149	1	0.121546
150	BOLD	150	1	0.128403
151	BOLD	151	1	0.116175
152	BOLD	0	2	0.0309784
153	BOLD	1	2	0.0333755
154	BOLD	2	2	0.0860398
155	BOLD	3	2	0.0101943
156	BOLD	4	2	0.0234441
157	BOLD	5	2	0.0140231
158	BOLD	6	2	0.0147373
159	BOLD	7	2	0.00981543
160	BOLD	8	2	0.01639
161	BOLD	9	2	0.0159654
162	BOLD	10	2	0.00696492
163	BOLD	11	2	0.0147017
164	BOLD	12	2	0.0142727
165	BOLD	13	2	0.0126791
166	BOLD	14	2	0.0175793
167	BOLD	15	2	0.0120224
168	BOLD	16	2	0.0196066
169	BOLD	17	2	0.0133483
170	BOLD	18	2	0.0159293
171	BOLD	19	2	0.0165334
172	BOLD	20	2	0.0254095
173	BOLD	21	2	0.020511
174	BOLD	22	2	0.0203456
175	BOLD	23	2	0.0143129
176	BOLD	24	2	0.0115459
177	BOLD	25	2	0.0231932
178	BOLD	26	2	0.0251714
179	BOLD	27	2	0.0333658
180	BOLD	28	2	0.0363248
181	BOLD	29	2	0.0289801
182	BOLD	30	2	0.0196015
183	BOLD	31	2	0.0251134
184	BOLD	32	2	0.0492477
185	BOLD	33	2	0.062865
186	BOLD	34	2	0.0797271
187	BOLD	35	2	0.0772543
188	BOLD	36	2	0.038386
189	BOLD	37	2	0.161071
190	BOLD	38	2	0.0644055
191	BOLD	39	2	0.0991891
192	BOLD	40	2	0.160283
193	BOLD	41	2	0.210326
194	BOLD	42	2	0.0780228
195	BOLD	43	2	0.32038
196	BOLD	44	2	0.446157
197	BOLD	45	2	0.141958
198	BOLD	46	2	0.102717
199	BOLD	47	2	0.254867
200	BOLD	48	2	0.386063
201	BOLD	49	2	0.470679
202	BOLD	50	2	0.551222
203	BOLD	51	2	0.154461
204	BOLD	52	2	0.411742
205	BOLD	53	2	0.621901
206	BOLD	54	2	0.292417
207	BOLD	55	2	0.573249
208	BOLD	56	2	0.636469
209	BOLD	57	2	0.66828
210	BOLD	58	2	0.336191
211	BOLD	59	2	0.64925
212	BOLD	60	2	0.647011
213	BOLD	61	2	0.586604
214	BOLD	62	2	0.736572
215	BOLD	63	2	0.733897
216	BOLD	64	2	0.711759
217	BOLD	65	2	0.715134
218	BOLD	66	2	0.52113
219	BOLD	67	2	0.692382
220	BOLD	68	2	0.622593
221	BOLD	69	2	0.707005
222	BOLD	70	2	0.657522
223	BOLD	71	2	0.69725
224	BOLD	72	2	0.652776
225	BOLD	73	2	0.65736
226	BOLD	74	2	0.686526
227	BOLD	75	2	0.639132
228	BOLD	76	2	0.0268571
229	BOLD	77	2	0.052562
230	BOLD	78	2	0.0923824
231	BOLD	79	2	0.0234238
232	BOLD	80	2	0.0191199
233	BOLD	81	2	0.0148635
234	BOLD	82	2	0.0191604
235	BOLD	83	2	0.00935233
236	BOLD	84	2	0.0175182
237	BOLD	85	2	0.00867594
238	BOLD	86	2	0.00938184
239	BOLD	87	2	0.00883849
240	BOLD	88	2	0.0098868
241	BOLD	89	2	0.00561745
242	BOLD	90	2	0.0213897
243	BOLD	91	2	0.0187739
244	BOLD	92	2	0.0106622
245	BOLD	93	2	0.0104643
246	BOLD	94	2	0.0103548
247	BOLD	95	2	0.00915779
248	BOLD	96	2	0.0136598
249	BOLD	97	2	0.00768656
250	BOLD	98	2	0.0168431
251	BOLD	99	2	0.00933086
252	BOLD	100	2	0.010148
253	BOLD	101	2	0.0159038
254	BOLD	102	2	0.0117046
255	BOLD	103	2	0.0130512
256	BOLD	104	2	0.0137862
257	BOLD	105	2	0.0129924
258	BOLD	106	2	0.022719
259	BOLD	107	2	0.0247463
260	BOLD	108	2	0.0313781
261	BOLD	109	2	0.0298096
262	BOLD	110	2	0.0218081
263	BOLD	111	2	0.0215498
264	BOLD	112	2	0.0370456
265	BOLD	113	2	0.044322
266	BOLD	114	2	0.0516963
267	BOLD	115	2	0.0702584
268	BOLD	116	2	0.0911207
269	BOLD	117	2	0.0921755
270	BOLD	118	2	0.0635118
271	BOLD	119	2	0.147023
272	BOLD	120	2	0.268716
273	BOLD	121	2	0.117673
274	BOLD	122	2	0.111982
275	BOLD	123	2	0.200851
276	BOLD	124	2	0.275904
277	BOLD	125	2	0.390996
278	BOLD	126	2	0.454609
279	BOLD	127	2	0.142947
280	BOLD	128	2	0.406699
281	BOLD	129	2	0.592717
282	BOLD	130	2	0.324514
283	BOLD	131	2	0.536587
284	BOLD	132	2	0.565743
285	BOLD	133	2	0.612875
286	BOLD	134	2	0.309874
287	BOLD	135	2	0.668915
288	BOLD	136	2	0.64276
289	BOLD	137	2	0.566956
290	BOLD	138	2	0.732202
291	BOLD	139	2	0.725289
292	BOLD	140	2	0.732052
293	BOLD	141	2	0.727411
294	BOLD	142	2	0.497015
295	BOLD	143	2	0.716095
296	BOLD	144	2	0.639737
297	BOLD	145	2	0.737347
298	BOLD	146	2	0.61952
299	BOLD	147	2	0.722376
300	BOLD	148	2	0.66353
301	BOLD	149	2	0.665953
302	BOLD	150	2	0.678618
303	BOLD	151	2	0.627426
304	BOLD	0	3	0.158134
305	BOLD	1	3	0.30559
306	BOLD	2	3	0.0366438
307	BOLD	3	3	0.61571
308	BOLD	4	3	0.0707976
309	BOLD	5	3	0.1789
310	BOLD	6	3	0.646468
311	BOLD	7	3	0.40299
312	BOLD	8	3	0.0395375
313	BOLD	9	3	0.570557
314	BOLD	10	3	0.721429
315	BOLD	11	3	0.112093
316	BOLD	12	3	0.314094
317	BOLD	13	3	0.617655
318	BOLD	14	3	0.023777
319	BOLD	15	3	0.696554
320	BOLD	16	3	0.505714
321	BOLD	17	3	0.0562085
322	BOLD	18	3	0.17788
323	BOLD	19	3	0.626838
324	BOLD	20	3	0.329292
325	BOLD	21	3	0.489638
326	BOLD	22	3	0.0268222
327	BOLD	23	3	0.644896
328	BOLD	24	3	0.0796881
329	BOLD	25	3	0.13808
330	BOLD	26	3	0.266208
331	BOLD	27	3	0.416601
332	BOLD	28	3	0.48093
333	BOLD	29	3	0.535833
334	BOLD	30	3	0.0262094
335	BOLD	31	3	0.0531452
336	BOLD	32	3	0.0610127
337	BOLD	33	3	0.129616
338	BOLD	34	3	0.181327
339	BOLD	35	3	0.243592
340	BOLD	36	3	0.0200357
341	BOLD	37	3	0.152314
342	BOLD	38	3	0.02577
343	BOLD	39	3	0.0341582
344	BOLD	40	3	0.049185
345	BOLD	41	3	0.0602265
346	BOLD	42	3	0.0176834
347	BOLD	43	3	0.0619061
348	BOLD	44	3	0.0449218
349	BOLD	45	3	0.0174125
350	BOLD	46	3	0.0216523
351	BOLD	47	3	0.0179144
352	BOLD	48	3	0.0279861
353	BOLD	49	3	0.027119
354	BOLD	50	3	0.0327595
355	BOLD	51	3	0.0219799
356	BOLD	52	3	0.0127712
357	BOLD	53	3	0.0293874
358	BOLD	54	3	0.0121222
359	BOLD	55	3	0.0212206
360	BOLD	56	3	0.0153901
361	BOLD	57	3	0.0196502
362	BOLD	58	3	0.0137309
363	BOLD	59	3	0.0231164
364	BOLD	60	3	0.0169829
365	BOLD	61	3	0.0116965
366	BOLD	62	3	0.0139949
367	BOLD	63	3	0.0125638
368	BOLD	64	3	0.0152509
369	BOLD	65	3	0.0078767
370	BOLD	66	3	0.0124998
371	BOLD	67	3	0.0116527
372	BOLD	68	3	0.0199838
373	BOLD	69	3	0.0127051
374	BOLD	70	3	0.0153373
375	BOLD	71	3	0.00787194
376	BOLD	72	3	0.0143317
377	BOLD	73	3	0.00754234
378	BOLD	74	3	0.0135364
379	BOLD	75	3	0.0205349
380	BOLD	76	3	0.146114
381	BOLD	77	3	0.284213
382	BOLD	78	3	0.0353549
383	BOLD	79	3	0.588282
384	BOLD	80	3	0.0761726
385	BOLD	81	3	0.184407
386	BOLD	82	3	0.640845
387	BOLD	83	3	0.437952
388	BOLD	84	3	0.0342985
389	BOLD	85	3	0.618083
390	BOLD	86	3	0.695819
391	BOLD	87	3	0.0956055
392	BOLD	88	3	0.32635
393	BOLD	89	3	0.652948
394	BOLD	90	3	0.0210351
395	BOLD	91	3	0.686708
396	BOLD	92	3	0.54185
397	BOLD	93	3	0.0544871
398	BOLD	94	3	0.161522
399	BOLD	95	3	0.657926
400	BOLD	96	3	0.342478
401	BOLD	97	3	0.534046
402	BOLD	98	3	0.0286367
403	BOLD	99	3	0.655589
404	BOLD	100	3	0.0699464
405	BOLD	101	3	0.144348
406	BOLD	102	3	0.31595
407	BOLD	103	3	0.514356
408	BOLD	104	3	0.559594
409	BOLD	105	3	0.59377
410	BOLD	106	3	0.0264178
411	BOLD	107	3	0.0544259
412	BOLD	108	3	0.076855
413	BOLD	109	3	0.221783
414	BOLD	110	3	0.328636
415	BOLD	111	3	0.379773
416	BOLD	112	3	0.0227959
417	BOLD	113	3	0.305662
418	BOLD	114	3	0.0346657
419	BOLD	115	3	0.0437436
420	BOLD	116	3	0.0737039
421	BOLD	117	3	0.124257
422	BOLD	118	3	0.0206435
423	BOLD	119	3	0.102128
424	BOLD	120	3	0.066171
425	BOLD	121	3	0.0205433
426	BOLD	122	3	0.0214269
427	BOLD	123	3	0.019676
428	BOLD	124	3	0.0307245
429	BOLD	125	3	0.034926
430	BOLD	126	3	0.0314035
431	BOLD	127	3	0.0213876
432	BOLD	128	3	0.0121528
433	BOLD	129	3	0.0354771
434	BOLD	130	3	0.0213695
435	BOLD	131	3	0.0154824
436	BOLD	132	3	0.0287995
437	BOLD	133	3	0.0211199
438	BOLD	134	3	0.0108173
439	BOLD	135	3	0.0205382
440	BOLD	136	3	0.0171953
441	BOLD	137	3	0.0157689
442	BOLD	138	3	0.0130178
443	BOLD	139	3	0.0127586
444	BOLD	140	3	0.0148994
445	BOLD	141	3	0.009531
446	BOLD	142	3	0.00936426
447	BOLD	143	3	0.0134276
448	BOLD	144	3	0.012711
449	BOLD	145	3	0.0134375
450	BOLD	146	3	0.0359042
451	BOLD	147	3	0.0115534
452	BOLD	148	3	0.0162834
453	BOLD	149	3	0.0141625
454	BOLD	150	3	0.00826157
455	BOLD	151	3	0.0208254
456	BOLD	0	4	0.0296935
457	BOLD	1	4	0.0319135
458	BOLD	2	4	0.0802383
459	BOLD	3	4	0.0198978
460	BOLD	4	4	0.026552
461	BOLD	5	4	0.0164569
462	BOLD	6	4	0.0183474
463	BOLD	7	4	0.0163952
464	BOLD	8	4	0.0270616
465	BOLD	9	4	0.0143494
466	BOLD	10	4	0.0150794
467	BOLD	11	4	0.0156003
468	BOLD	12	4	0.0161447
469	BOLD	13	4	0.0150339
470	BOLD	14	4	0.0375953
471	BOLD	15	4	0.0158173
472	BOLD	16	4	0.015961
473	BOLD	17	4	0.0287838
474	BOLD	18	4	0.0269361
475	BOLD	19	4	0.0159529
476	BOLD	20	4	0.025623
477	BOLD	21	4	0.0197209
478	BOLD	22	4	0.056148
479	BOLD	23	4	0.0155195
480	BOLD	24	4	0.0434426
481	BOLD	25	4	0.0487504
482	BOLD	26	4	0.045554
483	BOLD	27	4	0.0390927
484	BOLD	28	4	0.0316584
485	BOLD	29	4	0.0262782
486	BOLD	30	4	0.101927
487	BOLD	31	4	0.11158
488	BOLD	32	4	0.160711
489	BOLD	33	4	0.147781
490	BOLD	34	4	0.120157
491	BOLD	35	4	0.0911939
492	BOLD	36	4	0.197409
493	BOLD	37	4	0.124062
494	BOLD	38	4	0.333354
495	BOLD	39	4	0.383538
496	BOLD	40	4	0.33709
497	BOLD	41	4	0.259155
498	BOLD	42	4	0.317529
499	BOLD	43	4	0.19414
500	BOLD	44	4	0.155308
501	BOLD	45	4	0.523937
502	BOLD	46	4	0.5109
503	BOLD	47	4	0.451688
504	BOLD	48	4	0.315013
505	BOLD	49	4	0.218675
506	BOLD	50	4	0.145257
507	BOLD	51	4	0.387269
508	BOLD	52	4	0.357928
509	BOLD	53	4	0.104908
510	BOLD	54	4	0.418747
511	BOLD	55	4	0.212264
512	BOLD	56	4	0.152016
513	BOLD	57	4	0.100221
514	BOLD	58	4	0.235
515	BOLD	59	4	0.0958543
516	BOLD	60	4	0.156885
517	BOLD	61	4	0.193894
518	BOLD	62	4	0.0755845
519	BOLD	63	4	0.0858704
520	BOLD	64	4	0.0761575
521	BOLD	65	4	0.0883096
522	BOLD	66	4	0.15541
523	BOLD	67	4	0.0870207
524	BOLD	68	4	0.0999557
525	BOLD	69	4	0.0643508
526	BOLD	70	4	0.0910746
527	BOLD	71	4	0.0748314
528	BOLD	72	4	0.0846746
529	BOLD	73	4	0.0868606
530	BOLD	74	4	0.0687078
531	BOLD	75	4	0.0845846
532	BOLD	76	4	0.0296837
533	BOLD	77	4	0.043426
534	BOLD	78	4	0.0846473
535	BOLD	79	4	0.0230854
536	BOLD	80	4	0.0259996
537	BOLD	81	4	0.0195817
538	BOLD	82	4	0.0176905
539	BOLD	83	4	0.0160509
540	BOLD	84	4	0.0337413
541	BOLD	85	4	0.0157394
542	BOLD	86	4	0.0151153
543	BOLD	87	4	0.0181707
544	BOLD	88	4	0.0167728
545	BOLD	89	4	0.0121514
546	BOLD	90	4	0.0372814
547	BOLD	91	4	0.0171345
548	BOLD	92	4	0.0135655
549	BOLD	93	4	0.0278335
550	BOLD	94	4	0.0233708
551	BOLD	95	4	0.014338
552	BOLD	96	4	0.0221681
553	BOLD	97	4	0.0176973
554	BOLD	98	4	0.0589615
555	BOLD	99	4	0.0159961
556	BOLD	100	4	0.0586257
557	BOLD	101	4	0.0455001
558	BOLD	102	4	0.0394023
559	BOLD	103	4	0.02526
560	BOLD	104	4	0.0224924
561	BOLD	105	4	0.0227112
562	BOLD	106	4	0.104602
563	BOLD	107	4	0.121385
564	BOLD	108	4	0.167525
565	BOLD	109	4	0.106623
566	BOLD	110	4	0.0664678
567	BOLD	111	4	0.0534244
568	BOLD	112	4	0.186647
569	BOLD	113	4	0.0921378
570	BOLD	114	4	0.333126
571	BOLD	115	4	0.35139
572	BOLD	116	4	0.295527
573	BOLD	117	4	0.178369
574	BOLD	118	4	0.344449
575	BOLD	119	4	0.181554
576	BOLD	120	4	0.204161
577	BOLD	121	4	0.517992
578	BOLD	122	4	0.509795
579	BOLD	123	4	0.479223
580	BOLD	124	4	0.342683
581	BOLD	125	4	0.246807
582	BOLD	126	4	0.172256
583	BOLD	127	4	0.390389
584	BOLD	128	4	0.379016
585	BOLD	129	4	0.136407
586	BOLD	130	4	0.420756
587	BOLD	131	4	0.248067
588	BOLD	132	4	0.177918
589	BOLD	133	4	0.135437
590	BOLD	134	4	0.267335
591	BOLD	135	4	0.108896
592	BOLD	136	4	0.174061
593	BOLD	137	4	0.206251
594	BOLD	138	4	0.0782884
595	BOLD	139	4	0.0893643
596	BOLD	140	4	0.0802088
597	BOLD	141	4	0.0937681
598	BOLD	142	4	0.147193
599	BOLD	143	4	0.0873326
600	BOLD	144	4	0.0991581
601	BOLD	145	4	0.0628968
602	BOLD	146	4	0.0671145
603	BOLD	147	4	0.0698296
604	BOLD	148	4	0.080954
605	BOLD	149	4	0.0816517
606	BOLD	150	4	0.0817344
607	BOLD	151	4	0.0891486
608	BOLD	0	5	0.482965
609	BOLD	1	5	0.348147
610	BOLD	2	5	0.238003
611	BOLD	3	5	0.166191
612	BOLD	4	5	0.550493
613	BOLD	5	5	0.523518
614	BOLD	6	5	0.133378
615	BOLD	7	5	0.35057
616	BOLD	8	5	0.423395
617	BOLD	9	5	0.200468
618	BOLD	10	5	0.0703574
619	BOLD	11	5	0.535279
620	BOLD	12	5	0.380866
621	BOLD	13	5	0.136421
622	BOLD	14	5	0.310896
623	BOLD	15	5	0.0600904
624	BOLD	16	5	0.210116
625	BOLD	17	5	0.368746
626	BOLD	18	5	0.364751
627	BOLD	19	5	0.0817862
628	BOLD	20	5	0.240268
629	BOLD	21	5	0.143254
630	BOLD	22	5	0.220837
631	BOLD	23	5	0.0522028
632	BOLD	24	5	0.273364
633	BOLD	25	5	0.215716
634	BOLD	26	5	0.132677
635	BOLD	27	5	0.0686237
636	BOLD	28	5	0.046569
637	BOLD	29	5	0.0407008
638	BOLD	30	5	0.127516
639	BOLD	31	5	0.123628
640	BOLD	32	5	0.0739977
641	BOLD	33	5	0.0515411
642	BOLD	34	5	0.0413689
643	BOLD	35	5	0.0371665
644	BOLD	36	5	0.0636861
645	BOLD	37	5	0.0400968
646	BOLD	38	5	0.0519375
647	BOLD	39	5	0.0306473
648	BOLD	40	5	0.0268508
649	BOLD	41	5	0.0286096
650	BOLD	42	5	0.0435102
651	BOLD	43	5	0.0290272
652	BOLD	44	5	0.0387572
653	BOLD	45	5	0.024832
654	BOLD	46	5	0.0252649
655	BOLD	47	5	0.0250008
656	BOLD	48	5	0.0234913
657	BOLD	49	5	0.0244244
658	BOLD	50	5	0.0307178
659	BOLD	51	5	0.0318728
660	BOLD	52	5	0.0236645
661	BOLD	53	5	0.0329508
662	BOLD	54	5	0.0279612
663	BOLD	55	5	0.0207614
664	BOLD	56	5	0.0226959
665	BOLD	57	5	0.0253107
666	BOLD	58	5	0.0329236
667	BOLD	59	5	0.0368191
668	BOLD	60	5	0.0190465
669	BOLD	61	5	0.0232222
670	BOLD	62	5	0.0248954
671	BOLD	63	5	0.0259225
672	BOLD	64	5	0.0304706
673	BOLD	65	5	0.0254523
674	BOLD	66	5	0.0250447
675	BOLD	67	5	0.0316566
676	BOLD	68	5	0.0334659
677	BOLD	69	5	0.0394585
678	BOLD	70	5	0.0404638
679	BOLD	71	5	0.0394874
680	BOLD	72	5	0.0409051
681	BOLD	73	5	0.0388746
682	BOLD	74	5	0.0328436
683	BOLD	75	5	0.0388595
684	BOLD	76	5	0.455531
685	BOLD	77	5	0.291403
686	BOLD	78	5	0.209658
687	BOLD	79	5	0.158974
688	BOLD	80	5	0.512546
689	BOLD	81	5	0.487313
690	BOLD	82	5	0.137618
691	BOLD	83	5	0.324152
692	BOLD	84	5	0.413778
693	BOLD	85	5	0.172231
694	BOLD	86	5	0.0977639
695	BOLD	87	5	0.521295
696	BOLD	88	5	0.361595
697	BOLD	89	5	0.122928
698	BOLD	90	5	0.315217
699	BOLD	91	5	0.0725382
700	BOLD	92	5	0.194917
701	BOLD	93	5	0.379225
702	BOLD	94	5	0.378516
703	BOLD	95	5	0.0775757
704	BOLD	96	5	0.250156
705	BOLD	97	5	0.145443
706	BOLD	98	5	0.213866
707	BOLD	99	5	0.0575271
708	BOLD	100	5	0.273776
709	BOLD	101	5	0.23128
710	BOLD	102	5	0.13726
711	BOLD	103	5	0.0615475
712	BOLD	104	5	0.049001
713	BOLD	105	5	0.0453583
714	BOLD	106	5	0.120907
715	BOLD	107	5	0.122316
716	BOLD	108	5	0.0710978
717	BOLD	109	5	0.0543834
718	BOLD	110	5	0.0324706
719	BOLD	111	5	0.0287373
720	BOLD	112	5	0.0723688
721	BOLD	113	5	0.0324149
722	BOLD	114	5	0.0461385
723	BOLD	115	5	0.0287657
724	BOLD	116	5	0.0266355
725	BOLD	117	5	0.0252518
726	BOLD	118	5	0.0402628
727	BOLD	119	5	0.0283844
728	BOLD	120	5	0.0458128
729	BOLD	121	5	0.0200994
730	BOLD	122	5	0.0281479
731	BOLD	123	5	0.0196535
732	BOLD	124	5	0.0224059
733	BOLD	125	5	0.0227766
734	BOLD	126	5	0.0306818
735	BOLD	127	5	0.0314288
736	BOLD	128	5	0.0194495
737	BOLD	129	5	0.0340109
738	BOLD	130	5	0.0239003
739	BOLD	131	5	0.0205581
740	BOLD	132	5	0.0259553
741	BOLD	133	5	0.0277132
742	BOLD	134	5	0.0301018
743	BOLD	135	5	0.0329638
744	BOLD	136	5	0.0210711
745	BOLD	137	5	0.026673
746	BOLD	138	5	0.0228936
747	BOLD	139	5	0.0258005
748	BOLD	140	5	0.0287379
749	BOLD	141	5	0.0256569
750	BOLD	142	5	0.0362489
751	BOLD	143	5	0.029293
752	BOLD	144	5	0.0329972
753	BOLD	145	5	0.0276201
754	BOLD	146	5	0.0603764
755	BOLD	147	5	0.039563
756	BOLD	148	5	0.0448313
757	BOLD	149	5	0.0376114
758	BOLD	150	5	0.0336329
759	BOLD	151	5	0.0434977
760	BOLD	0	6	0.0535085
761	BOLD	1	6	0.0697028
762	BOLD	2	6	0.0479877
763	BOLD	3	6	0.0959211
764	BOLD	4	6	0.0319496
765	BOLD	5	6	0.034795
766	BOLD	6	6	0.0944512
767	BOLD	7	6	0.057283
768	BOLD	8	6	0.0255333
769	BOLD	9	6	0.0826925
770	BOLD	10	6	0.11898
771	BOLD	11	6	0.036613
772	BOLD	12	6	0.0619049
773	BOLD	13	6	0.10603
774	BOLD	14	6	0.025105
775	BOLD	15	6	0.14013
776	BOLD	16	6	0.0922404
777	BOLD	17	6	0.0352552
778	BOLD	18	6	0.0636807
779	BOLD	19	6	0.156133
780	BOLD	20	6	0.0924848
781	BOLD	21	6	0.133396
782	BOLD	22	6	0.0277119
783	BOLD	23	6	0.183747
784	BOLD	24	6	0.048608
785	BOLD	25	6	0.090568
786	BOLD	26	6	0.168563
787	BOLD	27	6	0.236327
788	BOLD	28	6	0.276643
789	BOLD	29	6	0.275013
790	BOLD	30	6	0.0301904
791	BOLD	31	6	0.076194
792	BOLD	32	6	0.141777
793	BOLD	33	6	0.278252
794	BOLD	34	6	0.37542
795	BOLD	35	6	0.420007
796	BOLD	36	6	0.0539416
797	BOLD	37	6	0.361798
798	BOLD	38	6	0.0912222
799	BOLD	39	6	0.15493
800	BOLD	40	6	0.240022
801	BOLD	41	6	0.291466
802	BOLD	42	6	0.0610158
803	BOLD	43	6	0.248512
804	BOLD	44	6	0.146219
805	BOLD	45	6	0.0697927
806	BOLD	46	6	0.0592939
807	BOLD	47	6	0.0923888
808	BOLD	48	6	0.116369
809	BOLD	49	6	0.121869
810	BOLD	50	6	0.10233
811	BOLD	51	6	0.0428466
812	BOLD	52	6	0.0512207
813	BOLD	53	6	0.0841637
814	BOLD	54	6	0.0486826
815	BOLD	55	6	0.0546569
816	BOLD	56	6	0.0606412
817	BOLD	57	6	0.0618611
818	BOLD	58	6	0.0451862
819	BOLD	59	6	0.0650148
820	BOLD	60	6	0.0376053
821	BOLD	61	6	0.0390833
822	BOLD	62	6	0.0385592
823	BOLD	63	6	0.0366578
824	BOLD	64	6	0.0428825
825	BOLD	65	6	0.0307937
826	BOLD	66	6	0.0376139
827	BOLD	67	6	0.0324949
828	BOLD	68	6	0.0336468
829	BOLD	69	6	0.0347495
830	BOLD	70	6	0.0443461
831	BOLD	71	6	0.0311815
832	BOLD	72	6	0.0380119
833	BOLD	73	6	0.035712
834	BOLD	74	6	0.0338435
835	BOLD	75	6	0.0393062
836	BOLD	76	6	0.0562729
837	BOLD	77	6	0.090111
838	BOLD	78	6	0.050683
839	BOLD	79	6	0.0876996
840	BOLD	80	6	0.0411653
841	BOLD	81	6	0.0443437
842	BOLD	82	6	0.080848
843	BOLD	83	6	0.0598539
844	BOLD	84	6	0.0252819
845	BOLD	85	6	0.0775101
846	BOLD	86	6	0.095455
847	BOLD	87	6	0.0309133
848	BOLD	88	6	0.0635373
849	BOLD	89	6	0.102787
850	BOLD	90	6	0.0237507
851	BOLD	91	6	0.121624
852	BOLD	92	6	0.0937156
853	BOLD	93	6	0.0311057
854	BOLD	94	6	0.0650566
855	BOLD	95	6	0.145492
856	BOLD	96	6	0.10577
857	BOLD	97	6	0.127613
858	BOLD	98	6	0.0293431
859	BOLD	99	6	0.17582
860	BOLD	100	6	0.0543488
861	BOLD	101	6	0.0983781
862	BOLD	102	6	0.173713
863	BOLD	103	6	0.233136
864	BOLD	104	6	0.251628
865	BOLD	105	6	0.239965
866	BOLD	106	6	0.0356642
867	BOLD	107	6	0.0884617
868	BOLD	108	6	0.16746
869	BOLD	109	6	0.33078
870	BOLD	110	6	0.430016
871	BOLD	111	6	0.425887
872	BOLD	112	6	0.0540194
873	BOLD	113	6	0.416657
874	BOLD	114	6	0.120928
875	BOLD	115	6	0.208759
876	BOLD	116	6	0.336288
877	BOLD	117	6	0.466947
878	BOLD	118	6	0.0674108
879	BOLD	119	6	0.408541
880	BOLD	120	6	0.245644
881	BOLD	121	6	0.097078
882	BOLD	122	6	0.0852917
883	BOLD	123	6	0.136464
884	BOLD	124	6	0.196214
885	BOLD	125	6	0.18135
886	BOLD	126	6	0.160957
887	BOLD	127	6	0.046106
888	BOLD	128	6	0.0545345
889	BOLD	129	6	0.0853043
890	BOLD	130	6	0.053061
891	BOLD	131	6	0.0703608
892	BOLD	132	6	0.0899319
893	BOLD	133	6	0.0920203
894	BOLD	134	6	0.0471354
895	BOLD	135	6	0.0560887
896	BOLD	136	6	0.0379036
897	BOLD	137	6	0.0475203
898	BOLD	138	6	0.0539285
899	BOLD	139	6	0.0388798
900	BOLD	140	6	0.0394702
901	BOLD	141	6	0.0313789
902	BOLD	142	6	0.0401486
903	BOLD	143	6	0.0295947
904	BOLD	144	6	0.0303333
905	BOLD	145	6	0.0367998
906	BOLD	146	6	0.0593349
907	BOLD	147	6	0.0324302
908	BOLD	148	6	0.0422211
909	BOLD	149	6	0.0343464
910	BOLD	150	6	0.0284098
911	BOLD	151	6	0.0452003
912	BOLD	0	7	0.0845362
913	BOLD	1	7	0.0809847
914	BOLD	2	7	0.0726316
915	BOLD	3	7	0.0578419
916	BOLD	4	7	0.0820127
917	BOLD	5	7	0.0855195
918	BOLD	6	7	0.059409
919	BOLD	7	7	0.0833825
920	BOLD	8	7	0.0890067
921	BOLD	9	7	0.0767193
922	BOLD	10	7	0.0447187
923	BOLD	11	7	0.112212
924	BOLD	12	7	0.119101
925	BOLD	13	7	0.0798797
926	BOLD	14	7	0.102545
927	BOLD	15	7	0.0517382
928	BOLD	16	7	0.112928
929	BOLD	17	7	0.167222
930	BOLD	18	7	0.206648
931	BOLD	19	7	0.0781002
932	BOLD	20	7	0.205028
933	BOLD	21	7	0.150477
934	BOLD	22	7	0.184737
935	BOLD	23	7	0.0679937
936	BOLD	24	7	0.285627
937	BOLD	25	7	0.355798
938	BOLD	26	7	0.289721
939	BOLD	27	7	0.16787
940	BOLD	28	7	0.100184
941	BOLD	29	7	0.0684396
942	BOLD	30	7	0.269777
943	BOLD	31	7	0.405875
944	BOLD	32	7	0.376217
945	BOLD	33	7	0.260403
946	BOLD	34	7	0.153369
947	BOLD	35	7	0.0898775
948	BOLD	36	7	0.24546
949	BOLD	37	7	0.10048
950	BOLD	38	7	0.280022
951	BOLD	39	7	0.205318
952	BOLD	40	7	0.127703
953	BOLD	41	7	0.0933659
954	BOLD	42	7	0.134602
955	BOLD	43	7	0.082546
956	BOLD	44	7	0.0784894
957	BOLD	45	7	0.117168
958	BOLD	46	7	0.114431
959	BOLD	47	7	0.0846028
960	BOLD	48	7	0.0673749
961	BOLD	49	7	0.0653582
962	BOLD	50	7	0.0661639
963	BOLD	51	7	0.071436
964	BOLD	52	7	0.0569799
965	BOLD	53	7	0.0585765
966	BOLD	54	7	0.0661649
967	BOLD	55	7	0.051262
968	BOLD	56	7	0.0475105
969	BOLD	57	7	0.0561692
970	BOLD	58	7	0.0578418
971	BOLD	59	7	0.0593095
972	BOLD	60	7	0.0463033
973	BOLD	61	7	0.0479728
974	BOLD	62	7	0.0408426
975	BOLD	63	7	0.0400994
976	BOLD	64	7	0.0478403
977	BOLD	65	7	0.044846
978	BOLD	66	7	0.0451892
979	BOLD	67	7	0.0507733
980	BOLD	68	7	0.0511487
981	BOLD	69	7	0.0466833
982	BOLD	70	7	0.0557257
983	BOLD	71	7	0.0446743
984	BOLD	72	7	0.0600051
985	BOLD	73	7	0.0563481
986	BOLD	74	7	0.0503359
987	BOLD	75	7	0.0595773
988	BOLD	76	7	0.0948167
989	BOLD	77	7	0.0969874
990	BOLD	78	7	0.0804834
991	BOLD	79	7	0.0772844
992	BOLD	80	7	0.110908
993	BOLD	81	7	0.0978616
994	BOLD	82	7	0.0651767
995	BOLD	83	7	0.08338
996	BOLD	84	7	0.0931553
997	BOLD	85	7	0.0734898
998	BOLD	86	7	0.056467
999	BOLD	87	7	0.137111
1000	BOLD	88	7	0.12997
1001	BOLD	89	7	0.0730326
1002	BOLD	90	7	0.103031
1003	BOLD	91	7	0.056847
1004	BOLD	92	7	0.1021
1005	BOLD	93	7	0.172395
1006	BOLD	94	7	0.226133
1007	BOLD	95	7	0.0717108
1008	BOLD	96	7	0.19306
1009	BOLD	97	7	0.129123
1010	BOLD	98	7	0.193161
1011	BOLD	99	7	0.0634638
1012	BOLD	100	7	0.309555
1013	BOLD	101	7	0.336565
1014	BOLD	102	7	0.25664
1015	BOLD	103	7	0.122422
1016	BOLD	104	7	0.0760522
1017	BOLD	105	7	0.0617828
1018	BOLD	106	7	0.274292
1019	BOLD	107	7	0.39412
1020	BOLD	108	7	0.375923
1021	BOLD	109	7	0.201014
1022	BOLD	110	7	0.0881272
1023	BOLD	111	7	0.0630732
1024	BOLD	112	7	0.245332
1025	BOLD	113	7	0.066071
1026	BOLD	114	7	0.282449
1027	BOLD	115	7	0.210261
1028	BOLD	116	7	0.112137
1029	BOLD	117	7	0.0666211
1030	BOLD	118	7	0.125256
1031	BOLD	119	7	0.0712035
1032	BOLD	120	7	0.0677281
1033	BOLD	121	7	0.113534
1034	BOLD	122	7	0.115061
1035	BOLD	123	7	0.0753358
1036	BOLD	124	7	0.0593048
1037	BOLD	125	7	0.0556949
1038	BOLD	126	7	0.0512873
1039	BOLD	127	7	0.067177
1040	BOLD	128	7	0.0456317
1041	BOLD	129	7	0.0427929
1042	BOLD	130	7	0.0570222
1043	BOLD	131	7	0.0424168
1044	BOLD	132	7	0.0457236
1045	BOLD	133	7	0.0379258
1046	BOLD	134	7	0.0613638
1047	BOLD	135	7	0.0387992
1048	BOLD	136	7	0.0359377
1049	BOLD	137	7	0.0459385
1050	BOLD	138	7	0.0334783
1051	BOLD	139	7	0.0362797
1052	BOLD	140	7	0.0317654
1053	BOLD	141	7	0.0365874
1054	BOLD	142	7	0.0509305
1055	BOLD	143	7	0.0373198
1056	BOLD	144	7	0.0429623
1057	BOLD	145	7	0.0351867
1058	BOLD	146	7	0.0668096
1059	BOLD	147	7	0.040566
1060	BOLD	148	7	0.0455323
1061	BOLD	149	7	0.0447292
1062	BOLD	150	7	0.0409402
1063	BOLD	151	7	0.057727
1064	Ca$^{2\!\!+}_{slow}$	0	1	0.102574
1065	Ca$^{2\!\!+}_{slow}$	1	1	0.0541667
1066	Ca$^{2\!\!+}_{slow}$	2	1	0.549268
1067	Ca$^{2\!\!+}_{slow}$	3	1	0.0356281
1068	Ca$^{2\!\!+}_{slow}$	4	1	0.241184
1069	Ca$^{2\!\!+}_{slow}$	5	1	0.0836814
1070	Ca$^{2\!\!+}_{slow}$	6	1	0.0308781
1071	Ca$^{2\!\!+}_{slow}$	7	1	0.028066
1072	Ca$^{2\!\!+}_{slow}$	8	1	0.44267
1073	Ca$^{2\!\!+}_{slow}$	9	1	0.0286128
1074	Ca$^{2\!\!+}_{slow}$	10	1	0.0204231
1075	Ca$^{2\!\!+}_{slow}$	11	1	0.214957
1076	Ca$^{2\!\!+}_{slow}$	12	1	0.0590001
1077	Ca$^{2\!\!+}_{slow}$	13	1	0.0205181
1078	Ca$^{2\!\!+}_{slow}$	14	1	0.522444
1079	Ca$^{2\!\!+}_{slow}$	15	1	0.0225013
1080	Ca$^{2\!\!+}_{slow}$	16	1	0.0272308
1081	Ca$^{2\!\!+}_{slow}$	17	1	0.446657
1082	Ca$^{2\!\!+}_{slow}$	18	1	0.217987
1083	Ca$^{2\!\!+}_{slow}$	19	1	0.0198593
1084	Ca$^{2\!\!+}_{slow}$	20	1	0.0901705
1085	Ca$^{2\!\!+}_{slow}$	21	1	0.0337693
1086	Ca$^{2\!\!+}_{slow}$	22	1	0.566013
1087	Ca$^{2\!\!+}_{slow}$	23	1	0.0133121
1088	Ca$^{2\!\!+}_{slow}$	24	1	0.362859
1089	Ca$^{2\!\!+}_{slow}$	25	1	0.225202
1090	Ca$^{2\!\!+}_{slow}$	26	1	0.120529
1091	Ca$^{2\!\!+}_{slow}$	27	1	0.0382394
1092	Ca$^{2\!\!+}_{slow}$	28	1	0.0294406
1093	Ca$^{2\!\!+}_{slow}$	29	1	0.0421728
1094	Ca$^{2\!\!+}_{slow}$	30	1	0.476307
1095	Ca$^{2\!\!+}_{slow}$	31	1	0.233021
1096	Ca$^{2\!\!+}_{slow}$	32	1	0.172448
1097	Ca$^{2\!\!+}_{slow}$	33	1	0.114475
1098	Ca$^{2\!\!+}_{slow}$	34	1	0.065802
1099	Ca$^{2\!\!+}_{slow}$	35	1	0.0351981
1100	Ca$^{2\!\!+}_{slow}$	36	1	0.280041
1101	Ca$^{2\!\!+}_{slow}$	37	1	0.069213
1102	Ca$^{2\!\!+}_{slow}$	38	1	0.156367
1103	Ca$^{2\!\!+}_{slow}$	39	1	0.104343
1104	Ca$^{2\!\!+}_{slow}$	40	1	0.0772489
1105	Ca$^{2\!\!+}_{slow}$	41	1	0.0402429
1106	Ca$^{2\!\!+}_{slow}$	42	1	0.167793
1107	Ca$^{2\!\!+}_{slow}$	43	1	0.0772079
1108	Ca$^{2\!\!+}_{slow}$	44	1	0.118198
1109	Ca$^{2\!\!+}_{slow}$	45	1	0.0952417
1110	Ca$^{2\!\!+}_{slow}$	46	1	0.0870623
1111	Ca$^{2\!\!+}_{slow}$	47	1	0.0837375
1112	Ca$^{2\!\!+}_{slow}$	48	1	0.0640412
1113	Ca$^{2\!\!+}_{slow}$	49	1	0.057115
1114	Ca$^{2\!\!+}_{slow}$	50	1	0.0946212
1115	Ca$^{2\!\!+}_{slow}$	51	1	0.0868803
1116	Ca$^{2\!\!+}_{slow}$	52	1	0.0547355
1117	Ca$^{2\!\!+}_{slow}$	53	1	0.0797026
1118	Ca$^{2\!\!+}_{slow}$	54	1	0.0382846
1119	Ca$^{2\!\!+}_{slow}$	55	1	0.0482052
1120	Ca$^{2\!\!+}_{slow}$	56	1	0.0387208
1121	Ca$^{2\!\!+}_{slow}$	57	1	0.0420256
1122	Ca$^{2\!\!+}_{slow}$	58	1	0.0522359
1123	Ca$^{2\!\!+}_{slow}$	59	1	0.0887558
1124	Ca$^{2\!\!+}_{slow}$	60	1	0.0451056
1125	Ca$^{2\!\!+}_{slow}$	61	1	0.0307603
1126	Ca$^{2\!\!+}_{slow}$	62	1	0.042048
1127	Ca$^{2\!\!+}_{slow}$	63	1	0.042362
1128	Ca$^{2\!\!+}_{slow}$	64	1	0.0646277
1129	Ca$^{2\!\!+}_{slow}$	65	1	0.0533704
1130	Ca$^{2\!\!+}_{slow}$	66	1	0.0561686
1131	Ca$^{2\!\!+}_{slow}$	67	1	0.050178
1132	Ca$^{2\!\!+}_{slow}$	68	1	0.0813609
1133	Ca$^{2\!\!+}_{slow}$	69	1	0.0594421
1134	Ca$^{2\!\!+}_{slow}$	70	1	0.111423
1135	Ca$^{2\!\!+}_{slow}$	71	1	0.0645747
1136	Ca$^{2\!\!+}_{slow}$	72	1	0.0920993
1137	Ca$^{2\!\!+}_{slow}$	73	1	0.0910738
1138	Ca$^{2\!\!+}_{slow}$	74	1	0.0642908
1139	Ca$^{2\!\!+}_{slow}$	75	1	0.0984968
1140	Ca$^{2\!\!+}_{slow}$	76	1	0.11344
1141	Ca$^{2\!\!+}_{slow}$	77	1	0.0388684
1142	Ca$^{2\!\!+}_{slow}$	78	1	0.515164
1143	Ca$^{2\!\!+}_{slow}$	79	1	0.0298708
1144	Ca$^{2\!\!+}_{slow}$	80	1	0.282497
1145	Ca$^{2\!\!+}_{slow}$	81	1	0.0966744
1146	Ca$^{2\!\!+}_{slow}$	82	1	0.0250271
1147	Ca$^{2\!\!+}_{slow}$	83	1	0.0384292
1148	Ca$^{2\!\!+}_{slow}$	84	1	0.415126
1149	Ca$^{2\!\!+}_{slow}$	85	1	0.016856
1150	Ca$^{2\!\!+}_{slow}$	86	1	0.0196164
1151	Ca$^{2\!\!+}_{slow}$	87	1	0.282428
1152	Ca$^{2\!\!+}_{slow}$	88	1	0.0923347
1153	Ca$^{2\!\!+}_{slow}$	89	1	0.0141167
1154	Ca$^{2\!\!+}_{slow}$	90	1	0.541853
1155	Ca$^{2\!\!+}_{slow}$	91	1	0.0345409
1156	Ca$^{2\!\!+}_{slow}$	92	1	0.0302776
1157	Ca$^{2\!\!+}_{slow}$	93	1	0.487069
1158	Ca$^{2\!\!+}_{slow}$	94	1	0.253765
1159	Ca$^{2\!\!+}_{slow}$	95	1	0.0133147
1160	Ca$^{2\!\!+}_{slow}$	96	1	0.124349
1161	Ca$^{2\!\!+}_{slow}$	97	1	0.0321974
1162	Ca$^{2\!\!+}_{slow}$	98	1	0.564757
1163	Ca$^{2\!\!+}_{slow}$	99	1	0.0121548
1164	Ca$^{2\!\!+}_{slow}$	100	1	0.410014
1165	Ca$^{2\!\!+}_{slow}$	101	1	0.233735
1166	Ca$^{2\!\!+}_{slow}$	102	1	0.15977
1167	Ca$^{2\!\!+}_{slow}$	103	1	0.0555319
1168	Ca$^{2\!\!+}_{slow}$	104	1	0.0308044
1169	Ca$^{2\!\!+}_{slow}$	105	1	0.0374796
1170	Ca$^{2\!\!+}_{slow}$	106	1	0.500009
1171	Ca$^{2\!\!+}_{slow}$	107	1	0.270291
1172	Ca$^{2\!\!+}_{slow}$	108	1	0.205851
1173	Ca$^{2\!\!+}_{slow}$	109	1	0.136859
1174	Ca$^{2\!\!+}_{slow}$	110	1	0.0860687
1175	Ca$^{2\!\!+}_{slow}$	111	1	0.0526255
1176	Ca$^{2\!\!+}_{slow}$	112	1	0.32343
1177	Ca$^{2\!\!+}_{slow}$	113	1	0.0734936
1178	Ca$^{2\!\!+}_{slow}$	114	1	0.149428
1179	Ca$^{2\!\!+}_{slow}$	115	1	0.113142
1180	Ca$^{2\!\!+}_{slow}$	116	1	0.0912131
1181	Ca$^{2\!\!+}_{slow}$	117	1	0.045822
1182	Ca$^{2\!\!+}_{slow}$	118	1	0.203566
1183	Ca$^{2\!\!+}_{slow}$	119	1	0.077152
1184	Ca$^{2\!\!+}_{slow}$	120	1	0.100267
1185	Ca$^{2\!\!+}_{slow}$	121	1	0.095423
1186	Ca$^{2\!\!+}_{slow}$	122	1	0.0872395
1187	Ca$^{2\!\!+}_{slow}$	123	1	0.0933071
1188	Ca$^{2\!\!+}_{slow}$	124	1	0.0634442
1189	Ca$^{2\!\!+}_{slow}$	125	1	0.0572963
1190	Ca$^{2\!\!+}_{slow}$	126	1	0.0743938
1191	Ca$^{2\!\!+}_{slow}$	127	1	0.102471
1192	Ca$^{2\!\!+}_{slow}$	128	1	0.0635325
1193	Ca$^{2\!\!+}_{slow}$	129	1	0.0670228
1194	Ca$^{2\!\!+}_{slow}$	130	1	0.0341592
1195	Ca$^{2\!\!+}_{slow}$	131	1	0.0586587
1196	Ca$^{2\!\!+}_{slow}$	132	1	0.0484364
1197	Ca$^{2\!\!+}_{slow}$	133	1	0.0503858
1198	Ca$^{2\!\!+}_{slow}$	134	1	0.052088
1199	Ca$^{2\!\!+}_{slow}$	135	1	0.0651385
1200	Ca$^{2\!\!+}_{slow}$	136	1	0.0487981
1201	Ca$^{2\!\!+}_{slow}$	137	1	0.0254091
1202	Ca$^{2\!\!+}_{slow}$	138	1	0.0455679
1203	Ca$^{2\!\!+}_{slow}$	139	1	0.0505012
1204	Ca$^{2\!\!+}_{slow}$	140	1	0.0573794
1205	Ca$^{2\!\!+}_{slow}$	141	1	0.057878
1206	Ca$^{2\!\!+}_{slow}$	142	1	0.0693685
1207	Ca$^{2\!\!+}_{slow}$	143	1	0.0546189
1208	Ca$^{2\!\!+}_{slow}$	144	1	0.0498961
1209	Ca$^{2\!\!+}_{slow}$	145	1	0.0590144
1210	Ca$^{2\!\!+}_{slow}$	146	1	0.0552379
1211	Ca$^{2\!\!+}_{slow}$	147	1	0.0850445
1212	Ca$^{2\!\!+}_{slow}$	148	1	0.0574369
1213	Ca$^{2\!\!+}_{slow}$	149	1	0.0922426
1214	Ca$^{2\!\!+}_{slow}$	150	1	0.0807692
1215	Ca$^{2\!\!+}_{slow}$	151	1	0.0757064
1216	Ca$^{2\!\!+}_{slow}$	0	2	0.00299199
1217	Ca$^{2\!\!+}_{slow}$	1	2	0.00382362
1218	Ca$^{2\!\!+}_{slow}$	2	2	0.0183961
1219	Ca$^{2\!\!+}_{slow}$	3	2	0.00547794
1220	Ca$^{2\!\!+}_{slow}$	4	2	0.00725103
1221	Ca$^{2\!\!+}_{slow}$	5	2	0.00248797
1222	Ca$^{2\!\!+}_{slow}$	6	2	0.00606094
1223	Ca$^{2\!\!+}_{slow}$	7	2	0.00252516
1224	Ca$^{2\!\!+}_{slow}$	8	2	0.0111026
1225	Ca$^{2\!\!+}_{slow}$	9	2	0.00928517
1226	Ca$^{2\!\!+}_{slow}$	10	2	0.00597793
1227	Ca$^{2\!\!+}_{slow}$	11	2	0.00298997
1228	Ca$^{2\!\!+}_{slow}$	12	2	0.00242901
1229	Ca$^{2\!\!+}_{slow}$	13	2	0.00335956
1230	Ca$^{2\!\!+}_{slow}$	14	2	0.0610148
1231	Ca$^{2\!\!+}_{slow}$	15	2	0.00797965
1232	Ca$^{2\!\!+}_{slow}$	16	2	0.00334118
1233	Ca$^{2\!\!+}_{slow}$	17	2	0.00819123
1234	Ca$^{2\!\!+}_{slow}$	18	2	0.00393276
1235	Ca$^{2\!\!+}_{slow}$	19	2	0.00597076
1236	Ca$^{2\!\!+}_{slow}$	20	2	0.00420033
1237	Ca$^{2\!\!+}_{slow}$	21	2	0.00306012
1238	Ca$^{2\!\!+}_{slow}$	22	2	0.0143271
1239	Ca$^{2\!\!+}_{slow}$	23	2	0.0096227
1240	Ca$^{2\!\!+}_{slow}$	24	2	0.00973325
1241	Ca$^{2\!\!+}_{slow}$	25	2	0.00348452
1242	Ca$^{2\!\!+}_{slow}$	26	2	0.00418398
1243	Ca$^{2\!\!+}_{slow}$	27	2	0.00620042
1244	Ca$^{2\!\!+}_{slow}$	28	2	0.00913595
1245	Ca$^{2\!\!+}_{slow}$	29	2	0.0224462
1246	Ca$^{2\!\!+}_{slow}$	30	2	0.0134552
1247	Ca$^{2\!\!+}_{slow}$	31	2	0.0167532
1248	Ca$^{2\!\!+}_{slow}$	32	2	0.006805
1249	Ca$^{2\!\!+}_{slow}$	33	2	0.00756157
1250	Ca$^{2\!\!+}_{slow}$	34	2	0.0127841
1251	Ca$^{2\!\!+}_{slow}$	35	2	0.0219089
1252	Ca$^{2\!\!+}_{slow}$	36	2	0.0203833
1253	Ca$^{2\!\!+}_{slow}$	37	2	0.0448564
1254	Ca$^{2\!\!+}_{slow}$	38	2	0.0258624
1255	Ca$^{2\!\!+}_{slow}$	39	2	0.0133517
1256	Ca$^{2\!\!+}_{slow}$	40	2	0.0270526
1257	Ca$^{2\!\!+}_{slow}$	41	2	0.0517013
1258	Ca$^{2\!\!+}_{slow}$	42	2	0.0152109
1259	Ca$^{2\!\!+}_{slow}$	43	2	0.123279
1260	Ca$^{2\!\!+}_{slow}$	44	2	0.170079
1261	Ca$^{2\!\!+}_{slow}$	45	2	0.0608547
1262	Ca$^{2\!\!+}_{slow}$	46	2	0.0322043
1263	Ca$^{2\!\!+}_{slow}$	47	2	0.15824
1264	Ca$^{2\!\!+}_{slow}$	48	2	0.295439
1265	Ca$^{2\!\!+}_{slow}$	49	2	0.436339
1266	Ca$^{2\!\!+}_{slow}$	50	2	0.481486
1267	Ca$^{2\!\!+}_{slow}$	51	2	0.0180618
1268	Ca$^{2\!\!+}_{slow}$	52	2	0.20548
1269	Ca$^{2\!\!+}_{slow}$	53	2	0.512218
1270	Ca$^{2\!\!+}_{slow}$	54	2	0.0691187
1271	Ca$^{2\!\!+}_{slow}$	55	2	0.503577
1272	Ca$^{2\!\!+}_{slow}$	56	2	0.713064
1273	Ca$^{2\!\!+}_{slow}$	57	2	0.753721
1274	Ca$^{2\!\!+}_{slow}$	58	2	0.0462529
1275	Ca$^{2\!\!+}_{slow}$	59	2	0.663003
1276	Ca$^{2\!\!+}_{slow}$	60	2	0.342097
1277	Ca$^{2\!\!+}_{slow}$	61	2	0.119639
1278	Ca$^{2\!\!+}_{slow}$	62	2	0.794845
1279	Ca$^{2\!\!+}_{slow}$	63	2	0.742568
1280	Ca$^{2\!\!+}_{slow}$	64	2	0.717434
1281	Ca$^{2\!\!+}_{slow}$	65	2	0.551089
1282	Ca$^{2\!\!+}_{slow}$	66	2	0.0800618
1283	Ca$^{2\!\!+}_{slow}$	67	2	0.27717
1284	Ca$^{2\!\!+}_{slow}$	68	2	0.123969
1285	Ca$^{2\!\!+}_{slow}$	69	2	0.721979
1286	Ca$^{2\!\!+}_{slow}$	70	2	0.562867
1287	Ca$^{2\!\!+}_{slow}$	71	2	0.66588
1288	Ca$^{2\!\!+}_{slow}$	72	2	0.627328
1289	Ca$^{2\!\!+}_{slow}$	73	2	0.430716
1290	Ca$^{2\!\!+}_{slow}$	74	2	0.221637
1291	Ca$^{2\!\!+}_{slow}$	75	2	0.617312
1292	Ca$^{2\!\!+}_{slow}$	76	2	0.00853794
1293	Ca$^{2\!\!+}_{slow}$	77	2	0.00311811
1294	Ca$^{2\!\!+}_{slow}$	78	2	0.0417172
1295	Ca$^{2\!\!+}_{slow}$	79	2	0.0268449
1296	Ca$^{2\!\!+}_{slow}$	80	2	0.00941531
1297	Ca$^{2\!\!+}_{slow}$	81	2	0.00382201
1298	Ca$^{2\!\!+}_{slow}$	82	2	0.00326082
1299	Ca$^{2\!\!+}_{slow}$	83	2	0.00317367
1300	Ca$^{2\!\!+}_{slow}$	84	2	0.0144707
1301	Ca$^{2\!\!+}_{slow}$	85	2	0.00249046
1302	Ca$^{2\!\!+}_{slow}$	86	2	0.00386107
1303	Ca$^{2\!\!+}_{slow}$	87	2	0.00303224
1304	Ca$^{2\!\!+}_{slow}$	88	2	0.00273542
1305	Ca$^{2\!\!+}_{slow}$	89	2	0.00282079
1306	Ca$^{2\!\!+}_{slow}$	90	2	0.0253205
1307	Ca$^{2\!\!+}_{slow}$	91	2	0.00409468
1308	Ca$^{2\!\!+}_{slow}$	92	2	0.00240057
1309	Ca$^{2\!\!+}_{slow}$	93	2	0.00621219
1310	Ca$^{2\!\!+}_{slow}$	94	2	0.00348946
1311	Ca$^{2\!\!+}_{slow}$	95	2	0.00312368
1312	Ca$^{2\!\!+}_{slow}$	96	2	0.0025862
1313	Ca$^{2\!\!+}_{slow}$	97	2	0.00272618
1314	Ca$^{2\!\!+}_{slow}$	98	2	0.0237089
1315	Ca$^{2\!\!+}_{slow}$	99	2	0.00409933
1316	Ca$^{2\!\!+}_{slow}$	100	2	0.00804039
1317	Ca$^{2\!\!+}_{slow}$	101	2	0.00662479
1318	Ca$^{2\!\!+}_{slow}$	102	2	0.00419791
1319	Ca$^{2\!\!+}_{slow}$	103	2	0.00354922
1320	Ca$^{2\!\!+}_{slow}$	104	2	0.00565254
1321	Ca$^{2\!\!+}_{slow}$	105	2	0.0136629
1322	Ca$^{2\!\!+}_{slow}$	106	2	0.0155022
1323	Ca$^{2\!\!+}_{slow}$	107	2	0.0182888
1324	Ca$^{2\!\!+}_{slow}$	108	2	0.0109705
1325	Ca$^{2\!\!+}_{slow}$	109	2	0.00689065
1326	Ca$^{2\!\!+}_{slow}$	110	2	0.00995349
1327	Ca$^{2\!\!+}_{slow}$	111	2	0.0200531
1328	Ca$^{2\!\!+}_{slow}$	112	2	0.0151598
1329	Ca$^{2\!\!+}_{slow}$	113	2	0.0394267
1330	Ca$^{2\!\!+}_{slow}$	114	2	0.0321756
1331	Ca$^{2\!\!+}_{slow}$	115	2	0.018838
1332	Ca$^{2\!\!+}_{slow}$	116	2	0.0423073
1333	Ca$^{2\!\!+}_{slow}$	117	2	0.072572
1334	Ca$^{2\!\!+}_{slow}$	118	2	0.0110064
1335	Ca$^{2\!\!+}_{slow}$	119	2	0.149539
1336	Ca$^{2\!\!+}_{slow}$	120	2	0.134629
1337	Ca$^{2\!\!+}_{slow}$	121	2	0.0693633
1338	Ca$^{2\!\!+}_{slow}$	122	2	0.0260145
1339	Ca$^{2\!\!+}_{slow}$	123	2	0.144033
1340	Ca$^{2\!\!+}_{slow}$	124	2	0.271041
1341	Ca$^{2\!\!+}_{slow}$	125	2	0.40364
1342	Ca$^{2\!\!+}_{slow}$	126	2	0.498669
1343	Ca$^{2\!\!+}_{slow}$	127	2	0.0135376
1344	Ca$^{2\!\!+}_{slow}$	128	2	0.167202
1345	Ca$^{2\!\!+}_{slow}$	129	2	0.526258
1346	Ca$^{2\!\!+}_{slow}$	130	2	0.0464927
1347	Ca$^{2\!\!+}_{slow}$	131	2	0.421871
1348	Ca$^{2\!\!+}_{slow}$	132	2	0.680893
1349	Ca$^{2\!\!+}_{slow}$	133	2	0.726616
1350	Ca$^{2\!\!+}_{slow}$	134	2	0.0246836
1351	Ca$^{2\!\!+}_{slow}$	135	2	0.691737
1352	Ca$^{2\!\!+}_{slow}$	136	2	0.293701
1353	Ca$^{2\!\!+}_{slow}$	137	2	0.0927572
1354	Ca$^{2\!\!+}_{slow}$	138	2	0.750669
1355	Ca$^{2\!\!+}_{slow}$	139	2	0.673973
1356	Ca$^{2\!\!+}_{slow}$	140	2	0.746401
1357	Ca$^{2\!\!+}_{slow}$	141	2	0.494723
1358	Ca$^{2\!\!+}_{slow}$	142	2	0.0680839
1359	Ca$^{2\!\!+}_{slow}$	143	2	0.220747
1360	Ca$^{2\!\!+}_{slow}$	144	2	0.129331
1361	Ca$^{2\!\!+}_{slow}$	145	2	0.719034
1362	Ca$^{2\!\!+}_{slow}$	146	2	0.796869
1363	Ca$^{2\!\!+}_{slow}$	147	2	0.630212
1364	Ca$^{2\!\!+}_{slow}$	148	2	0.711572
1365	Ca$^{2\!\!+}_{slow}$	149	2	0.422806
1366	Ca$^{2\!\!+}_{slow}$	150	2	0.20125
1367	Ca$^{2\!\!+}_{slow}$	151	2	0.647835
1368	Ca$^{2\!\!+}_{slow}$	0	3	0.442611
1369	Ca$^{2\!\!+}_{slow}$	1	3	0.622457
1370	Ca$^{2\!\!+}_{slow}$	2	3	0.0394883
1371	Ca$^{2\!\!+}_{slow}$	3	3	0.791735
1372	Ca$^{2\!\!+}_{slow}$	4	3	0.221998
1373	Ca$^{2\!\!+}_{slow}$	5	3	0.540965
1374	Ca$^{2\!\!+}_{slow}$	6	3	0.871722
1375	Ca$^{2\!\!+}_{slow}$	7	3	0.759592
1376	Ca$^{2\!\!+}_{slow}$	8	3	0.0759642
1377	Ca$^{2\!\!+}_{slow}$	9	3	0.825266
1378	Ca$^{2\!\!+}_{slow}$	10	3	0.877694
1379	Ca$^{2\!\!+}_{slow}$	11	3	0.253877
1380	Ca$^{2\!\!+}_{slow}$	12	3	0.590944
1381	Ca$^{2\!\!+}_{slow}$	13	3	0.879627
1382	Ca$^{2\!\!+}_{slow}$	14	3	0.0573179
1383	Ca$^{2\!\!+}_{slow}$	15	3	0.851707
1384	Ca$^{2\!\!+}_{slow}$	16	3	0.779346
1385	Ca$^{2\!\!+}_{slow}$	17	3	0.0624675
1386	Ca$^{2\!\!+}_{slow}$	18	3	0.193018
1387	Ca$^{2\!\!+}_{slow}$	19	3	0.822679
1388	Ca$^{2\!\!+}_{slow}$	20	3	0.484438
1389	Ca$^{2\!\!+}_{slow}$	21	3	0.745122
1390	Ca$^{2\!\!+}_{slow}$	22	3	0.0191385
1391	Ca$^{2\!\!+}_{slow}$	23	3	0.764022
1392	Ca$^{2\!\!+}_{slow}$	24	3	0.0233781
1393	Ca$^{2\!\!+}_{slow}$	25	3	0.0741123
1394	Ca$^{2\!\!+}_{slow}$	26	3	0.2249
1395	Ca$^{2\!\!+}_{slow}$	27	3	0.422401
1396	Ca$^{2\!\!+}_{slow}$	28	3	0.392711
1397	Ca$^{2\!\!+}_{slow}$	29	3	0.273068
1398	Ca$^{2\!\!+}_{slow}$	30	3	0.00972162
1399	Ca$^{2\!\!+}_{slow}$	31	3	0.00709004
1400	Ca$^{2\!\!+}_{slow}$	32	3	0.0122241
1401	Ca$^{2\!\!+}_{slow}$	33	3	0.0289199
1402	Ca$^{2\!\!+}_{slow}$	34	3	0.0413212
1403	Ca$^{2\!\!+}_{slow}$	35	3	0.0679958
1404	Ca$^{2\!\!+}_{slow}$	36	3	0.00500487
1405	Ca$^{2\!\!+}_{slow}$	37	3	0.0505017
1406	Ca$^{2\!\!+}_{slow}$	38	3	0.00395982
1407	Ca$^{2\!\!+}_{slow}$	39	3	0.0029587
1408	Ca$^{2\!\!+}_{slow}$	40	3	0.00736333
1409	Ca$^{2\!\!+}_{slow}$	41	3	0.00723179
1410	Ca$^{2\!\!+}_{slow}$	42	3	0.0033803
1411	Ca$^{2\!\!+}_{slow}$	43	3	0.012013
1412	Ca$^{2\!\!+}_{slow}$	44	3	0.0123126
1413	Ca$^{2\!\!+}_{slow}$	45	3	0.00267814
1414	Ca$^{2\!\!+}_{slow}$	46	3	0.00308206
1415	Ca$^{2\!\!+}_{slow}$	47	3	0.00276534
1416	Ca$^{2\!\!+}_{slow}$	48	3	0.00297118
1417	Ca$^{2\!\!+}_{slow}$	49	3	0.00452477
1418	Ca$^{2\!\!+}_{slow}$	50	3	0.00774916
1419	Ca$^{2\!\!+}_{slow}$	51	3	0.00352616
1420	Ca$^{2\!\!+}_{slow}$	52	3	0.00270635
1421	Ca$^{2\!\!+}_{slow}$	53	3	0.0137898
1422	Ca$^{2\!\!+}_{slow}$	54	3	0.00264066
1423	Ca$^{2\!\!+}_{slow}$	55	3	0.00267057
1424	Ca$^{2\!\!+}_{slow}$	56	3	0.00338671
1425	Ca$^{2\!\!+}_{slow}$	57	3	0.00477512
1426	Ca$^{2\!\!+}_{slow}$	58	3	0.00294323
1427	Ca$^{2\!\!+}_{slow}$	59	3	0.0142329
1428	Ca$^{2\!\!+}_{slow}$	60	3	0.00273661
1429	Ca$^{2\!\!+}_{slow}$	61	3	0.00251624
1430	Ca$^{2\!\!+}_{slow}$	62	3	0.00713781
1431	Ca$^{2\!\!+}_{slow}$	63	3	0.00329478
1432	Ca$^{2\!\!+}_{slow}$	64	3	0.0152446
1433	Ca$^{2\!\!+}_{slow}$	65	3	0.00289229
1434	Ca$^{2\!\!+}_{slow}$	66	3	0.00310589
1435	Ca$^{2\!\!+}_{slow}$	67	3	0.00409463
1436	Ca$^{2\!\!+}_{slow}$	68	3	0.00699193
1437	Ca$^{2\!\!+}_{slow}$	69	3	0.0110686
1438	Ca$^{2\!\!+}_{slow}$	70	3	0.0190379
1439	Ca$^{2\!\!+}_{slow}$	71	3	0.0103475
1440	Ca$^{2\!\!+}_{slow}$	72	3	0.0181714
1441	Ca$^{2\!\!+}_{slow}$	73	3	0.01406
1442	Ca$^{2\!\!+}_{slow}$	74	3	0.00921926
1443	Ca$^{2\!\!+}_{slow}$	75	3	0.0163105
1444	Ca$^{2\!\!+}_{slow}$	76	3	0.413461
1445	Ca$^{2\!\!+}_{slow}$	77	3	0.637759
1446	Ca$^{2\!\!+}_{slow}$	78	3	0.0968078
1447	Ca$^{2\!\!+}_{slow}$	79	3	0.78323
1448	Ca$^{2\!\!+}_{slow}$	80	3	0.192534
1449	Ca$^{2\!\!+}_{slow}$	81	3	0.486299
1450	Ca$^{2\!\!+}_{slow}$	82	3	0.854721
1451	Ca$^{2\!\!+}_{slow}$	83	3	0.703811
1452	Ca$^{2\!\!+}_{slow}$	84	3	0.101932
1453	Ca$^{2\!\!+}_{slow}$	85	3	0.825345
1454	Ca$^{2\!\!+}_{slow}$	86	3	0.886478
1455	Ca$^{2\!\!+}_{slow}$	87	3	0.206483
1456	Ca$^{2\!\!+}_{slow}$	88	3	0.528854
1457	Ca$^{2\!\!+}_{slow}$	89	3	0.882311
1458	Ca$^{2\!\!+}_{slow}$	90	3	0.04683
1459	Ca$^{2\!\!+}_{slow}$	91	3	0.893465
1460	Ca$^{2\!\!+}_{slow}$	92	3	0.745484
1461	Ca$^{2\!\!+}_{slow}$	93	3	0.0651963
1462	Ca$^{2\!\!+}_{slow}$	94	3	0.150622
1463	Ca$^{2\!\!+}_{slow}$	95	3	0.860426
1464	Ca$^{2\!\!+}_{slow}$	96	3	0.409322
1465	Ca$^{2\!\!+}_{slow}$	97	3	0.706614
1466	Ca$^{2\!\!+}_{slow}$	98	3	0.0343417
1467	Ca$^{2\!\!+}_{slow}$	99	3	0.81332
1468	Ca$^{2\!\!+}_{slow}$	100	3	0.0215372
1469	Ca$^{2\!\!+}_{slow}$	101	3	0.0560362
1470	Ca$^{2\!\!+}_{slow}$	102	3	0.209953
1471	Ca$^{2\!\!+}_{slow}$	103	3	0.455618
1472	Ca$^{2\!\!+}_{slow}$	104	3	0.494745
1473	Ca$^{2\!\!+}_{slow}$	105	3	0.403495
1474	Ca$^{2\!\!+}_{slow}$	106	3	0.0154268
1475	Ca$^{2\!\!+}_{slow}$	107	3	0.00703041
1476	Ca$^{2\!\!+}_{slow}$	108	3	0.0114324
1477	Ca$^{2\!\!+}_{slow}$	109	3	0.0426225
1478	Ca$^{2\!\!+}_{slow}$	110	3	0.0831329
1479	Ca$^{2\!\!+}_{slow}$	111	3	0.104606
1480	Ca$^{2\!\!+}_{slow}$	112	3	0.00575381
1481	Ca$^{2\!\!+}_{slow}$	113	3	0.0927886
1482	Ca$^{2\!\!+}_{slow}$	114	3	0.00321978
1483	Ca$^{2\!\!+}_{slow}$	115	3	0.00440454
1484	Ca$^{2\!\!+}_{slow}$	116	3	0.00707057
1485	Ca$^{2\!\!+}_{slow}$	117	3	0.0170726
1486	Ca$^{2\!\!+}_{slow}$	118	3	0.00319696
1487	Ca$^{2\!\!+}_{slow}$	119	3	0.0271169
1488	Ca$^{2\!\!+}_{slow}$	120	3	0.0403091
1489	Ca$^{2\!\!+}_{slow}$	121	3	0.00248662
1490	Ca$^{2\!\!+}_{slow}$	122	3	0.00309832
1491	Ca$^{2\!\!+}_{slow}$	123	3	0.00273979
1492	Ca$^{2\!\!+}_{slow}$	124	3	0.00357628
1493	Ca$^{2\!\!+}_{slow}$	125	3	0.00638435
1494	Ca$^{2\!\!+}_{slow}$	126	3	0.0147089
1495	Ca$^{2\!\!+}_{slow}$	127	3	0.00335307
1496	Ca$^{2\!\!+}_{slow}$	128	3	0.00250416
1497	Ca$^{2\!\!+}_{slow}$	129	3	0.00700146
1498	Ca$^{2\!\!+}_{slow}$	130	3	0.00272505
1499	Ca$^{2\!\!+}_{slow}$	131	3	0.00264792
1500	Ca$^{2\!\!+}_{slow}$	132	3	0.00305866
1501	Ca$^{2\!\!+}_{slow}$	133	3	0.00593224
1502	Ca$^{2\!\!+}_{slow}$	134	3	0.00306877
1503	Ca$^{2\!\!+}_{slow}$	135	3	0.0167639
1504	Ca$^{2\!\!+}_{slow}$	136	3	0.00259392
1505	Ca$^{2\!\!+}_{slow}$	137	3	0.00265927
1506	Ca$^{2\!\!+}_{slow}$	138	3	0.00690105
1507	Ca$^{2\!\!+}_{slow}$	139	3	0.00415199
1508	Ca$^{2\!\!+}_{slow}$	140	3	0.00807573
1509	Ca$^{2\!\!+}_{slow}$	141	3	0.0030094
1510	Ca$^{2\!\!+}_{slow}$	142	3	0.00598673
1511	Ca$^{2\!\!+}_{slow}$	143	3	0.00368623
1512	Ca$^{2\!\!+}_{slow}$	144	3	0.0068077
1513	Ca$^{2\!\!+}_{slow}$	145	3	0.00627359
1514	Ca$^{2\!\!+}_{slow}$	146	3	0.00576598
1515	Ca$^{2\!\!+}_{slow}$	147	3	0.00735863
1516	Ca$^{2\!\!+}_{slow}$	148	3	0.00969363
1517	Ca$^{2\!\!+}_{slow}$	149	3	0.00633958
1518	Ca$^{2\!\!+}_{slow}$	150	3	0.00571371
1519	Ca$^{2\!\!+}_{slow}$	151	3	0.0111216
1520	Ca$^{2\!\!+}_{slow}$	0	4	0.0056212
1521	Ca$^{2\!\!+}_{slow}$	1	4	0.00580354
1522	Ca$^{2\!\!+}_{slow}$	2	4	0.0281308
1523	Ca$^{2\!\!+}_{slow}$	3	4	0.00617829
1524	Ca$^{2\!\!+}_{slow}$	4	4	0.0137312
1525	Ca$^{2\!\!+}_{slow}$	5	4	0.0106386
1526	Ca$^{2\!\!+}_{slow}$	6	4	0.0047468
1527	Ca$^{2\!\!+}_{slow}$	7	4	0.00361477
1528	Ca$^{2\!\!+}_{slow}$	8	4	0.0321127
1529	Ca$^{2\!\!+}_{slow}$	9	4	0.00409275
1530	Ca$^{2\!\!+}_{slow}$	10	4	0.00560177
1531	Ca$^{2\!\!+}_{slow}$	11	4	0.0426589
1532	Ca$^{2\!\!+}_{slow}$	12	4	0.0118945
1533	Ca$^{2\!\!+}_{slow}$	13	4	0.00403522
1534	Ca$^{2\!\!+}_{slow}$	14	4	0.0397022
1535	Ca$^{2\!\!+}_{slow}$	15	4	0.00816958
1536	Ca$^{2\!\!+}_{slow}$	16	4	0.00528529
1537	Ca$^{2\!\!+}_{slow}$	17	4	0.115296
1538	Ca$^{2\!\!+}_{slow}$	18	4	0.0911234
1539	Ca$^{2\!\!+}_{slow}$	19	4	0.00787367
1540	Ca$^{2\!\!+}_{slow}$	20	4	0.0463417
1541	Ca$^{2\!\!+}_{slow}$	21	4	0.00972459
1542	Ca$^{2\!\!+}_{slow}$	22	4	0.138064
1543	Ca$^{2\!\!+}_{slow}$	23	4	0.0110228
1544	Ca$^{2\!\!+}_{slow}$	24	4	0.296269
1545	Ca$^{2\!\!+}_{slow}$	25	4	0.290015
1546	Ca$^{2\!\!+}_{slow}$	26	4	0.166178
1547	Ca$^{2\!\!+}_{slow}$	27	4	0.0528851
1548	Ca$^{2\!\!+}_{slow}$	28	4	0.0241949
1549	Ca$^{2\!\!+}_{slow}$	29	4	0.023193
1550	Ca$^{2\!\!+}_{slow}$	30	4	0.281017
1551	Ca$^{2\!\!+}_{slow}$	31	4	0.430797
1552	Ca$^{2\!\!+}_{slow}$	32	4	0.477724
1553	Ca$^{2\!\!+}_{slow}$	33	4	0.363836
1554	Ca$^{2\!\!+}_{slow}$	34	4	0.201478
1555	Ca$^{2\!\!+}_{slow}$	35	4	0.0969375
1556	Ca$^{2\!\!+}_{slow}$	36	4	0.347074
1557	Ca$^{2\!\!+}_{slow}$	37	4	0.0963723
1558	Ca$^{2\!\!+}_{slow}$	38	4	0.496344
1559	Ca$^{2\!\!+}_{slow}$	39	4	0.577108
1560	Ca$^{2\!\!+}_{slow}$	40	4	0.456292
1561	Ca$^{2\!\!+}_{slow}$	41	4	0.294128
1562	Ca$^{2\!\!+}_{slow}$	42	4	0.303659
1563	Ca$^{2\!\!+}_{slow}$	43	4	0.229444
1564	Ca$^{2\!\!+}_{slow}$	44	4	0.236779
1565	Ca$^{2\!\!+}_{slow}$	45	4	0.478596
1566	Ca$^{2\!\!+}_{slow}$	46	4	0.314522
1567	Ca$^{2\!\!+}_{slow}$	47	4	0.435471
1568	Ca$^{2\!\!+}_{slow}$	48	4	0.343536
1569	Ca$^{2\!\!+}_{slow}$	49	4	0.215798
1570	Ca$^{2\!\!+}_{slow}$	50	4	0.161161
1571	Ca$^{2\!\!+}_{slow}$	51	4	0.155988
1572	Ca$^{2\!\!+}_{slow}$	52	4	0.264842
1573	Ca$^{2\!\!+}_{slow}$	53	4	0.116219
1574	Ca$^{2\!\!+}_{slow}$	54	4	0.162484
1575	Ca$^{2\!\!+}_{slow}$	55	4	0.184017
1576	Ca$^{2\!\!+}_{slow}$	56	4	0.0932307
1577	Ca$^{2\!\!+}_{slow}$	57	4	0.0526967
1578	Ca$^{2\!\!+}_{slow}$	58	4	0.0729858
1579	Ca$^{2\!\!+}_{slow}$	59	4	0.0493389
1580	Ca$^{2\!\!+}_{slow}$	60	4	0.134225
1581	Ca$^{2\!\!+}_{slow}$	61	4	0.0831718
1582	Ca$^{2\!\!+}_{slow}$	62	4	0.0320798
1583	Ca$^{2\!\!+}_{slow}$	63	4	0.057868
1584	Ca$^{2\!\!+}_{slow}$	64	4	0.0382862
1585	Ca$^{2\!\!+}_{slow}$	65	4	0.0862229
1586	Ca$^{2\!\!+}_{slow}$	66	4	0.0410212
1587	Ca$^{2\!\!+}_{slow}$	67	4	0.0676363
1588	Ca$^{2\!\!+}_{slow}$	68	4	0.0426131
1589	Ca$^{2\!\!+}_{slow}$	69	4	0.0392121
1590	Ca$^{2\!\!+}_{slow}$	70	4	0.0476443
1591	Ca$^{2\!\!+}_{slow}$	71	4	0.0447129
1592	Ca$^{2\!\!+}_{slow}$	72	4	0.0461829
1593	Ca$^{2\!\!+}_{slow}$	73	4	0.0659037
1594	Ca$^{2\!\!+}_{slow}$	74	4	0.0474621
1595	Ca$^{2\!\!+}_{slow}$	75	4	0.0504634
1596	Ca$^{2\!\!+}_{slow}$	76	4	0.00804066
1597	Ca$^{2\!\!+}_{slow}$	77	4	0.0031871
1598	Ca$^{2\!\!+}_{slow}$	78	4	0.0181991
1599	Ca$^{2\!\!+}_{slow}$	79	4	0.00580526
1600	Ca$^{2\!\!+}_{slow}$	80	4	0.0172263
1601	Ca$^{2\!\!+}_{slow}$	81	4	0.0142422
1602	Ca$^{2\!\!+}_{slow}$	82	4	0.00436442
1603	Ca$^{2\!\!+}_{slow}$	83	4	0.00512569
1604	Ca$^{2\!\!+}_{slow}$	84	4	0.0337469
1605	Ca$^{2\!\!+}_{slow}$	85	4	0.00306785
1606	Ca$^{2\!\!+}_{slow}$	86	4	0.00380591
1607	Ca$^{2\!\!+}_{slow}$	87	4	0.0535312
1608	Ca$^{2\!\!+}_{slow}$	88	4	0.0182989
1609	Ca$^{2\!\!+}_{slow}$	89	4	0.0029616
1610	Ca$^{2\!\!+}_{slow}$	90	4	0.06244
1611	Ca$^{2\!\!+}_{slow}$	91	4	0.00324949
1612	Ca$^{2\!\!+}_{slow}$	92	4	0.00536659
1613	Ca$^{2\!\!+}_{slow}$	93	4	0.116582
1614	Ca$^{2\!\!+}_{slow}$	94	4	0.154733
1615	Ca$^{2\!\!+}_{slow}$	95	4	0.00446833
1616	Ca$^{2\!\!+}_{slow}$	96	4	0.0530036
1617	Ca$^{2\!\!+}_{slow}$	97	4	0.016592
1618	Ca$^{2\!\!+}_{slow}$	98	4	0.129985
1619	Ca$^{2\!\!+}_{slow}$	99	4	0.00616985
1620	Ca$^{2\!\!+}_{slow}$	100	4	0.281012
1621	Ca$^{2\!\!+}_{slow}$	101	4	0.31018
1622	Ca$^{2\!\!+}_{slow}$	102	4	0.18083
1623	Ca$^{2\!\!+}_{slow}$	103	4	0.0588175
1624	Ca$^{2\!\!+}_{slow}$	104	4	0.032373
1625	Ca$^{2\!\!+}_{slow}$	105	4	0.0207355
1626	Ca$^{2\!\!+}_{slow}$	106	4	0.25329
1627	Ca$^{2\!\!+}_{slow}$	107	4	0.384373
1628	Ca$^{2\!\!+}_{slow}$	108	4	0.465388
1629	Ca$^{2\!\!+}_{slow}$	109	4	0.374337
1630	Ca$^{2\!\!+}_{slow}$	110	4	0.194569
1631	Ca$^{2\!\!+}_{slow}$	111	4	0.0857496
1632	Ca$^{2\!\!+}_{slow}$	112	4	0.314034
1633	Ca$^{2\!\!+}_{slow}$	113	4	0.0730562
1634	Ca$^{2\!\!+}_{slow}$	114	4	0.465908
1635	Ca$^{2\!\!+}_{slow}$	115	4	0.576762
1636	Ca$^{2\!\!+}_{slow}$	116	4	0.448029
1637	Ca$^{2\!\!+}_{slow}$	117	4	0.288979
1638	Ca$^{2\!\!+}_{slow}$	118	4	0.279218
1639	Ca$^{2\!\!+}_{slow}$	119	4	0.194612
1640	Ca$^{2\!\!+}_{slow}$	120	4	0.193398
1641	Ca$^{2\!\!+}_{slow}$	121	4	0.444386
1642	Ca$^{2\!\!+}_{slow}$	122	4	0.308499
1643	Ca$^{2\!\!+}_{slow}$	123	4	0.449444
1644	Ca$^{2\!\!+}_{slow}$	124	4	0.342377
1645	Ca$^{2\!\!+}_{slow}$	125	4	0.216207
1646	Ca$^{2\!\!+}_{slow}$	126	4	0.149769
1647	Ca$^{2\!\!+}_{slow}$	127	4	0.142285
1648	Ca$^{2\!\!+}_{slow}$	128	4	0.27315
1649	Ca$^{2\!\!+}_{slow}$	129	4	0.110646
1650	Ca$^{2\!\!+}_{slow}$	130	4	0.154221
1651	Ca$^{2\!\!+}_{slow}$	131	4	0.206102
1652	Ca$^{2\!\!+}_{slow}$	132	4	0.100366
1653	Ca$^{2\!\!+}_{slow}$	133	4	0.0585411
1654	Ca$^{2\!\!+}_{slow}$	134	4	0.0796754
1655	Ca$^{2\!\!+}_{slow}$	135	4	0.0476892
1656	Ca$^{2\!\!+}_{slow}$	136	4	0.142241
1657	Ca$^{2\!\!+}_{slow}$	137	4	0.0727096
1658	Ca$^{2\!\!+}_{slow}$	138	4	0.0500937
1659	Ca$^{2\!\!+}_{slow}$	139	4	0.0714504
1660	Ca$^{2\!\!+}_{slow}$	140	4	0.0353946
1661	Ca$^{2\!\!+}_{slow}$	141	4	0.0961628
1662	Ca$^{2\!\!+}_{slow}$	142	4	0.042897
1663	Ca$^{2\!\!+}_{slow}$	143	4	0.0627453
1664	Ca$^{2\!\!+}_{slow}$	144	4	0.0426322
1665	Ca$^{2\!\!+}_{slow}$	145	4	0.0437535
1666	Ca$^{2\!\!+}_{slow}$	146	4	0.0181146
1667	Ca$^{2\!\!+}_{slow}$	147	4	0.0482656
1668	Ca$^{2\!\!+}_{slow}$	148	4	0.036409
1669	Ca$^{2\!\!+}_{slow}$	149	4	0.0726132
1670	Ca$^{2\!\!+}_{slow}$	150	4	0.0403289
1671	Ca$^{2\!\!+}_{slow}$	151	4	0.041815
1672	Ca$^{2\!\!+}_{slow}$	0	5	0.433349
1673	Ca$^{2\!\!+}_{slow}$	1	5	0.290051
1674	Ca$^{2\!\!+}_{slow}$	2	5	0.289289
1675	Ca$^{2\!\!+}_{slow}$	3	5	0.143905
1676	Ca$^{2\!\!+}_{slow}$	4	5	0.498444
1677	Ca$^{2\!\!+}_{slow}$	5	5	0.348778
1678	Ca$^{2\!\!+}_{slow}$	6	5	0.0692602
1679	Ca$^{2\!\!+}_{slow}$	7	5	0.196017
1680	Ca$^{2\!\!+}_{slow}$	8	5	0.406362
1681	Ca$^{2\!\!+}_{slow}$	9	5	0.119317
1682	Ca$^{2\!\!+}_{slow}$	10	5	0.0628536
1683	Ca$^{2\!\!+}_{slow}$	11	5	0.456593
1684	Ca$^{2\!\!+}_{slow}$	12	5	0.315761
1685	Ca$^{2\!\!+}_{slow}$	13	5	0.0734596
1686	Ca$^{2\!\!+}_{slow}$	14	5	0.259057
1687	Ca$^{2\!\!+}_{slow}$	15	5	0.0544037
1688	Ca$^{2\!\!+}_{slow}$	16	5	0.167434
1689	Ca$^{2\!\!+}_{slow}$	17	5	0.31733
1690	Ca$^{2\!\!+}_{slow}$	18	5	0.404016
1691	Ca$^{2\!\!+}_{slow}$	19	5	0.0869842
1692	Ca$^{2\!\!+}_{slow}$	20	5	0.320101
1693	Ca$^{2\!\!+}_{slow}$	21	5	0.166355
1694	Ca$^{2\!\!+}_{slow}$	22	5	0.190779
1695	Ca$^{2\!\!+}_{slow}$	23	5	0.0977042
1696	Ca$^{2\!\!+}_{slow}$	24	5	0.174487
1697	Ca$^{2\!\!+}_{slow}$	25	5	0.217682
1698	Ca$^{2\!\!+}_{slow}$	26	5	0.300314
1699	Ca$^{2\!\!+}_{slow}$	27	5	0.277453
1700	Ca$^{2\!\!+}_{slow}$	28	5	0.252441
1701	Ca$^{2\!\!+}_{slow}$	29	5	0.224503
1702	Ca$^{2\!\!+}_{slow}$	30	5	0.0949599
1703	Ca$^{2\!\!+}_{slow}$	31	5	0.0756711
1704	Ca$^{2\!\!+}_{slow}$	32	5	0.0887077
1705	Ca$^{2\!\!+}_{slow}$	33	5	0.122493
1706	Ca$^{2\!\!+}_{slow}$	34	5	0.115881
1707	Ca$^{2\!\!+}_{slow}$	35	5	0.111982
1708	Ca$^{2\!\!+}_{slow}$	36	5	0.0484339
1709	Ca$^{2\!\!+}_{slow}$	37	5	0.0959025
1710	Ca$^{2\!\!+}_{slow}$	38	5	0.0369887
1711	Ca$^{2\!\!+}_{slow}$	39	5	0.0274251
1712	Ca$^{2\!\!+}_{slow}$	40	5	0.0389019
1713	Ca$^{2\!\!+}_{slow}$	41	5	0.0303288
1714	Ca$^{2\!\!+}_{slow}$	42	5	0.02679
1715	Ca$^{2\!\!+}_{slow}$	43	5	0.0444638
1716	Ca$^{2\!\!+}_{slow}$	44	5	0.060065
1717	Ca$^{2\!\!+}_{slow}$	45	5	0.0269202
1718	Ca$^{2\!\!+}_{slow}$	46	5	0.0244533
1719	Ca$^{2\!\!+}_{slow}$	47	5	0.0317265
1720	Ca$^{2\!\!+}_{slow}$	48	5	0.0325006
1721	Ca$^{2\!\!+}_{slow}$	49	5	0.041007
1722	Ca$^{2\!\!+}_{slow}$	50	5	0.0514679
1723	Ca$^{2\!\!+}_{slow}$	51	5	0.0235319
1724	Ca$^{2\!\!+}_{slow}$	52	5	0.0278366
1725	Ca$^{2\!\!+}_{slow}$	53	5	0.0864672
1726	Ca$^{2\!\!+}_{slow}$	54	5	0.0231413
1727	Ca$^{2\!\!+}_{slow}$	55	5	0.0346059
1728	Ca$^{2\!\!+}_{slow}$	56	5	0.0382233
1729	Ca$^{2\!\!+}_{slow}$	57	5	0.0451836
1730	Ca$^{2\!\!+}_{slow}$	58	5	0.0195209
1731	Ca$^{2\!\!+}_{slow}$	59	5	0.0664224
1732	Ca$^{2\!\!+}_{slow}$	60	5	0.0324425
1733	Ca$^{2\!\!+}_{slow}$	61	5	0.0251358
1734	Ca$^{2\!\!+}_{slow}$	62	5	0.0416204
1735	Ca$^{2\!\!+}_{slow}$	63	5	0.0378364
1736	Ca$^{2\!\!+}_{slow}$	64	5	0.0599577
1737	Ca$^{2\!\!+}_{slow}$	65	5	0.0407378
1738	Ca$^{2\!\!+}_{slow}$	66	5	0.031409
1739	Ca$^{2\!\!+}_{slow}$	67	5	0.0369151
1740	Ca$^{2\!\!+}_{slow}$	68	5	0.0459094
1741	Ca$^{2\!\!+}_{slow}$	69	5	0.0596098
1742	Ca$^{2\!\!+}_{slow}$	70	5	0.103193
1743	Ca$^{2\!\!+}_{slow}$	71	5	0.0597611
1744	Ca$^{2\!\!+}_{slow}$	72	5	0.0811899
1745	Ca$^{2\!\!+}_{slow}$	73	5	0.0683541
1746	Ca$^{2\!\!+}_{slow}$	74	5	0.0583682
1747	Ca$^{2\!\!+}_{slow}$	75	5	0.0841481
1748	Ca$^{2\!\!+}_{slow}$	76	5	0.43667
1749	Ca$^{2\!\!+}_{slow}$	77	5	0.305794
1750	Ca$^{2\!\!+}_{slow}$	78	5	0.274767
1751	Ca$^{2\!\!+}_{slow}$	79	5	0.137677
1752	Ca$^{2\!\!+}_{slow}$	80	5	0.471453
1753	Ca$^{2\!\!+}_{slow}$	81	5	0.3739
1754	Ca$^{2\!\!+}_{slow}$	82	5	0.0985692
1755	Ca$^{2\!\!+}_{slow}$	83	5	0.23704
1756	Ca$^{2\!\!+}_{slow}$	84	5	0.39322
1757	Ca$^{2\!\!+}_{slow}$	85	5	0.141532
1758	Ca$^{2\!\!+}_{slow}$	86	5	0.0612922
1759	Ca$^{2\!\!+}_{slow}$	87	5	0.426804
1760	Ca$^{2\!\!+}_{slow}$	88	5	0.338765
1761	Ca$^{2\!\!+}_{slow}$	89	5	0.0796749
1762	Ca$^{2\!\!+}_{slow}$	90	5	0.260677
1763	Ca$^{2\!\!+}_{slow}$	91	5	0.0471727
1764	Ca$^{2\!\!+}_{slow}$	92	5	0.199755
1765	Ca$^{2\!\!+}_{slow}$	93	5	0.278337
1766	Ca$^{2\!\!+}_{slow}$	94	5	0.346167
1767	Ca$^{2\!\!+}_{slow}$	95	5	0.0805099
1768	Ca$^{2\!\!+}_{slow}$	96	5	0.352887
1769	Ca$^{2\!\!+}_{slow}$	97	5	0.193588
1770	Ca$^{2\!\!+}_{slow}$	98	5	0.175883
1771	Ca$^{2\!\!+}_{slow}$	99	5	0.0910605
1772	Ca$^{2\!\!+}_{slow}$	100	5	0.163765
1773	Ca$^{2\!\!+}_{slow}$	101	5	0.210745
1774	Ca$^{2\!\!+}_{slow}$	102	5	0.264761
1775	Ca$^{2\!\!+}_{slow}$	103	5	0.244541
1776	Ca$^{2\!\!+}_{slow}$	104	5	0.180134
1777	Ca$^{2\!\!+}_{slow}$	105	5	0.187627
1778	Ca$^{2\!\!+}_{slow}$	106	5	0.0921464
1779	Ca$^{2\!\!+}_{slow}$	107	5	0.0873143
1780	Ca$^{2\!\!+}_{slow}$	108	5	0.0955871
1781	Ca$^{2\!\!+}_{slow}$	109	5	0.122333
1782	Ca$^{2\!\!+}_{slow}$	110	5	0.138554
1783	Ca$^{2\!\!+}_{slow}$	111	5	0.104045
1784	Ca$^{2\!\!+}_{slow}$	112	5	0.0454729
1785	Ca$^{2\!\!+}_{slow}$	113	5	0.100123
1786	Ca$^{2\!\!+}_{slow}$	114	5	0.0315942
1787	Ca$^{2\!\!+}_{slow}$	115	5	0.0355326
1788	Ca$^{2\!\!+}_{slow}$	116	5	0.0416173
1789	Ca$^{2\!\!+}_{slow}$	117	5	0.0340196
1790	Ca$^{2\!\!+}_{slow}$	118	5	0.0244995
1791	Ca$^{2\!\!+}_{slow}$	119	5	0.0485188
1792	Ca$^{2\!\!+}_{slow}$	120	5	0.0606133
1793	Ca$^{2\!\!+}_{slow}$	121	5	0.0273039
1794	Ca$^{2\!\!+}_{slow}$	122	5	0.022288
1795	Ca$^{2\!\!+}_{slow}$	123	5	0.0253044
1796	Ca$^{2\!\!+}_{slow}$	124	5	0.0309568
1797	Ca$^{2\!\!+}_{slow}$	125	5	0.0362207
1798	Ca$^{2\!\!+}_{slow}$	126	5	0.0504205
1799	Ca$^{2\!\!+}_{slow}$	127	5	0.0220242
1800	Ca$^{2\!\!+}_{slow}$	128	5	0.0289592
1801	Ca$^{2\!\!+}_{slow}$	129	5	0.0572875
1802	Ca$^{2\!\!+}_{slow}$	130	5	0.0182124
1803	Ca$^{2\!\!+}_{slow}$	131	5	0.0315905
1804	Ca$^{2\!\!+}_{slow}$	132	5	0.0372235
1805	Ca$^{2\!\!+}_{slow}$	133	5	0.043059
1806	Ca$^{2\!\!+}_{slow}$	134	5	0.0198913
1807	Ca$^{2\!\!+}_{slow}$	135	5	0.0591096
1808	Ca$^{2\!\!+}_{slow}$	136	5	0.0313789
1809	Ca$^{2\!\!+}_{slow}$	137	5	0.0170779
1810	Ca$^{2\!\!+}_{slow}$	138	5	0.0444105
1811	Ca$^{2\!\!+}_{slow}$	139	5	0.0412776
1812	Ca$^{2\!\!+}_{slow}$	140	5	0.0532967
1813	Ca$^{2\!\!+}_{slow}$	141	5	0.0359657
1814	Ca$^{2\!\!+}_{slow}$	142	5	0.0313839
1815	Ca$^{2\!\!+}_{slow}$	143	5	0.0350732
1816	Ca$^{2\!\!+}_{slow}$	144	5	0.0290942
1817	Ca$^{2\!\!+}_{slow}$	145	5	0.0478294
1818	Ca$^{2\!\!+}_{slow}$	146	5	0.0528593
1819	Ca$^{2\!\!+}_{slow}$	147	5	0.0607519
1820	Ca$^{2\!\!+}_{slow}$	148	5	0.0821592
1821	Ca$^{2\!\!+}_{slow}$	149	5	0.0651134
1822	Ca$^{2\!\!+}_{slow}$	150	5	0.0624122
1823	Ca$^{2\!\!+}_{slow}$	151	5	0.0904158
1824	Ca$^{2\!\!+}_{slow}$	0	6	0.00894105
1825	Ca$^{2\!\!+}_{slow}$	1	6	0.0180271
1826	Ca$^{2\!\!+}_{slow}$	2	6	0.0323401
1827	Ca$^{2\!\!+}_{slow}$	3	6	0.0116599
1828	Ca$^{2\!\!+}_{slow}$	4	6	0.0130155
1829	Ca$^{2\!\!+}_{slow}$	5	6	0.0105509
1830	Ca$^{2\!\!+}_{slow}$	6	6	0.0119147
1831	Ca$^{2\!\!+}_{slow}$	7	6	0.00751721
1832	Ca$^{2\!\!+}_{slow}$	8	6	0.0209313
1833	Ca$^{2\!\!+}_{slow}$	9	6	0.0104836
1834	Ca$^{2\!\!+}_{slow}$	10	6	0.0215516
1835	Ca$^{2\!\!+}_{slow}$	11	6	0.0245742
1836	Ca$^{2\!\!+}_{slow}$	12	6	0.0171594
1837	Ca$^{2\!\!+}_{slow}$	13	6	0.0151929
1838	Ca$^{2\!\!+}_{slow}$	14	6	0.0329826
1839	Ca$^{2\!\!+}_{slow}$	15	6	0.046125
1840	Ca$^{2\!\!+}_{slow}$	16	6	0.0146265
1841	Ca$^{2\!\!+}_{slow}$	17	6	0.0378306
1842	Ca$^{2\!\!+}_{slow}$	18	6	0.0835388
1843	Ca$^{2\!\!+}_{slow}$	19	6	0.0515347
1844	Ca$^{2\!\!+}_{slow}$	20	6	0.0517875
1845	Ca$^{2\!\!+}_{slow}$	21	6	0.0383418
1846	Ca$^{2\!\!+}_{slow}$	22	6	0.0360107
1847	Ca$^{2\!\!+}_{slow}$	23	6	0.0936064
1848	Ca$^{2\!\!+}_{slow}$	24	6	0.101769
1849	Ca$^{2\!\!+}_{slow}$	25	6	0.175407
1850	Ca$^{2\!\!+}_{slow}$	26	6	0.178551
1851	Ca$^{2\!\!+}_{slow}$	27	6	0.196293
1852	Ca$^{2\!\!+}_{slow}$	28	6	0.283044
1853	Ca$^{2\!\!+}_{slow}$	29	6	0.399516
1854	Ca$^{2\!\!+}_{slow}$	30	6	0.0356333
1855	Ca$^{2\!\!+}_{slow}$	31	6	0.113006
1856	Ca$^{2\!\!+}_{slow}$	32	6	0.212473
1857	Ca$^{2\!\!+}_{slow}$	33	6	0.353274
1858	Ca$^{2\!\!+}_{slow}$	34	6	0.552547
1859	Ca$^{2\!\!+}_{slow}$	35	6	0.652624
1860	Ca$^{2\!\!+}_{slow}$	36	6	0.0373687
1861	Ca$^{2\!\!+}_{slow}$	37	6	0.627995
1862	Ca$^{2\!\!+}_{slow}$	38	6	0.104503
1863	Ca$^{2\!\!+}_{slow}$	39	6	0.239527
1864	Ca$^{2\!\!+}_{slow}$	40	6	0.365402
1865	Ca$^{2\!\!+}_{slow}$	41	6	0.558631
1866	Ca$^{2\!\!+}_{slow}$	42	6	0.0252758
1867	Ca$^{2\!\!+}_{slow}$	43	6	0.494844
1868	Ca$^{2\!\!+}_{slow}$	44	6	0.377833
1869	Ca$^{2\!\!+}_{slow}$	45	6	0.0993176
1870	Ca$^{2\!\!+}_{slow}$	46	6	0.0365594
1871	Ca$^{2\!\!+}_{slow}$	47	6	0.147163
1872	Ca$^{2\!\!+}_{slow}$	48	6	0.188828
1873	Ca$^{2\!\!+}_{slow}$	49	6	0.192755
1874	Ca$^{2\!\!+}_{slow}$	50	6	0.15863
1875	Ca$^{2\!\!+}_{slow}$	51	6	0.0172287
1876	Ca$^{2\!\!+}_{slow}$	52	6	0.0468471
1877	Ca$^{2\!\!+}_{slow}$	53	6	0.154465
1878	Ca$^{2\!\!+}_{slow}$	54	6	0.018578
1879	Ca$^{2\!\!+}_{slow}$	55	6	0.0488394
1880	Ca$^{2\!\!+}_{slow}$	56	6	0.0463277
1881	Ca$^{2\!\!+}_{slow}$	57	6	0.0587218
1882	Ca$^{2\!\!+}_{slow}$	58	6	0.0145482
1883	Ca$^{2\!\!+}_{slow}$	59	6	0.0781841
1884	Ca$^{2\!\!+}_{slow}$	60	6	0.0323589
1885	Ca$^{2\!\!+}_{slow}$	61	6	0.014889
1886	Ca$^{2\!\!+}_{slow}$	62	6	0.039421
1887	Ca$^{2\!\!+}_{slow}$	63	6	0.0315561
1888	Ca$^{2\!\!+}_{slow}$	64	6	0.054112
1889	Ca$^{2\!\!+}_{slow}$	65	6	0.0331536
1890	Ca$^{2\!\!+}_{slow}$	66	6	0.0165463
1891	Ca$^{2\!\!+}_{slow}$	67	6	0.0222374
1892	Ca$^{2\!\!+}_{slow}$	68	6	0.0235484
1893	Ca$^{2\!\!+}_{slow}$	69	6	0.049783
1894	Ca$^{2\!\!+}_{slow}$	70	6	0.102132
1895	Ca$^{2\!\!+}_{slow}$	71	6	0.0399579
1896	Ca$^{2\!\!+}_{slow}$	72	6	0.0785434
1897	Ca$^{2\!\!+}_{slow}$	73	6	0.0415753
1898	Ca$^{2\!\!+}_{slow}$	74	6	0.0304382
1899	Ca$^{2\!\!+}_{slow}$	75	6	0.0633102
1900	Ca$^{2\!\!+}_{slow}$	76	6	0.0145044
1901	Ca$^{2\!\!+}_{slow}$	77	6	0.00781448
1902	Ca$^{2\!\!+}_{slow}$	78	6	0.029846
1903	Ca$^{2\!\!+}_{slow}$	79	6	0.0112718
1904	Ca$^{2\!\!+}_{slow}$	80	6	0.0199715
1905	Ca$^{2\!\!+}_{slow}$	81	6	0.0155834
1906	Ca$^{2\!\!+}_{slow}$	82	6	0.0108582
1907	Ca$^{2\!\!+}_{slow}$	83	6	0.00924725
1908	Ca$^{2\!\!+}_{slow}$	84	6	0.0291737
1909	Ca$^{2\!\!+}_{slow}$	85	6	0.0080129
1910	Ca$^{2\!\!+}_{slow}$	86	6	0.0198353
1911	Ca$^{2\!\!+}_{slow}$	87	6	0.023595
1912	Ca$^{2\!\!+}_{slow}$	88	6	0.0162907
1913	Ca$^{2\!\!+}_{slow}$	89	6	0.0150798
1914	Ca$^{2\!\!+}_{slow}$	90	6	0.0399802
1915	Ca$^{2\!\!+}_{slow}$	91	6	0.0122789
1916	Ca$^{2\!\!+}_{slow}$	92	6	0.0139065
1917	Ca$^{2\!\!+}_{slow}$	93	6	0.033399
1918	Ca$^{2\!\!+}_{slow}$	94	6	0.083671
1919	Ca$^{2\!\!+}_{slow}$	95	6	0.034578
1920	Ca$^{2\!\!+}_{slow}$	96	6	0.0546234
1921	Ca$^{2\!\!+}_{slow}$	97	6	0.0452103
1922	Ca$^{2\!\!+}_{slow}$	98	6	0.0374767
1923	Ca$^{2\!\!+}_{slow}$	99	6	0.0686593
1924	Ca$^{2\!\!+}_{slow}$	100	6	0.0708777
1925	Ca$^{2\!\!+}_{slow}$	101	6	0.158003
1926	Ca$^{2\!\!+}_{slow}$	102	6	0.175209
1927	Ca$^{2\!\!+}_{slow}$	103	6	0.178325
1928	Ca$^{2\!\!+}_{slow}$	104	6	0.251369
1929	Ca$^{2\!\!+}_{slow}$	105	6	0.327409
1930	Ca$^{2\!\!+}_{slow}$	106	6	0.0374065
1931	Ca$^{2\!\!+}_{slow}$	107	6	0.0828851
1932	Ca$^{2\!\!+}_{slow}$	108	6	0.181363
1933	Ca$^{2\!\!+}_{slow}$	109	6	0.308623
1934	Ca$^{2\!\!+}_{slow}$	110	6	0.482004
1935	Ca$^{2\!\!+}_{slow}$	111	6	0.624421
1936	Ca$^{2\!\!+}_{slow}$	112	6	0.0291233
1937	Ca$^{2\!\!+}_{slow}$	113	6	0.608086
1938	Ca$^{2\!\!+}_{slow}$	114	6	0.0817753
1939	Ca$^{2\!\!+}_{slow}$	115	6	0.201625
1940	Ca$^{2\!\!+}_{slow}$	116	6	0.331296
1941	Ca$^{2\!\!+}_{slow}$	117	6	0.516325
1942	Ca$^{2\!\!+}_{slow}$	118	6	0.0218825
1943	Ca$^{2\!\!+}_{slow}$	119	6	0.477519
1944	Ca$^{2\!\!+}_{slow}$	120	6	0.442529
1945	Ca$^{2\!\!+}_{slow}$	121	6	0.0703221
1946	Ca$^{2\!\!+}_{slow}$	122	6	0.0243416
1947	Ca$^{2\!\!+}_{slow}$	123	6	0.137434
1948	Ca$^{2\!\!+}_{slow}$	124	6	0.20235
1949	Ca$^{2\!\!+}_{slow}$	125	6	0.232229
1950	Ca$^{2\!\!+}_{slow}$	126	6	0.177236
1951	Ca$^{2\!\!+}_{slow}$	127	6	0.0167738
1952	Ca$^{2\!\!+}_{slow}$	128	6	0.0404054
1953	Ca$^{2\!\!+}_{slow}$	129	6	0.192471
1954	Ca$^{2\!\!+}_{slow}$	130	6	0.0158306
1955	Ca$^{2\!\!+}_{slow}$	131	6	0.0598181
1956	Ca$^{2\!\!+}_{slow}$	132	6	0.0606313
1957	Ca$^{2\!\!+}_{slow}$	133	6	0.0697091
1958	Ca$^{2\!\!+}_{slow}$	134	6	0.0142481
1959	Ca$^{2\!\!+}_{slow}$	135	6	0.083609
1960	Ca$^{2\!\!+}_{slow}$	136	6	0.0295796
1961	Ca$^{2\!\!+}_{slow}$	137	6	0.0126403
1962	Ca$^{2\!\!+}_{slow}$	138	6	0.0405684
1963	Ca$^{2\!\!+}_{slow}$	139	6	0.0370076
1964	Ca$^{2\!\!+}_{slow}$	140	6	0.060876
1965	Ca$^{2\!\!+}_{slow}$	141	6	0.0297368
1966	Ca$^{2\!\!+}_{slow}$	142	6	0.0203228
1967	Ca$^{2\!\!+}_{slow}$	143	6	0.0246354
1968	Ca$^{2\!\!+}_{slow}$	144	6	0.020921
1969	Ca$^{2\!\!+}_{slow}$	145	6	0.0450044
1970	Ca$^{2\!\!+}_{slow}$	146	6	0.0506831
1971	Ca$^{2\!\!+}_{slow}$	147	6	0.0393979
1972	Ca$^{2\!\!+}_{slow}$	148	6	0.0582131
1973	Ca$^{2\!\!+}_{slow}$	149	6	0.0400489
1974	Ca$^{2\!\!+}_{slow}$	150	6	0.0250556
1975	Ca$^{2\!\!+}_{slow}$	151	6	0.0395393
1976	Ca$^{2\!\!+}_{slow}$	0	7	0.00391153
1977	Ca$^{2\!\!+}_{slow}$	1	7	0.00567076
1978	Ca$^{2\!\!+}_{slow}$	2	7	0.0430875
1979	Ca$^{2\!\!+}_{slow}$	3	7	0.00541546
1980	Ca$^{2\!\!+}_{slow}$	4	7	0.00437635
1981	Ca$^{2\!\!+}_{slow}$	5	7	0.00289808
1982	Ca$^{2\!\!+}_{slow}$	6	7	0.00541679
1983	Ca$^{2\!\!+}_{slow}$	7	7	0.00266858
1984	Ca$^{2\!\!+}_{slow}$	8	7	0.0108567
1985	Ca$^{2\!\!+}_{slow}$	9	7	0.00294188
1986	Ca$^{2\!\!+}_{slow}$	10	7	0.00589767
1987	Ca$^{2\!\!+}_{slow}$	11	7	0.00435045
1988	Ca$^{2\!\!+}_{slow}$	12	7	0.0028117
1989	Ca$^{2\!\!+}_{slow}$	13	7	0.00380771
1990	Ca$^{2\!\!+}_{slow}$	14	7	0.0274822
1991	Ca$^{2\!\!+}_{slow}$	15	7	0.00911347
1992	Ca$^{2\!\!+}_{slow}$	16	7	0.00273578
1993	Ca$^{2\!\!+}_{slow}$	17	7	0.012228
1994	Ca$^{2\!\!+}_{slow}$	18	7	0.00638437
1995	Ca$^{2\!\!+}_{slow}$	19	7	0.00509875
1996	Ca$^{2\!\!+}_{slow}$	20	7	0.0029609
1997	Ca$^{2\!\!+}_{slow}$	21	7	0.00362674
1998	Ca$^{2\!\!+}_{slow}$	22	7	0.0356684
[truncated: 1,193 more rows]

## Sheet: SuppFig2-E
	mode	animal	OC	cos_sim	comparison	p-value
0	('BOLD', 'Ca$^{2\\!\\!+}_{slow}$')	1	1	0.815716
1	('BOLD', 'Ca$^{2\\!\\!+}_{slow}$')	1	2	0.882253
2	('BOLD', 'Ca$^{2\\!\\!+}_{slow}$')	1	3	0.930398
3	('BOLD', 'Ca$^{2\\!\\!+}_{slow}$')	1	4	0.814405
4	('BOLD', 'Ca$^{2\\!\\!+}_{slow}$')	1	5	0.906294
5	('BOLD', 'Ca$^{2\\!\\!+}_{slow}$')	1	6	0.921513
6	('BOLD', 'Ca$^{2\\!\\!+}_{slow}$')	1	7	0.251974
7	('BOLD', 'Ca$^{2\\!\\!+}_{slow}$')	2	1	0.770479
8	('BOLD', 'Ca$^{2\\!\\!+}_{slow}$')	2	2	0.876428
9	('BOLD', 'Ca$^{2\\!\\!+}_{slow}$')	2	3	0.931855
10	('BOLD', 'Ca$^{2\\!\\!+}_{slow}$')	2	4	0.822758
11	('BOLD', 'Ca$^{2\\!\\!+}_{slow}$')	2	5	0.844
12	('BOLD', 'Ca$^{2\\!\\!+}_{slow}$')	2	6	0.803172
13	('BOLD', 'Ca$^{2\\!\\!+}_{slow}$')	2	7	0.293074
14	('BOLD', 'Ca$^{2\\!\\!+}_{slow}$')	3	1	0.862491
15	('BOLD', 'Ca$^{2\\!\\!+}_{slow}$')	3	2	0.93975
16	('BOLD', 'Ca$^{2\\!\\!+}_{slow}$')	3	3	0.94962
17	('BOLD', 'Ca$^{2\\!\\!+}_{slow}$')	3	4	0.80344
18	('BOLD', 'Ca$^{2\\!\\!+}_{slow}$')	3	5	0.899615
19	('BOLD', 'Ca$^{2\\!\\!+}_{slow}$')	3	6	0.887929
20	('BOLD', 'Ca$^{2\\!\\!+}_{slow}$')	3	7	0.31884
21	('BOLD', 'Ca$^{2\\!\\!+}_{slow}$')	4	1	0.872763
22	('BOLD', 'Ca$^{2\\!\\!+}_{slow}$')	4	2	0.939162
23	('BOLD', 'Ca$^{2\\!\\!+}_{slow}$')	4	3	0.921282
24	('BOLD', 'Ca$^{2\\!\\!+}_{slow}$')	4	4	0.830661
25	('BOLD', 'Ca$^{2\\!\\!+}_{slow}$')	4	5	0.879181
26	('BOLD', 'Ca$^{2\\!\\!+}_{slow}$')	4	6	0.885728
27	('BOLD', 'Ca$^{2\\!\\!+}_{slow}$')	4	7	0.363262
28	('BOLD', 'Ca$^{2\\!\\!+}_{slow}$')	5	1	0.910711
29	('BOLD', 'Ca$^{2\\!\\!+}_{slow}$')	5	2	0.951834
30	('BOLD', 'Ca$^{2\\!\\!+}_{slow}$')	5	3	0.913761
31	('BOLD', 'Ca$^{2\\!\\!+}_{slow}$')	5	4	0.838808
32	('BOLD', 'Ca$^{2\\!\\!+}_{slow}$')	5	5	0.824255
33	('BOLD', 'Ca$^{2\\!\\!+}_{slow}$')	5	6	0.888833
34	('BOLD', 'Ca$^{2\\!\\!+}_{slow}$')	5	7	0.320532
35	('BOLD', 'Ca$^{2\\!\\!+}_{slow}$')	6	1	0.839101
36	('BOLD', 'Ca$^{2\\!\\!+}_{slow}$')	6	2	0.84281
37	('BOLD', 'Ca$^{2\\!\\!+}_{slow}$')	6	3	0.913514
38	('BOLD', 'Ca$^{2\\!\\!+}_{slow}$')	6	4	0.743793
39	('BOLD', 'Ca$^{2\\!\\!+}_{slow}$')	6	5	0.898914
40	('BOLD', 'Ca$^{2\\!\\!+}_{slow}$')	6	6	0.88102
41	('BOLD', 'Ca$^{2\\!\\!+}_{slow}$')	6	7	0.238725
42	('BOLD', 'Ca$^{2\\!\\!+}_{slow}$')	7	1	0.891531
43	('BOLD', 'Ca$^{2\\!\\!+}_{slow}$')	7	2	0.83396
44	('BOLD', 'Ca$^{2\\!\\!+}_{slow}$')	7	3	0.964428
45	('BOLD', 'Ca$^{2\\!\\!+}_{slow}$')	7	4	0.754462
46	('BOLD', 'Ca$^{2\\!\\!+}_{slow}$')	7	5	0.893536
47	('BOLD', 'Ca$^{2\\!\\!+}_{slow}$')	7	6	0.889885
48	('BOLD', 'Ca$^{2\\!\\!+}_{slow}$')	7	7	0.225395
49	('BOLD', 'Ca$^{2\\!\\!+}_{slow}$')	8	1	0.834762
50	('BOLD', 'Ca$^{2\\!\\!+}_{slow}$')	8	2	0.842017
51	('BOLD', 'Ca$^{2\\!\\!+}_{slow}$')	8	3	0.906807
52	('BOLD', 'Ca$^{2\\!\\!+}_{slow}$')	8	4	0.819852
53	('BOLD', 'Ca$^{2\\!\\!+}_{slow}$')	8	5	0.808618
54	('BOLD', 'Ca$^{2\\!\\!+}_{slow}$')	8	6	0.901759
55	('BOLD', 'Ca$^{2\\!\\!+}_{slow}$')	8	7	0.304197
56	('BOLD', 'Ca$^{2\\!\\!+}_{slow}$')	9	1	0.902424
57	('BOLD', 'Ca$^{2\\!\\!+}_{slow}$')	9	2	0.852561
58	('BOLD', 'Ca$^{2\\!\\!+}_{slow}$')	9	3	0.899661
59	('BOLD', 'Ca$^{2\\!\\!+}_{slow}$')	9	4	0.800258
60	('BOLD', 'Ca$^{2\\!\\!+}_{slow}$')	9	5	0.939419
61	('BOLD', 'Ca$^{2\\!\\!+}_{slow}$')	9	6	0.866735
62	('BOLD', 'Ca$^{2\\!\\!+}_{slow}$')	9	7	0.317065
63	('BOLD', 'Ca$^{2\\!\\!+}_{slow}$')	10	1	0.91199
64	('BOLD', 'Ca$^{2\\!\\!+}_{slow}$')	10	2	0.900401
65	('BOLD', 'Ca$^{2\\!\\!+}_{slow}$')	10	3	0.905233
66	('BOLD', 'Ca$^{2\\!\\!+}_{slow}$')	10	4	0.880236
67	('BOLD', 'Ca$^{2\\!\\!+}_{slow}$')	10	5	0.885281
68	('BOLD', 'Ca$^{2\\!\\!+}_{slow}$')	10	6	0.866214
69	('BOLD', 'Ca$^{2\\!\\!+}_{slow}$')	10	7	0.40084
70	('BOLD', 'Ca$^{2\\!\\!+}_{fast}$')	1	1	0.828707
71	('BOLD', 'Ca$^{2\\!\\!+}_{fast}$')	1	2	0.85408
72	('BOLD', 'Ca$^{2\\!\\!+}_{fast}$')	1	3	0.896571
73	('BOLD', 'Ca$^{2\\!\\!+}_{fast}$')	1	4	0.614973
74	('BOLD', 'Ca$^{2\\!\\!+}_{fast}$')	1	5	0.756602
75	('BOLD', 'Ca$^{2\\!\\!+}_{fast}$')	1	6	0.762016
76	('BOLD', 'Ca$^{2\\!\\!+}_{fast}$')	1	7	0.301954
77	('BOLD', 'Ca$^{2\\!\\!+}_{fast}$')	2	1	0.757198
78	('BOLD', 'Ca$^{2\\!\\!+}_{fast}$')	2	2	0.863957
79	('BOLD', 'Ca$^{2\\!\\!+}_{fast}$')	2	3	0.93363
80	('BOLD', 'Ca$^{2\\!\\!+}_{fast}$')	2	4	0.785193
81	('BOLD', 'Ca$^{2\\!\\!+}_{fast}$')	2	5	0.653603
82	('BOLD', 'Ca$^{2\\!\\!+}_{fast}$')	2	6	0.823984
83	('BOLD', 'Ca$^{2\\!\\!+}_{fast}$')	2	7	0.259667
84	('BOLD', 'Ca$^{2\\!\\!+}_{fast}$')	3	1	0.780777
85	('BOLD', 'Ca$^{2\\!\\!+}_{fast}$')	3	2	0.873102
86	('BOLD', 'Ca$^{2\\!\\!+}_{fast}$')	3	3	0.869719
87	('BOLD', 'Ca$^{2\\!\\!+}_{fast}$')	3	4	0.60177
88	('BOLD', 'Ca$^{2\\!\\!+}_{fast}$')	3	5	0.596836
89	('BOLD', 'Ca$^{2\\!\\!+}_{fast}$')	3	6	0.781352
90	('BOLD', 'Ca$^{2\\!\\!+}_{fast}$')	3	7	0.316555
91	('BOLD', 'Ca$^{2\\!\\!+}_{fast}$')	4	1	0.78805
92	('BOLD', 'Ca$^{2\\!\\!+}_{fast}$')	4	2	0.833784
93	('BOLD', 'Ca$^{2\\!\\!+}_{fast}$')	4	3	0.907218
94	('BOLD', 'Ca$^{2\\!\\!+}_{fast}$')	4	4	0.609458
95	('BOLD', 'Ca$^{2\\!\\!+}_{fast}$')	4	5	0.773935
96	('BOLD', 'Ca$^{2\\!\\!+}_{fast}$')	4	6	0.823195
97	('BOLD', 'Ca$^{2\\!\\!+}_{fast}$')	4	7	0.290297
98	('BOLD', 'Ca$^{2\\!\\!+}_{fast}$')	5	1	0.877327
99	('BOLD', 'Ca$^{2\\!\\!+}_{fast}$')	5	2	0.868592
100	('BOLD', 'Ca$^{2\\!\\!+}_{fast}$')	5	3	0.872291
101	('BOLD', 'Ca$^{2\\!\\!+}_{fast}$')	5	4	0.792854
102	('BOLD', 'Ca$^{2\\!\\!+}_{fast}$')	5	5	0.724007
103	('BOLD', 'Ca$^{2\\!\\!+}_{fast}$')	5	6	0.841683
104	('BOLD', 'Ca$^{2\\!\\!+}_{fast}$')	5	7	0.25084
105	('BOLD', 'Ca$^{2\\!\\!+}_{fast}$')	6	1	0.756077
106	('BOLD', 'Ca$^{2\\!\\!+}_{fast}$')	6	2	0.810892
107	('BOLD', 'Ca$^{2\\!\\!+}_{fast}$')	6	3	0.890531
108	('BOLD', 'Ca$^{2\\!\\!+}_{fast}$')	6	4	0.626718
109	('BOLD', 'Ca$^{2\\!\\!+}_{fast}$')	6	5	0.771806
110	('BOLD', 'Ca$^{2\\!\\!+}_{fast}$')	6	6	0.735952
111	('BOLD', 'Ca$^{2\\!\\!+}_{fast}$')	6	7	0.26117
112	('BOLD', 'Ca$^{2\\!\\!+}_{fast}$')	7	1	0.800548
113	('BOLD', 'Ca$^{2\\!\\!+}_{fast}$')	7	2	0.848516
114	('BOLD', 'Ca$^{2\\!\\!+}_{fast}$')	7	3	0.947668
115	('BOLD', 'Ca$^{2\\!\\!+}_{fast}$')	7	4	0.630283
116	('BOLD', 'Ca$^{2\\!\\!+}_{fast}$')	7	5	0.801331
117	('BOLD', 'Ca$^{2\\!\\!+}_{fast}$')	7	6	0.829172
118	('BOLD', 'Ca$^{2\\!\\!+}_{fast}$')	7	7	0.255819
119	('BOLD', 'Ca$^{2\\!\\!+}_{fast}$')	8	1	0.845999
120	('BOLD', 'Ca$^{2\\!\\!+}_{fast}$')	8	2	0.835203
121	('BOLD', 'Ca$^{2\\!\\!+}_{fast}$')	8	3	0.897637
122	('BOLD', 'Ca$^{2\\!\\!+}_{fast}$')	8	4	0.678311
123	('BOLD', 'Ca$^{2\\!\\!+}_{fast}$')	8	5	0.796104
124	('BOLD', 'Ca$^{2\\!\\!+}_{fast}$')	8	6	0.879945
125	('BOLD', 'Ca$^{2\\!\\!+}_{fast}$')	8	7	0.278792
126	('BOLD', 'Ca$^{2\\!\\!+}_{fast}$')	9	1	0.73747
127	('BOLD', 'Ca$^{2\\!\\!+}_{fast}$')	9	2	0.802195
128	('BOLD', 'Ca$^{2\\!\\!+}_{fast}$')	9	3	0.843958
129	('BOLD', 'Ca$^{2\\!\\!+}_{fast}$')	9	4	0.637418
130	('BOLD', 'Ca$^{2\\!\\!+}_{fast}$')	9	5	0.754098
131	('BOLD', 'Ca$^{2\\!\\!+}_{fast}$')	9	6	0.810097
132	('BOLD', 'Ca$^{2\\!\\!+}_{fast}$')	9	7	0.279776
133	('BOLD', 'Ca$^{2\\!\\!+}_{fast}$')	10	1	0.700444
134	('BOLD', 'Ca$^{2\\!\\!+}_{fast}$')	10	2	0.866124
135	('BOLD', 'Ca$^{2\\!\\!+}_{fast}$')	10	3	0.891066
136	('BOLD', 'Ca$^{2\\!\\!+}_{fast}$')	10	4	0.719786
137	('BOLD', 'Ca$^{2\\!\\!+}_{fast}$')	10	5	0.791604
138	('BOLD', 'Ca$^{2\\!\\!+}_{fast}$')	10	6	0.79129
139	('BOLD', 'Ca$^{2\\!\\!+}_{fast}$')	10	7	0.300904
140	('Ca$^{2\\!\\!+}_{slow}$', 'Ca$^{2\\!\\!+}_{fast}$')	1	1	0.7255
141	('Ca$^{2\\!\\!+}_{slow}$', 'Ca$^{2\\!\\!+}_{fast}$')	1	2	0.978162
142	('Ca$^{2\\!\\!+}_{slow}$', 'Ca$^{2\\!\\!+}_{fast}$')	1	3	0.987537
143	('Ca$^{2\\!\\!+}_{slow}$', 'Ca$^{2\\!\\!+}_{fast}$')	1	4	0.860828
144	('Ca$^{2\\!\\!+}_{slow}$', 'Ca$^{2\\!\\!+}_{fast}$')	1	5	0.863131
145	('Ca$^{2\\!\\!+}_{slow}$', 'Ca$^{2\\!\\!+}_{fast}$')	1	6	0.751738
146	('Ca$^{2\\!\\!+}_{slow}$', 'Ca$^{2\\!\\!+}_{fast}$')	1	7	0.986954
147	('Ca$^{2\\!\\!+}_{slow}$', 'Ca$^{2\\!\\!+}_{fast}$')	2	1	0.820784
148	('Ca$^{2\\!\\!+}_{slow}$', 'Ca$^{2\\!\\!+}_{fast}$')	2	2	0.99219
149	('Ca$^{2\\!\\!+}_{slow}$', 'Ca$^{2\\!\\!+}_{fast}$')	2	3	0.988703
150	('Ca$^{2\\!\\!+}_{slow}$', 'Ca$^{2\\!\\!+}_{fast}$')	2	4	0.868935
151	('Ca$^{2\\!\\!+}_{slow}$', 'Ca$^{2\\!\\!+}_{fast}$')	2	5	0.734936
152	('Ca$^{2\\!\\!+}_{slow}$', 'Ca$^{2\\!\\!+}_{fast}$')	2	6	0.75957
153	('Ca$^{2\\!\\!+}_{slow}$', 'Ca$^{2\\!\\!+}_{fast}$')	2	7	0.971812
154	('Ca$^{2\\!\\!+}_{slow}$', 'Ca$^{2\\!\\!+}_{fast}$')	3	1	0.691558
155	('Ca$^{2\\!\\!+}_{slow}$', 'Ca$^{2\\!\\!+}_{fast}$')	3	2	0.916122
156	('Ca$^{2\\!\\!+}_{slow}$', 'Ca$^{2\\!\\!+}_{fast}$')	3	3	0.926099
157	('Ca$^{2\\!\\!+}_{slow}$', 'Ca$^{2\\!\\!+}_{fast}$')	3	4	0.809647
158	('Ca$^{2\\!\\!+}_{slow}$', 'Ca$^{2\\!\\!+}_{fast}$')	3	5	0.761762
159	('Ca$^{2\\!\\!+}_{slow}$', 'Ca$^{2\\!\\!+}_{fast}$')	3	6	0.80754
160	('Ca$^{2\\!\\!+}_{slow}$', 'Ca$^{2\\!\\!+}_{fast}$')	3	7	0.9041
161	('Ca$^{2\\!\\!+}_{slow}$', 'Ca$^{2\\!\\!+}_{fast}$')	4	1	0.704242
162	('Ca$^{2\\!\\!+}_{slow}$', 'Ca$^{2\\!\\!+}_{fast}$')	4	2	0.917099
163	('Ca$^{2\\!\\!+}_{slow}$', 'Ca$^{2\\!\\!+}_{fast}$')	4	3	0.94182
164	('Ca$^{2\\!\\!+}_{slow}$', 'Ca$^{2\\!\\!+}_{fast}$')	4	4	0.821282
165	('Ca$^{2\\!\\!+}_{slow}$', 'Ca$^{2\\!\\!+}_{fast}$')	4	5	0.822482
166	('Ca$^{2\\!\\!+}_{slow}$', 'Ca$^{2\\!\\!+}_{fast}$')	4	6	0.821402
167	('Ca$^{2\\!\\!+}_{slow}$', 'Ca$^{2\\!\\!+}_{fast}$')	4	7	0.915334
168	('Ca$^{2\\!\\!+}_{slow}$', 'Ca$^{2\\!\\!+}_{fast}$')	5	1	0.784675
169	('Ca$^{2\\!\\!+}_{slow}$', 'Ca$^{2\\!\\!+}_{fast}$')	5	2	0.89212
170	('Ca$^{2\\!\\!+}_{slow}$', 'Ca$^{2\\!\\!+}_{fast}$')	5	3	0.972839
171	('Ca$^{2\\!\\!+}_{slow}$', 'Ca$^{2\\!\\!+}_{fast}$')	5	4	0.897402
172	('Ca$^{2\\!\\!+}_{slow}$', 'Ca$^{2\\!\\!+}_{fast}$')	5	5	0.779354
173	('Ca$^{2\\!\\!+}_{slow}$', 'Ca$^{2\\!\\!+}_{fast}$')	5	6	0.88024
174	('Ca$^{2\\!\\!+}_{slow}$', 'Ca$^{2\\!\\!+}_{fast}$')	5	7	0.931983
175	('Ca$^{2\\!\\!+}_{slow}$', 'Ca$^{2\\!\\!+}_{fast}$')	6	1	0.693332
176	('Ca$^{2\\!\\!+}_{slow}$', 'Ca$^{2\\!\\!+}_{fast}$')	6	2	0.988168
177	('Ca$^{2\\!\\!+}_{slow}$', 'Ca$^{2\\!\\!+}_{fast}$')	6	3	0.979326
178	('Ca$^{2\\!\\!+}_{slow}$', 'Ca$^{2\\!\\!+}_{fast}$')	6	4	0.92252
179	('Ca$^{2\\!\\!+}_{slow}$', 'Ca$^{2\\!\\!+}_{fast}$')	6	5	0.848376
180	('Ca$^{2\\!\\!+}_{slow}$', 'Ca$^{2\\!\\!+}_{fast}$')	6	6	0.791165
181	('Ca$^{2\\!\\!+}_{slow}$', 'Ca$^{2\\!\\!+}_{fast}$')	6	7	0.984621
182	('Ca$^{2\\!\\!+}_{slow}$', 'Ca$^{2\\!\\!+}_{fast}$')	7	1	0.798256
183	('Ca$^{2\\!\\!+}_{slow}$', 'Ca$^{2\\!\\!+}_{fast}$')	7	2	0.986254
184	('Ca$^{2\\!\\!+}_{slow}$', 'Ca$^{2\\!\\!+}_{fast}$')	7	3	0.985483
185	('Ca$^{2\\!\\!+}_{slow}$', 'Ca$^{2\\!\\!+}_{fast}$')	7	4	0.855185
186	('Ca$^{2\\!\\!+}_{slow}$', 'Ca$^{2\\!\\!+}_{fast}$')	7	5	0.904856
187	('Ca$^{2\\!\\!+}_{slow}$', 'Ca$^{2\\!\\!+}_{fast}$')	7	6	0.733474
188	('Ca$^{2\\!\\!+}_{slow}$', 'Ca$^{2\\!\\!+}_{fast}$')	7	7	0.98769
189	('Ca$^{2\\!\\!+}_{slow}$', 'Ca$^{2\\!\\!+}_{fast}$')	8	1	0.729507
190	('Ca$^{2\\!\\!+}_{slow}$', 'Ca$^{2\\!\\!+}_{fast}$')	8	2	0.996773
191	('Ca$^{2\\!\\!+}_{slow}$', 'Ca$^{2\\!\\!+}_{fast}$')	8	3	0.993002
192	('Ca$^{2\\!\\!+}_{slow}$', 'Ca$^{2\\!\\!+}_{fast}$')	8	4	0.843268
193	('Ca$^{2\\!\\!+}_{slow}$', 'Ca$^{2\\!\\!+}_{fast}$')	8	5	0.94173
194	('Ca$^{2\\!\\!+}_{slow}$', 'Ca$^{2\\!\\!+}_{fast}$')	8	6	0.815278
195	('Ca$^{2\\!\\!+}_{slow}$', 'Ca$^{2\\!\\!+}_{fast}$')	8	7	0.985533
196	('Ca$^{2\\!\\!+}_{slow}$', 'Ca$^{2\\!\\!+}_{fast}$')	9	1	0.70843
197	('Ca$^{2\\!\\!+}_{slow}$', 'Ca$^{2\\!\\!+}_{fast}$')	9	2	0.972343
198	('Ca$^{2\\!\\!+}_{slow}$', 'Ca$^{2\\!\\!+}_{fast}$')	9	3	0.974912
199	('Ca$^{2\\!\\!+}_{slow}$', 'Ca$^{2\\!\\!+}_{fast}$')	9	4	0.721166
200	('Ca$^{2\\!\\!+}_{slow}$', 'Ca$^{2\\!\\!+}_{fast}$')	9	5	0.822891
201	('Ca$^{2\\!\\!+}_{slow}$', 'Ca$^{2\\!\\!+}_{fast}$')	9	6	0.718991
202	('Ca$^{2\\!\\!+}_{slow}$', 'Ca$^{2\\!\\!+}_{fast}$')	9	7	0.957816
203	('Ca$^{2\\!\\!+}_{slow}$', 'Ca$^{2\\!\\!+}_{fast}$')	10	1	0.704251
204	('Ca$^{2\\!\\!+}_{slow}$', 'Ca$^{2\\!\\!+}_{fast}$')	10	2	0.982318
205	('Ca$^{2\\!\\!+}_{slow}$', 'Ca$^{2\\!\\!+}_{fast}$')	10	3	0.989462
206	('Ca$^{2\\!\\!+}_{slow}$', 'Ca$^{2\\!\\!+}_{fast}$')	10	4	0.861649
207	('Ca$^{2\\!\\!+}_{slow}$', 'Ca$^{2\\!\\!+}_{fast}$')	10	5	0.918507
208	('Ca$^{2\\!\\!+}_{slow}$', 'Ca$^{2\\!\\!+}_{fast}$')	10	6	0.715184
209	('Ca$^{2\\!\\!+}_{slow}$', 'Ca$^{2\\!\\!+}_{fast}$')	10	7	0.950931
210		group	1		(BOLD vs. Ca$^{2\!\!+}_{slow}$) vs. (BOLD vs. Ca$^{2\!\!+}_{fast}$)	0.00401996
211		group	2		(BOLD vs. Ca$^{2\!\!+}_{slow}$) vs. (BOLD vs. Ca$^{2\!\!+}_{fast}$)	0.00105999
212		group	3		(BOLD vs. Ca$^{2\!\!+}_{slow}$) vs. (BOLD vs. Ca$^{2\!\!+}_{fast}$)	0.000319997
213		group	4		(BOLD vs. Ca$^{2\!\!+}_{slow}$) vs. (BOLD vs. Ca$^{2\!\!+}_{fast}$)	1.99998e-06
214		group	5		(BOLD vs. Ca$^{2\!\!+}_{slow}$) vs. (BOLD vs. Ca$^{2\!\!+}_{fast}$)	1.99998e-06
215		group	6		(BOLD vs. Ca$^{2\!\!+}_{slow}$) vs. (BOLD vs. Ca$^{2\!\!+}_{fast}$)	0.00109999
216		group	7		(BOLD vs. Ca$^{2\!\!+}_{slow}$) vs. (BOLD vs. Ca$^{2\!\!+}_{fast}$)	0.0872791

## Sheet: SuppFig2-F
	mode1	mode2	K	animal	cos_sim_overall	comparison	p-value
0	BOLD	Ca$^{2\!\!+}_{slow}$	3	1	0.952484
1	BOLD	Ca$^{2\!\!+}_{slow}$	3	2	0.918947
2	BOLD	Ca$^{2\!\!+}_{slow}$	3	3	0.938342
3	BOLD	Ca$^{2\!\!+}_{slow}$	3	4	0.956387
4	BOLD	Ca$^{2\!\!+}_{slow}$	3	5	0.914979
5	BOLD	Ca$^{2\!\!+}_{slow}$	3	6	0.885434
6	BOLD	Ca$^{2\!\!+}_{slow}$	3	7	0.935527
7	BOLD	Ca$^{2\!\!+}_{slow}$	3	8	0.939599
8	BOLD	Ca$^{2\!\!+}_{slow}$	3	9	0.917286
9	BOLD	Ca$^{2\!\!+}_{slow}$	3	10	0.922725
10	BOLD	Ca$^{2\!\!+}_{fast}$	3	1	0.951937
11	BOLD	Ca$^{2\!\!+}_{fast}$	3	2	0.911304
12	BOLD	Ca$^{2\!\!+}_{fast}$	3	3	0.827797
13	BOLD	Ca$^{2\!\!+}_{fast}$	3	4	0.905848
14	BOLD	Ca$^{2\!\!+}_{fast}$	3	5	0.908634
15	BOLD	Ca$^{2\!\!+}_{fast}$	3	6	0.899329
16	BOLD	Ca$^{2\!\!+}_{fast}$	3	7	0.91319
17	BOLD	Ca$^{2\!\!+}_{fast}$	3	8	0.916329
18	BOLD	Ca$^{2\!\!+}_{fast}$	3	9	0.894033
19	BOLD	Ca$^{2\!\!+}_{fast}$	3	10	0.933626
20	Ca$^{2\!\!+}_{slow}$	Ca$^{2\!\!+}_{fast}$	3	1	0.955116
21	Ca$^{2\!\!+}_{slow}$	Ca$^{2\!\!+}_{fast}$	3	2	0.968782
22	Ca$^{2\!\!+}_{slow}$	Ca$^{2\!\!+}_{fast}$	3	3	0.916882
23	Ca$^{2\!\!+}_{slow}$	Ca$^{2\!\!+}_{fast}$	3	4	0.911819
24	Ca$^{2\!\!+}_{slow}$	Ca$^{2\!\!+}_{fast}$	3	5	0.960127
25	Ca$^{2\!\!+}_{slow}$	Ca$^{2\!\!+}_{fast}$	3	6	0.932288
26	Ca$^{2\!\!+}_{slow}$	Ca$^{2\!\!+}_{fast}$	3	7	0.900964
27	Ca$^{2\!\!+}_{slow}$	Ca$^{2\!\!+}_{fast}$	3	8	0.923441
28	Ca$^{2\!\!+}_{slow}$	Ca$^{2\!\!+}_{fast}$	3	9	0.873356
29	Ca$^{2\!\!+}_{slow}$	Ca$^{2\!\!+}_{fast}$	3	10	0.969503
30	BOLD	Ca$^{2\!\!+}_{slow}$	7	1	0.787603
31	BOLD	Ca$^{2\!\!+}_{slow}$	7	2	0.776444
32	BOLD	Ca$^{2\!\!+}_{slow}$	7	3	0.788063
33	BOLD	Ca$^{2\!\!+}_{slow}$	7	4	0.812947
34	BOLD	Ca$^{2\!\!+}_{slow}$	7	5	0.843962
35	BOLD	Ca$^{2\!\!+}_{slow}$	7	6	0.765256
36	BOLD	Ca$^{2\!\!+}_{slow}$	7	7	0.783311
37	BOLD	Ca$^{2\!\!+}_{slow}$	7	8	0.768138
38	BOLD	Ca$^{2\!\!+}_{slow}$	7	9	0.793599
39	BOLD	Ca$^{2\!\!+}_{slow}$	7	10	0.836657
40	BOLD	Ca$^{2\!\!+}_{fast}$	7	1	0.736338
41	BOLD	Ca$^{2\!\!+}_{fast}$	7	2	0.736723
42	BOLD	Ca$^{2\!\!+}_{fast}$	7	3	0.699993
43	BOLD	Ca$^{2\!\!+}_{fast}$	7	4	0.716283
44	BOLD	Ca$^{2\!\!+}_{fast}$	7	5	0.767974
45	BOLD	Ca$^{2\!\!+}_{fast}$	7	6	0.713522
46	BOLD	Ca$^{2\!\!+}_{fast}$	7	7	0.744796
47	BOLD	Ca$^{2\!\!+}_{fast}$	7	8	0.750468
48	BOLD	Ca$^{2\!\!+}_{fast}$	7	9	0.700951
49	BOLD	Ca$^{2\!\!+}_{fast}$	7	10	0.76582
50	Ca$^{2\!\!+}_{slow}$	Ca$^{2\!\!+}_{fast}$	7	1	0.929844
51	Ca$^{2\!\!+}_{slow}$	Ca$^{2\!\!+}_{fast}$	7	2	0.923713
52	Ca$^{2\!\!+}_{slow}$	Ca$^{2\!\!+}_{fast}$	7	3	0.848463
53	Ca$^{2\!\!+}_{slow}$	Ca$^{2\!\!+}_{fast}$	7	4	0.879053
54	Ca$^{2\!\!+}_{slow}$	Ca$^{2\!\!+}_{fast}$	7	5	0.894044
55	Ca$^{2\!\!+}_{slow}$	Ca$^{2\!\!+}_{fast}$	7	6	0.925167
56	Ca$^{2\!\!+}_{slow}$	Ca$^{2\!\!+}_{fast}$	7	7	0.939073
57	Ca$^{2\!\!+}_{slow}$	Ca$^{2\!\!+}_{fast}$	7	8	0.944213
58	Ca$^{2\!\!+}_{slow}$	Ca$^{2\!\!+}_{fast}$	7	9	0.889008
59	Ca$^{2\!\!+}_{slow}$	Ca$^{2\!\!+}_{fast}$	7	10	0.925216
60	BOLD	Ca$^{2\!\!+}_{slow}$	20	1	0.716099
61	BOLD	Ca$^{2\!\!+}_{slow}$	20	2	0.689468
62	BOLD	Ca$^{2\!\!+}_{slow}$	20	3	0.750398
63	BOLD	Ca$^{2\!\!+}_{slow}$	20	4	0.743634
64	BOLD	Ca$^{2\!\!+}_{slow}$	20	5	0.765731
65	BOLD	Ca$^{2\!\!+}_{slow}$	20	6	0.702811
66	BOLD	Ca$^{2\!\!+}_{slow}$	20	7	0.742906
67	BOLD	Ca$^{2\!\!+}_{slow}$	20	8	0.685181
68	BOLD	Ca$^{2\!\!+}_{slow}$	20	9	0.724245
69	BOLD	Ca$^{2\!\!+}_{slow}$	20	10	0.774039
70	BOLD	Ca$^{2\!\!+}_{fast}$	20	1	0.679891
71	BOLD	Ca$^{2\!\!+}_{fast}$	20	2	0.658575
72	BOLD	Ca$^{2\!\!+}_{fast}$	20	3	0.631014
73	BOLD	Ca$^{2\!\!+}_{fast}$	20	4	0.679771
74	BOLD	Ca$^{2\!\!+}_{fast}$	20	5	0.670966
75	BOLD	Ca$^{2\!\!+}_{fast}$	20	6	0.655664
76	BOLD	Ca$^{2\!\!+}_{fast}$	20	7	0.703662
77	BOLD	Ca$^{2\!\!+}_{fast}$	20	8	0.650376
78	BOLD	Ca$^{2\!\!+}_{fast}$	20	9	0.633449
79	BOLD	Ca$^{2\!\!+}_{fast}$	20	10	0.678345
80	Ca$^{2\!\!+}_{slow}$	Ca$^{2\!\!+}_{fast}$	20	1	0.798099
81	Ca$^{2\!\!+}_{slow}$	Ca$^{2\!\!+}_{fast}$	20	2	0.835279
82	Ca$^{2\!\!+}_{slow}$	Ca$^{2\!\!+}_{fast}$	20	3	0.786591
83	Ca$^{2\!\!+}_{slow}$	Ca$^{2\!\!+}_{fast}$	20	4	0.763379
84	Ca$^{2\!\!+}_{slow}$	Ca$^{2\!\!+}_{fast}$	20	5	0.77296
85	Ca$^{2\!\!+}_{slow}$	Ca$^{2\!\!+}_{fast}$	20	6	0.806068
86	Ca$^{2\!\!+}_{slow}$	Ca$^{2\!\!+}_{fast}$	20	7	0.880743
87	Ca$^{2\!\!+}_{slow}$	Ca$^{2\!\!+}_{fast}$	20	8	0.839613
88	Ca$^{2\!\!+}_{slow}$	Ca$^{2\!\!+}_{fast}$	20	9	0.775783
89	Ca$^{2\!\!+}_{slow}$	Ca$^{2\!\!+}_{fast}$	20	10	0.800497
90			3	group		(BOLD vs. Ca$^{2\!\!+}_{slow}$) vs. (BOLD vs. Ca$^{2\!\!+}_{fast}$)	0.0100799
91			7	group		(BOLD vs. Ca$^{2\!\!+}_{slow}$) vs. (BOLD vs. Ca$^{2\!\!+}_{fast}$)	1.99998e-06
92			20	group		(BOLD vs. Ca$^{2\!\!+}_{slow}$) vs. (BOLD vs. Ca$^{2\!\!+}_{fast}$)	1.99998e-06
