# Supplementary material for: Multimodal measures of spontaneous brain activity reveal both common and divergent patterns of cortical functional organization
Source: Nat Commun. 2024 Jan 3;15:229. doi: 10.1038/s41467-023-44363-z (PMC10764905; doi:10.1038/s41467-023-44363-z)
Supplement: Supplementary file 4 — Source Data [file 41467_2023_44363_MOESM4_ESM.zip › SupplementaryFigure3.xlsx]

## Sheet: Sheet1
K	condition	comparison	animal	cos_sim	p-value
3	Fine_d=10%	BOLD vs. Ca$^{2\!\!+}_{slow}$	1	0.955683
3	Fine_d=10%	BOLD vs. Ca$^{2\!\!+}_{slow}$	2	0.9535
3	Fine_d=10%	BOLD vs. Ca$^{2\!\!+}_{slow}$	3	0.892092
3	Fine_d=10%	BOLD vs. Ca$^{2\!\!+}_{slow}$	4	0.940451
3	Fine_d=10%	BOLD vs. Ca$^{2\!\!+}_{slow}$	5	0.897511
3	Fine_d=10%	BOLD vs. Ca$^{2\!\!+}_{slow}$	6	0.87742
3	Fine_d=10%	BOLD vs. Ca$^{2\!\!+}_{slow}$	7	0.935059
3	Fine_d=10%	BOLD vs. Ca$^{2\!\!+}_{slow}$	8	0.929731
3	Fine_d=10%	BOLD vs. Ca$^{2\!\!+}_{slow}$	9	0.932253
3	Fine_d=10%	BOLD vs. Ca$^{2\!\!+}_{slow}$	10	0.928944
3	Fine_d=10%	BOLD vs. Ca$^{2\!\!+}_{fast}$	1	0.860867
3	Fine_d=10%	BOLD vs. Ca$^{2\!\!+}_{fast}$	2	0.79593
3	Fine_d=10%	BOLD vs. Ca$^{2\!\!+}_{fast}$	3	0.767489
3	Fine_d=10%	BOLD vs. Ca$^{2\!\!+}_{fast}$	4	0.80492
3	Fine_d=10%	BOLD vs. Ca$^{2\!\!+}_{fast}$	5	0.893081
3	Fine_d=10%	BOLD vs. Ca$^{2\!\!+}_{fast}$	6	0.810466
3	Fine_d=10%	BOLD vs. Ca$^{2\!\!+}_{fast}$	7	0.77124
3	Fine_d=10%	BOLD vs. Ca$^{2\!\!+}_{fast}$	8	0.796003
3	Fine_d=10%	BOLD vs. Ca$^{2\!\!+}_{fast}$	9	0.835957
3	Fine_d=10%	BOLD vs. Ca$^{2\!\!+}_{fast}$	10	0.826966
3	Fine_d=10%	Ca$^{2\!\!+}_{slow}$ vs. Ca$^{2\!\!+}_{fast}$	1	0.799902
3	Fine_d=10%	Ca$^{2\!\!+}_{slow}$ vs. Ca$^{2\!\!+}_{fast}$	2	0.791029
3	Fine_d=10%	Ca$^{2\!\!+}_{slow}$ vs. Ca$^{2\!\!+}_{fast}$	3	0.893056
3	Fine_d=10%	Ca$^{2\!\!+}_{slow}$ vs. Ca$^{2\!\!+}_{fast}$	4	0.845054
3	Fine_d=10%	Ca$^{2\!\!+}_{slow}$ vs. Ca$^{2\!\!+}_{fast}$	5	0.86723
3	Fine_d=10%	Ca$^{2\!\!+}_{slow}$ vs. Ca$^{2\!\!+}_{fast}$	6	0.847273
3	Fine_d=10%	Ca$^{2\!\!+}_{slow}$ vs. Ca$^{2\!\!+}_{fast}$	7	0.721867
3	Fine_d=10%	Ca$^{2\!\!+}_{slow}$ vs. Ca$^{2\!\!+}_{fast}$	8	0.827227
3	Fine_d=10%	Ca$^{2\!\!+}_{slow}$ vs. Ca$^{2\!\!+}_{fast}$	9	0.832558
3	Fine_d=10%	Ca$^{2\!\!+}_{slow}$ vs. Ca$^{2\!\!+}_{fast}$	10	0.720198
3	Fine_d=15%	BOLD vs. Ca$^{2\!\!+}_{slow}$	1	0.954723
3	Fine_d=15%	BOLD vs. Ca$^{2\!\!+}_{slow}$	2	0.943092
3	Fine_d=15%	BOLD vs. Ca$^{2\!\!+}_{slow}$	3	0.901482
3	Fine_d=15%	BOLD vs. Ca$^{2\!\!+}_{slow}$	4	0.944292
3	Fine_d=15%	BOLD vs. Ca$^{2\!\!+}_{slow}$	5	0.896691
3	Fine_d=15%	BOLD vs. Ca$^{2\!\!+}_{slow}$	6	0.869216
3	Fine_d=15%	BOLD vs. Ca$^{2\!\!+}_{slow}$	7	0.926085
3	Fine_d=15%	BOLD vs. Ca$^{2\!\!+}_{slow}$	8	0.923808
3	Fine_d=15%	BOLD vs. Ca$^{2\!\!+}_{slow}$	9	0.926648
3	Fine_d=15%	BOLD vs. Ca$^{2\!\!+}_{slow}$	10	0.922817
3	Fine_d=15%	BOLD vs. Ca$^{2\!\!+}_{fast}$	1	0.902176
3	Fine_d=15%	BOLD vs. Ca$^{2\!\!+}_{fast}$	2	0.892843
3	Fine_d=15%	BOLD vs. Ca$^{2\!\!+}_{fast}$	3	0.733731
3	Fine_d=15%	BOLD vs. Ca$^{2\!\!+}_{fast}$	4	0.820867
3	Fine_d=15%	BOLD vs. Ca$^{2\!\!+}_{fast}$	5	0.879636
3	Fine_d=15%	BOLD vs. Ca$^{2\!\!+}_{fast}$	6	0.836757
3	Fine_d=15%	BOLD vs. Ca$^{2\!\!+}_{fast}$	7	0.871902
3	Fine_d=15%	BOLD vs. Ca$^{2\!\!+}_{fast}$	8	0.860402
3	Fine_d=15%	BOLD vs. Ca$^{2\!\!+}_{fast}$	9	0.85226
3	Fine_d=15%	BOLD vs. Ca$^{2\!\!+}_{fast}$	10	0.899651
3	Fine_d=15%	Ca$^{2\!\!+}_{slow}$ vs. Ca$^{2\!\!+}_{fast}$	1	0.853
3	Fine_d=15%	Ca$^{2\!\!+}_{slow}$ vs. Ca$^{2\!\!+}_{fast}$	2	0.915981
3	Fine_d=15%	Ca$^{2\!\!+}_{slow}$ vs. Ca$^{2\!\!+}_{fast}$	3	0.882794
3	Fine_d=15%	Ca$^{2\!\!+}_{slow}$ vs. Ca$^{2\!\!+}_{fast}$	4	0.850125
3	Fine_d=15%	Ca$^{2\!\!+}_{slow}$ vs. Ca$^{2\!\!+}_{fast}$	5	0.93826
3	Fine_d=15%	Ca$^{2\!\!+}_{slow}$ vs. Ca$^{2\!\!+}_{fast}$	6	0.886324
3	Fine_d=15%	Ca$^{2\!\!+}_{slow}$ vs. Ca$^{2\!\!+}_{fast}$	7	0.845228
3	Fine_d=15%	Ca$^{2\!\!+}_{slow}$ vs. Ca$^{2\!\!+}_{fast}$	8	0.896555
3	Fine_d=15%	Ca$^{2\!\!+}_{slow}$ vs. Ca$^{2\!\!+}_{fast}$	9	0.842968
3	Fine_d=15%	Ca$^{2\!\!+}_{slow}$ vs. Ca$^{2\!\!+}_{fast}$	10	0.854986
3	Fine_d=20%	BOLD vs. Ca$^{2\!\!+}_{slow}$	1	0.951079
3	Fine_d=20%	BOLD vs. Ca$^{2\!\!+}_{slow}$	2	0.931776
3	Fine_d=20%	BOLD vs. Ca$^{2\!\!+}_{slow}$	3	0.901118
3	Fine_d=20%	BOLD vs. Ca$^{2\!\!+}_{slow}$	4	0.945162
3	Fine_d=20%	BOLD vs. Ca$^{2\!\!+}_{slow}$	5	0.892414
3	Fine_d=20%	BOLD vs. Ca$^{2\!\!+}_{slow}$	6	0.860839
3	Fine_d=20%	BOLD vs. Ca$^{2\!\!+}_{slow}$	7	0.913923
3	Fine_d=20%	BOLD vs. Ca$^{2\!\!+}_{slow}$	8	0.919388
3	Fine_d=20%	BOLD vs. Ca$^{2\!\!+}_{slow}$	9	0.921491
3	Fine_d=20%	BOLD vs. Ca$^{2\!\!+}_{slow}$	10	0.920289
3	Fine_d=20%	BOLD vs. Ca$^{2\!\!+}_{fast}$	1	0.937496
3	Fine_d=20%	BOLD vs. Ca$^{2\!\!+}_{fast}$	2	0.913998
3	Fine_d=20%	BOLD vs. Ca$^{2\!\!+}_{fast}$	3	0.721462
3	Fine_d=20%	BOLD vs. Ca$^{2\!\!+}_{fast}$	4	0.852804
3	Fine_d=20%	BOLD vs. Ca$^{2\!\!+}_{fast}$	5	0.810037
3	Fine_d=20%	BOLD vs. Ca$^{2\!\!+}_{fast}$	6	0.870823
3	Fine_d=20%	BOLD vs. Ca$^{2\!\!+}_{fast}$	7	0.898373
3	Fine_d=20%	BOLD vs. Ca$^{2\!\!+}_{fast}$	8	0.897804
3	Fine_d=20%	BOLD vs. Ca$^{2\!\!+}_{fast}$	9	0.880426
3	Fine_d=20%	BOLD vs. Ca$^{2\!\!+}_{fast}$	10	0.936789
3	Fine_d=20%	Ca$^{2\!\!+}_{slow}$ vs. Ca$^{2\!\!+}_{fast}$	1	0.963179
3	Fine_d=20%	Ca$^{2\!\!+}_{slow}$ vs. Ca$^{2\!\!+}_{fast}$	2	0.954808
3	Fine_d=20%	Ca$^{2\!\!+}_{slow}$ vs. Ca$^{2\!\!+}_{fast}$	3	0.887469
3	Fine_d=20%	Ca$^{2\!\!+}_{slow}$ vs. Ca$^{2\!\!+}_{fast}$	4	0.87961
3	Fine_d=20%	Ca$^{2\!\!+}_{slow}$ vs. Ca$^{2\!\!+}_{fast}$	5	0.905784
3	Fine_d=20%	Ca$^{2\!\!+}_{slow}$ vs. Ca$^{2\!\!+}_{fast}$	6	0.952638
3	Fine_d=20%	Ca$^{2\!\!+}_{slow}$ vs. Ca$^{2\!\!+}_{fast}$	7	0.920188
3	Fine_d=20%	Ca$^{2\!\!+}_{slow}$ vs. Ca$^{2\!\!+}_{fast}$	8	0.955258
3	Fine_d=20%	Ca$^{2\!\!+}_{slow}$ vs. Ca$^{2\!\!+}_{fast}$	9	0.90576
3	Fine_d=20%	Ca$^{2\!\!+}_{slow}$ vs. Ca$^{2\!\!+}_{fast}$	10	0.973552
3	Fine_d=25%	BOLD vs. Ca$^{2\!\!+}_{slow}$	1	0.945519
3	Fine_d=25%	BOLD vs. Ca$^{2\!\!+}_{slow}$	2	0.921668
3	Fine_d=25%	BOLD vs. Ca$^{2\!\!+}_{slow}$	3	0.899092
3	Fine_d=25%	BOLD vs. Ca$^{2\!\!+}_{slow}$	4	0.945283
3	Fine_d=25%	BOLD vs. Ca$^{2\!\!+}_{slow}$	5	0.890541
3	Fine_d=25%	BOLD vs. Ca$^{2\!\!+}_{slow}$	6	0.854209
3	Fine_d=25%	BOLD vs. Ca$^{2\!\!+}_{slow}$	7	0.910354
3	Fine_d=25%	BOLD vs. Ca$^{2\!\!+}_{slow}$	8	0.910472
3	Fine_d=25%	BOLD vs. Ca$^{2\!\!+}_{slow}$	9	0.916138
3	Fine_d=25%	BOLD vs. Ca$^{2\!\!+}_{slow}$	10	0.915173
3	Fine_d=25%	BOLD vs. Ca$^{2\!\!+}_{fast}$	1	0.92831
3	Fine_d=25%	BOLD vs. Ca$^{2\!\!+}_{fast}$	2	0.900801
3	Fine_d=25%	BOLD vs. Ca$^{2\!\!+}_{fast}$	3	0.711901
3	Fine_d=25%	BOLD vs. Ca$^{2\!\!+}_{fast}$	4	0.835086
3	Fine_d=25%	BOLD vs. Ca$^{2\!\!+}_{fast}$	5	0.784089
3	Fine_d=25%	BOLD vs. Ca$^{2\!\!+}_{fast}$	6	0.868907
3	Fine_d=25%	BOLD vs. Ca$^{2\!\!+}_{fast}$	7	0.91432
3	Fine_d=25%	BOLD vs. Ca$^{2\!\!+}_{fast}$	8	0.903808
3	Fine_d=25%	BOLD vs. Ca$^{2\!\!+}_{fast}$	9	0.893519
3	Fine_d=25%	BOLD vs. Ca$^{2\!\!+}_{fast}$	10	0.91841
3	Fine_d=25%	Ca$^{2\!\!+}_{slow}$ vs. Ca$^{2\!\!+}_{fast}$	1	0.968635
3	Fine_d=25%	Ca$^{2\!\!+}_{slow}$ vs. Ca$^{2\!\!+}_{fast}$	2	0.939581
3	Fine_d=25%	Ca$^{2\!\!+}_{slow}$ vs. Ca$^{2\!\!+}_{fast}$	3	0.890839
3	Fine_d=25%	Ca$^{2\!\!+}_{slow}$ vs. Ca$^{2\!\!+}_{fast}$	4	0.859859
3	Fine_d=25%	Ca$^{2\!\!+}_{slow}$ vs. Ca$^{2\!\!+}_{fast}$	5	0.889426
3	Fine_d=25%	Ca$^{2\!\!+}_{slow}$ vs. Ca$^{2\!\!+}_{fast}$	6	0.950691
3	Fine_d=25%	Ca$^{2\!\!+}_{slow}$ vs. Ca$^{2\!\!+}_{fast}$	7	0.937331
3	Fine_d=25%	Ca$^{2\!\!+}_{slow}$ vs. Ca$^{2\!\!+}_{fast}$	8	0.972384
3	Fine_d=25%	Ca$^{2\!\!+}_{slow}$ vs. Ca$^{2\!\!+}_{fast}$	9	0.943849
3	Fine_d=25%	Ca$^{2\!\!+}_{slow}$ vs. Ca$^{2\!\!+}_{fast}$	10	0.964666
3	Coarse_d=10%	BOLD vs. Ca$^{2\!\!+}_{slow}$	1	0.925052
3	Coarse_d=10%	BOLD vs. Ca$^{2\!\!+}_{slow}$	2	0.935887
3	Coarse_d=10%	BOLD vs. Ca$^{2\!\!+}_{slow}$	3	0.917789
3	Coarse_d=10%	BOLD vs. Ca$^{2\!\!+}_{slow}$	4	0.906872
3	Coarse_d=10%	BOLD vs. Ca$^{2\!\!+}_{slow}$	5	0.900637
3	Coarse_d=10%	BOLD vs. Ca$^{2\!\!+}_{slow}$	6	0.864344
3	Coarse_d=10%	BOLD vs. Ca$^{2\!\!+}_{slow}$	7	0.939357
3	Coarse_d=10%	BOLD vs. Ca$^{2\!\!+}_{slow}$	8	0.940806
3	Coarse_d=10%	BOLD vs. Ca$^{2\!\!+}_{slow}$	9	0.913773
3	Coarse_d=10%	BOLD vs. Ca$^{2\!\!+}_{slow}$	10	0.912935
3	Coarse_d=10%	BOLD vs. Ca$^{2\!\!+}_{fast}$	1	0.834219
3	Coarse_d=10%	BOLD vs. Ca$^{2\!\!+}_{fast}$	2	0.79818
3	Coarse_d=10%	BOLD vs. Ca$^{2\!\!+}_{fast}$	3	0.793359
3	Coarse_d=10%	BOLD vs. Ca$^{2\!\!+}_{fast}$	4	0.80366
3	Coarse_d=10%	BOLD vs. Ca$^{2\!\!+}_{fast}$	5	0.800578
3	Coarse_d=10%	BOLD vs. Ca$^{2\!\!+}_{fast}$	6	0.777866
3	Coarse_d=10%	BOLD vs. Ca$^{2\!\!+}_{fast}$	7	0.816394
3	Coarse_d=10%	BOLD vs. Ca$^{2\!\!+}_{fast}$	8	0.840339
3	Coarse_d=10%	BOLD vs. Ca$^{2\!\!+}_{fast}$	9	0.771234
3	Coarse_d=10%	BOLD vs. Ca$^{2\!\!+}_{fast}$	10	0.840208
3	Coarse_d=10%	Ca$^{2\!\!+}_{slow}$ vs. Ca$^{2\!\!+}_{fast}$	1	0.900352
3	Coarse_d=10%	Ca$^{2\!\!+}_{slow}$ vs. Ca$^{2\!\!+}_{fast}$	2	0.805969
3	Coarse_d=10%	Ca$^{2\!\!+}_{slow}$ vs. Ca$^{2\!\!+}_{fast}$	3	0.798067
3	Coarse_d=10%	Ca$^{2\!\!+}_{slow}$ vs. Ca$^{2\!\!+}_{fast}$	4	0.86634
3	Coarse_d=10%	Ca$^{2\!\!+}_{slow}$ vs. Ca$^{2\!\!+}_{fast}$	5	0.762277
3	Coarse_d=10%	Ca$^{2\!\!+}_{slow}$ vs. Ca$^{2\!\!+}_{fast}$	6	0.912366
3	Coarse_d=10%	Ca$^{2\!\!+}_{slow}$ vs. Ca$^{2\!\!+}_{fast}$	7	0.812826
3	Coarse_d=10%	Ca$^{2\!\!+}_{slow}$ vs. Ca$^{2\!\!+}_{fast}$	8	0.883994
3	Coarse_d=10%	Ca$^{2\!\!+}_{slow}$ vs. Ca$^{2\!\!+}_{fast}$	9	0.834618
3	Coarse_d=10%	Ca$^{2\!\!+}_{slow}$ vs. Ca$^{2\!\!+}_{fast}$	10	0.908231
3	Coarse_d=15%	BOLD vs. Ca$^{2\!\!+}_{slow}$	1	0.952484
3	Coarse_d=15%	BOLD vs. Ca$^{2\!\!+}_{slow}$	2	0.918947
3	Coarse_d=15%	BOLD vs. Ca$^{2\!\!+}_{slow}$	3	0.938342
3	Coarse_d=15%	BOLD vs. Ca$^{2\!\!+}_{slow}$	4	0.956387
3	Coarse_d=15%	BOLD vs. Ca$^{2\!\!+}_{slow}$	5	0.914979
3	Coarse_d=15%	BOLD vs. Ca$^{2\!\!+}_{slow}$	6	0.885434
3	Coarse_d=15%	BOLD vs. Ca$^{2\!\!+}_{slow}$	7	0.935527
3	Coarse_d=15%	BOLD vs. Ca$^{2\!\!+}_{slow}$	8	0.939599
3	Coarse_d=15%	BOLD vs. Ca$^{2\!\!+}_{slow}$	9	0.917286
3	Coarse_d=15%	BOLD vs. Ca$^{2\!\!+}_{slow}$	10	0.922725
3	Coarse_d=15%	BOLD vs. Ca$^{2\!\!+}_{fast}$	1	0.951937
3	Coarse_d=15%	BOLD vs. Ca$^{2\!\!+}_{fast}$	2	0.911304
3	Coarse_d=15%	BOLD vs. Ca$^{2\!\!+}_{fast}$	3	0.827797
3	Coarse_d=15%	BOLD vs. Ca$^{2\!\!+}_{fast}$	4	0.905848
3	Coarse_d=15%	BOLD vs. Ca$^{2\!\!+}_{fast}$	5	0.908634
3	Coarse_d=15%	BOLD vs. Ca$^{2\!\!+}_{fast}$	6	0.899329
3	Coarse_d=15%	BOLD vs. Ca$^{2\!\!+}_{fast}$	7	0.91319
3	Coarse_d=15%	BOLD vs. Ca$^{2\!\!+}_{fast}$	8	0.916329
3	Coarse_d=15%	BOLD vs. Ca$^{2\!\!+}_{fast}$	9	0.894033
3	Coarse_d=15%	BOLD vs. Ca$^{2\!\!+}_{fast}$	10	0.933626
3	Coarse_d=15%	Ca$^{2\!\!+}_{slow}$ vs. Ca$^{2\!\!+}_{fast}$	1	0.955116
3	Coarse_d=15%	Ca$^{2\!\!+}_{slow}$ vs. Ca$^{2\!\!+}_{fast}$	2	0.968782
3	Coarse_d=15%	Ca$^{2\!\!+}_{slow}$ vs. Ca$^{2\!\!+}_{fast}$	3	0.916882
3	Coarse_d=15%	Ca$^{2\!\!+}_{slow}$ vs. Ca$^{2\!\!+}_{fast}$	4	0.911819
3	Coarse_d=15%	Ca$^{2\!\!+}_{slow}$ vs. Ca$^{2\!\!+}_{fast}$	5	0.960127
3	Coarse_d=15%	Ca$^{2\!\!+}_{slow}$ vs. Ca$^{2\!\!+}_{fast}$	6	0.932288
3	Coarse_d=15%	Ca$^{2\!\!+}_{slow}$ vs. Ca$^{2\!\!+}_{fast}$	7	0.900964
3	Coarse_d=15%	Ca$^{2\!\!+}_{slow}$ vs. Ca$^{2\!\!+}_{fast}$	8	0.923441
3	Coarse_d=15%	Ca$^{2\!\!+}_{slow}$ vs. Ca$^{2\!\!+}_{fast}$	9	0.873356
3	Coarse_d=15%	Ca$^{2\!\!+}_{slow}$ vs. Ca$^{2\!\!+}_{fast}$	10	0.969503
3	Coarse_d=20%	BOLD vs. Ca$^{2\!\!+}_{slow}$	1	0.938813
3	Coarse_d=20%	BOLD vs. Ca$^{2\!\!+}_{slow}$	2	0.92667
3	Coarse_d=20%	BOLD vs. Ca$^{2\!\!+}_{slow}$	3	0.935004
3	Coarse_d=20%	BOLD vs. Ca$^{2\!\!+}_{slow}$	4	0.941305
3	Coarse_d=20%	BOLD vs. Ca$^{2\!\!+}_{slow}$	5	0.909471
3	Coarse_d=20%	BOLD vs. Ca$^{2\!\!+}_{slow}$	6	0.881906
3	Coarse_d=20%	BOLD vs. Ca$^{2\!\!+}_{slow}$	7	0.937481
3	Coarse_d=20%	BOLD vs. Ca$^{2\!\!+}_{slow}$	8	0.939313
3	Coarse_d=20%	BOLD vs. Ca$^{2\!\!+}_{slow}$	9	0.919356
3	Coarse_d=20%	BOLD vs. Ca$^{2\!\!+}_{slow}$	10	0.92534
3	Coarse_d=20%	BOLD vs. Ca$^{2\!\!+}_{fast}$	1	0.891235
3	Coarse_d=20%	BOLD vs. Ca$^{2\!\!+}_{fast}$	2	0.875893
3	Coarse_d=20%	BOLD vs. Ca$^{2\!\!+}_{fast}$	3	0.787506
3	Coarse_d=20%	BOLD vs. Ca$^{2\!\!+}_{fast}$	4	0.843602
3	Coarse_d=20%	BOLD vs. Ca$^{2\!\!+}_{fast}$	5	0.916412
3	Coarse_d=20%	BOLD vs. Ca$^{2\!\!+}_{fast}$	6	0.845016
3	Coarse_d=20%	BOLD vs. Ca$^{2\!\!+}_{fast}$	7	0.8632
3	Coarse_d=20%	BOLD vs. Ca$^{2\!\!+}_{fast}$	8	0.862457
3	Coarse_d=20%	BOLD vs. Ca$^{2\!\!+}_{fast}$	9	0.867682
3	Coarse_d=20%	BOLD vs. Ca$^{2\!\!+}_{fast}$	10	0.915242
3	Coarse_d=20%	Ca$^{2\!\!+}_{slow}$ vs. Ca$^{2\!\!+}_{fast}$	1	0.787631
3	Coarse_d=20%	Ca$^{2\!\!+}_{slow}$ vs. Ca$^{2\!\!+}_{fast}$	2	0.895014
3	Coarse_d=20%	Ca$^{2\!\!+}_{slow}$ vs. Ca$^{2\!\!+}_{fast}$	3	0.864526
3	Coarse_d=20%	Ca$^{2\!\!+}_{slow}$ vs. Ca$^{2\!\!+}_{fast}$	4	0.836596
3	Coarse_d=20%	Ca$^{2\!\!+}_{slow}$ vs. Ca$^{2\!\!+}_{fast}$	5	0.93978
3	Coarse_d=20%	Ca$^{2\!\!+}_{slow}$ vs. Ca$^{2\!\!+}_{fast}$	6	0.802464
3	Coarse_d=20%	Ca$^{2\!\!+}_{slow}$ vs. Ca$^{2\!\!+}_{fast}$	7	0.827338
3	Coarse_d=20%	Ca$^{2\!\!+}_{slow}$ vs. Ca$^{2\!\!+}_{fast}$	8	0.814814
3	Coarse_d=20%	Ca$^{2\!\!+}_{slow}$ vs. Ca$^{2\!\!+}_{fast}$	9	0.815958
3	Coarse_d=20%	Ca$^{2\!\!+}_{slow}$ vs. Ca$^{2\!\!+}_{fast}$	10	0.888356
3	Coarse_d=25%	BOLD vs. Ca$^{2\!\!+}_{slow}$	1	0.961366
3	Coarse_d=25%	BOLD vs. Ca$^{2\!\!+}_{slow}$	2	0.914019
3	Coarse_d=25%	BOLD vs. Ca$^{2\!\!+}_{slow}$	3	0.935638
3	Coarse_d=25%	BOLD vs. Ca$^{2\!\!+}_{slow}$	4	0.954172
3	Coarse_d=25%	BOLD vs. Ca$^{2\!\!+}_{slow}$	5	0.914883
3	Coarse_d=25%	BOLD vs. Ca$^{2\!\!+}_{slow}$	6	0.877802
3	Coarse_d=25%	BOLD vs. Ca$^{2\!\!+}_{slow}$	7	0.933836
3	Coarse_d=25%	BOLD vs. Ca$^{2\!\!+}_{slow}$	8	0.93543
3	Coarse_d=25%	BOLD vs. Ca$^{2\!\!+}_{slow}$	9	0.921979
3	Coarse_d=25%	BOLD vs. Ca$^{2\!\!+}_{slow}$	10	0.922466
3	Coarse_d=25%	BOLD vs. Ca$^{2\!\!+}_{fast}$	1	0.956065
3	Coarse_d=25%	BOLD vs. Ca$^{2\!\!+}_{fast}$	2	0.91017
3	Coarse_d=25%	BOLD vs. Ca$^{2\!\!+}_{fast}$	3	0.793143
3	Coarse_d=25%	BOLD vs. Ca$^{2\!\!+}_{fast}$	4	0.899396
3	Coarse_d=25%	BOLD vs. Ca$^{2\!\!+}_{fast}$	5	0.892078
3	Coarse_d=25%	BOLD vs. Ca$^{2\!\!+}_{fast}$	6	0.900066
3	Coarse_d=25%	BOLD vs. Ca$^{2\!\!+}_{fast}$	7	0.929088
3	Coarse_d=25%	BOLD vs. Ca$^{2\!\!+}_{fast}$	8	0.927129
3	Coarse_d=25%	BOLD vs. Ca$^{2\!\!+}_{fast}$	9	0.914751
3	Coarse_d=25%	BOLD vs. Ca$^{2\!\!+}_{fast}$	10	0.939114
3	Coarse_d=25%	Ca$^{2\!\!+}_{slow}$ vs. Ca$^{2\!\!+}_{fast}$	1	0.973594
3	Coarse_d=25%	Ca$^{2\!\!+}_{slow}$ vs. Ca$^{2\!\!+}_{fast}$	2	0.97071
3	Coarse_d=25%	Ca$^{2\!\!+}_{slow}$ vs. Ca$^{2\!\!+}_{fast}$	3	0.901752
3	Coarse_d=25%	Ca$^{2\!\!+}_{slow}$ vs. Ca$^{2\!\!+}_{fast}$	4	0.899848
3	Coarse_d=25%	Ca$^{2\!\!+}_{slow}$ vs. Ca$^{2\!\!+}_{fast}$	5	0.939485
3	Coarse_d=25%	Ca$^{2\!\!+}_{slow}$ vs. Ca$^{2\!\!+}_{fast}$	6	0.961126
3	Coarse_d=25%	Ca$^{2\!\!+}_{slow}$ vs. Ca$^{2\!\!+}_{fast}$	7	0.904409
3	Coarse_d=25%	Ca$^{2\!\!+}_{slow}$ vs. Ca$^{2\!\!+}_{fast}$	8	0.960105
3	Coarse_d=25%	Ca$^{2\!\!+}_{slow}$ vs. Ca$^{2\!\!+}_{fast}$	9	0.9092
3	Coarse_d=25%	Ca$^{2\!\!+}_{slow}$ vs. Ca$^{2\!\!+}_{fast}$	10	0.975836
7	Fine_d=10%	BOLD vs. Ca$^{2\!\!+}_{slow}$	1	0.749232
7	Fine_d=10%	BOLD vs. Ca$^{2\!\!+}_{slow}$	2	0.720067
7	Fine_d=10%	BOLD vs. Ca$^{2\!\!+}_{slow}$	3	0.732606
7	Fine_d=10%	BOLD vs. Ca$^{2\!\!+}_{slow}$	4	0.768281
7	Fine_d=10%	BOLD vs. Ca$^{2\!\!+}_{slow}$	5	0.790341
7	Fine_d=10%	BOLD vs. Ca$^{2\!\!+}_{slow}$	6	0.734479
7	Fine_d=10%	BOLD vs. Ca$^{2\!\!+}_{slow}$	7	0.738498
7	Fine_d=10%	BOLD vs. Ca$^{2\!\!+}_{slow}$	8	0.719299
7	Fine_d=10%	BOLD vs. Ca$^{2\!\!+}_{slow}$	9	0.762245
7	Fine_d=10%	BOLD vs. Ca$^{2\!\!+}_{slow}$	10	0.810193
7	Fine_d=10%	BOLD vs. Ca$^{2\!\!+}_{fast}$	1	0.670371
7	Fine_d=10%	BOLD vs. Ca$^{2\!\!+}_{fast}$	2	0.633329
7	Fine_d=10%	BOLD vs. Ca$^{2\!\!+}_{fast}$	3	0.624192
7	Fine_d=10%	BOLD vs. Ca$^{2\!\!+}_{fast}$	4	0.668506
7	Fine_d=10%	BOLD vs. Ca$^{2\!\!+}_{fast}$	5	0.678036
7	Fine_d=10%	BOLD vs. Ca$^{2\!\!+}_{fast}$	6	0.674914
7	Fine_d=10%	BOLD vs. Ca$^{2\!\!+}_{fast}$	7	0.674559
7	Fine_d=10%	BOLD vs. Ca$^{2\!\!+}_{fast}$	8	0.692804
7	Fine_d=10%	BOLD vs. Ca$^{2\!\!+}_{fast}$	9	0.670609
7	Fine_d=10%	BOLD vs. Ca$^{2\!\!+}_{fast}$	10	0.725744
7	Fine_d=10%	Ca$^{2\!\!+}_{slow}$ vs. Ca$^{2\!\!+}_{fast}$	1	0.920019
7	Fine_d=10%	Ca$^{2\!\!+}_{slow}$ vs. Ca$^{2\!\!+}_{fast}$	2	0.93744
7	Fine_d=10%	Ca$^{2\!\!+}_{slow}$ vs. Ca$^{2\!\!+}_{fast}$	3	0.841758
7	Fine_d=10%	Ca$^{2\!\!+}_{slow}$ vs. Ca$^{2\!\!+}_{fast}$	4	0.857798
7	Fine_d=10%	Ca$^{2\!\!+}_{slow}$ vs. Ca$^{2\!\!+}_{fast}$	5	0.850567
7	Fine_d=10%	Ca$^{2\!\!+}_{slow}$ vs. Ca$^{2\!\!+}_{fast}$	6	0.922208
7	Fine_d=10%	Ca$^{2\!\!+}_{slow}$ vs. Ca$^{2\!\!+}_{fast}$	7	0.910039
7	Fine_d=10%	Ca$^{2\!\!+}_{slow}$ vs. Ca$^{2\!\!+}_{fast}$	8	0.931567
7	Fine_d=10%	Ca$^{2\!\!+}_{slow}$ vs. Ca$^{2\!\!+}_{fast}$	9	0.894649
7	Fine_d=10%	Ca$^{2\!\!+}_{slow}$ vs. Ca$^{2\!\!+}_{fast}$	10	0.892083
7	Fine_d=15%	BOLD vs. Ca$^{2\!\!+}_{slow}$	1	0.772212
7	Fine_d=15%	BOLD vs. Ca$^{2\!\!+}_{slow}$	2	0.753165
7	Fine_d=15%	BOLD vs. Ca$^{2\!\!+}_{slow}$	3	0.739119
7	Fine_d=15%	BOLD vs. Ca$^{2\!\!+}_{slow}$	4	0.76124
7	Fine_d=15%	BOLD vs. Ca$^{2\!\!+}_{slow}$	5	0.826413
7	Fine_d=15%	BOLD vs. Ca$^{2\!\!+}_{slow}$	6	0.751307
7	Fine_d=15%	BOLD vs. Ca$^{2\!\!+}_{slow}$	7	0.747044
7	Fine_d=15%	BOLD vs. Ca$^{2\!\!+}_{slow}$	8	0.741955
7	Fine_d=15%	BOLD vs. Ca$^{2\!\!+}_{slow}$	9	0.773033
7	Fine_d=15%	BOLD vs. Ca$^{2\!\!+}_{slow}$	10	0.825187
7	Fine_d=15%	BOLD vs. Ca$^{2\!\!+}_{fast}$	1	0.714161
7	Fine_d=15%	BOLD vs. Ca$^{2\!\!+}_{fast}$	2	0.712008
7	Fine_d=15%	BOLD vs. Ca$^{2\!\!+}_{fast}$	3	0.639038
7	Fine_d=15%	BOLD vs. Ca$^{2\!\!+}_{fast}$	4	0.662656
7	Fine_d=15%	BOLD vs. Ca$^{2\!\!+}_{fast}$	5	0.730008
7	Fine_d=15%	BOLD vs. Ca$^{2\!\!+}_{fast}$	6	0.680532
7	Fine_d=15%	BOLD vs. Ca$^{2\!\!+}_{fast}$	7	0.721742
7	Fine_d=15%	BOLD vs. Ca$^{2\!\!+}_{fast}$	8	0.731449
7	Fine_d=15%	BOLD vs. Ca$^{2\!\!+}_{fast}$	9	0.701741
7	Fine_d=15%	BOLD vs. Ca$^{2\!\!+}_{fast}$	10	0.770155
7	Fine_d=15%	Ca$^{2\!\!+}_{slow}$ vs. Ca$^{2\!\!+}_{fast}$	1	0.914719
7	Fine_d=15%	Ca$^{2\!\!+}_{slow}$ vs. Ca$^{2\!\!+}_{fast}$	2	0.907385
7	Fine_d=15%	Ca$^{2\!\!+}_{slow}$ vs. Ca$^{2\!\!+}_{fast}$	3	0.818982
7	Fine_d=15%	Ca$^{2\!\!+}_{slow}$ vs. Ca$^{2\!\!+}_{fast}$	4	0.865291
7	Fine_d=15%	Ca$^{2\!\!+}_{slow}$ vs. Ca$^{2\!\!+}_{fast}$	5	0.877953
7	Fine_d=15%	Ca$^{2\!\!+}_{slow}$ vs. Ca$^{2\!\!+}_{fast}$	6	0.914613
7	Fine_d=15%	Ca$^{2\!\!+}_{slow}$ vs. Ca$^{2\!\!+}_{fast}$	7	0.899092
7	Fine_d=15%	Ca$^{2\!\!+}_{slow}$ vs. Ca$^{2\!\!+}_{fast}$	8	0.91254
7	Fine_d=15%	Ca$^{2\!\!+}_{slow}$ vs. Ca$^{2\!\!+}_{fast}$	9	0.872139
7	Fine_d=15%	Ca$^{2\!\!+}_{slow}$ vs. Ca$^{2\!\!+}_{fast}$	10	0.916233
7	Fine_d=20%	BOLD vs. Ca$^{2\!\!+}_{slow}$	1	0.780536
7	Fine_d=20%	BOLD vs. Ca$^{2\!\!+}_{slow}$	2	0.77051
7	Fine_d=20%	BOLD vs. Ca$^{2\!\!+}_{slow}$	3	0.73396
7	Fine_d=20%	BOLD vs. Ca$^{2\!\!+}_{slow}$	4	0.773577
7	Fine_d=20%	BOLD vs. Ca$^{2\!\!+}_{slow}$	5	0.833328
7	Fine_d=20%	BOLD vs. Ca$^{2\!\!+}_{slow}$	6	0.742899
7	Fine_d=20%	BOLD vs. Ca$^{2\!\!+}_{slow}$	7	0.745204
7	Fine_d=20%	BOLD vs. Ca$^{2\!\!+}_{slow}$	8	0.75073
7	Fine_d=20%	BOLD vs. Ca$^{2\!\!+}_{slow}$	9	0.767086
7	Fine_d=20%	BOLD vs. Ca$^{2\!\!+}_{slow}$	10	0.839137
7	Fine_d=20%	BOLD vs. Ca$^{2\!\!+}_{fast}$	1	0.717112
7	Fine_d=20%	BOLD vs. Ca$^{2\!\!+}_{fast}$	2	0.729919
7	Fine_d=20%	BOLD vs. Ca$^{2\!\!+}_{fast}$	3	0.654039
7	Fine_d=20%	BOLD vs. Ca$^{2\!\!+}_{fast}$	4	0.660141
7	Fine_d=20%	BOLD vs. Ca$^{2\!\!+}_{fast}$	5	0.734952
7	Fine_d=20%	BOLD vs. Ca$^{2\!\!+}_{fast}$	6	0.663858
7	Fine_d=20%	BOLD vs. Ca$^{2\!\!+}_{fast}$	7	0.710557
7	Fine_d=20%	BOLD vs. Ca$^{2\!\!+}_{fast}$	8	0.715769
7	Fine_d=20%	BOLD vs. Ca$^{2\!\!+}_{fast}$	9	0.683945
7	Fine_d=20%	BOLD vs. Ca$^{2\!\!+}_{fast}$	10	0.774611
7	Fine_d=20%	Ca$^{2\!\!+}_{slow}$ vs. Ca$^{2\!\!+}_{fast}$	1	0.924454
7	Fine_d=20%	Ca$^{2\!\!+}_{slow}$ vs. Ca$^{2\!\!+}_{fast}$	2	0.910218
7	Fine_d=20%	Ca$^{2\!\!+}_{slow}$ vs. Ca$^{2\!\!+}_{fast}$	3	0.844916
7	Fine_d=20%	Ca$^{2\!\!+}_{slow}$ vs. Ca$^{2\!\!+}_{fast}$	4	0.859058
7	Fine_d=20%	Ca$^{2\!\!+}_{slow}$ vs. Ca$^{2\!\!+}_{fast}$	5	0.87952
7	Fine_d=20%	Ca$^{2\!\!+}_{slow}$ vs. Ca$^{2\!\!+}_{fast}$	6	0.9261
7	Fine_d=20%	Ca$^{2\!\!+}_{slow}$ vs. Ca$^{2\!\!+}_{fast}$	7	0.938606
7	Fine_d=20%	Ca$^{2\!\!+}_{slow}$ vs. Ca$^{2\!\!+}_{fast}$	8	0.937562
7	Fine_d=20%	Ca$^{2\!\!+}_{slow}$ vs. Ca$^{2\!\!+}_{fast}$	9	0.895976
7	Fine_d=20%	Ca$^{2\!\!+}_{slow}$ vs. Ca$^{2\!\!+}_{fast}$	10	0.924505
7	Fine_d=25%	BOLD vs. Ca$^{2\!\!+}_{slow}$	1	0.793363
7	Fine_d=25%	BOLD vs. Ca$^{2\!\!+}_{slow}$	2	0.784437
7	Fine_d=25%	BOLD vs. Ca$^{2\!\!+}_{slow}$	3	0.72109
7	Fine_d=25%	BOLD vs. Ca$^{2\!\!+}_{slow}$	4	0.79328
7	Fine_d=25%	BOLD vs. Ca$^{2\!\!+}_{slow}$	5	0.836999
7	Fine_d=25%	BOLD vs. Ca$^{2\!\!+}_{slow}$	6	0.746672
7	Fine_d=25%	BOLD vs. Ca$^{2\!\!+}_{slow}$	7	0.738948
7	Fine_d=25%	BOLD vs. Ca$^{2\!\!+}_{slow}$	8	0.759905
7	Fine_d=25%	BOLD vs. Ca$^{2\!\!+}_{slow}$	9	0.776188
7	Fine_d=25%	BOLD vs. Ca$^{2\!\!+}_{slow}$	10	0.845934
7	Fine_d=25%	BOLD vs. Ca$^{2\!\!+}_{fast}$	1	0.719889
7	Fine_d=25%	BOLD vs. Ca$^{2\!\!+}_{fast}$	2	0.752333
7	Fine_d=25%	BOLD vs. Ca$^{2\!\!+}_{fast}$	3	0.684978
7	Fine_d=25%	BOLD vs. Ca$^{2\!\!+}_{fast}$	4	0.653082
7	Fine_d=25%	BOLD vs. Ca$^{2\!\!+}_{fast}$	5	0.748412
7	Fine_d=25%	BOLD vs. Ca$^{2\!\!+}_{fast}$	6	0.666461
7	Fine_d=25%	BOLD vs. Ca$^{2\!\!+}_{fast}$	7	0.702225
7	Fine_d=25%	BOLD vs. Ca$^{2\!\!+}_{fast}$	8	0.714187
7	Fine_d=25%	BOLD vs. Ca$^{2\!\!+}_{fast}$	9	0.67488
7	Fine_d=25%	BOLD vs. Ca$^{2\!\!+}_{fast}$	10	0.776943
7	Fine_d=25%	Ca$^{2\!\!+}_{slow}$ vs. Ca$^{2\!\!+}_{fast}$	1	0.928369
7	Fine_d=25%	Ca$^{2\!\!+}_{slow}$ vs. Ca$^{2\!\!+}_{fast}$	2	0.913453
7	Fine_d=25%	Ca$^{2\!\!+}_{slow}$ vs. Ca$^{2\!\!+}_{fast}$	3	0.864348
7	Fine_d=25%	Ca$^{2\!\!+}_{slow}$ vs. Ca$^{2\!\!+}_{fast}$	4	0.853417
7	Fine_d=25%	Ca$^{2\!\!+}_{slow}$ vs. Ca$^{2\!\!+}_{fast}$	5	0.863393
7	Fine_d=25%	Ca$^{2\!\!+}_{slow}$ vs. Ca$^{2\!\!+}_{fast}$	6	0.930619
7	Fine_d=25%	Ca$^{2\!\!+}_{slow}$ vs. Ca$^{2\!\!+}_{fast}$	7	0.952445
7	Fine_d=25%	Ca$^{2\!\!+}_{slow}$ vs. Ca$^{2\!\!+}_{fast}$	8	0.953354
7	Fine_d=25%	Ca$^{2\!\!+}_{slow}$ vs. Ca$^{2\!\!+}_{fast}$	9	0.897467
7	Fine_d=25%	Ca$^{2\!\!+}_{slow}$ vs. Ca$^{2\!\!+}_{fast}$	10	0.926506
7	Coarse_d=10%	BOLD vs. Ca$^{2\!\!+}_{slow}$	1	0.758031
7	Coarse_d=10%	BOLD vs. Ca$^{2\!\!+}_{slow}$	2	0.726772
7	Coarse_d=10%	BOLD vs. Ca$^{2\!\!+}_{slow}$	3	0.740469
7	Coarse_d=10%	BOLD vs. Ca$^{2\!\!+}_{slow}$	4	0.756446
7	Coarse_d=10%	BOLD vs. Ca$^{2\!\!+}_{slow}$	5	0.768264
7	Coarse_d=10%	BOLD vs. Ca$^{2\!\!+}_{slow}$	6	0.725876
7	Coarse_d=10%	BOLD vs. Ca$^{2\!\!+}_{slow}$	7	0.738617
7	Coarse_d=10%	BOLD vs. Ca$^{2\!\!+}_{slow}$	8	0.726293
7	Coarse_d=10%	BOLD vs. Ca$^{2\!\!+}_{slow}$	9	0.760608
7	Coarse_d=10%	BOLD vs. Ca$^{2\!\!+}_{slow}$	10	0.762765
7	Coarse_d=10%	BOLD vs. Ca$^{2\!\!+}_{fast}$	1	0.693148
7	Coarse_d=10%	BOLD vs. Ca$^{2\!\!+}_{fast}$	2	0.630738
7	Coarse_d=10%	BOLD vs. Ca$^{2\!\!+}_{fast}$	3	0.640642
7	Coarse_d=10%	BOLD vs. Ca$^{2\!\!+}_{fast}$	4	0.652681
7	Coarse_d=10%	BOLD vs. Ca$^{2\!\!+}_{fast}$	5	0.642203
7	Coarse_d=10%	BOLD vs. Ca$^{2\!\!+}_{fast}$	6	0.664415
7	Coarse_d=10%	BOLD vs. Ca$^{2\!\!+}_{fast}$	7	0.64703
7	Coarse_d=10%	BOLD vs. Ca$^{2\!\!+}_{fast}$	8	0.666757
7	Coarse_d=10%	BOLD vs. Ca$^{2\!\!+}_{fast}$	9	0.659253
7	Coarse_d=10%	BOLD vs. Ca$^{2\!\!+}_{fast}$	10	0.689947
7	Coarse_d=10%	Ca$^{2\!\!+}_{slow}$ vs. Ca$^{2\!\!+}_{fast}$	1	0.912201
7	Coarse_d=10%	Ca$^{2\!\!+}_{slow}$ vs. Ca$^{2\!\!+}_{fast}$	2	0.891891
7	Coarse_d=10%	Ca$^{2\!\!+}_{slow}$ vs. Ca$^{2\!\!+}_{fast}$	3	0.867164
7	Coarse_d=10%	Ca$^{2\!\!+}_{slow}$ vs. Ca$^{2\!\!+}_{fast}$	4	0.886823
7	Coarse_d=10%	Ca$^{2\!\!+}_{slow}$ vs. Ca$^{2\!\!+}_{fast}$	5	0.848507
7	Coarse_d=10%	Ca$^{2\!\!+}_{slow}$ vs. Ca$^{2\!\!+}_{fast}$	6	0.906009
7	Coarse_d=10%	Ca$^{2\!\!+}_{slow}$ vs. Ca$^{2\!\!+}_{fast}$	7	0.878752
7	Coarse_d=10%	Ca$^{2\!\!+}_{slow}$ vs. Ca$^{2\!\!+}_{fast}$	8	0.892538
7	Coarse_d=10%	Ca$^{2\!\!+}_{slow}$ vs. Ca$^{2\!\!+}_{fast}$	9	0.867655
7	Coarse_d=10%	Ca$^{2\!\!+}_{slow}$ vs. Ca$^{2\!\!+}_{fast}$	10	0.8876
7	Coarse_d=15%	BOLD vs. Ca$^{2\!\!+}_{slow}$	1	0.787603
7	Coarse_d=15%	BOLD vs. Ca$^{2\!\!+}_{slow}$	2	0.776444
7	Coarse_d=15%	BOLD vs. Ca$^{2\!\!+}_{slow}$	3	0.788063
7	Coarse_d=15%	BOLD vs. Ca$^{2\!\!+}_{slow}$	4	0.812947
7	Coarse_d=15%	BOLD vs. Ca$^{2\!\!+}_{slow}$	5	0.843962
7	Coarse_d=15%	BOLD vs. Ca$^{2\!\!+}_{slow}$	6	0.765256
7	Coarse_d=15%	BOLD vs. Ca$^{2\!\!+}_{slow}$	7	0.783311
7	Coarse_d=15%	BOLD vs. Ca$^{2\!\!+}_{slow}$	8	0.768138
7	Coarse_d=15%	BOLD vs. Ca$^{2\!\!+}_{slow}$	9	0.793599
7	Coarse_d=15%	BOLD vs. Ca$^{2\!\!+}_{slow}$	10	0.836657
7	Coarse_d=15%	BOLD vs. Ca$^{2\!\!+}_{fast}$	1	0.736338
7	Coarse_d=15%	BOLD vs. Ca$^{2\!\!+}_{fast}$	2	0.736723
7	Coarse_d=15%	BOLD vs. Ca$^{2\!\!+}_{fast}$	3	0.699993
7	Coarse_d=15%	BOLD vs. Ca$^{2\!\!+}_{fast}$	4	0.716283
7	Coarse_d=15%	BOLD vs. Ca$^{2\!\!+}_{fast}$	5	0.767974
7	Coarse_d=15%	BOLD vs. Ca$^{2\!\!+}_{fast}$	6	0.713522
7	Coarse_d=15%	BOLD vs. Ca$^{2\!\!+}_{fast}$	7	0.744796
7	Coarse_d=15%	BOLD vs. Ca$^{2\!\!+}_{fast}$	8	0.750468
7	Coarse_d=15%	BOLD vs. Ca$^{2\!\!+}_{fast}$	9	0.700951
7	Coarse_d=15%	BOLD vs. Ca$^{2\!\!+}_{fast}$	10	0.76582
7	Coarse_d=15%	Ca$^{2\!\!+}_{slow}$ vs. Ca$^{2\!\!+}_{fast}$	1	0.929844
7	Coarse_d=15%	Ca$^{2\!\!+}_{slow}$ vs. Ca$^{2\!\!+}_{fast}$	2	0.923713
7	Coarse_d=15%	Ca$^{2\!\!+}_{slow}$ vs. Ca$^{2\!\!+}_{fast}$	3	0.848463
7	Coarse_d=15%	Ca$^{2\!\!+}_{slow}$ vs. Ca$^{2\!\!+}_{fast}$	4	0.879053
7	Coarse_d=15%	Ca$^{2\!\!+}_{slow}$ vs. Ca$^{2\!\!+}_{fast}$	5	0.894044
7	Coarse_d=15%	Ca$^{2\!\!+}_{slow}$ vs. Ca$^{2\!\!+}_{fast}$	6	0.925167
7	Coarse_d=15%	Ca$^{2\!\!+}_{slow}$ vs. Ca$^{2\!\!+}_{fast}$	7	0.939073
7	Coarse_d=15%	Ca$^{2\!\!+}_{slow}$ vs. Ca$^{2\!\!+}_{fast}$	8	0.944213
7	Coarse_d=15%	Ca$^{2\!\!+}_{slow}$ vs. Ca$^{2\!\!+}_{fast}$	9	0.889008
7	Coarse_d=15%	Ca$^{2\!\!+}_{slow}$ vs. Ca$^{2\!\!+}_{fast}$	10	0.925216
7	Coarse_d=20%	BOLD vs. Ca$^{2\!\!+}_{slow}$	1	0.831386
7	Coarse_d=20%	BOLD vs. Ca$^{2\!\!+}_{slow}$	2	0.813117
7	Coarse_d=20%	BOLD vs. Ca$^{2\!\!+}_{slow}$	3	0.841091
7	Coarse_d=20%	BOLD vs. Ca$^{2\!\!+}_{slow}$	4	0.848463
7	Coarse_d=20%	BOLD vs. Ca$^{2\!\!+}_{slow}$	5	0.869307
7	Coarse_d=20%	BOLD vs. Ca$^{2\!\!+}_{slow}$	6	0.802971
7	Coarse_d=20%	BOLD vs. Ca$^{2\!\!+}_{slow}$	7	0.822727
7	Coarse_d=20%	BOLD vs. Ca$^{2\!\!+}_{slow}$	8	0.805904
7	Coarse_d=20%	BOLD vs. Ca$^{2\!\!+}_{slow}$	9	0.834175
7	Coarse_d=20%	BOLD vs. Ca$^{2\!\!+}_{slow}$	10	0.820094
7	Coarse_d=20%	BOLD vs. Ca$^{2\!\!+}_{fast}$	1	0.750994
7	Coarse_d=20%	BOLD vs. Ca$^{2\!\!+}_{fast}$	2	0.756587
7	Coarse_d=20%	BOLD vs. Ca$^{2\!\!+}_{fast}$	3	0.737279
7	Coarse_d=20%	BOLD vs. Ca$^{2\!\!+}_{fast}$	4	0.751042
7	Coarse_d=20%	BOLD vs. Ca$^{2\!\!+}_{fast}$	5	0.769487
7	Coarse_d=20%	BOLD vs. Ca$^{2\!\!+}_{fast}$	6	0.735021
7	Coarse_d=20%	BOLD vs. Ca$^{2\!\!+}_{fast}$	7	0.781749
7	Coarse_d=20%	BOLD vs. Ca$^{2\!\!+}_{fast}$	8	0.780093
7	Coarse_d=20%	BOLD vs. Ca$^{2\!\!+}_{fast}$	9	0.760762
7	Coarse_d=20%	BOLD vs. Ca$^{2\!\!+}_{fast}$	10	0.76075
7	Coarse_d=20%	Ca$^{2\!\!+}_{slow}$ vs. Ca$^{2\!\!+}_{fast}$	1	0.916483
7	Coarse_d=20%	Ca$^{2\!\!+}_{slow}$ vs. Ca$^{2\!\!+}_{fast}$	2	0.914646
7	Coarse_d=20%	Ca$^{2\!\!+}_{slow}$ vs. Ca$^{2\!\!+}_{fast}$	3	0.867749
7	Coarse_d=20%	Ca$^{2\!\!+}_{slow}$ vs. Ca$^{2\!\!+}_{fast}$	4	0.876291
7	Coarse_d=20%	Ca$^{2\!\!+}_{slow}$ vs. Ca$^{2\!\!+}_{fast}$	5	0.883668
7	Coarse_d=20%	Ca$^{2\!\!+}_{slow}$ vs. Ca$^{2\!\!+}_{fast}$	6	0.907577
7	Coarse_d=20%	Ca$^{2\!\!+}_{slow}$ vs. Ca$^{2\!\!+}_{fast}$	7	0.936847
7	Coarse_d=20%	Ca$^{2\!\!+}_{slow}$ vs. Ca$^{2\!\!+}_{fast}$	8	0.925776
7	Coarse_d=20%	Ca$^{2\!\!+}_{slow}$ vs. Ca$^{2\!\!+}_{fast}$	9	0.885858
7	Coarse_d=20%	Ca$^{2\!\!+}_{slow}$ vs. Ca$^{2\!\!+}_{fast}$	10	0.915997
7	Coarse_d=25%	BOLD vs. Ca$^{2\!\!+}_{slow}$	1	0.801563
7	Coarse_d=25%	BOLD vs. Ca$^{2\!\!+}_{slow}$	2	0.781652
7	Coarse_d=25%	BOLD vs. Ca$^{2\!\!+}_{slow}$	3	0.798343
7	Coarse_d=25%	BOLD vs. Ca$^{2\!\!+}_{slow}$	4	0.821742
7	Coarse_d=25%	BOLD vs. Ca$^{2\!\!+}_{slow}$	5	0.869761
7	Coarse_d=25%	BOLD vs. Ca$^{2\!\!+}_{slow}$	6	0.772155
7	Coarse_d=25%	BOLD vs. Ca$^{2\!\!+}_{slow}$	7	0.787424
7	Coarse_d=25%	BOLD vs. Ca$^{2\!\!+}_{slow}$	8	0.784233
7	Coarse_d=25%	BOLD vs. Ca$^{2\!\!+}_{slow}$	9	0.799481
7	Coarse_d=25%	BOLD vs. Ca$^{2\!\!+}_{slow}$	10	0.850659
7	Coarse_d=25%	BOLD vs. Ca$^{2\!\!+}_{fast}$	1	0.732985
7	Coarse_d=25%	BOLD vs. Ca$^{2\!\!+}_{fast}$	2	0.745304
7	Coarse_d=25%	BOLD vs. Ca$^{2\!\!+}_{fast}$	3	0.719781
7	Coarse_d=25%	BOLD vs. Ca$^{2\!\!+}_{fast}$	4	0.710722
7	Coarse_d=25%	BOLD vs. Ca$^{2\!\!+}_{fast}$	5	0.786887
7	Coarse_d=25%	BOLD vs. Ca$^{2\!\!+}_{fast}$	6	0.711235
7	Coarse_d=25%	BOLD vs. Ca$^{2\!\!+}_{fast}$	7	0.739578
7	Coarse_d=25%	BOLD vs. Ca$^{2\!\!+}_{fast}$	8	0.744278
7	Coarse_d=25%	BOLD vs. Ca$^{2\!\!+}_{fast}$	9	0.696376
7	Coarse_d=25%	BOLD vs. Ca$^{2\!\!+}_{fast}$	10	0.770315
7	Coarse_d=25%	Ca$^{2\!\!+}_{slow}$ vs. Ca$^{2\!\!+}_{fast}$	1	0.937276
7	Coarse_d=25%	Ca$^{2\!\!+}_{slow}$ vs. Ca$^{2\!\!+}_{fast}$	2	0.903568
7	Coarse_d=25%	Ca$^{2\!\!+}_{slow}$ vs. Ca$^{2\!\!+}_{fast}$	3	0.854499
7	Coarse_d=25%	Ca$^{2\!\!+}_{slow}$ vs. Ca$^{2\!\!+}_{fast}$	4	0.863867
7	Coarse_d=25%	Ca$^{2\!\!+}_{slow}$ vs. Ca$^{2\!\!+}_{fast}$	5	0.86236
7	Coarse_d=25%	Ca$^{2\!\!+}_{slow}$ vs. Ca$^{2\!\!+}_{fast}$	6	0.943346
7	Coarse_d=25%	Ca$^{2\!\!+}_{slow}$ vs. Ca$^{2\!\!+}_{fast}$	7	0.926271
7	Coarse_d=25%	Ca$^{2\!\!+}_{slow}$ vs. Ca$^{2\!\!+}_{fast}$	8	0.947123
7	Coarse_d=25%	Ca$^{2\!\!+}_{slow}$ vs. Ca$^{2\!\!+}_{fast}$	9	0.907287
7	Coarse_d=25%	Ca$^{2\!\!+}_{slow}$ vs. Ca$^{2\!\!+}_{fast}$	10	0.91976
20	Fine_d=10%	BOLD vs. Ca$^{2\!\!+}_{slow}$	1	0.717346
20	Fine_d=10%	BOLD vs. Ca$^{2\!\!+}_{slow}$	2	0.684708
20	Fine_d=10%	BOLD vs. Ca$^{2\!\!+}_{slow}$	3	0.698018
20	Fine_d=10%	BOLD vs. Ca$^{2\!\!+}_{slow}$	4	0.659826
20	Fine_d=10%	BOLD vs. Ca$^{2\!\!+}_{slow}$	5	0.720325
20	Fine_d=10%	BOLD vs. Ca$^{2\!\!+}_{slow}$	6	0.650205
20	Fine_d=10%	BOLD vs. Ca$^{2\!\!+}_{slow}$	7	0.675865
20	Fine_d=10%	BOLD vs. Ca$^{2\!\!+}_{slow}$	8	0.69523
20	Fine_d=10%	BOLD vs. Ca$^{2\!\!+}_{slow}$	9	0.70297
20	Fine_d=10%	BOLD vs. Ca$^{2\!\!+}_{slow}$	10	0.708872
20	Fine_d=10%	BOLD vs. Ca$^{2\!\!+}_{fast}$	1	0.615301
20	Fine_d=10%	BOLD vs. Ca$^{2\!\!+}_{fast}$	2	0.599409
20	Fine_d=10%	BOLD vs. Ca$^{2\!\!+}_{fast}$	3	0.590496
20	Fine_d=10%	BOLD vs. Ca$^{2\!\!+}_{fast}$	4	0.545141
20	Fine_d=10%	BOLD vs. Ca$^{2\!\!+}_{fast}$	5	0.603268
20	Fine_d=10%	BOLD vs. Ca$^{2\!\!+}_{fast}$	6	0.564928
20	Fine_d=10%	BOLD vs. Ca$^{2\!\!+}_{fast}$	7	0.604778
20	Fine_d=10%	BOLD vs. Ca$^{2\!\!+}_{fast}$	8	0.627271
20	Fine_d=10%	BOLD vs. Ca$^{2\!\!+}_{fast}$	9	0.584871
20	Fine_d=10%	BOLD vs. Ca$^{2\!\!+}_{fast}$	10	0.637625
20	Fine_d=10%	Ca$^{2\!\!+}_{slow}$ vs. Ca$^{2\!\!+}_{fast}$	1	0.79329
20	Fine_d=10%	Ca$^{2\!\!+}_{slow}$ vs. Ca$^{2\!\!+}_{fast}$	2	0.822071
20	Fine_d=10%	Ca$^{2\!\!+}_{slow}$ vs. Ca$^{2\!\!+}_{fast}$	3	0.771982
20	Fine_d=10%	Ca$^{2\!\!+}_{slow}$ vs. Ca$^{2\!\!+}_{fast}$	4	0.732237
20	Fine_d=10%	Ca$^{2\!\!+}_{slow}$ vs. Ca$^{2\!\!+}_{fast}$	5	0.734801
20	Fine_d=10%	Ca$^{2\!\!+}_{slow}$ vs. Ca$^{2\!\!+}_{fast}$	6	0.795452
20	Fine_d=10%	Ca$^{2\!\!+}_{slow}$ vs. Ca$^{2\!\!+}_{fast}$	7	0.875689
20	Fine_d=10%	Ca$^{2\!\!+}_{slow}$ vs. Ca$^{2\!\!+}_{fast}$	8	0.859038
20	Fine_d=10%	Ca$^{2\!\!+}_{slow}$ vs. Ca$^{2\!\!+}_{fast}$	9	0.800747
20	Fine_d=10%	Ca$^{2\!\!+}_{slow}$ vs. Ca$^{2\!\!+}_{fast}$	10	0.819608
20	Fine_d=15%	BOLD vs. Ca$^{2\!\!+}_{slow}$	1	0.699886
20	Fine_d=15%	BOLD vs. Ca$^{2\!\!+}_{slow}$	2	0.636578
20	Fine_d=15%	BOLD vs. Ca$^{2\!\!+}_{slow}$	3	0.683397
20	Fine_d=15%	BOLD vs. Ca$^{2\!\!+}_{slow}$	4	0.721987
20	Fine_d=15%	BOLD vs. Ca$^{2\!\!+}_{slow}$	5	0.731894
20	Fine_d=15%	BOLD vs. Ca$^{2\!\!+}_{slow}$	6	0.620303
20	Fine_d=15%	BOLD vs. Ca$^{2\!\!+}_{slow}$	7	0.664052
20	Fine_d=15%	BOLD vs. Ca$^{2\!\!+}_{slow}$	8	0.64202
20	Fine_d=15%	BOLD vs. Ca$^{2\!\!+}_{slow}$	9	0.703472
20	Fine_d=15%	BOLD vs. Ca$^{2\!\!+}_{slow}$	10	0.726253
20	Fine_d=15%	BOLD vs. Ca$^{2\!\!+}_{fast}$	1	0.655132
20	Fine_d=15%	BOLD vs. Ca$^{2\!\!+}_{fast}$	2	0.630823
20	Fine_d=15%	BOLD vs. Ca$^{2\!\!+}_{fast}$	3	0.607742
20	Fine_d=15%	BOLD vs. Ca$^{2\!\!+}_{fast}$	4	0.644927
20	Fine_d=15%	BOLD vs. Ca$^{2\!\!+}_{fast}$	5	0.687795
20	Fine_d=15%	BOLD vs. Ca$^{2\!\!+}_{fast}$	6	0.611027
20	Fine_d=15%	BOLD vs. Ca$^{2\!\!+}_{fast}$	7	0.642914
20	Fine_d=15%	BOLD vs. Ca$^{2\!\!+}_{fast}$	8	0.660231
20	Fine_d=15%	BOLD vs. Ca$^{2\!\!+}_{fast}$	9	0.629804
20	Fine_d=15%	BOLD vs. Ca$^{2\!\!+}_{fast}$	10	0.65847
20	Fine_d=15%	Ca$^{2\!\!+}_{slow}$ vs. Ca$^{2\!\!+}_{fast}$	1	0.802575
20	Fine_d=15%	Ca$^{2\!\!+}_{slow}$ vs. Ca$^{2\!\!+}_{fast}$	2	0.833687
20	Fine_d=15%	Ca$^{2\!\!+}_{slow}$ vs. Ca$^{2\!\!+}_{fast}$	3	0.732096
20	Fine_d=15%	Ca$^{2\!\!+}_{slow}$ vs. Ca$^{2\!\!+}_{fast}$	4	0.734716
20	Fine_d=15%	Ca$^{2\!\!+}_{slow}$ vs. Ca$^{2\!\!+}_{fast}$	5	0.749089
20	Fine_d=15%	Ca$^{2\!\!+}_{slow}$ vs. Ca$^{2\!\!+}_{fast}$	6	0.790461
20	Fine_d=15%	Ca$^{2\!\!+}_{slow}$ vs. Ca$^{2\!\!+}_{fast}$	7	0.871268
20	Fine_d=15%	Ca$^{2\!\!+}_{slow}$ vs. Ca$^{2\!\!+}_{fast}$	8	0.819434
20	Fine_d=15%	Ca$^{2\!\!+}_{slow}$ vs. Ca$^{2\!\!+}_{fast}$	9	0.833861
20	Fine_d=15%	Ca$^{2\!\!+}_{slow}$ vs. Ca$^{2\!\!+}_{fast}$	10	0.817922
20	Fine_d=20%	BOLD vs. Ca$^{2\!\!+}_{slow}$	1	0.670102
20	Fine_d=20%	BOLD vs. Ca$^{2\!\!+}_{slow}$	2	0.622681
20	Fine_d=20%	BOLD vs. Ca$^{2\!\!+}_{slow}$	3	0.634501
20	Fine_d=20%	BOLD vs. Ca$^{2\!\!+}_{slow}$	4	0.67893
20	Fine_d=20%	BOLD vs. Ca$^{2\!\!+}_{slow}$	5	0.687185
20	Fine_d=20%	BOLD vs. Ca$^{2\!\!+}_{slow}$	6	0.585809
20	Fine_d=20%	BOLD vs. Ca$^{2\!\!+}_{slow}$	7	0.640496
20	Fine_d=20%	BOLD vs. Ca$^{2\!\!+}_{slow}$	8	0.609736
20	Fine_d=20%	BOLD vs. Ca$^{2\!\!+}_{slow}$	9	0.673403
20	Fine_d=20%	BOLD vs. Ca$^{2\!\!+}_{slow}$	10	0.692916
20	Fine_d=20%	BOLD vs. Ca$^{2\!\!+}_{fast}$	1	0.65189
20	Fine_d=20%	BOLD vs. Ca$^{2\!\!+}_{fast}$	2	0.572349
20	Fine_d=20%	BOLD vs. Ca$^{2\!\!+}_{fast}$	3	0.592096
20	Fine_d=20%	BOLD vs. Ca$^{2\!\!+}_{fast}$	4	0.637979
20	Fine_d=20%	BOLD vs. Ca$^{2\!\!+}_{fast}$	5	0.663808
20	Fine_d=20%	BOLD vs. Ca$^{2\!\!+}_{fast}$	6	0.558705
20	Fine_d=20%	BOLD vs. Ca$^{2\!\!+}_{fast}$	7	0.628806
20	Fine_d=20%	BOLD vs. Ca$^{2\!\!+}_{fast}$	8	0.569981
20	Fine_d=20%	BOLD vs. Ca$^{2\!\!+}_{fast}$	9	0.616877
20	Fine_d=20%	BOLD vs. Ca$^{2\!\!+}_{fast}$	10	0.642258
20	Fine_d=20%	Ca$^{2\!\!+}_{slow}$ vs. Ca$^{2\!\!+}_{fast}$	1	0.818066
20	Fine_d=20%	Ca$^{2\!\!+}_{slow}$ vs. Ca$^{2\!\!+}_{fast}$	2	0.801278
20	Fine_d=20%	Ca$^{2\!\!+}_{slow}$ vs. Ca$^{2\!\!+}_{fast}$	3	0.726083
20	Fine_d=20%	Ca$^{2\!\!+}_{slow}$ vs. Ca$^{2\!\!+}_{fast}$	4	0.732932
20	Fine_d=20%	Ca$^{2\!\!+}_{slow}$ vs. Ca$^{2\!\!+}_{fast}$	5	0.750062
20	Fine_d=20%	Ca$^{2\!\!+}_{slow}$ vs. Ca$^{2\!\!+}_{fast}$	6	0.746078
20	Fine_d=20%	Ca$^{2\!\!+}_{slow}$ vs. Ca$^{2\!\!+}_{fast}$	7	0.828921
20	Fine_d=20%	Ca$^{2\!\!+}_{slow}$ vs. Ca$^{2\!\!+}_{fast}$	8	0.768747
20	Fine_d=20%	Ca$^{2\!\!+}_{slow}$ vs. Ca$^{2\!\!+}_{fast}$	9	0.758457
20	Fine_d=20%	Ca$^{2\!\!+}_{slow}$ vs. Ca$^{2\!\!+}_{fast}$	10	0.81867
20	Fine_d=25%	BOLD vs. Ca$^{2\!\!+}_{slow}$	1	0.615998
20	Fine_d=25%	BOLD vs. Ca$^{2\!\!+}_{slow}$	2	0.572837
20	Fine_d=25%	BOLD vs. Ca$^{2\!\!+}_{slow}$	3	0.598852
20	Fine_d=25%	BOLD vs. Ca$^{2\!\!+}_{slow}$	4	0.598201
20	Fine_d=25%	BOLD vs. Ca$^{2\!\!+}_{slow}$	5	0.627792
20	Fine_d=25%	BOLD vs. Ca$^{2\!\!+}_{slow}$	6	0.503062
20	Fine_d=25%	BOLD vs. Ca$^{2\!\!+}_{slow}$	7	0.534349
20	Fine_d=25%	BOLD vs. Ca$^{2\!\!+}_{slow}$	8	0.515708
20	Fine_d=25%	BOLD vs. Ca$^{2\!\!+}_{slow}$	9	0.621391
20	Fine_d=25%	BOLD vs. Ca$^{2\!\!+}_{slow}$	10	0.603507
20	Fine_d=25%	BOLD vs. Ca$^{2\!\!+}_{fast}$	1	0.564383
20	Fine_d=25%	BOLD vs. Ca$^{2\!\!+}_{fast}$	2	0.543146
20	Fine_d=25%	BOLD vs. Ca$^{2\!\!+}_{fast}$	3	0.59942
20	Fine_d=25%	BOLD vs. Ca$^{2\!\!+}_{fast}$	4	0.591779
20	Fine_d=25%	BOLD vs. Ca$^{2\!\!+}_{fast}$	5	0.652161
20	Fine_d=25%	BOLD vs. Ca$^{2\!\!+}_{fast}$	6	0.485986
20	Fine_d=25%	BOLD vs. Ca$^{2\!\!+}_{fast}$	7	0.544356
20	Fine_d=25%	BOLD vs. Ca$^{2\!\!+}_{fast}$	8	0.513999
20	Fine_d=25%	BOLD vs. Ca$^{2\!\!+}_{fast}$	9	0.558669
20	Fine_d=25%	BOLD vs. Ca$^{2\!\!+}_{fast}$	10	0.570672
20	Fine_d=25%	Ca$^{2\!\!+}_{slow}$ vs. Ca$^{2\!\!+}_{fast}$	1	0.828812
20	Fine_d=25%	Ca$^{2\!\!+}_{slow}$ vs. Ca$^{2\!\!+}_{fast}$	2	0.811183
20	Fine_d=25%	Ca$^{2\!\!+}_{slow}$ vs. Ca$^{2\!\!+}_{fast}$	3	0.708365
20	Fine_d=25%	Ca$^{2\!\!+}_{slow}$ vs. Ca$^{2\!\!+}_{fast}$	4	0.706576
20	Fine_d=25%	Ca$^{2\!\!+}_{slow}$ vs. Ca$^{2\!\!+}_{fast}$	5	0.71887
20	Fine_d=25%	Ca$^{2\!\!+}_{slow}$ vs. Ca$^{2\!\!+}_{fast}$	6	0.805169
20	Fine_d=25%	Ca$^{2\!\!+}_{slow}$ vs. Ca$^{2\!\!+}_{fast}$	7	0.878778
20	Fine_d=25%	Ca$^{2\!\!+}_{slow}$ vs. Ca$^{2\!\!+}_{fast}$	8	0.866795
20	Fine_d=25%	Ca$^{2\!\!+}_{slow}$ vs. Ca$^{2\!\!+}_{fast}$	9	0.820888
20	Fine_d=25%	Ca$^{2\!\!+}_{slow}$ vs. Ca$^{2\!\!+}_{fast}$	10	0.832309
20	Coarse_d=10%	BOLD vs. Ca$^{2\!\!+}_{slow}$	1	0.72984
20	Coarse_d=10%	BOLD vs. Ca$^{2\!\!+}_{slow}$	2	0.692919
20	Coarse_d=10%	BOLD vs. Ca$^{2\!\!+}_{slow}$	3	0.701151
20	Coarse_d=10%	BOLD vs. Ca$^{2\!\!+}_{slow}$	4	0.671181
20	Coarse_d=10%	BOLD vs. Ca$^{2\!\!+}_{slow}$	5	0.729536
20	Coarse_d=10%	BOLD vs. Ca$^{2\!\!+}_{slow}$	6	0.703125
20	Coarse_d=10%	BOLD vs. Ca$^{2\!\!+}_{slow}$	7	0.730119
20	Coarse_d=10%	BOLD vs. Ca$^{2\!\!+}_{slow}$	8	0.718053
20	Coarse_d=10%	BOLD vs. Ca$^{2\!\!+}_{slow}$	9	0.721208
20	Coarse_d=10%	BOLD vs. Ca$^{2\!\!+}_{slow}$	10	0.744173
20	Coarse_d=10%	BOLD vs. Ca$^{2\!\!+}_{fast}$	1	0.64027
20	Coarse_d=10%	BOLD vs. Ca$^{2\!\!+}_{fast}$	2	0.641016
20	Coarse_d=10%	BOLD vs. Ca$^{2\!\!+}_{fast}$	3	0.589315
20	Coarse_d=10%	BOLD vs. Ca$^{2\!\!+}_{fast}$	4	0.636192
20	Coarse_d=10%	BOLD vs. Ca$^{2\!\!+}_{fast}$	5	0.650677
20	Coarse_d=10%	BOLD vs. Ca$^{2\!\!+}_{fast}$	6	0.645443
20	Coarse_d=10%	BOLD vs. Ca$^{2\!\!+}_{fast}$	7	0.688475
20	Coarse_d=10%	BOLD vs. Ca$^{2\!\!+}_{fast}$	8	0.681304
20	Coarse_d=10%	BOLD vs. Ca$^{2\!\!+}_{fast}$	9	0.66647
20	Coarse_d=10%	BOLD vs. Ca$^{2\!\!+}_{fast}$	10	0.657947
20	Coarse_d=10%	Ca$^{2\!\!+}_{slow}$ vs. Ca$^{2\!\!+}_{fast}$	1	0.84299
20	Coarse_d=10%	Ca$^{2\!\!+}_{slow}$ vs. Ca$^{2\!\!+}_{fast}$	2	0.797109
20	Coarse_d=10%	Ca$^{2\!\!+}_{slow}$ vs. Ca$^{2\!\!+}_{fast}$	3	0.821194
20	Coarse_d=10%	Ca$^{2\!\!+}_{slow}$ vs. Ca$^{2\!\!+}_{fast}$	4	0.770292
20	Coarse_d=10%	Ca$^{2\!\!+}_{slow}$ vs. Ca$^{2\!\!+}_{fast}$	5	0.792878
20	Coarse_d=10%	Ca$^{2\!\!+}_{slow}$ vs. Ca$^{2\!\!+}_{fast}$	6	0.841444
20	Coarse_d=10%	Ca$^{2\!\!+}_{slow}$ vs. Ca$^{2\!\!+}_{fast}$	7	0.839071
20	Coarse_d=10%	Ca$^{2\!\!+}_{slow}$ vs. Ca$^{2\!\!+}_{fast}$	8	0.852883
20	Coarse_d=10%	Ca$^{2\!\!+}_{slow}$ vs. Ca$^{2\!\!+}_{fast}$	9	0.773778
20	Coarse_d=10%	Ca$^{2\!\!+}_{slow}$ vs. Ca$^{2\!\!+}_{fast}$	10	0.804269
20	Coarse_d=15%	BOLD vs. Ca$^{2\!\!+}_{slow}$	1	0.716099
20	Coarse_d=15%	BOLD vs. Ca$^{2\!\!+}_{slow}$	2	0.689468
20	Coarse_d=15%	BOLD vs. Ca$^{2\!\!+}_{slow}$	3	0.750398
20	Coarse_d=15%	BOLD vs. Ca$^{2\!\!+}_{slow}$	4	0.743634
20	Coarse_d=15%	BOLD vs. Ca$^{2\!\!+}_{slow}$	5	0.765731
20	Coarse_d=15%	BOLD vs. Ca$^{2\!\!+}_{slow}$	6	0.702811
20	Coarse_d=15%	BOLD vs. Ca$^{2\!\!+}_{slow}$	7	0.742906
20	Coarse_d=15%	BOLD vs. Ca$^{2\!\!+}_{slow}$	8	0.685181
20	Coarse_d=15%	BOLD vs. Ca$^{2\!\!+}_{slow}$	9	0.724245
20	Coarse_d=15%	BOLD vs. Ca$^{2\!\!+}_{slow}$	10	0.774039
20	Coarse_d=15%	BOLD vs. Ca$^{2\!\!+}_{fast}$	1	0.679891
20	Coarse_d=15%	BOLD vs. Ca$^{2\!\!+}_{fast}$	2	0.658575
20	Coarse_d=15%	BOLD vs. Ca$^{2\!\!+}_{fast}$	3	0.631014
20	Coarse_d=15%	BOLD vs. Ca$^{2\!\!+}_{fast}$	4	0.679771
20	Coarse_d=15%	BOLD vs. Ca$^{2\!\!+}_{fast}$	5	0.670966
20	Coarse_d=15%	BOLD vs. Ca$^{2\!\!+}_{fast}$	6	0.655664
20	Coarse_d=15%	BOLD vs. Ca$^{2\!\!+}_{fast}$	7	0.703662
20	Coarse_d=15%	BOLD vs. Ca$^{2\!\!+}_{fast}$	8	0.650376
20	Coarse_d=15%	BOLD vs. Ca$^{2\!\!+}_{fast}$	9	0.633449
20	Coarse_d=15%	BOLD vs. Ca$^{2\!\!+}_{fast}$	10	0.678345
20	Coarse_d=15%	Ca$^{2\!\!+}_{slow}$ vs. Ca$^{2\!\!+}_{fast}$	1	0.798099
20	Coarse_d=15%	Ca$^{2\!\!+}_{slow}$ vs. Ca$^{2\!\!+}_{fast}$	2	0.835279
20	Coarse_d=15%	Ca$^{2\!\!+}_{slow}$ vs. Ca$^{2\!\!+}_{fast}$	3	0.786591
20	Coarse_d=15%	Ca$^{2\!\!+}_{slow}$ vs. Ca$^{2\!\!+}_{fast}$	4	0.763379
20	Coarse_d=15%	Ca$^{2\!\!+}_{slow}$ vs. Ca$^{2\!\!+}_{fast}$	5	0.77296
20	Coarse_d=15%	Ca$^{2\!\!+}_{slow}$ vs. Ca$^{2\!\!+}_{fast}$	6	0.806068
20	Coarse_d=15%	Ca$^{2\!\!+}_{slow}$ vs. Ca$^{2\!\!+}_{fast}$	7	0.880743
20	Coarse_d=15%	Ca$^{2\!\!+}_{slow}$ vs. Ca$^{2\!\!+}_{fast}$	8	0.839613
20	Coarse_d=15%	Ca$^{2\!\!+}_{slow}$ vs. Ca$^{2\!\!+}_{fast}$	9	0.775783
20	Coarse_d=15%	Ca$^{2\!\!+}_{slow}$ vs. Ca$^{2\!\!+}_{fast}$	10	0.800497
20	Coarse_d=20%	BOLD vs. Ca$^{2\!\!+}_{slow}$	1	0.718578
20	Coarse_d=20%	BOLD vs. Ca$^{2\!\!+}_{slow}$	2	0.651946
20	Coarse_d=20%	BOLD vs. Ca$^{2\!\!+}_{slow}$	3	0.720771
20	Coarse_d=20%	BOLD vs. Ca$^{2\!\!+}_{slow}$	4	0.766404
20	Coarse_d=20%	BOLD vs. Ca$^{2\!\!+}_{slow}$	5	0.758455
20	Coarse_d=20%	BOLD vs. Ca$^{2\!\!+}_{slow}$	6	0.683122
20	Coarse_d=20%	BOLD vs. Ca$^{2\!\!+}_{slow}$	7	0.732699
20	Coarse_d=20%	BOLD vs. Ca$^{2\!\!+}_{slow}$	8	0.721651
20	Coarse_d=20%	BOLD vs. Ca$^{2\!\!+}_{slow}$	9	0.72412
20	Coarse_d=20%	BOLD vs. Ca$^{2\!\!+}_{slow}$	10	0.770864
20	Coarse_d=20%	BOLD vs. Ca$^{2\!\!+}_{fast}$	1	0.64338
20	Coarse_d=20%	BOLD vs. Ca$^{2\!\!+}_{fast}$	2	0.6686
20	Coarse_d=20%	BOLD vs. Ca$^{2\!\!+}_{fast}$	3	0.62675
20	Coarse_d=20%	BOLD vs. Ca$^{2\!\!+}_{fast}$	4	0.670164
20	Coarse_d=20%	BOLD vs. Ca$^{2\!\!+}_{fast}$	5	0.655195
20	Coarse_d=20%	BOLD vs. Ca$^{2\!\!+}_{fast}$	6	0.62592
20	Coarse_d=20%	BOLD vs. Ca$^{2\!\!+}_{fast}$	7	0.705874
20	Coarse_d=20%	BOLD vs. Ca$^{2\!\!+}_{fast}$	8	0.679487
20	Coarse_d=20%	BOLD vs. Ca$^{2\!\!+}_{fast}$	9	0.629444
20	Coarse_d=20%	BOLD vs. Ca$^{2\!\!+}_{fast}$	10	0.65609
20	Coarse_d=20%	Ca$^{2\!\!+}_{slow}$ vs. Ca$^{2\!\!+}_{fast}$	1	0.814236
20	Coarse_d=20%	Ca$^{2\!\!+}_{slow}$ vs. Ca$^{2\!\!+}_{fast}$	2	0.852707
20	Coarse_d=20%	Ca$^{2\!\!+}_{slow}$ vs. Ca$^{2\!\!+}_{fast}$	3	0.788566
20	Coarse_d=20%	Ca$^{2\!\!+}_{slow}$ vs. Ca$^{2\!\!+}_{fast}$	4	0.775759
20	Coarse_d=20%	Ca$^{2\!\!+}_{slow}$ vs. Ca$^{2\!\!+}_{fast}$	5	0.792515
20	Coarse_d=20%	Ca$^{2\!\!+}_{slow}$ vs. Ca$^{2\!\!+}_{fast}$	6	0.832277
20	Coarse_d=20%	Ca$^{2\!\!+}_{slow}$ vs. Ca$^{2\!\!+}_{fast}$	7	0.880362
20	Coarse_d=20%	Ca$^{2\!\!+}_{slow}$ vs. Ca$^{2\!\!+}_{fast}$	8	0.86252
20	Coarse_d=20%	Ca$^{2\!\!+}_{slow}$ vs. Ca$^{2\!\!+}_{fast}$	9	0.815463
20	Coarse_d=20%	Ca$^{2\!\!+}_{slow}$ vs. Ca$^{2\!\!+}_{fast}$	10	0.813232
20	Coarse_d=25%	BOLD vs. Ca$^{2\!\!+}_{slow}$	1	0.730993
20	Coarse_d=25%	BOLD vs. Ca$^{2\!\!+}_{slow}$	2	0.693648
20	Coarse_d=25%	BOLD vs. Ca$^{2\!\!+}_{slow}$	3	0.740514
20	Coarse_d=25%	BOLD vs. Ca$^{2\!\!+}_{slow}$	4	0.74165
20	Coarse_d=25%	BOLD vs. Ca$^{2\!\!+}_{slow}$	5	0.746287
20	Coarse_d=25%	BOLD vs. Ca$^{2\!\!+}_{slow}$	6	0.705739
20	Coarse_d=25%	BOLD vs. Ca$^{2\!\!+}_{slow}$	7	0.703407
20	Coarse_d=25%	BOLD vs. Ca$^{2\!\!+}_{slow}$	8	0.707331
20	Coarse_d=25%	BOLD vs. Ca$^{2\!\!+}_{slow}$	9	0.712734
20	Coarse_d=25%	BOLD vs. Ca$^{2\!\!+}_{slow}$	10	0.753042
20	Coarse_d=25%	BOLD vs. Ca$^{2\!\!+}_{fast}$	1	0.665233
20	Coarse_d=25%	BOLD vs. Ca$^{2\!\!+}_{fast}$	2	0.661496
20	Coarse_d=25%	BOLD vs. Ca$^{2\!\!+}_{fast}$	3	0.629996
20	Coarse_d=25%	BOLD vs. Ca$^{2\!\!+}_{fast}$	4	0.681521
20	Coarse_d=25%	BOLD vs. Ca$^{2\!\!+}_{fast}$	5	0.6688
20	Coarse_d=25%	BOLD vs. Ca$^{2\!\!+}_{fast}$	6	0.655103
20	Coarse_d=25%	BOLD vs. Ca$^{2\!\!+}_{fast}$	7	0.6681
20	Coarse_d=25%	BOLD vs. Ca$^{2\!\!+}_{fast}$	8	0.69113
20	Coarse_d=25%	BOLD vs. Ca$^{2\!\!+}_{fast}$	9	0.622208
20	Coarse_d=25%	BOLD vs. Ca$^{2\!\!+}_{fast}$	10	0.657857
20	Coarse_d=25%	Ca$^{2\!\!+}_{slow}$ vs. Ca$^{2\!\!+}_{fast}$	1	0.814048
20	Coarse_d=25%	Ca$^{2\!\!+}_{slow}$ vs. Ca$^{2\!\!+}_{fast}$	2	0.825566
20	Coarse_d=25%	Ca$^{2\!\!+}_{slow}$ vs. Ca$^{2\!\!+}_{fast}$	3	0.787129
20	Coarse_d=25%	Ca$^{2\!\!+}_{slow}$ vs. Ca$^{2\!\!+}_{fast}$	4	0.756453
20	Coarse_d=25%	Ca$^{2\!\!+}_{slow}$ vs. Ca$^{2\!\!+}_{fast}$	5	0.77374
20	Coarse_d=25%	Ca$^{2\!\!+}_{slow}$ vs. Ca$^{2\!\!+}_{fast}$	6	0.812207
20	Coarse_d=25%	Ca$^{2\!\!+}_{slow}$ vs. Ca$^{2\!\!+}_{fast}$	7	0.899051
20	Coarse_d=25%	Ca$^{2\!\!+}_{slow}$ vs. Ca$^{2\!\!+}_{fast}$	8	0.857191
20	Coarse_d=25%	Ca$^{2\!\!+}_{slow}$ vs. Ca$^{2\!\!+}_{fast}$	9	0.765943
20	Coarse_d=25%	Ca$^{2\!\!+}_{slow}$ vs. Ca$^{2\!\!+}_{fast}$	10	0.821671
3	Fine_d=10%	(BOLD vs. Ca$^{2\!\!+}_{slow}$) vs. (BOLD vs. Ca$^{2\!\!+}_{fast}$)	group		1.99998e-05
3	Fine_d=15%	(BOLD vs. Ca$^{2\!\!+}_{slow}$) vs. (BOLD vs. Ca$^{2\!\!+}_{fast}$)	group		1.99998e-05
3	Fine_d=20%	(BOLD vs. Ca$^{2\!\!+}_{slow}$) vs. (BOLD vs. Ca$^{2\!\!+}_{fast}$)	group		1.99998e-05
3	Fine_d=25%	(BOLD vs. Ca$^{2\!\!+}_{slow}$) vs. (BOLD vs. Ca$^{2\!\!+}_{fast}$)	group		3.99996e-05
3	Coarse_d=10%	(BOLD vs. Ca$^{2\!\!+}_{slow}$) vs. (BOLD vs. Ca$^{2\!\!+}_{fast}$)	group		1.99998e-05
3	Coarse_d=15%	(BOLD vs. Ca$^{2\!\!+}_{slow}$) vs. (BOLD vs. Ca$^{2\!\!+}_{fast}$)	group		0.0097399
3	Coarse_d=20%	(BOLD vs. Ca$^{2\!\!+}_{slow}$) vs. (BOLD vs. Ca$^{2\!\!+}_{fast}$)	group		1.99998e-05
3	Coarse_d=25%	(BOLD vs. Ca$^{2\!\!+}_{slow}$) vs. (BOLD vs. Ca$^{2\!\!+}_{fast}$)	group		0.0215998
7	Fine_d=10%	(BOLD vs. Ca$^{2\!\!+}_{slow}$) vs. (BOLD vs. Ca$^{2\!\!+}_{fast}$)	group		1.99998e-05
7	Fine_d=15%	(BOLD vs. Ca$^{2\!\!+}_{slow}$) vs. (BOLD vs. Ca$^{2\!\!+}_{fast}$)	group		1.99998e-05
7	Fine_d=20%	(BOLD vs. Ca$^{2\!\!+}_{slow}$) vs. (BOLD vs. Ca$^{2\!\!+}_{fast}$)	group		1.99998e-05
7	Fine_d=25%	(BOLD vs. Ca$^{2\!\!+}_{slow}$) vs. (BOLD vs. Ca$^{2\!\!+}_{fast}$)	group		1.99998e-05
7	Coarse_d=10%	(BOLD vs. Ca$^{2\!\!+}_{slow}$) vs. (BOLD vs. Ca$^{2\!\!+}_{fast}$)	group		1.99998e-05
7	Coarse_d=15%	(BOLD vs. Ca$^{2\!\!+}_{slow}$) vs. (BOLD vs. Ca$^{2\!\!+}_{fast}$)	group		1.99998e-05
7	Coarse_d=20%	(BOLD vs. Ca$^{2\!\!+}_{slow}$) vs. (BOLD vs. Ca$^{2\!\!+}_{fast}$)	group		1.99998e-05
7	Coarse_d=25%	(BOLD vs. Ca$^{2\!\!+}_{slow}$) vs. (BOLD vs. Ca$^{2\!\!+}_{fast}$)	group		1.99998e-05
20	Fine_d=10%	(BOLD vs. Ca$^{2\!\!+}_{slow}$) vs. (BOLD vs. Ca$^{2\!\!+}_{fast}$)	group		0.00019998
20	Fine_d=15%	(BOLD vs. Ca$^{2\!\!+}_{slow}$) vs. (BOLD vs. Ca$^{2\!\!+}_{fast}$)	group		0.00379962
20	Fine_d=20%	(BOLD vs. Ca$^{2\!\!+}_{slow}$) vs. (BOLD vs. Ca$^{2\!\!+}_{fast}$)	group		0.0257974
20	Fine_d=25%	(BOLD vs. Ca$^{2\!\!+}_{slow}$) vs. (BOLD vs. Ca$^{2\!\!+}_{fast}$)	group		0.353565
20	Coarse_d=10%	(BOLD vs. Ca$^{2\!\!+}_{slow}$) vs. (BOLD vs. Ca$^{2\!\!+}_{fast}$)	group		1.99998e-05
20	Coarse_d=15%	(BOLD vs. Ca$^{2\!\!+}_{slow}$) vs. (BOLD vs. Ca$^{2\!\!+}_{fast}$)	group		1.99998e-05
20	Coarse_d=20%	(BOLD vs. Ca$^{2\!\!+}_{slow}$) vs. (BOLD vs. Ca$^{2\!\!+}_{fast}$)	group		1.99998e-05
20	Coarse_d=25%	(BOLD vs. Ca$^{2\!\!+}_{slow}$) vs. (BOLD vs. Ca$^{2\!\!+}_{fast}$)	group		0.00175998
