# Supplementary material for: Multimodal measures of spontaneous brain activity reveal both common and divergent patterns of cortical functional organization
Source: Nat Commun. 2024 Jan 3;15:229. doi: 10.1038/s41467-023-44363-z (PMC10764905; doi:10.1038/s41467-023-44363-z)
Supplement: Supplementary file 4 — Source Data [file 41467_2023_44363_MOESM4_ESM.zip › SupplementaryFigure4.xlsx]

## Sheet: Sheet1
mode	node	OC	pi
BOLD	0	1	0.0699633
BOLD	1	1	0.0651036
BOLD	2	1	0.0685228
BOLD	3	1	0.0683665
BOLD	4	1	0.111748
BOLD	5	1
BOLD	6	1	0.0536928
BOLD	7	1	0.0677712
BOLD	8	1	0.0598726
BOLD	9	1	0.0819968
BOLD	10	1
BOLD	11	1	0.0968024
BOLD	12	1
BOLD	13	1	0.053903
BOLD	14	1	0.0819343
BOLD	15	1	0.0675131
BOLD	16	1	0.0596115
BOLD	17	1	0.0619431
BOLD	18	1	0.0392963
BOLD	19	1	0.0499074
BOLD	20	1
BOLD	21	1	0.0397167
BOLD	22	1	0.0923334
BOLD	23	1	0.14461
BOLD	24	1	0.0862346
BOLD	25	1	0.0540162
BOLD	26	1	0.0685467
BOLD	27	1	0.0350634
BOLD	28	1	0.0552871
BOLD	29	1	0.156116
BOLD	30	1	0.035837
BOLD	31	1	0.0494032
BOLD	32	1	0.142265
BOLD	33	1	0.0449994
BOLD	34	1	0.0458419
BOLD	35	1
BOLD	36	1	0.0694714
BOLD	37	1	0.0583652
BOLD	38	1	0.0419501
BOLD	39	1	0.0292116
BOLD	40	1	0.0338501
BOLD	41	1	0.0438982
BOLD	42	1	0.144194
BOLD	43	1	0.0314786
BOLD	44	1	0.0436888
BOLD	45	1	0.161976
BOLD	46	1	0.0235598
BOLD	47	1	0.0423821
BOLD	48	1	0.077301
BOLD	49	1	0.0416052
BOLD	50	1	0.0451099
BOLD	51	1	0.0352548
BOLD	52	1	0.0238619
BOLD	53	1	0.0348115
BOLD	54	1	0.0221329
BOLD	55	1	0.139319
BOLD	56	1	0.0410303
BOLD	57	1	0.0301372
BOLD	58	1	0.0368872
BOLD	59	1	0.075838
BOLD	60	1	0.0218104
BOLD	61	1	0.0480484
BOLD	62	1	0.0483222
BOLD	63	1	0.0394135
BOLD	64	1	0.0222771
BOLD	65	1	0.0196353
BOLD	66	1	0.032976
BOLD	67	1	0.0285817
BOLD	68	1	0.0548043
BOLD	69	1	0.151592
BOLD	70	1	0.0365077
BOLD	71	1	0.0428582
BOLD	72	1	0.0596605
BOLD	73	1	0.107054
BOLD	74	1	0.0509053
BOLD	75	1	0.0376189
BOLD	76	1	0.0217654
BOLD	77	1	0.0469398
BOLD	78	1	0.0233959
BOLD	79	1	0.0231191
BOLD	80	1	0.027678
BOLD	81	1	0.0447002
BOLD	82	1	0.0598208
BOLD	83	1	0.173189
BOLD	84	1	0.138696
BOLD	85	1	0.0504878
BOLD	86	1	0.0446445
BOLD	87	1	0.0501547
BOLD	88	1	0.0450948
BOLD	89	1	0.0224693
BOLD	90	1	0.0329294
BOLD	91	1	0.0279029
BOLD	92	1	0.0654267
BOLD	93	1	0.0609631
BOLD	94	1	0.0395739
BOLD	95	1	0.092077
BOLD	96	1	0.197181
BOLD	97	1	0.167635
BOLD	98	1	0.103081
BOLD	99	1	0.0527683
BOLD	100	1	0.0576387
BOLD	101	1	0.0315217
BOLD	102	1	0.0425638
BOLD	103	1	0.117836
BOLD	104	1	0.044847
BOLD	105	1	0.106143
BOLD	106	1	0.132406
BOLD	107	1	0.234274
BOLD	108	1	0.0629034
BOLD	109	1	0.168238
BOLD	110	1	0.271854
BOLD	111	1	0.0374661
BOLD	112	1	0.071198
BOLD	113	1	0.140627
BOLD	114	1	0.0363524
BOLD	115	1	0.0912465
BOLD	116	1	0.0453382
BOLD	117	1	0.167115
BOLD	118	1	0.0673122
BOLD	119	1	0.156233
BOLD	120	1	0.277304
BOLD	121	1	0.100218
BOLD	122	1	0.242001
BOLD	123	1	0.0528847
BOLD	124	1	0.126376
BOLD	125	1	0.125849
BOLD	126	1	0.0445603
BOLD	127	1	0.159526
BOLD	128	1	0.0709309
BOLD	129	1	0.355068
BOLD	130	1	0.148993
BOLD	131	1	0.211696
BOLD	132	1	0.0991532
BOLD	133	1	0.0646415
BOLD	134	1	0.161978
BOLD	135	1	0.111163
BOLD	136	1	0.360269
BOLD	137	1	0.0802271
BOLD	138	1	0.30509
BOLD	139	1	0.132899
BOLD	140	1	0.0740088
BOLD	141	1	0.186311
BOLD	142	1	0.214597
BOLD	143	1	0.13742
BOLD	144	1	0.0907787
BOLD	145	1	0.373885
BOLD	146	1	0.0797561
BOLD	147	1	0.0995551
BOLD	148	1	0.283084
BOLD	149	1	0.0902415
BOLD	150	1	0.161924
BOLD	151	1	0.122629
BOLD	152	1	0.0919276
BOLD	153	1	0.350133
BOLD	154	1	0.0873226
BOLD	155	1	0.0896143
BOLD	156	1	0.215124
BOLD	157	1	0.123097
BOLD	158	1	0.200693
BOLD	159	1	0.102576
BOLD	160	1	0.100939
BOLD	161	1	0.0733979
BOLD	162	1	0.384305
BOLD	163	1	0.0752069
BOLD	164	1	0.294609
BOLD	165	1	0.0866769
BOLD	166	1	0.106443
BOLD	167	1	0.166985
BOLD	168	1	0.365051
BOLD	169	1	0.098539
BOLD	170	1	0.0813411
BOLD	171	1	0.20701
BOLD	172	1	0.0984054
BOLD	173	1	0.162032
BOLD	174	1	0.136376
BOLD	175	1	0.0909869
BOLD	176	1	0.0873262
BOLD	177	1	0.0943563
BOLD	178	1	0.341548
BOLD	179	1	0.11255
BOLD	180	1	0.320765
BOLD	181	1	0.117315
BOLD	182	1	0.166141
BOLD	183	1	0.0806922
BOLD	184	1	0.110921
BOLD	185	1	0.156008
BOLD	186	1	0.106632
BOLD	187	1	0.207905
BOLD	188	1	0.312968
BOLD	189	1	0.165511
BOLD	190	1	0.331957
BOLD	191	1	0.1161
BOLD	192	1	0.142526
BOLD	193	1	0.0841007
BOLD	194	1	0.150592
BOLD	195	1	0.098676
BOLD	196	1	0.292772
BOLD	197	1	0.18697
BOLD	198	1	0.230158
BOLD	199	1	0.184513
BOLD	200	1	0.0581902
BOLD	201	1	0.300291
BOLD	202	1	0.090015
BOLD	203	1	0.0758384
BOLD	204	1	0.131155
BOLD	205	1	0.0749637
BOLD	206	1	0.11893
BOLD	207	1	0.10626
BOLD	208	1	0.102233
BOLD	209	1	0.259457
BOLD	210	1	0.175063
BOLD	211	1	0.0864309
BOLD	212	1	0.312683
BOLD	213	1	0.14551
BOLD	214	1	0.310629
BOLD	215	1	0.14921
BOLD	216	1	0.0809433
BOLD	217	1	0.132696
BOLD	218	1	0.104756
BOLD	219	1	0.115995
BOLD	220	1	0.0642715
BOLD	221	1	0.0648389
BOLD	222	1	0.260902
BOLD	223	1	0.308853
BOLD	224	1	0.0494152
BOLD	225	1	0.294611
BOLD	226	1	0.167397
BOLD	227	1	0.182135
BOLD	228	1	0.0749431
BOLD	229	1	0.14403
BOLD	230	1	0.133992
BOLD	231	1	0.0665315
BOLD	232	1	0.0773823
BOLD	233	1	0.0662158
BOLD	234	1	0.0647659
BOLD	235	1	0.0824605
BOLD	236	1	0.233315
BOLD	237	1	0.258207
BOLD	238	1	0.286102
BOLD	239	1	0.109089
BOLD	240	1	0.120979
BOLD	241	1	0.115466
BOLD	242	1	0.0830109
BOLD	243	1	0.0779005
BOLD	244	1	0.0794982
BOLD	245	1	0.0843099
BOLD	246	1	0.210565
BOLD	247	1	0.0863286
BOLD	248	1	0.102846
BOLD	249	1
BOLD	250	1	0.131808
BOLD	251	1	0.145975
BOLD	252	1	0.141887
BOLD	253	1	0.128808
BOLD	254	1	0.134451
BOLD	255	1	0.123664
BOLD	256	1	0.0998731
BOLD	257	1	0.108142
BOLD	258	1	0.1426
BOLD	259	1	0.108278
BOLD	260	1	0.0986639
BOLD	261	1	0.130452
BOLD	262	1	0.139032
BOLD	263	1	0.255495
BOLD	264	1	0.176183
BOLD	265	1	0.225114
BOLD	266	1	0.165659
BOLD	267	1	0.0795128
BOLD	268	1	0.153344
BOLD	269	1	0.166051
BOLD	270	1	0.159576
BOLD	271	1	0.0912377
BOLD	272	1
BOLD	273	1	0.0933539
BOLD	274	1	0.133979
BOLD	275	1
BOLD	276	1	0.122474
BOLD	277	1	0.0428468
BOLD	278	1	0.050751
BOLD	279	1	0.0684984
BOLD	280	1	0.19263
BOLD	281	1
BOLD	282	1	0.118162
BOLD	283	1	0.12942
BOLD	284	1	0.074651
BOLD	285	1	0.111084
BOLD	286	1	0.0817945
BOLD	287	1	0.0628335
BOLD	288	1	0.0450152
BOLD	289	1	0.0319084
BOLD	290	1	0.0638882
BOLD	291	1	0.28277
BOLD	292	1	0.0381877
BOLD	293	1	0.140231
BOLD	294	1	0.201516
BOLD	295	1	0.103005
BOLD	296	1	0.071923
BOLD	297	1	0.0761163
BOLD	298	1	0.0368849
BOLD	299	1	0.0490894
BOLD	300	1	0.140827
BOLD	301	1	0.0311605
BOLD	302	1	0.0336328
BOLD	303	1	0.11832
BOLD	304	1	0.0500424
BOLD	305	1	0.0478518
BOLD	306	1	0.157557
BOLD	307	1	0.0775206
BOLD	308	1	0.0582027
BOLD	309	1	0.0770327
BOLD	310	1	0.0298539
BOLD	311	1	0.0333964
BOLD	312	1	0.0321582
BOLD	313	1	0.169312
BOLD	314	1	0.030842
BOLD	315	1	0.0405405
BOLD	316	1	0.141662
BOLD	317	1	0.0260361
BOLD	318	1	0.0357343
BOLD	319	1	0.0796986
BOLD	320	1	0.0477899
BOLD	321	1	0.0460496
BOLD	322	1	0.0307502
BOLD	323	1	0.0403202
BOLD	324	1	0.0319269
BOLD	325	1	0.0259775
BOLD	326	1	0.155657
BOLD	327	1	0.0313654
BOLD	328	1	0.0284063
BOLD	329	1	0.0413298
BOLD	330	1	0.118256
BOLD	331	1	0.0235152
BOLD	332	1	0.0487378
BOLD	333	1	0.0749901
BOLD	334	1	0.065407
BOLD	335	1	0.0335614
BOLD	336	1	0.0324605
BOLD	337	1	0.0421674
BOLD	338	1	0.0219267
BOLD	339	1	0.0326748
BOLD	340	1	0.149248
BOLD	341	1	0.0506578
BOLD	342	1	0.0726624
BOLD	343	1	0.0820648
BOLD	344	1	0.122053
BOLD	345	1	0.0689714
BOLD	346	1	0.0261623
BOLD	347	1	0.0192458
BOLD	348	1	0.0366061
BOLD	349	1	0.0257973
BOLD	350	1	0.0225358
BOLD	351	1	0.019755
BOLD	352	1	0.0475227
BOLD	353	1	0.0830806
BOLD	354	1	0.16644
BOLD	355	1	0.129182
BOLD	356	1	0.0384207
BOLD	357	1	0.0825676
BOLD	358	1	0.0863634
BOLD	359	1	0.0214102
BOLD	360	1	0.0254637
BOLD	361	1	0.0230417
BOLD	362	1	0.023249
BOLD	363	1	0.0657966
BOLD	364	1	0.0731393
BOLD	365	1	0.0309566
BOLD	366	1	0.138606
BOLD	367	1	0.243973
BOLD	368	1	0.183658
BOLD	369	1	0.0992547
BOLD	370	1	0.053449
BOLD	371	1	0.0696494
BOLD	372	1	0.0252908
BOLD	373	1	0.0279937
BOLD	374	1	0.14513
BOLD	375	1	0.036118
BOLD	376	1	0.0680582
BOLD	377	1	0.0637598
BOLD	378	1	0.235566
BOLD	379	1	0.0635962
BOLD	380	1	0.190527
BOLD	381	1	0.212139
BOLD	382	1	0.030885
BOLD	383	1	0.0982587
BOLD	384	1	0.144588
BOLD	385	1	0.0313889
BOLD	386	1	0.131113
BOLD	387	1	0.0353843
BOLD	388	1	0.176738
BOLD	389	1	0.037037
BOLD	390	1	0.149202
BOLD	391	1	0.290614
BOLD	392	1	0.0723748
BOLD	393	1	0.227445
BOLD	394	1	0.0447724
BOLD	395	1	0.181996
BOLD	396	1	0.0927361
BOLD	397	1	0.0671083
BOLD	398	1	0.21871
BOLD	399	1	0.0418542
BOLD	400	1	0.371491
BOLD	401	1	0.173165
BOLD	402	1	0.210268
BOLD	403	1	0.0656425
BOLD	404	1	0.0578848
BOLD	405	1	0.210994
BOLD	406	1	0.113976
BOLD	407	1	0.338538
BOLD	408	1	0.0629011
BOLD	409	1	0.28697
BOLD	410	1	0.227693
BOLD	411	1	0.0770613
BOLD	412	1	0.248051
BOLD	413	1	0.267903
BOLD	414	1	0.144796
BOLD	415	1	0.0868388
BOLD	416	1	0.37595
BOLD	417	1	0.11974
BOLD	418	1	0.14662
BOLD	419	1	0.282823
BOLD	420	1	0.0944915
BOLD	421	1	0.248767
BOLD	422	1	0.164505
BOLD	423	1	0.12625
BOLD	424	1	0.347551
BOLD	425	1	0.109544
BOLD	426	1	0.146949
BOLD	427	1	0.297873
BOLD	428	1	0.206004
BOLD	429	1	0.27032
BOLD	430	1	0.11946
BOLD	431	1	0.18378
BOLD	432	1	0.126251
BOLD	433	1	0.376669
BOLD	434	1	0.140263
BOLD	435	1	0.296466
BOLD	436	1	0.128467
BOLD	437	1	0.196216
BOLD	438	1	0.217516
BOLD	439	1	0.342596
BOLD	440	1	0.164496
BOLD	441	1	0.128876
BOLD	442	1	0.269601
BOLD	443	1	0.160451
BOLD	444	1	0.276844
BOLD	445	1	0.183073
BOLD	446	1	0.122282
BOLD	447	1	0.128528
BOLD	448	1	0.131664
BOLD	449	1	0.352331
BOLD	450	1	0.152546
BOLD	451	1	0.293446
BOLD	452	1	0.138011
BOLD	453	1	0.199512
BOLD	454	1	0.121145
BOLD	455	1	0.1383
BOLD	456	1	0.213591
BOLD	457	1	0.147284
BOLD	458	1	0.228992
BOLD	459	1	0.29833
BOLD	460	1	0.167155
BOLD	461	1	0.332268
BOLD	462	1	0.166032
BOLD	463	1	0.173035
BOLD	464	1	0.103989
BOLD	465	1	0.169235
BOLD	466	1	0.104266
BOLD	467	1	0.267093
BOLD	468	1	0.18719
BOLD	469	1	0.1891
BOLD	470	1	0.171856
BOLD	471	1	0.144067
BOLD	472	1	0.312876
BOLD	473	1	0.120417
BOLD	474	1	0.133987
BOLD	475	1	0.138447
BOLD	476	1	0.130912
BOLD	477	1	0.162331
BOLD	478	1	0.15715
BOLD	479	1	0.0887086
BOLD	480	1	0.213021
BOLD	481	1	0.162461
BOLD	482	1	0.0978027
BOLD	483	1	0.317842
BOLD	484	1	0.170821
BOLD	485	1	0.308817
BOLD	486	1	0.162326
BOLD	487	1	0.0923601
BOLD	488	1	0.158869
BOLD	489	1	0.11437
BOLD	490	1	0.138662
BOLD	491	1	0.107799
BOLD	492	1	0.122364
BOLD	493	1	0.184963
BOLD	494	1	0.283147
BOLD	495	1	0.141191
BOLD	496	1	0.271439
BOLD	497	1	0.169703
BOLD	498	1	0.185362
BOLD	499	1	0.107813
BOLD	500	1	0.124713
BOLD	501	1	0.137204
BOLD	502	1	0.116891
BOLD	503	1	0.133827
BOLD	504	1	0.127725
BOLD	505	1	0.121433
BOLD	506	1	0.135612
BOLD	507	1
BOLD	508	1	0.146421
BOLD	509	1	0.149562
BOLD	510	1	0.124597
BOLD	511	1	0.132879
BOLD	512	1	0.13709
BOLD	513	1	0.103885
BOLD	514	1	0.131448
BOLD	515	1	0.141267
BOLD	516	1	0.151446
BOLD	517	1	0.152428
BOLD	518	1	0.106973
BOLD	519	1	0.160069
BOLD	520	1	0.127536
BOLD	521	1	0.153553
BOLD	522	1	0.141431
BOLD	523	1	0.144745
BOLD	524	1	0.156389
BOLD	525	1	0.112164
BOLD	526	1	0.128325
BOLD	527	1	0.110838
BOLD	528	1	0.119146
BOLD	529	1	0.127964
BOLD	530	1	0.157817
BOLD	531	1	0.119525
BOLD	532	1	0.126311
BOLD	533	1	0.102253
BOLD	534	1	0.102056
BOLD	535	1	0.181615
BOLD	536	1	0.146194
BOLD	537	1	0.127302
BOLD	538	1	0.225419
BOLD	539	1
BOLD	540	1	0.163168
BOLD	541	1	0.127194
BOLD	0	2	0.00954714
BOLD	1	2	0.0138112
BOLD	2	2	0.00661567
BOLD	3	2	0.0141253
BOLD	4	2	0.0153242
BOLD	5	2
BOLD	6	2	0.00374083
BOLD	7	2	0.00609229
BOLD	8	2	0.0115648
BOLD	9	2	0.0166819
BOLD	10	2
BOLD	11	2	0.0427359
BOLD	12	2
BOLD	13	2	0.00723377
BOLD	14	2	0.00730491
BOLD	15	2	0.00533831
BOLD	16	2	0.00936442
BOLD	17	2	0.0124027
BOLD	18	2	0.00493331
BOLD	19	2	0.00520013
BOLD	20	2
BOLD	21	2	0.00735566
BOLD	22	2	0.010091
BOLD	23	2	0.0209817
BOLD	24	2	0.00910223
BOLD	25	2	0.00827968
BOLD	26	2	0.0076643
BOLD	27	2	0.00366445
BOLD	28	2	0.00851984
BOLD	29	2	0.0124406
BOLD	30	2	0.00390121
BOLD	31	2	0.00588909
BOLD	32	2	0.0120786
BOLD	33	2	0.00581162
BOLD	34	2	0.0154869
BOLD	35	2
BOLD	36	2	0.0049013
BOLD	37	2	0.00460538
BOLD	38	2	0.0023497
BOLD	39	2	0.00275189
BOLD	40	2	0.00214552
BOLD	41	2	0.0277142
BOLD	42	2	0.01225
BOLD	43	2	0.00279455
BOLD	44	2	0.00437829
BOLD	45	2	0.010796
BOLD	46	2	0.00142987
BOLD	47	2	0.00199818
BOLD	48	2	0.0047083
BOLD	49	2	0.0015572
BOLD	50	2	0.00173891
BOLD	51	2	0.00377382
BOLD	52	2	0.00189295
BOLD	53	2	0.00347318
BOLD	54	2	0.00124312
BOLD	55	2	0.00817753
BOLD	56	2	0.00464364
BOLD	57	2	0.00172333
BOLD	58	2	0.00325158
BOLD	59	2	0.00110598
BOLD	60	2	0.00150269
BOLD	61	2	0.00138079
BOLD	62	2	0.000895523
BOLD	63	2	0.000727109
BOLD	64	2	0.00950088
BOLD	65	2	0.00675897
BOLD	66	2	0.00323738
BOLD	67	2	0.00638283
BOLD	68	2	0.00564582
BOLD	69	2	0.00937958
BOLD	70	2	0.00614577
BOLD	71	2	0.00138923
BOLD	72	2	0.00291591
BOLD	73	2	0.00620066
BOLD	74	2	0.000934261
BOLD	75	2	0.0196423
BOLD	76	2	0.00593838
BOLD	77	2	0.00442282
BOLD	78	2	0.00134948
BOLD	79	2	0.00265594
BOLD	80	2	0.00715879
BOLD	81	2	0.0104561
BOLD	82	2	0.00249313
BOLD	83	2	0.0112922
BOLD	84	2	0.00747489
BOLD	85	2	0.0113323
BOLD	86	2	0.00472107
BOLD	87	2	0.0328721
BOLD	88	2	0.00993795
BOLD	89	2	0.00202862
BOLD	90	2	0.00410276
BOLD	91	2	0.00408807
BOLD	92	2	0.0185828
BOLD	93	2	0.0265938
BOLD	94	2	0.0128576
BOLD	95	2	0.00905212
BOLD	96	2	0.010321
BOLD	97	2	0.0342194
BOLD	98	2	0.0257894
BOLD	99	2	0.0116896
BOLD	100	2	0.0301541
BOLD	101	2	0.00561632
BOLD	102	2	0.0170889
BOLD	103	2	0.00626462
BOLD	104	2	0.0208318
BOLD	105	2	0.0278613
BOLD	106	2	0.0395744
BOLD	107	2	0.0147391
BOLD	108	2	0.0171333
BOLD	109	2	0.019401
BOLD	110	2	0.0124239
BOLD	111	2	0.00470616
BOLD	112	2	0.0605955
BOLD	113	2	0.0351972
BOLD	114	2	0.0143103
BOLD	115	2	0.0683937
BOLD	116	2	0.0203003
BOLD	117	2	0.0116541
BOLD	118	2	0.0265343
BOLD	119	2	0.0855855
BOLD	120	2	0.0159769
BOLD	121	2	0.0746661
BOLD	122	2	0.0113455
BOLD	123	2	0.0111521
BOLD	124	2	0.0578664
BOLD	125	2	0.0874805
BOLD	126	2	0.0730239
BOLD	127	2	0.029431
BOLD	128	2	0.0759577
BOLD	129	2	0.0266786
BOLD	130	2	0.0650695
BOLD	131	2	0.0354877
BOLD	132	2	0.0863546
BOLD	133	2	0.0472939
BOLD	134	2	0.100184
BOLD	135	2	0.11161
BOLD	136	2	0.0641523
BOLD	137	2	0.122693
BOLD	138	2	0.0502214
BOLD	139	2	0.0996005
BOLD	140	2	0.127102
BOLD	141	2	0.0831484
BOLD	142	2	0.07525
BOLD	143	2	0.115751
BOLD	144	2	0.0814859
BOLD	145	2	0.0262265
BOLD	146	2	0.180307
BOLD	147	2	0.146205
BOLD	148	2	0.085783
BOLD	149	2	0.183409
BOLD	150	2	0.147634
BOLD	151	2	0.137296
BOLD	152	2	0.132779
BOLD	153	2	0.051309
BOLD	154	2	0.293183
BOLD	155	2	0.285415
BOLD	156	2	0.112405
BOLD	157	2	0.161703
BOLD	158	2	0.103087
BOLD	159	2	0.199158
BOLD	160	2	0.170891
BOLD	161	2	0.273299
BOLD	162	2	0.0533206
BOLD	163	2	0.272393
BOLD	164	2	0.0590384
BOLD	165	2	0.329047
BOLD	166	2	0.187534
BOLD	167	2	0.150285
BOLD	168	2	0.0748394
BOLD	169	2	0.315297
BOLD	170	2	0.358321
BOLD	171	2	0.093775
BOLD	172	2	0.303987
BOLD	173	2	0.144293
BOLD	174	2	0.196558
BOLD	175	2	0.422974
BOLD	176	2	0.319665
BOLD	177	2	0.337746
BOLD	178	2	0.123796
BOLD	179	2	0.255294
BOLD	180	2	0.100715
BOLD	181	2	0.37159
BOLD	182	2	0.198968
BOLD	183	2	0.438446
BOLD	184	2	0.277942
BOLD	185	2	0.15808
BOLD	186	2	0.404768
BOLD	187	2	0.156413
BOLD	188	2	0.120724
BOLD	189	2	0.302386
BOLD	190	2	0.133837
BOLD	191	2	0.457272
BOLD	192	2	0.378439
BOLD	193	2	0.584375
BOLD	194	2	0.383339
BOLD	195	2	0.505795
BOLD	196	2	0.1587
BOLD	197	2	0.238469
BOLD	198	2	0.184879
BOLD	199	2	0.306118
BOLD	200	2	0.630165
BOLD	201	2	0.212634
BOLD	202	2	0.559493
BOLD	203	2	0.600137
BOLD	204	2	0.50356
BOLD	205	2	0.659246
BOLD	206	2	0.574911
BOLD	207	2	0.56488
BOLD	208	2	0.607287
BOLD	209	2	0.407269
BOLD	210	2	0.503037
BOLD	211	2	0.633802
BOLD	212	2	0.404331
BOLD	213	2	0.591633
BOLD	214	2	0.357227
BOLD	215	2	0.579815
BOLD	216	2	0.648745
BOLD	217	2	0.536
BOLD	218	2	0.544535
BOLD	219	2	0.560146
BOLD	220	2	0.674239
BOLD	221	2	0.740052
BOLD	222	2	0.481655
BOLD	223	2	0.4385
BOLD	224	2	0.739388
BOLD	225	2	0.341373
BOLD	226	2	0.548342
BOLD	227	2	0.498303
BOLD	228	2	0.745209
BOLD	229	2	0.604675
BOLD	230	2	0.629559
BOLD	231	2	0.74486
BOLD	232	2	0.70305
BOLD	233	2	0.678671
BOLD	234	2	0.745294
BOLD	235	2	0.759804
BOLD	236	2	0.46074
BOLD	237	2	0.502879
BOLD	238	2	0.430585
BOLD	239	2	0.69054
BOLD	240	2	0.67879
BOLD	241	2	0.692214
BOLD	242	2	0.685324
BOLD	243	2	0.75251
BOLD	244	2	0.759468
BOLD	245	2	0.780609
BOLD	246	2	0.656185
BOLD	247	2	0.723783
BOLD	248	2	0.737984
BOLD	249	2
BOLD	250	2	0.668594
BOLD	251	2	0.587906
BOLD	252	2	0.635142
BOLD	253	2	0.72731
BOLD	254	2	0.625015
BOLD	255	2	0.673417
BOLD	256	2	0.65852
BOLD	257	2	0.682877
BOLD	258	2	0.645868
BOLD	259	2	0.672574
BOLD	260	2	0.704305
BOLD	261	2	0.660683
BOLD	262	2	0.647129
BOLD	263	2	0.514426
BOLD	264	2	0.586588
BOLD	265	2	0.579966
BOLD	266	2	0.558474
BOLD	267	2	0.756743
BOLD	268	2	0.584779
BOLD	269	2	0.594244
BOLD	270	2	0.552545
BOLD	271	2	0.0395402
BOLD	272	2
BOLD	273	2	0.0222263
BOLD	274	2	0.023594
BOLD	275	2
BOLD	276	2	0.0329508
BOLD	277	2	0.00858641
BOLD	278	2	0.00552226
BOLD	279	2	0.0135026
BOLD	280	2	0.0496638
BOLD	281	2
BOLD	282	2	0.0428865
BOLD	283	2	0.0136882
BOLD	284	2	0.0169893
BOLD	285	2	0.0361887
BOLD	286	2	0.0127856
BOLD	287	2	0.00485137
BOLD	288	2	0.00255868
BOLD	289	2	0.00422943
BOLD	290	2	0.0112179
BOLD	291	2	0.0430367
BOLD	292	2	0.00706864
BOLD	293	2	0.0226509
BOLD	294	2	0.0386235
BOLD	295	2	0.0404011
BOLD	296	2	0.016415
BOLD	297	2	0.0102391
BOLD	298	2	0.0035411
BOLD	299	2	0.00274534
BOLD	300	2	0.0132207
BOLD	301	2	0.00285015
BOLD	302	2	0.00178253
BOLD	303	2	0.0123564
BOLD	304	2	0.00440817
BOLD	305	2	0.00263208
BOLD	306	2	0.0165119
BOLD	307	2	0.00279085
BOLD	308	2	0.00787338
BOLD	309	2	0.00136344
BOLD	310	2	0.0029307
BOLD	311	2	0.00325149
BOLD	312	2	0.00214629
BOLD	313	2	0.0144349
BOLD	314	2	0.00129024
BOLD	315	2	0.00604152
BOLD	316	2	0.012238
BOLD	317	2	0.0022887
BOLD	318	2	0.00927462
BOLD	319	2	0.00264852
BOLD	320	2	0.00971828
BOLD	321	2	0.00150232
BOLD	322	2	0.00138137
BOLD	323	2	0.0355345
BOLD	324	2	0.0139602
BOLD	325	2	0.00223959
BOLD	326	2	0.00803902
BOLD	327	2	0.00536936
BOLD	328	2	0.00175921
BOLD	329	2	0.00889546
BOLD	330	2	0.0044453
BOLD	331	2	0.00272905
BOLD	332	2	0.00146264
BOLD	333	2	0.00130346
BOLD	334	2	0.00119137
BOLD	335	2	0.00728949
BOLD	336	2	0.0028452
BOLD	337	2	0.0158401
BOLD	338	2	0.00189066
BOLD	339	2	0.00331245
BOLD	340	2	0.00830505
BOLD	341	2	0.0257206
BOLD	342	2	0.0119813
BOLD	343	2	0.00200143
BOLD	344	2	0.00497735
BOLD	345	2	0.00384051
BOLD	346	2	0.0021964
BOLD	347	2	0.00180741
BOLD	348	2	0.00337695
BOLD	349	2	0.00201825
BOLD	350	2	0.00169765
BOLD	351	2	0.00386351
BOLD	352	2	0.00554868
BOLD	353	2	0.00197452
BOLD	354	2	0.0105106
BOLD	355	2	0.00780789
BOLD	356	2	0.0014724
BOLD	357	2	0.0365203
BOLD	358	2	0.0173387
BOLD	359	2	0.00200547
BOLD	360	2	0.00659991
BOLD	361	2	0.0020878
BOLD	362	2	0.00574314
BOLD	363	2	0.00254649
BOLD	364	2	0.0168585
BOLD	365	2	0.00771508
BOLD	366	2	0.0156855
BOLD	367	2	0.0135412
BOLD	368	2	0.0107457
BOLD	369	2	0.0300273
BOLD	370	2	0.0172758
BOLD	371	2	0.00292638
BOLD	372	2	0.00558974
BOLD	373	2	0.00434924
BOLD	374	2	0.0264959
BOLD	375	2	0.00257556
BOLD	376	2	0.030358
BOLD	377	2	0.0182613
BOLD	378	2	0.010828
BOLD	379	2	0.028185
BOLD	380	2	0.0164811
BOLD	381	2	0.0127033
BOLD	382	2	0.0126732
BOLD	383	2	0.0435793
BOLD	384	2	0.0191667
BOLD	385	2	0.010032
BOLD	386	2	0.0256648
BOLD	387	2	0.00693325
BOLD	388	2	0.0282077
BOLD	389	2	0.0159458
BOLD	390	2	0.0442249
BOLD	391	2	0.0127757
BOLD	392	2	0.0299972
BOLD	393	2	0.0165225
BOLD	394	2	0.0146794
BOLD	395	2	0.0494023
BOLD	396	2	0.03272
BOLD	397	2	0.0353914
BOLD	398	2	0.0529973
BOLD	399	2	0.012627
BOLD	400	2	0.0301868
BOLD	401	2	0.0336453
BOLD	402	2	0.0320818
BOLD	403	2	0.0206729
BOLD	404	2	0.0221928
BOLD	405	2	0.0487197
BOLD	406	2	0.0616087
BOLD	407	2	0.0731152
BOLD	408	2	0.042467
BOLD	409	2	0.0293957
BOLD	410	2	0.0569726
BOLD	411	2	0.0845819
BOLD	412	2	0.0881146
BOLD	413	2	0.0968676
BOLD	414	2	0.112711
BOLD	415	2	0.0544683
BOLD	416	2	0.0331211
BOLD	417	2	0.0910617
BOLD	418	2	0.104733
BOLD	419	2	0.045851
BOLD	420	2	0.105754
BOLD	421	2	0.0699191
BOLD	422	2	0.0866722
BOLD	423	2	0.114339
BOLD	424	2	0.0489644
BOLD	425	2	0.173367
BOLD	426	2	0.151775
BOLD	427	2	0.0857258
BOLD	428	2	0.15346
BOLD	429	2	0.0897866
BOLD	430	2	0.306809
BOLD	431	2	0.19152
BOLD	432	2	0.239498
BOLD	433	2	0.0476932
BOLD	434	2	0.192874
BOLD	435	2	0.059797
BOLD	436	2	0.205089
BOLD	437	2	0.166406
BOLD	438	2	0.15131
BOLD	439	2	0.0461363
BOLD	440	2	0.120655
BOLD	441	2	0.341286
BOLD	442	2	0.133695
BOLD	443	2	0.252823
BOLD	444	2	0.0701576
BOLD	445	2	0.25961
BOLD	446	2	0.349591
BOLD	447	2	0.317747
BOLD	448	2	0.351738
BOLD	449	2	0.0848231
BOLD	450	2	0.301225
BOLD	451	2	0.0787584
BOLD	452	2	0.402866
BOLD	453	2	0.291238
BOLD	454	2	0.498676
BOLD	455	2	0.259889
BOLD	456	2	0.255895
BOLD	457	2	0.496637
BOLD	458	2	0.183397
BOLD	459	2	0.15871
BOLD	460	2	0.359161
BOLD	461	2	0.138469
BOLD	462	2	0.468107
BOLD	463	2	0.370705
BOLD	464	2	0.552381
BOLD	465	2	0.393657
BOLD	466	2	0.477686
BOLD	467	2	0.241888
BOLD	468	2	0.402448
BOLD	469	2	0.379953
BOLD	470	2	0.463895
BOLD	471	2	0.527632
BOLD	472	2	0.217366
BOLD	473	2	0.423987
BOLD	474	2	0.583011
BOLD	475	2	0.574112
BOLD	476	2	0.570616
BOLD	477	2	0.538379
BOLD	478	2	0.547053
BOLD	479	2	0.612267
BOLD	480	2	0.426483
BOLD	481	2	0.577901
BOLD	482	2	0.55825
BOLD	483	2	0.335871
BOLD	484	2	0.542703
BOLD	485	2	0.321661
BOLD	486	2	0.550762
BOLD	487	2	0.725725
BOLD	488	2	0.539909
BOLD	489	2	0.625522
BOLD	490	2	0.621275
BOLD	491	2	0.648139
BOLD	492	2	0.7069
BOLD	493	2	0.499249
BOLD	494	2	0.393509
BOLD	495	2	0.714434
BOLD	496	2	0.386249
BOLD	497	2	0.548092
BOLD	498	2	0.565004
BOLD	499	2	0.743501
BOLD	500	2	0.705096
BOLD	501	2	0.657655
BOLD	502	2	0.706468
BOLD	503	2	0.701192
BOLD	504	2	0.701614
BOLD	505	2	0.737786
BOLD	506	2	0.674712
BOLD	507	2
BOLD	508	2	0.569545
BOLD	509	2	0.541709
BOLD	510	2	0.703322
BOLD	511	2	0.684001
BOLD	512	2	0.742561
BOLD	513	2	0.740485
BOLD	514	2	0.690444
BOLD	515	2	0.655661
BOLD	516	2	0.685986
BOLD	517	2	0.65267
BOLD	518	2	0.714501
BOLD	519	2	0.701441
BOLD	520	2	0.681032
BOLD	521	2	0.675135
BOLD	522	2	0.700846
BOLD	523	2	0.719344
BOLD	524	2	0.67537
BOLD	525	2	0.440417
BOLD	526	2	0.660231
BOLD	527	2	0.69703
BOLD	528	2	0.696187
BOLD	529	2	0.676602
BOLD	530	2	0.640587
BOLD	531	2	0.714415
BOLD	532	2	0.734391
BOLD	533	2	0.803705
BOLD	534	2	0.578114
BOLD	535	2	0.609092
BOLD	536	2	0.441473
BOLD	537	2	0.628217
BOLD	538	2	0.491772
BOLD	539	2
BOLD	540	2	0.53421
BOLD	541	2	0.42171
BOLD	0	3	0.335676
BOLD	1	3	0.127707
BOLD	2	3	0.269488
BOLD	3	3	0.118992
BOLD	4	3	0.0872388
BOLD	5	3
BOLD	6	3	0.523993
BOLD	7	3	0.545562
BOLD	8	3	0.382977
BOLD	9	3	0.0646984
BOLD	10	3
BOLD	11	3	0.154769
BOLD	12	3
BOLD	13	3	0.223736
BOLD	14	3	0.0507409
BOLD	15	3	0.147637
BOLD	16	3	0.350691
BOLD	17	3	0.530413
BOLD	18	3	0.695784
BOLD	19	3	0.248675
BOLD	20	3
BOLD	21	3	0.627267
BOLD	22	3	0.0650146
BOLD	23	3	0.0774853
BOLD	24	3	0.0793727
BOLD	25	3	0.202157
BOLD	26	3	0.125745
BOLD	27	3	0.723991
BOLD	28	3	0.368706
BOLD	29	3	0.0674612
BOLD	30	3	0.653389
BOLD	31	3	0.55931
BOLD	32	3	0.0523583
BOLD	33	3	0.163183
BOLD	34	3	0.305755
BOLD	35	3
BOLD	36	3	0.059872
BOLD	37	3	0.0835575
BOLD	38	3	0.0723197
BOLD	39	3	0.709256
BOLD	40	3	0.761885
BOLD	41	3	0.468614
BOLD	42	3	0.0335504
BOLD	43	3	0.680767
BOLD	44	3	0.283051
BOLD	45	3	0.0559631
BOLD	46	3	0.739399
BOLD	47	3	0.125188
BOLD	48	3	0.0718288
BOLD	49	3	0.0781957
BOLD	50	3	0.0966052
BOLD	51	3	0.632678
BOLD	52	3	0.746871
BOLD	53	3	0.536258
BOLD	54	3	0.75459
BOLD	55	3	0.0786394
BOLD	56	3	0.585936
BOLD	57	3	0.613749
BOLD	58	3	0.418945
BOLD	59	3	0.0953993
BOLD	60	3	0.772278
BOLD	61	3	0.178061
BOLD	62	3	0.110298
BOLD	63	3	0.135333
BOLD	64	3	0.801495
BOLD	65	3	0.799186
BOLD	66	3	0.547
BOLD	67	3	0.742224
BOLD	68	3	0.503575
BOLD	69	3	0.0897325
BOLD	70	3	0.464218
BOLD	71	3	0.36233
BOLD	72	3	0.107045
BOLD	73	3	0.0550201
BOLD	74	3	0.242486
BOLD	75	3	0.69143
BOLD	76	3	0.754594
BOLD	77	3	0.436952
BOLD	78	3	0.748576
BOLD	79	3	0.758943
BOLD	80	3	0.703859
BOLD	81	3	0.312976
BOLD	82	3	0.127517
BOLD	83	3	0.0570109
BOLD	84	3	0.050481
BOLD	85	3	0.559055
BOLD	86	3	0.274026
BOLD	87	3	0.16843
BOLD	88	3	0.584625
BOLD	89	3	0.665511
BOLD	90	3	0.607693
BOLD	91	3	0.629106
BOLD	92	3	0.324609
BOLD	93	3	0.185972
BOLD	94	3	0.524537
BOLD	95	3	0.0676627
BOLD	96	3	0.0568681
BOLD	97	3	0.0717074
BOLD	98	3	0.125251
BOLD	99	3	0.407874
BOLD	100	3	0.316189
BOLD	101	3	0.50976
BOLD	102	3	0.38467
BOLD	103	3	0.065464
BOLD	104	3	0.401286
BOLD	105	3	0.156591
BOLD	106	3	0.0896234
BOLD	107	3	0.0663337
BOLD	108	3	0.281948
BOLD	109	3	0.0457208
BOLD	110	3	0.0502476
BOLD	111	3	0.450528
BOLD	112	3	0.184777
BOLD	113	3	0.0600397
BOLD	114	3	0.352551
BOLD	115	3	0.166845
BOLD	116	3	0.249299
BOLD	117	3	0.0683461
BOLD	118	3	0.208815
BOLD	119	3	0.0287609
BOLD	120	3	0.0387024
BOLD	121	3	0.0904177
BOLD	122	3	0.0617405
BOLD	123	3	0.289499
BOLD	124	3	0.0712244
BOLD	125	3	0.0577586
BOLD	126	3	0.271859
BOLD	127	3	0.0375566
BOLD	128	3	0.202428
BOLD	129	3	0.0143756
BOLD	130	3	0.0553278
BOLD	131	3	0.0398307
BOLD	132	3	0.116692
BOLD	133	3	0.195925
BOLD	134	3	0.0319748
BOLD	135	3	0.0668378
BOLD	136	3	0.0247659
BOLD	137	3	0.15051
BOLD	138	3	0.0207812
BOLD	139	3	0.0417254
BOLD	140	3	0.132671
BOLD	141	3	0.0361271
BOLD	142	3	0.0416353
BOLD	143	3	0.0252321
BOLD	144	3	0.121525
BOLD	145	3	0.0135868
BOLD	146	3	0.0926148
BOLD	147	3	0.0261527
BOLD	148	3	0.0100187
BOLD	149	3	0.0475322
BOLD	150	3	0.027405
BOLD	151	3	0.0666982
BOLD	152	3	0.0769786
BOLD	153	3	0.0213046
BOLD	154	3	0.030663
BOLD	155	3	0.0359255
BOLD	156	3	0.014582
BOLD	157	3	0.0303718
BOLD	158	3	0.0362427
BOLD	159	3	0.0307056
BOLD	160	3	0.0188184
BOLD	161	3	0.0394574
BOLD	162	3	0.0069579
BOLD	163	3	0.0321894
BOLD	164	3	0.0118958
BOLD	165	3	0.0497586
BOLD	166	3	0.0233854
BOLD	167	3	0.00334465
BOLD	168	3	0.00541545
BOLD	169	3	0.0482195
BOLD	170	3	0.0404031
BOLD	171	3	0.0117945
BOLD	172	3	0.103515
BOLD	173	3	0.0374971
BOLD	174	3	0.00646287
BOLD	175	3	0.0504926
BOLD	176	3	0.0394415
BOLD	177	3	0.0571458
BOLD	178	3	0.00921848
BOLD	179	3	0.0208105
BOLD	180	3	0.0089345
BOLD	181	3	0.0909679
BOLD	182	3	0.0125478
BOLD	183	3	0.0427108
BOLD	184	3	0.112053
BOLD	185	3	0.0393501
BOLD	186	3	0.0332978
BOLD	187	3	0.0191802
BOLD	188	3	0.00716409
BOLD	189	3	0.021137
BOLD	190	3	0.0293018
BOLD	191	3	0.0210959
BOLD	192	3	0.0159172
BOLD	193	3	0.0283454
BOLD	194	3	0.0150092
BOLD	195	3	0.0482299
BOLD	196	3	0.00895524
BOLD	197	3	0.00550333
BOLD	198	3	0.0164501
BOLD	199	3	0.0150459
BOLD	200	3	0.0494374
BOLD	201	3	0.0103825
BOLD	202	3	0.0394919
BOLD	203	3	0.0422536
BOLD	204	3	0.0238473
BOLD	205	3	0.0510754
BOLD	206	3	0.0193336
BOLD	207	3	0.0172416
BOLD	208	3	0.0267953
BOLD	209	3	0.00445672
BOLD	210	3	0.00453207
BOLD	211	3	0.0113541
BOLD	212	3	0.00515281
BOLD	213	3	0.0052706
BOLD	214	3	0.00908142
BOLD	215	3	0.00843931
BOLD	216	3	0.0364332
BOLD	217	3	0.0221728
BOLD	218	3	0.0372056
BOLD	219	3	0.0259958
BOLD	220	3	0.0318548
BOLD	221	3	0.0179762
BOLD	222	3	0.00722001
BOLD	223	3	0.00848691
BOLD	224	3	0.010513
BOLD	225	3	0.0221452
BOLD	226	3	0.0329508
BOLD	227	3	0.0210225
BOLD	228	3	0.00944941
BOLD	229	3	0.0197887
BOLD	230	3	0.0218356
BOLD	231	3	0.0142219
BOLD	232	3	0.0231311
BOLD	233	3	0.0390469
BOLD	234	3	0.0118143
BOLD	235	3	0.0225021
BOLD	236	3	0.0177692
BOLD	237	3	0.00824898
BOLD	238	3	0.0117376
BOLD	239	3	0.0316919
BOLD	240	3	0.0212975
BOLD	241	3	0.00821206
BOLD	242	3	0.0302973
BOLD	243	3	0.0282358
BOLD	244	3	0.0133726
BOLD	245	3	0.019167
BOLD	246	3	0.00518809
BOLD	247	3	0.0158352
BOLD	248	3	0.00655621
BOLD	249	3
BOLD	250	3	0.00875763
BOLD	251	3	0.0293646
BOLD	252	3	0.0161175
BOLD	253	3	0.0127652
BOLD	254	3	0.0184487
BOLD	255	3	0.0185223
BOLD	256	3	0.0283513
BOLD	257	3	0.0268745
BOLD	258	3	0.0110179
BOLD	259	3	0.0269011
BOLD	260	3	0.00504519
BOLD	261	3	0.021162
BOLD	262	3	0.0093646
BOLD	263	3	0.04091
BOLD	264	3	0.0144608
BOLD	265	3	0.0161192
BOLD	266	3	0.0133931
BOLD	267	3	0.00527627
BOLD	268	3	0.0129751
BOLD	269	3	0.0149665
BOLD	270	3	0.0271757
BOLD	271	3	0.188403
BOLD	272	3
BOLD	273	3	0.23435
BOLD	274	3	0.0451959
BOLD	275	3
BOLD	276	3	0.0419982
BOLD	277	3	0.667001
BOLD	278	3	0.561317
BOLD	279	3	0.354455
BOLD	280	3	0.0156904
BOLD	281	3
BOLD	282	3	0.143538
BOLD	283	3	0.0823582
BOLD	284	3	0.211032
BOLD	285	3	0.0496676
BOLD	286	3	0.143069
BOLD	287	3	0.400352
BOLD	288	3	0.577903
BOLD	289	3	0.674685
BOLD	290	3	0.252902
BOLD	291	3	0.00246377
BOLD	292	3	0.663466
BOLD	293	3	0.0503151
BOLD	294	3	0.0983576
BOLD	295	3	0.046802
BOLD	296	3	0.151111
BOLD	297	3	0.0747112
BOLD	298	3	0.730103
BOLD	299	3	0.522289
BOLD	300	3	0.0532325
BOLD	301	3	0.708858
BOLD	302	3	0.647429
BOLD	303	3	0.0677864
BOLD	304	3	0.184971
BOLD	305	3	0.406931
BOLD	306	3	0.0501735
BOLD	307	3	0.0513603
BOLD	308	3	0.0893402
BOLD	309	3	0.0491041
BOLD	310	3	0.736715
BOLD	311	3	0.751959
BOLD	312	3	0.539932
BOLD	313	3	0.0500633
BOLD	314	3	0.696696
BOLD	315	3	0.278511
BOLD	316	3	0.0508769
BOLD	317	3	0.77259
BOLD	318	3	0.163531
BOLD	319	3	0.0538681
BOLD	320	3	0.059338
BOLD	321	3	0.047883
BOLD	322	3	0.722482
BOLD	323	3	0.767657
BOLD	324	3	0.444712
BOLD	325	3	0.743267
BOLD	326	3	0.063348
BOLD	327	3	0.596416
BOLD	328	3	0.727499
BOLD	329	3	0.214963
BOLD	330	3	0.0724349
BOLD	331	3	0.796654
BOLD	332	3	0.0901261
BOLD	333	3	0.0832415
BOLD	334	3	0.0977377
BOLD	335	3	0.778105
BOLD	336	3	0.764167
BOLD	337	3	0.398375
BOLD	338	3	0.777431
BOLD	339	3	0.624337
BOLD	340	3	0.0835103
BOLD	341	3	0.227103
BOLD	342	3	0.0722824
BOLD	343	3	0.086162
BOLD	344	3	0.0906382
BOLD	345	3	0.0479376
BOLD	346	3	0.728481
BOLD	347	3	0.754762
BOLD	348	3	0.498746
BOLD	349	3	0.730155
BOLD	350	3	0.727842
BOLD	351	3	0.729944
BOLD	352	3	0.350147
BOLD	353	3	0.0656583
BOLD	354	3	0.0486117
BOLD	355	3	0.0518593
BOLD	356	3	0.61472
BOLD	357	3	0.174643
BOLD	358	3	0.0607098
BOLD	359	3	0.712636
BOLD	360	3	0.669306
BOLD	361	3	0.657364
BOLD	362	3	0.661837
BOLD	363	3	0.359862
BOLD	364	3	0.230407
BOLD	365	3	0.569669
BOLD	366	3	0.0555704
BOLD	367	3	0.0246198
BOLD	368	3	0.0558518
BOLD	369	3	0.0957616
BOLD	370	3	0.477604
BOLD	371	3	0.447649
BOLD	372	3	0.522966
BOLD	373	3	0.513332
BOLD	374	3	0.0395552
BOLD	375	3	0.46194
BOLD	376	3	0.331228
BOLD	377	3	0.233863
BOLD	378	3	0.0440752
BOLD	379	3	0.367043
BOLD	380	3	0.0431557
BOLD	381	3	0.0447629
BOLD	382	3	0.460047
BOLD	383	3	0.275506
BOLD	384	3	0.0886529
BOLD	385	3	0.431165
BOLD	386	3	0.232408
BOLD	387	3	0.368684
BOLD	388	3	0.0483371
BOLD	389	3	0.344096
BOLD	390	3	0.117449
BOLD	391	3	0.0186031
BOLD	392	3	0.216456
BOLD	393	3	0.0431968
BOLD	394	3	0.298734
BOLD	395	3	0.117115
BOLD	396	3	0.120153
BOLD	397	3	0.218332
BOLD	398	3	0.0452496
BOLD	399	3	0.281431
BOLD	400	3	0.0065375
BOLD	401	3	0.0608919
BOLD	402	3	0.0767058
BOLD	403	3	0.206333
BOLD	404	3	0.200079
BOLD	405	3	0.0391186
BOLD	406	3	0.0656079
BOLD	407	3	0.0184476
BOLD	408	3	0.174625
BOLD	409	3	0.0265631
BOLD	410	3	0.0219091
BOLD	411	3	0.156052
BOLD	412	3	0.0248815
BOLD	413	3	0.0131552
BOLD	414	3	0.0111503
BOLD	415	3	0.135598
BOLD	416	3	0.0206354
BOLD	417	3	0.0612678
BOLD	418	3	0.0291938
BOLD	419	3	0.019453
BOLD	420	3	0.0828897
BOLD	421	3	0.0158086
BOLD	422	3	0.0141324
BOLD	423	3	0.0431009
BOLD	424	3	0.0101038
BOLD	425	3	0.0701126
BOLD	426	3	0.0662897
BOLD	427	3	0.00933253
BOLD	428	3	0.00766327
BOLD	429	3	0.0365627
BOLD	430	3	0.0209462
BOLD	431	3	0.00820903
BOLD	432	3	0.0136833
BOLD	433	3	0.00815532
BOLD	434	3	0.0224239
BOLD	435	3	0.0116363
BOLD	436	3	0.0585108
BOLD	437	3	0.0114514
BOLD	438	3	0.00836754
BOLD	439	3	0.000918325
BOLD	440	3	0.126768
BOLD	441	3	0.0129928
BOLD	442	3	0.00450885
BOLD	443	3	0.0573116
BOLD	444	3	0.0457209
BOLD	445	3	0.00761975
BOLD	446	3	0.0424142
BOLD	447	3	0.0144958
BOLD	448	3	0.0185519
BOLD	449	3	0.0117319
BOLD	450	3	0.0167176
BOLD	451	3	0.0270479
BOLD	452	3	0.0254201
BOLD	453	3	0.0037308
BOLD	454	3	0.0205013
BOLD	455	3	0.108935
BOLD	456	3	0.0315843
BOLD	457	3	0.0214868
BOLD	458	3	0.0784861
BOLD	459	3	0.0219573
BOLD	460	3	0.00880089
BOLD	461	3	0.0276826
BOLD	462	3	0.0275364
BOLD	463	3	0.0104947
BOLD	464	3	0.0189439
BOLD	465	3	0.0248366
BOLD	466	3	0.040585
BOLD	467	3	0.00616566
BOLD	468	3	0.00319263
BOLD	469	3	0.0139733
BOLD	470	3	0.0148504
BOLD	471	3	0.0157494
BOLD	472	3	0.00689812
BOLD	473	3	0.0930558
BOLD	474	3	0.00921638
BOLD	475	3	0.0113609
BOLD	476	3	0.0137901
BOLD	477	3	0.0074928
BOLD	478	3	0.00843661
BOLD	479	3	0.012106
BOLD	480	3	0.0097425
BOLD	481	3	0.00860702
BOLD	482	3	0.071094
BOLD	483	3	0.00611454
BOLD	484	3	0.0189416
BOLD	485	3	0.00870222
BOLD	486	3	0.00769893
BOLD	487	3	0.011096
BOLD	488	3	0.00555748
BOLD	489	3	0.0123912
BOLD	490	3	0.00647096
BOLD	491	3	0.0298594
BOLD	492	3	0.0236948
BOLD	493	3	0.0307785
BOLD	494	3	0.0265122
BOLD	495	3	0.014172
BOLD	496	3	0.0218673
BOLD	497	3	0.0291537
BOLD	498	3	0.00991984
BOLD	499	3	0.011553
BOLD	500	3	0.00610868
BOLD	501	3	0.00455662
BOLD	502	3	0.0251654
BOLD	503	3	0.00507339
BOLD	504	3	0.00694281
BOLD	505	3	0.00684724
BOLD	506	3	0.00954264
BOLD	507	3
BOLD	508	3	0.0522027
BOLD	509	3	0.050804
BOLD	510	3	0.00644615
BOLD	511	3	0.0183855
BOLD	512	3	0.00665179
BOLD	513	3	0.009414
BOLD	514	3	0.00560886
BOLD	515	3	0.00799003
BOLD	516	3	0.0109224
BOLD	517	3	0.0291437
BOLD	518	3	0.0106569
BOLD	519	3	0.00619139
BOLD	520	3	0.0199905
BOLD	521	3	0.00820707
BOLD	522	3	0.0124459
BOLD	523	3	0.00599327
BOLD	524	3	0.00451357
BOLD	525	3	0.00904571
BOLD	526	3	0.0113314
BOLD	527	3	0.00721302
BOLD	528	3	0.00230297
BOLD	529	3	0.00990001
BOLD	530	3	0.00522336
BOLD	531	3	0.0121247
BOLD	532	3	0.0125268
BOLD	533	3	0.00745583
BOLD	534	3	0.0244264
BOLD	535	3	0.00727135
BOLD	536	3	0.0554315
BOLD	537	3	0.0334789
BOLD	538	3	0.00470195
BOLD	539	3
BOLD	540	3	0.0277962
BOLD	541	3	0.135388
BOLD	0	4	0.0594076
BOLD	1	4	0.0295984
BOLD	2	4	0.0319443
BOLD	3	4	0.0246992
BOLD	4	4	0.06191
BOLD	5	4
BOLD	6	4	0.032965
BOLD	7	4	0.0283181
BOLD	8	4	0.0262644
BOLD	9	4	0.0432342
BOLD	10	4
BOLD	11	4	0.0551628
BOLD	12	4
BOLD	13	4	0.0205669
BOLD	14	4	0.0186857
BOLD	15	4	0.02135
BOLD	16	4	0.0177519
BOLD	17	4	0.0250656
BOLD	18	4	0.00931377
BOLD	19	4	0.0207384
BOLD	20	4
BOLD	21	4	0.016144
BOLD	22	4	0.0250725
BOLD	23	4	0.0289776
BOLD	24	4	0.0137498
BOLD	25	4	0.0199457
BOLD	26	4	0.0176313
BOLD	27	4	0.0147504
BOLD	28	4	0.0291749
BOLD	29	4	0.0366523
BOLD	30	4	0.0128155
BOLD	31	4	0.0280183
BOLD	32	4	0.0460779
BOLD	33	4	0.0303558
BOLD	34	4	0.0418144
BOLD	35	4
BOLD	36	4	0.0205466
BOLD	37	4	0.0220587
BOLD	38	4	0.0102503
BOLD	39	4	0.00894348
BOLD	40	4	0.00880381
BOLD	41	4	0.0307271
BOLD	42	4	0.0398527
BOLD	43	4	0.0143263
BOLD	44	4	0.0381049
BOLD	45	4	0.0309685
BOLD	46	4	0.0110427
BOLD	47	4	0.0241102
BOLD	48	4	0.025239
BOLD	49	4	0.0287237
BOLD	50	4	0.0193675
BOLD	51	4	0.0175722
BOLD	52	4	0.0148923
BOLD	53	4	0.0204196
BOLD	54	4	0.00967192
BOLD	55	4	0.0218621
BOLD	56	4	0.0145003
BOLD	57	4	0.0146023
BOLD	58	4	0.0189212
BOLD	59	4	0.0175386
BOLD	60	4	0.0109979
BOLD	61	4	0.0205386
BOLD	62	4	0.0170289
BOLD	63	4	0.0211804
BOLD	64	4	0.0183702
BOLD	65	4	0.0109859
BOLD	66	4	0.0198936
BOLD	67	4	0.0123724
BOLD	68	4	0.0264716
BOLD	69	4	0.0313972
BOLD	70	4	0.0248764
BOLD	71	4	0.0211472
BOLD	72	4	0.0345127
BOLD	73	4	0.0388529
BOLD	74	4	0.0244639
BOLD	75	4	0.0237935
BOLD	76	4	0.0124937
BOLD	77	4	0.02991
BOLD	78	4	0.0181059
BOLD	79	4	0.0158106
BOLD	80	4	0.0169852
BOLD	81	4	0.0392841
BOLD	82	4	0.0301032
BOLD	83	4	0.0558888
BOLD	84	4	0.0558049
BOLD	85	4	0.0246247
BOLD	86	4	0.0307431
BOLD	87	4	0.0332172
BOLD	88	4	0.0375541
BOLD	89	4	0.0166646
BOLD	90	4	0.0324757
BOLD	91	4	0.0262342
BOLD	92	4	0.0400832
BOLD	93	4	0.0638145
BOLD	94	4	0.0405224
BOLD	95	4	0.0704875
BOLD	96	4	0.0797814
BOLD	97	4	0.0990361
BOLD	98	4	0.0926227
BOLD	99	4	0.0482824
BOLD	100	4	0.0657046
BOLD	101	4	0.0413537
BOLD	102	4	0.0539337
BOLD	103	4	0.0832206
BOLD	104	4	0.0517128
BOLD	105	4	0.0942603
BOLD	106	4	0.124432
BOLD	107	4	0.141275
BOLD	108	4	0.0723462
BOLD	109	4	0.0923548
BOLD	110	4	0.103196
BOLD	111	4	0.0502717
BOLD	112	4	0.0977911
BOLD	113	4	0.133803
BOLD	114	4	0.0486522
BOLD	115	4	0.130038
BOLD	116	4	0.0607403
BOLD	117	4	0.0820419
BOLD	118	4	0.126261
BOLD	119	4	0.238509
BOLD	120	4	0.123172
BOLD	121	4	0.202531
BOLD	122	4	0.114659
BOLD	123	4	0.0590392
BOLD	124	4	0.233345
BOLD	125	4	0.206938
BOLD	126	4	0.115346
BOLD	127	4	0.223235
BOLD	128	4	0.0818953
BOLD	129	4	0.261949
BOLD	130	4	0.264466
BOLD	131	4	0.247289
BOLD	132	4	0.226607
BOLD	133	4	0.119631
BOLD	134	4	0.321966
BOLD	135	4	0.260631
BOLD	136	4	0.204499
BOLD	137	4	0.208374
BOLD	138	4	0.259538
BOLD	139	4	0.336201
BOLD	140	4	0.229232
BOLD	141	4	0.318892
BOLD	142	4	0.280817
BOLD	143	4	0.374827
BOLD	144	4	0.206129
BOLD	145	4	0.289995
BOLD	146	4	0.303138
BOLD	147	4	0.406958
BOLD	148	4	0.350746
BOLD	149	4	0.323372
BOLD	150	4	0.423391
BOLD	151	4	0.413468
BOLD	152	4	0.301685
BOLD	153	4	0.347276
BOLD	154	4	0.311185
BOLD	155	4	0.306302
BOLD	156	4	0.459739
BOLD	157	4	0.444933
BOLD	158	4	0.441328
BOLD	159	4	0.396111
BOLD	160	4	0.470682
BOLD	161	4	0.386067
BOLD	162	4	0.400724
BOLD	163	4	0.419982
BOLD	164	4	0.442872
BOLD	165	4	0.297522
BOLD	166	4	0.450857
BOLD	167	4	0.526212
BOLD	168	4	0.398399
BOLD	169	4	0.271656
BOLD	170	4	0.368534
BOLD	171	4	0.526088
BOLD	172	4	0.192495
BOLD	173	4	0.501168
BOLD	174	4	0.517485
BOLD	175	4	0.260649
BOLD	176	4	0.408307
BOLD	177	4	0.402219
BOLD	178	4	0.405392
BOLD	179	4	0.475782
BOLD	180	4	0.454501
BOLD	181	4	0.221015
BOLD	182	4	0.515036
BOLD	183	4	0.286343
BOLD	184	4	0.177768
BOLD	185	4	0.502914
BOLD	186	4	0.345584
BOLD	187	4	0.487128
BOLD	188	4	0.459959
BOLD	189	4	0.410225
BOLD	190	4	0.354346
BOLD	191	4	0.297267
BOLD	192	4	0.337354
BOLD	193	4	0.189122
BOLD	194	4	0.36666
BOLD	195	4	0.147458
BOLD	196	4	0.45821
BOLD	197	4	0.431468
BOLD	198	4	0.440397
BOLD	199	4	0.372949
BOLD	200	4	0.140931
BOLD	201	4	0.342765
BOLD	202	4	0.1076
BOLD	203	4	0.156546
BOLD	204	4	0.211309
BOLD	205	4	0.104576
BOLD	206	4	0.177106
BOLD	207	4	0.192189
BOLD	208	4	0.111778
BOLD	209	4	0.265699
BOLD	210	4	0.23456
BOLD	211	4	0.120001
BOLD	212	4	0.208163
BOLD	213	4	0.183508
BOLD	214	4	0.166339
BOLD	215	4	0.180775
BOLD	216	4	0.098076
BOLD	217	4	0.192896
BOLD	218	4	0.165615
BOLD	219	4	0.159869
BOLD	220	4	0.0915702
BOLD	221	4	0.103089
BOLD	222	4	0.174896
BOLD	223	4	0.170025
BOLD	224	4	0.0902196
BOLD	225	4	0.162142
BOLD	226	4	0.137485
BOLD	227	4	0.189861
BOLD	228	4	0.0992418
BOLD	229	4	0.148474
BOLD	230	4	0.136472
BOLD	231	4	0.0858582
BOLD	232	4	0.0976569
BOLD	233	4	0.0873098
BOLD	234	4	0.098844
BOLD	235	4	0.0683893
BOLD	236	4	0.185426
BOLD	237	4	0.155794
BOLD	238	4	0.151062
BOLD	239	4	0.0809478
BOLD	240	4	0.0744478
BOLD	241	4	0.112384
BOLD	242	4	0.0880236
BOLD	243	4	0.0783896
BOLD	244	4	0.059565
BOLD	245	4	0.0508685
BOLD	246	4	0.0792814
BOLD	247	4	0.0829462
BOLD	248	4	0.0687994
BOLD	249	4
BOLD	250	4	0.0939136
BOLD	251	4	0.1266
BOLD	252	4	0.0917828
BOLD	253	4	0.0725182
BOLD	254	4	0.104279
BOLD	255	4	0.0841155
BOLD	256	4	0.0848896
BOLD	257	4	0.0756248
BOLD	258	4	0.0849411
BOLD	259	4	0.0847098
BOLD	260	4	0.0920627
BOLD	261	4	0.0741681
BOLD	262	4	0.111933
BOLD	263	4	0.0775545
BOLD	264	4	0.0837024
BOLD	265	4	0.0702663
BOLD	266	4	0.118815
BOLD	267	4	0.085034
BOLD	268	4	0.191709
BOLD	269	4	0.116444
BOLD	270	4	0.101157
BOLD	271	4	0.047937
BOLD	272	4
BOLD	273	4	0.0241089
BOLD	274	4	0.0683677
BOLD	275	4
BOLD	276	4	0.0606592
BOLD	277	4	0.0145354
BOLD	278	4	0.0104879
BOLD	279	4	0.0152245
BOLD	280	4	0.0712669
BOLD	281	4
BOLD	282	4	0.0616043
BOLD	283	4	0.0371531
BOLD	284	4	0.0216565
BOLD	285	4	0.0425615
BOLD	286	4	0.0154333
BOLD	287	4	0.0111568
BOLD	288	4	0.00889938
BOLD	289	4	0.00671336
BOLD	290	4	0.0152961
BOLD	291	4	0.0363422
BOLD	292	4	0.00767743
BOLD	293	4	0.0348974
BOLD	294	4	0.0256654
BOLD	295	4	0.0244607
BOLD	296	4	0.0207781
BOLD	297	4	0.020747
BOLD	298	4	0.0199491
BOLD	299	4	0.00656033
BOLD	300	4	0.0392946
BOLD	301	4	0.00613558
BOLD	302	4	0.00447689
BOLD	303	4	0.0348612
BOLD	304	4	0.0135654
BOLD	305	4	0.013279
BOLD	306	4	0.0340789
BOLD	307	4	0.0151603
BOLD	308	4	0.0147859
BOLD	309	4	0.0185476
BOLD	310	4	0.00671194
BOLD	311	4	0.0156958
BOLD	312	4	0.00887563
BOLD	313	4	0.0308889
BOLD	314	4	0.00521212
BOLD	315	4	0.00976559
BOLD	316	4	0.0233972
BOLD	317	4	0.00365667
BOLD	318	4	0.0123917
BOLD	319	4	0.0144133
BOLD	320	4	0.0180637
BOLD	321	4	0.0145254
BOLD	322	4	0.00476207
BOLD	323	4	0.006067
BOLD	324	4	0.00660466
BOLD	325	4	0.00731589
BOLD	326	4	0.0238402
BOLD	327	4	0.006379
BOLD	328	4	0.00431598
BOLD	329	4	0.0279785
BOLD	330	4	0.0189162
BOLD	331	4	0.00605789
BOLD	332	4	0.020257
BOLD	333	4	0.0166461
BOLD	334	4	0.0152112
BOLD	335	4	0.0100613
BOLD	336	4	0.00988882
BOLD	337	4	0.0170148
BOLD	338	4	0.017652
BOLD	339	4	0.0101263
BOLD	340	4	0.0330176
BOLD	341	4	0.018482
BOLD	342	4	0.0357839
BOLD	343	4	0.0266669
BOLD	344	4	0.0301789
BOLD	345	4	0.04746
BOLD	346	4	0.010914
BOLD	347	4	0.0101629
BOLD	348	4	0.00944054
BOLD	349	4	0.0112729
BOLD	350	4	0.00958611
BOLD	351	4	0.00692705
BOLD	352	4	0.02003
BOLD	353	4	0.0266691
BOLD	354	4	0.0544919
BOLD	355	4	0.0464879
BOLD	356	4	0.0145273
BOLD	357	4	0.0398489
BOLD	358	4	0.0477609
BOLD	359	4	0.00787878
BOLD	360	4	0.0252267
BOLD	361	4	0.0130552
BOLD	362	4	0.0106847
BOLD	363	4	0.0394909
BOLD	364	4	0.0594819
BOLD	365	4	0.0131712
BOLD	366	4	0.0869578
BOLD	367	4	0.0975718
BOLD	368	4	0.0763872
BOLD	369	4	0.0405659
BOLD	370	4	0.0187869
BOLD	371	4	0.0203108
BOLD	372	4	0.0384337
[truncated: 111,821 more rows]
