# Supplementary material for: Multimodal measures of spontaneous brain activity reveal both common and divergent patterns of cortical functional organization
Source: Nat Commun. 2024 Jan 3;15:229. doi: 10.1038/s41467-023-44363-z (PMC10764905; doi:10.1038/s41467-023-44363-z)
Supplement: Supplementary file 4 — Source Data [file 41467_2023_44363_MOESM4_ESM.zip › SupplementaryFigure5.xlsx]

## Sheet: Sheet1
condition	mode	node	OC	pi
Anesthetized	Ca$^{2\!\!+}_{slow}$	0	1	0.034178
Anesthetized	Ca$^{2\!\!+}_{slow}$	1	1	0.015174
Anesthetized	Ca$^{2\!\!+}_{slow}$	2	1	0.0786992
Anesthetized	Ca$^{2\!\!+}_{slow}$	3	1	0.0214116
Anesthetized	Ca$^{2\!\!+}_{slow}$	4	1	0.021551
Anesthetized	Ca$^{2\!\!+}_{slow}$	5	1	0.0116669
Anesthetized	Ca$^{2\!\!+}_{slow}$	6	1	0.0112066
Anesthetized	Ca$^{2\!\!+}_{slow}$	7	1	0.0111607
Anesthetized	Ca$^{2\!\!+}_{slow}$	8	1	0.0474891
Anesthetized	Ca$^{2\!\!+}_{slow}$	9	1	0.0882599
Anesthetized	Ca$^{2\!\!+}_{slow}$	10	1	0.163548
Anesthetized	Ca$^{2\!\!+}_{slow}$	11	1	0.127278
Anesthetized	Ca$^{2\!\!+}_{slow}$	12	1	0.0125112
Anesthetized	Ca$^{2\!\!+}_{slow}$	13	1	0.0253311
Anesthetized	Ca$^{2\!\!+}_{slow}$	14	1	0.00659394
Anesthetized	Ca$^{2\!\!+}_{slow}$	15	1	0.00533256
Anesthetized	Ca$^{2\!\!+}_{slow}$	16	1	0.00726474
Anesthetized	Ca$^{2\!\!+}_{slow}$	17	1	0.0155468
Anesthetized	Ca$^{2\!\!+}_{slow}$	18	1	0.00992743
Anesthetized	Ca$^{2\!\!+}_{slow}$	19	1	0.184852
Anesthetized	Ca$^{2\!\!+}_{slow}$	20	1	0.010078
Anesthetized	Ca$^{2\!\!+}_{slow}$	21	1	0.136429
Anesthetized	Ca$^{2\!\!+}_{slow}$	22	1	0.15831
Anesthetized	Ca$^{2\!\!+}_{slow}$	23	1	0.0301111
Anesthetized	Ca$^{2\!\!+}_{slow}$	24	1	0.00596618
Anesthetized	Ca$^{2\!\!+}_{slow}$	25	1	0.016507
Anesthetized	Ca$^{2\!\!+}_{slow}$	26	1	0.00670876
Anesthetized	Ca$^{2\!\!+}_{slow}$	27	1	0.00429605
Anesthetized	Ca$^{2\!\!+}_{slow}$	28	1	0.203722
Anesthetized	Ca$^{2\!\!+}_{slow}$	29	1	0.00850552
Anesthetized	Ca$^{2\!\!+}_{slow}$	30	1	0.00458775
Anesthetized	Ca$^{2\!\!+}_{slow}$	31	1	0.320692
Anesthetized	Ca$^{2\!\!+}_{slow}$	32	1	0.00548762
Anesthetized	Ca$^{2\!\!+}_{slow}$	33	1	0.00464433
Anesthetized	Ca$^{2\!\!+}_{slow}$	34	1	0.214371
Anesthetized	Ca$^{2\!\!+}_{slow}$	35	1	0.098892
Anesthetized	Ca$^{2\!\!+}_{slow}$	36	1	0.00991411
Anesthetized	Ca$^{2\!\!+}_{slow}$	37	1	0.0454451
Anesthetized	Ca$^{2\!\!+}_{slow}$	38	1	0.00806537
Anesthetized	Ca$^{2\!\!+}_{slow}$	39	1	0.00829388
Anesthetized	Ca$^{2\!\!+}_{slow}$	40	1	0.00621976
Anesthetized	Ca$^{2\!\!+}_{slow}$	41	1	0.310791
Anesthetized	Ca$^{2\!\!+}_{slow}$	42	1	0.00560103
Anesthetized	Ca$^{2\!\!+}_{slow}$	43	1	0.00431059
Anesthetized	Ca$^{2\!\!+}_{slow}$	44	1	0.25889
Anesthetized	Ca$^{2\!\!+}_{slow}$	45	1	0.00475982
Anesthetized	Ca$^{2\!\!+}_{slow}$	46	1	0.0143817
Anesthetized	Ca$^{2\!\!+}_{slow}$	47	1	0.189335
Anesthetized	Ca$^{2\!\!+}_{slow}$	48	1	0.046223
Anesthetized	Ca$^{2\!\!+}_{slow}$	49	1	0.107876
Anesthetized	Ca$^{2\!\!+}_{slow}$	50	1	0.00377349
Anesthetized	Ca$^{2\!\!+}_{slow}$	51	1	0.00903731
Anesthetized	Ca$^{2\!\!+}_{slow}$	52	1	0.00731268
Anesthetized	Ca$^{2\!\!+}_{slow}$	53	1	0.00681089
Anesthetized	Ca$^{2\!\!+}_{slow}$	54	1	0.266297
Anesthetized	Ca$^{2\!\!+}_{slow}$	55	1	0.00412056
Anesthetized	Ca$^{2\!\!+}_{slow}$	56	1	0.00443046
Anesthetized	Ca$^{2\!\!+}_{slow}$	57	1	0.0105606
Anesthetized	Ca$^{2\!\!+}_{slow}$	58	1	0.270277
Anesthetized	Ca$^{2\!\!+}_{slow}$	59	1	0.0437379
Anesthetized	Ca$^{2\!\!+}_{slow}$	60	1	0.206145
Anesthetized	Ca$^{2\!\!+}_{slow}$	61	1	0.00750338
Anesthetized	Ca$^{2\!\!+}_{slow}$	62	1	0.114931
Anesthetized	Ca$^{2\!\!+}_{slow}$	63	1	0.00653045
Anesthetized	Ca$^{2\!\!+}_{slow}$	64	1	0.0136268
Anesthetized	Ca$^{2\!\!+}_{slow}$	65	1	0.0060163
Anesthetized	Ca$^{2\!\!+}_{slow}$	66	1	0.00390369
Anesthetized	Ca$^{2\!\!+}_{slow}$	67	1	0.37279
Anesthetized	Ca$^{2\!\!+}_{slow}$	68	1	0.0182453
Anesthetized	Ca$^{2\!\!+}_{slow}$	69	1	0.047874
Anesthetized	Ca$^{2\!\!+}_{slow}$	70	1	0.247616
Anesthetized	Ca$^{2\!\!+}_{slow}$	71	1	0.34698
Anesthetized	Ca$^{2\!\!+}_{slow}$	72	1	0.12969
Anesthetized	Ca$^{2\!\!+}_{slow}$	73	1	0.0067364
Anesthetized	Ca$^{2\!\!+}_{slow}$	74	1	0.00613558
Anesthetized	Ca$^{2\!\!+}_{slow}$	75	1	0.0116501
Anesthetized	Ca$^{2\!\!+}_{slow}$	76	1	0.0112217
Anesthetized	Ca$^{2\!\!+}_{slow}$	77	1	0.00870914
Anesthetized	Ca$^{2\!\!+}_{slow}$	78	1	0.00730344
Anesthetized	Ca$^{2\!\!+}_{slow}$	79	1	0.0199149
Anesthetized	Ca$^{2\!\!+}_{slow}$	80	1	0.277078
Anesthetized	Ca$^{2\!\!+}_{slow}$	81	1	0.37467
Anesthetized	Ca$^{2\!\!+}_{slow}$	82	1	0.380101
Anesthetized	Ca$^{2\!\!+}_{slow}$	83	1	0.0112433
Anesthetized	Ca$^{2\!\!+}_{slow}$	84	1	0.0614576
Anesthetized	Ca$^{2\!\!+}_{slow}$	85	1	0.153067
Anesthetized	Ca$^{2\!\!+}_{slow}$	86	1	0.0126188
Anesthetized	Ca$^{2\!\!+}_{slow}$	87	1	0.0139712
Anesthetized	Ca$^{2\!\!+}_{slow}$	88	1	0.00847422
Anesthetized	Ca$^{2\!\!+}_{slow}$	89	1	0.0149698
Anesthetized	Ca$^{2\!\!+}_{slow}$	90	1	0.0257213
Anesthetized	Ca$^{2\!\!+}_{slow}$	91	1	0.0506315
Anesthetized	Ca$^{2\!\!+}_{slow}$	92	1	0.00951048
Anesthetized	Ca$^{2\!\!+}_{slow}$	93	1	0.253381
Anesthetized	Ca$^{2\!\!+}_{slow}$	94	1	0.466915
Anesthetized	Ca$^{2\!\!+}_{slow}$	95	1	0.390626
Anesthetized	Ca$^{2\!\!+}_{slow}$	96	1	0.123138
Anesthetized	Ca$^{2\!\!+}_{slow}$	97	1	0.0159601
Anesthetized	Ca$^{2\!\!+}_{slow}$	98	1	0.0242305
Anesthetized	Ca$^{2\!\!+}_{slow}$	99	1	0.0104077
Anesthetized	Ca$^{2\!\!+}_{slow}$	100	1	0.0128599
Anesthetized	Ca$^{2\!\!+}_{slow}$	101	1	0.226861
Anesthetized	Ca$^{2\!\!+}_{slow}$	102	1	0.01917
Anesthetized	Ca$^{2\!\!+}_{slow}$	103	1	0.0395658
Anesthetized	Ca$^{2\!\!+}_{slow}$	104	1	0.0900844
Anesthetized	Ca$^{2\!\!+}_{slow}$	105	1	0.495335
Anesthetized	Ca$^{2\!\!+}_{slow}$	106	1	0.0166195
Anesthetized	Ca$^{2\!\!+}_{slow}$	107	1	0.327119
Anesthetized	Ca$^{2\!\!+}_{slow}$	108	1	0.457028
Anesthetized	Ca$^{2\!\!+}_{slow}$	109	1	0.0158756
Anesthetized	Ca$^{2\!\!+}_{slow}$	110	1	0.0180667
Anesthetized	Ca$^{2\!\!+}_{slow}$	111	1	0.18046
Anesthetized	Ca$^{2\!\!+}_{slow}$	112	1	0.0130326
Anesthetized	Ca$^{2\!\!+}_{slow}$	113	1	0.0278842
Anesthetized	Ca$^{2\!\!+}_{slow}$	114	1	0.0109344
Anesthetized	Ca$^{2\!\!+}_{slow}$	115	1	0.263097
Anesthetized	Ca$^{2\!\!+}_{slow}$	116	1	0.0255994
Anesthetized	Ca$^{2\!\!+}_{slow}$	117	1	0.0907587
Anesthetized	Ca$^{2\!\!+}_{slow}$	118	1	0.487154
Anesthetized	Ca$^{2\!\!+}_{slow}$	119	1	0.0133364
Anesthetized	Ca$^{2\!\!+}_{slow}$	120	1	0.356668
Anesthetized	Ca$^{2\!\!+}_{slow}$	121	1	0.0135873
Anesthetized	Ca$^{2\!\!+}_{slow}$	122	1	0.060006
Anesthetized	Ca$^{2\!\!+}_{slow}$	123	1	0.0230704
Anesthetized	Ca$^{2\!\!+}_{slow}$	124	1	0.0156352
Anesthetized	Ca$^{2\!\!+}_{slow}$	125	1	0.168211
Anesthetized	Ca$^{2\!\!+}_{slow}$	126	1	0.00953859
Anesthetized	Ca$^{2\!\!+}_{slow}$	127	1	0.466747
Anesthetized	Ca$^{2\!\!+}_{slow}$	128	1	0.0739938
Anesthetized	Ca$^{2\!\!+}_{slow}$	129	1	0.30361
Anesthetized	Ca$^{2\!\!+}_{slow}$	130	1	0.0100606
Anesthetized	Ca$^{2\!\!+}_{slow}$	131	1	0.0103577
Anesthetized	Ca$^{2\!\!+}_{slow}$	132	1	0.110663
Anesthetized	Ca$^{2\!\!+}_{slow}$	133	1	0.051973
Anesthetized	Ca$^{2\!\!+}_{slow}$	134	1	0.545488
Anesthetized	Ca$^{2\!\!+}_{slow}$	135	1	0.0194272
Anesthetized	Ca$^{2\!\!+}_{slow}$	136	1	0.357682
Anesthetized	Ca$^{2\!\!+}_{slow}$	137	1	0.093437
Anesthetized	Ca$^{2\!\!+}_{slow}$	138	1	0.0471226
Anesthetized	Ca$^{2\!\!+}_{slow}$	139	1	0.150831
Anesthetized	Ca$^{2\!\!+}_{slow}$	140	1	0.261961
Anesthetized	Ca$^{2\!\!+}_{slow}$	141	1	0.0586762
Anesthetized	Ca$^{2\!\!+}_{slow}$	142	1	0.0152696
Anesthetized	Ca$^{2\!\!+}_{slow}$	143	1	0.463092
Anesthetized	Ca$^{2\!\!+}_{slow}$	144	1	0.0259665
Anesthetized	Ca$^{2\!\!+}_{slow}$	145	1	0.0574325
Anesthetized	Ca$^{2\!\!+}_{slow}$	146	1	0.321766
Anesthetized	Ca$^{2\!\!+}_{slow}$	147	1	0.0299062
Anesthetized	Ca$^{2\!\!+}_{slow}$	148	1	0.160725
Anesthetized	Ca$^{2\!\!+}_{slow}$	149	1	0.11424
Anesthetized	Ca$^{2\!\!+}_{slow}$	150	1	0.0250745
Anesthetized	Ca$^{2\!\!+}_{slow}$	151	1	0.350219
Anesthetized	Ca$^{2\!\!+}_{slow}$	152	1	0.0789177
Anesthetized	Ca$^{2\!\!+}_{slow}$	153	1	0.126296
Anesthetized	Ca$^{2\!\!+}_{slow}$	154	1	0.253678
Anesthetized	Ca$^{2\!\!+}_{slow}$	155	1	0.181256
Anesthetized	Ca$^{2\!\!+}_{slow}$	156	1	0.297805
Anesthetized	Ca$^{2\!\!+}_{slow}$	157	1	0.0643956
Anesthetized	Ca$^{2\!\!+}_{slow}$	158	1	0.151076
Anesthetized	Ca$^{2\!\!+}_{slow}$	159	1	0.0668623
Anesthetized	Ca$^{2\!\!+}_{slow}$	160	1	0.10113
Anesthetized	Ca$^{2\!\!+}_{slow}$	161	1	0.391903
Anesthetized	Ca$^{2\!\!+}_{slow}$	162	1	0.286511
Anesthetized	Ca$^{2\!\!+}_{slow}$	163	1	0.11762
Anesthetized	Ca$^{2\!\!+}_{slow}$	164	1	0.195791
Anesthetized	Ca$^{2\!\!+}_{slow}$	165	1	0.249252
Anesthetized	Ca$^{2\!\!+}_{slow}$	166	1	0.272899
Anesthetized	Ca$^{2\!\!+}_{slow}$	167	1	0.13165
Anesthetized	Ca$^{2\!\!+}_{slow}$	168	1	0.0835988
Anesthetized	Ca$^{2\!\!+}_{slow}$	169	1	0.273395
Anesthetized	Ca$^{2\!\!+}_{slow}$	170	1	0.14104
Anesthetized	Ca$^{2\!\!+}_{slow}$	171	1	0.251543
Anesthetized	Ca$^{2\!\!+}_{slow}$	172	1	0.239498
Anesthetized	Ca$^{2\!\!+}_{slow}$	173	1	0.0929682
Anesthetized	Ca$^{2\!\!+}_{slow}$	174	1	0.143897
Anesthetized	Ca$^{2\!\!+}_{slow}$	175	1	0.106463
Anesthetized	Ca$^{2\!\!+}_{slow}$	176	1	0.263714
Anesthetized	Ca$^{2\!\!+}_{slow}$	177	1	0.19519
Anesthetized	Ca$^{2\!\!+}_{slow}$	178	1	0.237061
Anesthetized	Ca$^{2\!\!+}_{slow}$	179	1	0.11068
Anesthetized	Ca$^{2\!\!+}_{slow}$	180	1	0.233834
Anesthetized	Ca$^{2\!\!+}_{slow}$	181	1	0.0697762
Anesthetized	Ca$^{2\!\!+}_{slow}$	182	1	0.142995
Anesthetized	Ca$^{2\!\!+}_{slow}$	183	1	0.219417
Anesthetized	Ca$^{2\!\!+}_{slow}$	184	1	0.0681802
Anesthetized	Ca$^{2\!\!+}_{slow}$	185	1	0.181372
Anesthetized	Ca$^{2\!\!+}_{slow}$	186	1	0.201789
Anesthetized	Ca$^{2\!\!+}_{slow}$	187	1	0.206588
Anesthetized	Ca$^{2\!\!+}_{slow}$	188	1	0.157498
Anesthetized	Ca$^{2\!\!+}_{slow}$	189	1	0.0758897
Anesthetized	Ca$^{2\!\!+}_{slow}$	190	1	0.116309
Anesthetized	Ca$^{2\!\!+}_{slow}$	191	1	0.0651599
Anesthetized	Ca$^{2\!\!+}_{slow}$	192	1	0.158587
Anesthetized	Ca$^{2\!\!+}_{slow}$	193	1	0.0729823
Anesthetized	Ca$^{2\!\!+}_{slow}$	194	1	0.162356
Anesthetized	Ca$^{2\!\!+}_{slow}$	195	1	0.191723
Anesthetized	Ca$^{2\!\!+}_{slow}$	196	1	0.13883
Anesthetized	Ca$^{2\!\!+}_{slow}$	197	1	0.205133
Anesthetized	Ca$^{2\!\!+}_{slow}$	198	1	0.0365597
Anesthetized	Ca$^{2\!\!+}_{slow}$	199	1	0.161265
Anesthetized	Ca$^{2\!\!+}_{slow}$	200	1	0.0429825
Anesthetized	Ca$^{2\!\!+}_{slow}$	201	1	0.0290447
Anesthetized	Ca$^{2\!\!+}_{slow}$	202	1	0.169754
Anesthetized	Ca$^{2\!\!+}_{slow}$	203	1	0.0222474
Anesthetized	Ca$^{2\!\!+}_{slow}$	204	1	0.0538118
Anesthetized	Ca$^{2\!\!+}_{slow}$	205	1	0.0969771
Anesthetized	Ca$^{2\!\!+}_{slow}$	206	1	0.0329243
Anesthetized	Ca$^{2\!\!+}_{slow}$	207	1	0.123112
Anesthetized	Ca$^{2\!\!+}_{slow}$	208	1	0.133929
Anesthetized	Ca$^{2\!\!+}_{slow}$	209	1	0.0355419
Anesthetized	Ca$^{2\!\!+}_{slow}$	210	1	0.124024
Anesthetized	Ca$^{2\!\!+}_{slow}$	211	1	0.139424
Anesthetized	Ca$^{2\!\!+}_{slow}$	212	1	0.125382
Anesthetized	Ca$^{2\!\!+}_{slow}$	213	1	0.14284
Anesthetized	Ca$^{2\!\!+}_{slow}$	214	1	0.0199109
Anesthetized	Ca$^{2\!\!+}_{slow}$	215	1	0.106584
Anesthetized	Ca$^{2\!\!+}_{slow}$	216	1	0.028678
Anesthetized	Ca$^{2\!\!+}_{slow}$	217	1	0.0481121
Anesthetized	Ca$^{2\!\!+}_{slow}$	218	1	0.0463203
Anesthetized	Ca$^{2\!\!+}_{slow}$	219	1	0.0255543
Anesthetized	Ca$^{2\!\!+}_{slow}$	220	1	0.0923507
Anesthetized	Ca$^{2\!\!+}_{slow}$	221	1	0.107748
Anesthetized	Ca$^{2\!\!+}_{slow}$	222	1	0.0426666
Anesthetized	Ca$^{2\!\!+}_{slow}$	223	1	0.0930459
Anesthetized	Ca$^{2\!\!+}_{slow}$	224	1	0.0928808
Anesthetized	Ca$^{2\!\!+}_{slow}$	225	1	0.109815
Anesthetized	Ca$^{2\!\!+}_{slow}$	226	1	0.0323259
Anesthetized	Ca$^{2\!\!+}_{slow}$	227	1	0.0779146
Anesthetized	Ca$^{2\!\!+}_{slow}$	228	1	0.111994
Anesthetized	Ca$^{2\!\!+}_{slow}$	229	1	0.0266862
Anesthetized	Ca$^{2\!\!+}_{slow}$	230	1	0.0301234
Anesthetized	Ca$^{2\!\!+}_{slow}$	231	1	0.0473214
Anesthetized	Ca$^{2\!\!+}_{slow}$	232	1	0.0469193
Anesthetized	Ca$^{2\!\!+}_{slow}$	233	1	0.051488
Anesthetized	Ca$^{2\!\!+}_{slow}$	234	1	0.183114
Anesthetized	Ca$^{2\!\!+}_{slow}$	235	1	0.0871473
Anesthetized	Ca$^{2\!\!+}_{slow}$	236	1	0.0941456
Anesthetized	Ca$^{2\!\!+}_{slow}$	237	1	0.113721
Anesthetized	Ca$^{2\!\!+}_{slow}$	238	1	0.101469
Anesthetized	Ca$^{2\!\!+}_{slow}$	239	1	0.104644
Anesthetized	Ca$^{2\!\!+}_{slow}$	240	1	0.0479996
Anesthetized	Ca$^{2\!\!+}_{slow}$	241	1	0.0391545
Anesthetized	Ca$^{2\!\!+}_{slow}$	242	1	0.033901
Anesthetized	Ca$^{2\!\!+}_{slow}$	243	1	0.0517591
Anesthetized	Ca$^{2\!\!+}_{slow}$	244	1	0.0437828
Anesthetized	Ca$^{2\!\!+}_{slow}$	245	1	0.0693484
Anesthetized	Ca$^{2\!\!+}_{slow}$	246	1	0.0492835
Anesthetized	Ca$^{2\!\!+}_{slow}$	247	1	0.0622398
Anesthetized	Ca$^{2\!\!+}_{slow}$	248	1	0.120742
Anesthetized	Ca$^{2\!\!+}_{slow}$	249	1	0.139903
Anesthetized	Ca$^{2\!\!+}_{slow}$	250	1	0.0879393
Anesthetized	Ca$^{2\!\!+}_{slow}$	251	1	0.113702
Anesthetized	Ca$^{2\!\!+}_{slow}$	252	1	0.10238
Anesthetized	Ca$^{2\!\!+}_{slow}$	253	1	0.0523142
Anesthetized	Ca$^{2\!\!+}_{slow}$	254	1	0.0509434
Anesthetized	Ca$^{2\!\!+}_{slow}$	255	1	0.0603765
Anesthetized	Ca$^{2\!\!+}_{slow}$	256	1	0.0636546
Anesthetized	Ca$^{2\!\!+}_{slow}$	257	1	0.0834841
Anesthetized	Ca$^{2\!\!+}_{slow}$	258	1	0.0628022
Anesthetized	Ca$^{2\!\!+}_{slow}$	259	1	0.125335
Anesthetized	Ca$^{2\!\!+}_{slow}$	260	1	0.119262
Anesthetized	Ca$^{2\!\!+}_{slow}$	261	1	0.0874688
Anesthetized	Ca$^{2\!\!+}_{slow}$	262	1	0.0909431
Anesthetized	Ca$^{2\!\!+}_{slow}$	263	1	0.0546846
Anesthetized	Ca$^{2\!\!+}_{slow}$	264	1	0.0802819
Anesthetized	Ca$^{2\!\!+}_{slow}$	265	1	0.121636
Anesthetized	Ca$^{2\!\!+}_{slow}$	266	1	0.0830591
Anesthetized	Ca$^{2\!\!+}_{slow}$	267	1	0.104816
Anesthetized	Ca$^{2\!\!+}_{slow}$	268	1	0.0992405
Anesthetized	Ca$^{2\!\!+}_{slow}$	269	1	0.0887142
Anesthetized	Ca$^{2\!\!+}_{slow}$	270	1	0.0473174
Anesthetized	Ca$^{2\!\!+}_{slow}$	271	1	0.0384222
Anesthetized	Ca$^{2\!\!+}_{slow}$	272	1	0.0708511
Anesthetized	Ca$^{2\!\!+}_{slow}$	273	1	0.0449371
Anesthetized	Ca$^{2\!\!+}_{slow}$	274	1	0.0372105
Anesthetized	Ca$^{2\!\!+}_{slow}$	275	1	0.0393863
Anesthetized	Ca$^{2\!\!+}_{slow}$	276	1	0.028767
Anesthetized	Ca$^{2\!\!+}_{slow}$	277	1	0.0269547
Anesthetized	Ca$^{2\!\!+}_{slow}$	278	1	0.0486506
Anesthetized	Ca$^{2\!\!+}_{slow}$	279	1	0.116418
Anesthetized	Ca$^{2\!\!+}_{slow}$	280	1	0.152127
Anesthetized	Ca$^{2\!\!+}_{slow}$	281	1	0.210487
Anesthetized	Ca$^{2\!\!+}_{slow}$	282	1	0.0232302
Anesthetized	Ca$^{2\!\!+}_{slow}$	283	1	0.0436119
Anesthetized	Ca$^{2\!\!+}_{slow}$	284	1	0.0399094
Anesthetized	Ca$^{2\!\!+}_{slow}$	285	1	0.0119729
Anesthetized	Ca$^{2\!\!+}_{slow}$	286	1	0.0063178
Anesthetized	Ca$^{2\!\!+}_{slow}$	287	1	0.00873159
Anesthetized	Ca$^{2\!\!+}_{slow}$	288	1	0.020355
Anesthetized	Ca$^{2\!\!+}_{slow}$	289	1	0.182748
Anesthetized	Ca$^{2\!\!+}_{slow}$	290	1	0.0152412
Anesthetized	Ca$^{2\!\!+}_{slow}$	291	1	0.124734
Anesthetized	Ca$^{2\!\!+}_{slow}$	292	1	0.177829
Anesthetized	Ca$^{2\!\!+}_{slow}$	293	1	0.0471995
Anesthetized	Ca$^{2\!\!+}_{slow}$	294	1	0.0229104
Anesthetized	Ca$^{2\!\!+}_{slow}$	295	1	0.0439821
Anesthetized	Ca$^{2\!\!+}_{slow}$	296	1	0.0212949
Anesthetized	Ca$^{2\!\!+}_{slow}$	297	1	0.00386636
Anesthetized	Ca$^{2\!\!+}_{slow}$	298	1	0.467909
Anesthetized	Ca$^{2\!\!+}_{slow}$	299	1	0.00567824
Anesthetized	Ca$^{2\!\!+}_{slow}$	300	1	0.00283735
Anesthetized	Ca$^{2\!\!+}_{slow}$	301	1	0.216192
Anesthetized	Ca$^{2\!\!+}_{slow}$	302	1	0.00877456
Anesthetized	Ca$^{2\!\!+}_{slow}$	303	1	0.00573679
Anesthetized	Ca$^{2\!\!+}_{slow}$	304	1	0.204089
Anesthetized	Ca$^{2\!\!+}_{slow}$	305	1	0.122533
Anesthetized	Ca$^{2\!\!+}_{slow}$	306	1	0.01987
Anesthetized	Ca$^{2\!\!+}_{slow}$	307	1	0.0530864
Anesthetized	Ca$^{2\!\!+}_{slow}$	308	1	0.00851081
Anesthetized	Ca$^{2\!\!+}_{slow}$	309	1	0.00849372
Anesthetized	Ca$^{2\!\!+}_{slow}$	310	1	0.00410282
Anesthetized	Ca$^{2\!\!+}_{slow}$	311	1	0.240283
Anesthetized	Ca$^{2\!\!+}_{slow}$	312	1	0.00479243
Anesthetized	Ca$^{2\!\!+}_{slow}$	313	1	0.0165058
Anesthetized	Ca$^{2\!\!+}_{slow}$	314	1	0.259287
Anesthetized	Ca$^{2\!\!+}_{slow}$	315	1	0.00877867
Anesthetized	Ca$^{2\!\!+}_{slow}$	316	1	0.0336828
Anesthetized	Ca$^{2\!\!+}_{slow}$	317	1	0.16646
Anesthetized	Ca$^{2\!\!+}_{slow}$	318	1	0.0754488
Anesthetized	Ca$^{2\!\!+}_{slow}$	319	1	0.140495
Anesthetized	Ca$^{2\!\!+}_{slow}$	320	1	0.00526562
Anesthetized	Ca$^{2\!\!+}_{slow}$	321	1	0.00808487
Anesthetized	Ca$^{2\!\!+}_{slow}$	322	1	0.00752454
Anesthetized	Ca$^{2\!\!+}_{slow}$	323	1	0.00659519
Anesthetized	Ca$^{2\!\!+}_{slow}$	324	1	0.317023
Anesthetized	Ca$^{2\!\!+}_{slow}$	325	1	0.00697028
Anesthetized	Ca$^{2\!\!+}_{slow}$	326	1	0.0052319
Anesthetized	Ca$^{2\!\!+}_{slow}$	327	1	0.0305777
Anesthetized	Ca$^{2\!\!+}_{slow}$	328	1	0.270294
Anesthetized	Ca$^{2\!\!+}_{slow}$	329	1	0.080253
Anesthetized	Ca$^{2\!\!+}_{slow}$	330	1	0.250982
Anesthetized	Ca$^{2\!\!+}_{slow}$	331	1	0.00631865
Anesthetized	Ca$^{2\!\!+}_{slow}$	332	1	0.164754
Anesthetized	Ca$^{2\!\!+}_{slow}$	333	1	0.0115288
Anesthetized	Ca$^{2\!\!+}_{slow}$	334	1	0.00839422
Anesthetized	Ca$^{2\!\!+}_{slow}$	335	1	0.00964181
Anesthetized	Ca$^{2\!\!+}_{slow}$	336	1	0.00808177
Anesthetized	Ca$^{2\!\!+}_{slow}$	337	1	0.455054
Anesthetized	Ca$^{2\!\!+}_{slow}$	338	1	0.0417337
Anesthetized	Ca$^{2\!\!+}_{slow}$	339	1	0.107957
Anesthetized	Ca$^{2\!\!+}_{slow}$	340	1	0.289765
Anesthetized	Ca$^{2\!\!+}_{slow}$	341	1	0.308975
Anesthetized	Ca$^{2\!\!+}_{slow}$	342	1	0.152017
Anesthetized	Ca$^{2\!\!+}_{slow}$	343	1	0.00428287
Anesthetized	Ca$^{2\!\!+}_{slow}$	344	1	0.00771092
Anesthetized	Ca$^{2\!\!+}_{slow}$	345	1	0.0094291
Anesthetized	Ca$^{2\!\!+}_{slow}$	346	1	0.00626492
Anesthetized	Ca$^{2\!\!+}_{slow}$	347	1	0.0100782
Anesthetized	Ca$^{2\!\!+}_{slow}$	348	1	0.0079356
Anesthetized	Ca$^{2\!\!+}_{slow}$	349	1	0.035968
Anesthetized	Ca$^{2\!\!+}_{slow}$	350	1	0.288792
Anesthetized	Ca$^{2\!\!+}_{slow}$	351	1	0.465604
Anesthetized	Ca$^{2\!\!+}_{slow}$	352	1	0.40311
Anesthetized	Ca$^{2\!\!+}_{slow}$	353	1	0.00821766
Anesthetized	Ca$^{2\!\!+}_{slow}$	354	1	0.089032
Anesthetized	Ca$^{2\!\!+}_{slow}$	355	1	0.18657
Anesthetized	Ca$^{2\!\!+}_{slow}$	356	1	0.0093977
Anesthetized	Ca$^{2\!\!+}_{slow}$	357	1	0.0108887
Anesthetized	Ca$^{2\!\!+}_{slow}$	358	1	0.0117712
Anesthetized	Ca$^{2\!\!+}_{slow}$	359	1	0.00936894
Anesthetized	Ca$^{2\!\!+}_{slow}$	360	1	0.0233628
Anesthetized	Ca$^{2\!\!+}_{slow}$	361	1	0.0587478
Anesthetized	Ca$^{2\!\!+}_{slow}$	362	1	0.011094
Anesthetized	Ca$^{2\!\!+}_{slow}$	363	1	0.29445
Anesthetized	Ca$^{2\!\!+}_{slow}$	364	1	0.439692
Anesthetized	Ca$^{2\!\!+}_{slow}$	365	1	0.395239
Anesthetized	Ca$^{2\!\!+}_{slow}$	366	1	0.151621
Anesthetized	Ca$^{2\!\!+}_{slow}$	367	1	0.011593
Anesthetized	Ca$^{2\!\!+}_{slow}$	368	1	0.0202095
Anesthetized	Ca$^{2\!\!+}_{slow}$	369	1	0.0168746
Anesthetized	Ca$^{2\!\!+}_{slow}$	370	1	0.012533
Anesthetized	Ca$^{2\!\!+}_{slow}$	371	1	0.232421
Anesthetized	Ca$^{2\!\!+}_{slow}$	372	1	0.0105253
Anesthetized	Ca$^{2\!\!+}_{slow}$	373	1	0.0603129
Anesthetized	Ca$^{2\!\!+}_{slow}$	374	1	0.11158
Anesthetized	Ca$^{2\!\!+}_{slow}$	375	1	0.473632
Anesthetized	Ca$^{2\!\!+}_{slow}$	376	1	0.0152808
Anesthetized	Ca$^{2\!\!+}_{slow}$	377	1	0.374102
Anesthetized	Ca$^{2\!\!+}_{slow}$	378	1	0.440964
Anesthetized	Ca$^{2\!\!+}_{slow}$	379	1	0.0218601
Anesthetized	Ca$^{2\!\!+}_{slow}$	380	1	0.0306627
Anesthetized	Ca$^{2\!\!+}_{slow}$	381	1	0.1889
Anesthetized	Ca$^{2\!\!+}_{slow}$	382	1	0.0132338
Anesthetized	Ca$^{2\!\!+}_{slow}$	383	1	0.040669
Anesthetized	Ca$^{2\!\!+}_{slow}$	384	1	0.0169258
Anesthetized	Ca$^{2\!\!+}_{slow}$	385	1	0.306836
Anesthetized	Ca$^{2\!\!+}_{slow}$	386	1	0.0194253
Anesthetized	Ca$^{2\!\!+}_{slow}$	387	1	0.121857
Anesthetized	Ca$^{2\!\!+}_{slow}$	388	1	0.470388
Anesthetized	Ca$^{2\!\!+}_{slow}$	389	1	0.0228757
Anesthetized	Ca$^{2\!\!+}_{slow}$	390	1	0.392525
Anesthetized	Ca$^{2\!\!+}_{slow}$	391	1	0.014678
Anesthetized	Ca$^{2\!\!+}_{slow}$	392	1	0.0716054
Anesthetized	Ca$^{2\!\!+}_{slow}$	393	1	0.0308112
Anesthetized	Ca$^{2\!\!+}_{slow}$	394	1	0.0300744
Anesthetized	Ca$^{2\!\!+}_{slow}$	395	1	0.235736
Anesthetized	Ca$^{2\!\!+}_{slow}$	396	1	0.0150565
Anesthetized	Ca$^{2\!\!+}_{slow}$	397	1	0.439224
Anesthetized	Ca$^{2\!\!+}_{slow}$	398	1	0.0546902
Anesthetized	Ca$^{2\!\!+}_{slow}$	399	1	0.311213
Anesthetized	Ca$^{2\!\!+}_{slow}$	400	1	0.0285519
Anesthetized	Ca$^{2\!\!+}_{slow}$	401	1	0.0158097
Anesthetized	Ca$^{2\!\!+}_{slow}$	402	1	0.13308
Anesthetized	Ca$^{2\!\!+}_{slow}$	403	1	0.040023
Anesthetized	Ca$^{2\!\!+}_{slow}$	404	1	0.482413
Anesthetized	Ca$^{2\!\!+}_{slow}$	405	1	0.0227791
Anesthetized	Ca$^{2\!\!+}_{slow}$	406	1	0.391143
Anesthetized	Ca$^{2\!\!+}_{slow}$	407	1	0.0973698
Anesthetized	Ca$^{2\!\!+}_{slow}$	408	1	0.0249517
Anesthetized	Ca$^{2\!\!+}_{slow}$	409	1	0.200267
Anesthetized	Ca$^{2\!\!+}_{slow}$	410	1	0.280825
Anesthetized	Ca$^{2\!\!+}_{slow}$	411	1	0.0624926
Anesthetized	Ca$^{2\!\!+}_{slow}$	412	1	0.0175176
Anesthetized	Ca$^{2\!\!+}_{slow}$	413	1	0.474037
Anesthetized	Ca$^{2\!\!+}_{slow}$	414	1	0.0312857
Anesthetized	Ca$^{2\!\!+}_{slow}$	415	1	0.0568639
Anesthetized	Ca$^{2\!\!+}_{slow}$	416	1	0.331628
Anesthetized	Ca$^{2\!\!+}_{slow}$	417	1	0.0266285
Anesthetized	Ca$^{2\!\!+}_{slow}$	418	1	0.158373
Anesthetized	Ca$^{2\!\!+}_{slow}$	419	1	0.106705
Anesthetized	Ca$^{2\!\!+}_{slow}$	420	1	0.0227538
Anesthetized	Ca$^{2\!\!+}_{slow}$	421	1	0.378591
Anesthetized	Ca$^{2\!\!+}_{slow}$	422	1	0.0433074
Anesthetized	Ca$^{2\!\!+}_{slow}$	423	1	0.109901
Anesthetized	Ca$^{2\!\!+}_{slow}$	424	1	0.248126
Anesthetized	Ca$^{2\!\!+}_{slow}$	425	1	0.159977
Anesthetized	Ca$^{2\!\!+}_{slow}$	426	1	0.284552
Anesthetized	Ca$^{2\!\!+}_{slow}$	427	1	0.033092
Anesthetized	Ca$^{2\!\!+}_{slow}$	428	1	0.129751
Anesthetized	Ca$^{2\!\!+}_{slow}$	429	1	0.0392723
Anesthetized	Ca$^{2\!\!+}_{slow}$	430	1	0.0911988
Anesthetized	Ca$^{2\!\!+}_{slow}$	431	1	0.379114
Anesthetized	Ca$^{2\!\!+}_{slow}$	432	1	0.273108
Anesthetized	Ca$^{2\!\!+}_{slow}$	433	1	0.0715286
Anesthetized	Ca$^{2\!\!+}_{slow}$	434	1	0.179112
Anesthetized	Ca$^{2\!\!+}_{slow}$	435	1	0.262754
Anesthetized	Ca$^{2\!\!+}_{slow}$	436	1	0.319089
Anesthetized	Ca$^{2\!\!+}_{slow}$	437	1	0.0760367
Anesthetized	Ca$^{2\!\!+}_{slow}$	438	1	0.0729982
Anesthetized	Ca$^{2\!\!+}_{slow}$	439	1	0.261087
Anesthetized	Ca$^{2\!\!+}_{slow}$	440	1	0.0993015
Anesthetized	Ca$^{2\!\!+}_{slow}$	441	1	0.219561
Anesthetized	Ca$^{2\!\!+}_{slow}$	442	1	0.249616
Anesthetized	Ca$^{2\!\!+}_{slow}$	443	1	0.0664744
Anesthetized	Ca$^{2\!\!+}_{slow}$	444	1	0.133733
Anesthetized	Ca$^{2\!\!+}_{slow}$	445	1	0.105292
Anesthetized	Ca$^{2\!\!+}_{slow}$	446	1	0.303587
Anesthetized	Ca$^{2\!\!+}_{slow}$	447	1	0.191268
Anesthetized	Ca$^{2\!\!+}_{slow}$	448	1	0.249243
Anesthetized	Ca$^{2\!\!+}_{slow}$	449	1	0.0671867
Anesthetized	Ca$^{2\!\!+}_{slow}$	450	1	0.242021
Anesthetized	Ca$^{2\!\!+}_{slow}$	451	1	0.0524807
Anesthetized	Ca$^{2\!\!+}_{slow}$	452	1	0.0905433
Anesthetized	Ca$^{2\!\!+}_{slow}$	453	1	0.231769
Anesthetized	Ca$^{2\!\!+}_{slow}$	454	1	0.050416
Anesthetized	Ca$^{2\!\!+}_{slow}$	455	1	0.191296
Anesthetized	Ca$^{2\!\!+}_{slow}$	456	1	0.21337
Anesthetized	Ca$^{2\!\!+}_{slow}$	457	1	0.222625
Anesthetized	Ca$^{2\!\!+}_{slow}$	458	1	0.255447
Anesthetized	Ca$^{2\!\!+}_{slow}$	459	1	0.0846124
Anesthetized	Ca$^{2\!\!+}_{slow}$	460	1	0.151711
Anesthetized	Ca$^{2\!\!+}_{slow}$	461	1	0.0377493
Anesthetized	Ca$^{2\!\!+}_{slow}$	462	1	0.201053
Anesthetized	Ca$^{2\!\!+}_{slow}$	463	1	0.0487098
Anesthetized	Ca$^{2\!\!+}_{slow}$	464	1	0.160334
Anesthetized	Ca$^{2\!\!+}_{slow}$	465	1	0.202675
Anesthetized	Ca$^{2\!\!+}_{slow}$	466	1	0.140039
Anesthetized	Ca$^{2\!\!+}_{slow}$	467	1	0.211869
Anesthetized	Ca$^{2\!\!+}_{slow}$	468	1	0.0367955
Anesthetized	Ca$^{2\!\!+}_{slow}$	469	1	0.196601
Anesthetized	Ca$^{2\!\!+}_{slow}$	470	1	0.0644144
Anesthetized	Ca$^{2\!\!+}_{slow}$	471	1	0.0396542
Anesthetized	Ca$^{2\!\!+}_{slow}$	472	1	0.184295
Anesthetized	Ca$^{2\!\!+}_{slow}$	473	1	0.021347
Anesthetized	Ca$^{2\!\!+}_{slow}$	474	1	0.05991
Anesthetized	Ca$^{2\!\!+}_{slow}$	475	1	0.139655
Anesthetized	Ca$^{2\!\!+}_{slow}$	476	1	0.0237791
Anesthetized	Ca$^{2\!\!+}_{slow}$	477	1	0.105355
Anesthetized	Ca$^{2\!\!+}_{slow}$	478	1	0.12807
Anesthetized	Ca$^{2\!\!+}_{slow}$	479	1	0.0262537
Anesthetized	Ca$^{2\!\!+}_{slow}$	480	1	0.132654
Anesthetized	Ca$^{2\!\!+}_{slow}$	481	1	0.153368
Anesthetized	Ca$^{2\!\!+}_{slow}$	482	1	0.142832
Anesthetized	Ca$^{2\!\!+}_{slow}$	483	1	0.145971
Anesthetized	Ca$^{2\!\!+}_{slow}$	484	1	0.0225275
Anesthetized	Ca$^{2\!\!+}_{slow}$	485	1	0.133419
Anesthetized	Ca$^{2\!\!+}_{slow}$	486	1	0.0379395
Anesthetized	Ca$^{2\!\!+}_{slow}$	487	1	0.0764186
Anesthetized	Ca$^{2\!\!+}_{slow}$	488	1	0.0234922
Anesthetized	Ca$^{2\!\!+}_{slow}$	489	1	0.0293057
Anesthetized	Ca$^{2\!\!+}_{slow}$	490	1	0.0804351
Anesthetized	Ca$^{2\!\!+}_{slow}$	491	1	0.0749531
Anesthetized	Ca$^{2\!\!+}_{slow}$	492	1	0.0293615
Anesthetized	Ca$^{2\!\!+}_{slow}$	493	1	0.0838336
Anesthetized	Ca$^{2\!\!+}_{slow}$	494	1	0.0865981
Anesthetized	Ca$^{2\!\!+}_{slow}$	495	1	0.126273
Anesthetized	Ca$^{2\!\!+}_{slow}$	496	1	0.0354827
Anesthetized	Ca$^{2\!\!+}_{slow}$	497	1	0.109223
Anesthetized	Ca$^{2\!\!+}_{slow}$	498	1	0.120106
Anesthetized	Ca$^{2\!\!+}_{slow}$	499	1	0.0310314
Anesthetized	Ca$^{2\!\!+}_{slow}$	500	1	0.0507676
Anesthetized	Ca$^{2\!\!+}_{slow}$	501	1	0.0531924
Anesthetized	Ca$^{2\!\!+}_{slow}$	502	1	0.0272316
Anesthetized	Ca$^{2\!\!+}_{slow}$	503	1	0.0667537
Anesthetized	Ca$^{2\!\!+}_{slow}$	504	1	0.0892186
Anesthetized	Ca$^{2\!\!+}_{slow}$	505	1	0.0712897
Anesthetized	Ca$^{2\!\!+}_{slow}$	506	1	0.0735168
Anesthetized	Ca$^{2\!\!+}_{slow}$	507	1	0.0886627
Anesthetized	Ca$^{2\!\!+}_{slow}$	508	1	0.0741395
Anesthetized	Ca$^{2\!\!+}_{slow}$	509	1	0.109389
Anesthetized	Ca$^{2\!\!+}_{slow}$	510	1	0.0411171
Anesthetized	Ca$^{2\!\!+}_{slow}$	511	1	0.157356
Anesthetized	Ca$^{2\!\!+}_{slow}$	512	1	0.0438956
Anesthetized	Ca$^{2\!\!+}_{slow}$	513	1	0.0386777
Anesthetized	Ca$^{2\!\!+}_{slow}$	514	1	0.0461605
Anesthetized	Ca$^{2\!\!+}_{slow}$	515	1	0.0832455
Anesthetized	Ca$^{2\!\!+}_{slow}$	516	1	0.0345444
Anesthetized	Ca$^{2\!\!+}_{slow}$	517	1	0.0664558
Anesthetized	Ca$^{2\!\!+}_{slow}$	518	1	0.0940687
Anesthetized	Ca$^{2\!\!+}_{slow}$	519	1	0.0885978
Anesthetized	Ca$^{2\!\!+}_{slow}$	520	1	0.0979478
Anesthetized	Ca$^{2\!\!+}_{slow}$	521	1	0.105929
Anesthetized	Ca$^{2\!\!+}_{slow}$	522	1	0.0826019
Anesthetized	Ca$^{2\!\!+}_{slow}$	523	1	0.0331144
Anesthetized	Ca$^{2\!\!+}_{slow}$	524	1	0.0416889
Anesthetized	Ca$^{2\!\!+}_{slow}$	525	1	0.051707
Anesthetized	Ca$^{2\!\!+}_{slow}$	526	1	0.0605288
Anesthetized	Ca$^{2\!\!+}_{slow}$	527	1	0.0962228
Anesthetized	Ca$^{2\!\!+}_{slow}$	528	1	0.0410401
Anesthetized	Ca$^{2\!\!+}_{slow}$	529	1	0.13986
Anesthetized	Ca$^{2\!\!+}_{slow}$	530	1	0.154225
Anesthetized	Ca$^{2\!\!+}_{slow}$	531	1	0.115849
Anesthetized	Ca$^{2\!\!+}_{slow}$	532	1	0.0593893
Anesthetized	Ca$^{2\!\!+}_{slow}$	533	1	0.0888403
Anesthetized	Ca$^{2\!\!+}_{slow}$	534	1	0.086817
Anesthetized	Ca$^{2\!\!+}_{slow}$	535	1	0.0851011
Anesthetized	Ca$^{2\!\!+}_{slow}$	536	1	0.0452768
Anesthetized	Ca$^{2\!\!+}_{slow}$	537	1	0.0704762
Anesthetized	Ca$^{2\!\!+}_{slow}$	538	1	0.0506524
Anesthetized	Ca$^{2\!\!+}_{slow}$	539	1	0.132959
Anesthetized	Ca$^{2\!\!+}_{slow}$	0	2	0.00567707
Anesthetized	Ca$^{2\!\!+}_{slow}$	1	2	0.0089441
Anesthetized	Ca$^{2\!\!+}_{slow}$	2	2	0.000588872
Anesthetized	Ca$^{2\!\!+}_{slow}$	3	2	0.00677748
Anesthetized	Ca$^{2\!\!+}_{slow}$	4	2	0.00925172
Anesthetized	Ca$^{2\!\!+}_{slow}$	5	2	0.00370725
Anesthetized	Ca$^{2\!\!+}_{slow}$	6	2	0.00839415
Anesthetized	Ca$^{2\!\!+}_{slow}$	7	2	0.00812695
Anesthetized	Ca$^{2\!\!+}_{slow}$	8	2	0.010629
Anesthetized	Ca$^{2\!\!+}_{slow}$	9	2	0.0019407
Anesthetized	Ca$^{2\!\!+}_{slow}$	10	2	0.0358613
Anesthetized	Ca$^{2\!\!+}_{slow}$	11	2	0.0158729
Anesthetized	Ca$^{2\!\!+}_{slow}$	12	2	0.00631158
Anesthetized	Ca$^{2\!\!+}_{slow}$	13	2	0.00537586
Anesthetized	Ca$^{2\!\!+}_{slow}$	14	2	0.00189706
Anesthetized	Ca$^{2\!\!+}_{slow}$	15	2	0.00303525
Anesthetized	Ca$^{2\!\!+}_{slow}$	16	2	0.00356578
Anesthetized	Ca$^{2\!\!+}_{slow}$	17	2	0.00852509
Anesthetized	Ca$^{2\!\!+}_{slow}$	18	2	0.00352234
Anesthetized	Ca$^{2\!\!+}_{slow}$	19	2	0.0387995
Anesthetized	Ca$^{2\!\!+}_{slow}$	20	2	0.00887528
Anesthetized	Ca$^{2\!\!+}_{slow}$	21	2	0.0105067
Anesthetized	Ca$^{2\!\!+}_{slow}$	22	2	0.0116338
Anesthetized	Ca$^{2\!\!+}_{slow}$	23	2	0.00175105
Anesthetized	Ca$^{2\!\!+}_{slow}$	24	2	0.001564
Anesthetized	Ca$^{2\!\!+}_{slow}$	25	2	0.00118355
Anesthetized	Ca$^{2\!\!+}_{slow}$	26	2	0.00468705
Anesthetized	Ca$^{2\!\!+}_{slow}$	27	2	0.00201748
Anesthetized	Ca$^{2\!\!+}_{slow}$	28	2	0.0558853
Anesthetized	Ca$^{2\!\!+}_{slow}$	29	2	0.00706444
Anesthetized	Ca$^{2\!\!+}_{slow}$	30	2	0.00194228
Anesthetized	Ca$^{2\!\!+}_{slow}$	31	2	0.0478665
Anesthetized	Ca$^{2\!\!+}_{slow}$	32	2	0.000967577
Anesthetized	Ca$^{2\!\!+}_{slow}$	33	2	0.00113115
Anesthetized	Ca$^{2\!\!+}_{slow}$	34	2	0.00501116
Anesthetized	Ca$^{2\!\!+}_{slow}$	35	2	0.00959605
Anesthetized	Ca$^{2\!\!+}_{slow}$	36	2	0.000973918
Anesthetized	Ca$^{2\!\!+}_{slow}$	37	2	0.00180513
Anesthetized	Ca$^{2\!\!+}_{slow}$	38	2	0.00402761
Anesthetized	Ca$^{2\!\!+}_{slow}$	39	2	0.00611916
Anesthetized	Ca$^{2\!\!+}_{slow}$	40	2	0.00145463
Anesthetized	Ca$^{2\!\!+}_{slow}$	41	2	0.0227495
Anesthetized	Ca$^{2\!\!+}_{slow}$	42	2	0.00296424
Anesthetized	Ca$^{2\!\!+}_{slow}$	43	2	0.000939205
Anesthetized	Ca$^{2\!\!+}_{slow}$	44	2	0.0155067
Anesthetized	Ca$^{2\!\!+}_{slow}$	45	2	0.00337706
Anesthetized	Ca$^{2\!\!+}_{slow}$	46	2	0.000864296
Anesthetized	Ca$^{2\!\!+}_{slow}$	47	2	0.0099467
Anesthetized	Ca$^{2\!\!+}_{slow}$	48	2	0.000865095
Anesthetized	Ca$^{2\!\!+}_{slow}$	49	2	0.00494092
Anesthetized	Ca$^{2\!\!+}_{slow}$	50	2	0.00133741
Anesthetized	Ca$^{2\!\!+}_{slow}$	51	2	0.00696332
Anesthetized	Ca$^{2\!\!+}_{slow}$	52	2	0.00129654
Anesthetized	Ca$^{2\!\!+}_{slow}$	53	2	0.00186287
Anesthetized	Ca$^{2\!\!+}_{slow}$	54	2	0.0112158
Anesthetized	Ca$^{2\!\!+}_{slow}$	55	2	0.00102768
Anesthetized	Ca$^{2\!\!+}_{slow}$	56	2	0.00137927
Anesthetized	Ca$^{2\!\!+}_{slow}$	57	2	0.000829204
Anesthetized	Ca$^{2\!\!+}_{slow}$	58	2	0.00596018
Anesthetized	Ca$^{2\!\!+}_{slow}$	59	2	0.000815103
Anesthetized	Ca$^{2\!\!+}_{slow}$	60	2	0.0063383
Anesthetized	Ca$^{2\!\!+}_{slow}$	61	2	0.00269094
Anesthetized	Ca$^{2\!\!+}_{slow}$	62	2	0.00465056
Anesthetized	Ca$^{2\!\!+}_{slow}$	63	2	0.00302594
Anesthetized	Ca$^{2\!\!+}_{slow}$	64	2	0.000884635
Anesthetized	Ca$^{2\!\!+}_{slow}$	65	2	0.00220736
Anesthetized	Ca$^{2\!\!+}_{slow}$	66	2	0.00105922
Anesthetized	Ca$^{2\!\!+}_{slow}$	67	2	0.0261112
Anesthetized	Ca$^{2\!\!+}_{slow}$	68	2	0.000792166
Anesthetized	Ca$^{2\!\!+}_{slow}$	69	2	0.000938038
Anesthetized	Ca$^{2\!\!+}_{slow}$	70	2	0.00672397
Anesthetized	Ca$^{2\!\!+}_{slow}$	71	2	0.0035247
Anesthetized	Ca$^{2\!\!+}_{slow}$	72	2	0.00193872
Anesthetized	Ca$^{2\!\!+}_{slow}$	73	2	0.00256414
Anesthetized	Ca$^{2\!\!+}_{slow}$	74	2	0.00207568
Anesthetized	Ca$^{2\!\!+}_{slow}$	75	2	0.00254915
Anesthetized	Ca$^{2\!\!+}_{slow}$	76	2	0.0047185
Anesthetized	Ca$^{2\!\!+}_{slow}$	77	2	0.00265313
Anesthetized	Ca$^{2\!\!+}_{slow}$	78	2	0.00163149
Anesthetized	Ca$^{2\!\!+}_{slow}$	79	2	0.00294962
Anesthetized	Ca$^{2\!\!+}_{slow}$	80	2	0.00403979
Anesthetized	Ca$^{2\!\!+}_{slow}$	81	2	0.0153371
Anesthetized	Ca$^{2\!\!+}_{slow}$	82	2	0.00732449
Anesthetized	Ca$^{2\!\!+}_{slow}$	83	2	0.00117996
Anesthetized	Ca$^{2\!\!+}_{slow}$	84	2	0.00115089
Anesthetized	Ca$^{2\!\!+}_{slow}$	85	2	0.00106479
Anesthetized	Ca$^{2\!\!+}_{slow}$	86	2	0.000950979
Anesthetized	Ca$^{2\!\!+}_{slow}$	87	2	0.0041593
Anesthetized	Ca$^{2\!\!+}_{slow}$	88	2	0.0021233
Anesthetized	Ca$^{2\!\!+}_{slow}$	89	2	0.00424532
Anesthetized	Ca$^{2\!\!+}_{slow}$	90	2	0.000779829
Anesthetized	Ca$^{2\!\!+}_{slow}$	91	2	0.000730875
Anesthetized	Ca$^{2\!\!+}_{slow}$	92	2	0.00138132
Anesthetized	Ca$^{2\!\!+}_{slow}$	93	2	0.00535713
Anesthetized	Ca$^{2\!\!+}_{slow}$	94	2	0.00629465
Anesthetized	Ca$^{2\!\!+}_{slow}$	95	2	0.00766617
Anesthetized	Ca$^{2\!\!+}_{slow}$	96	2	0.000837977
Anesthetized	Ca$^{2\!\!+}_{slow}$	97	2	0.00184565
Anesthetized	Ca$^{2\!\!+}_{slow}$	98	2	0.000893428
Anesthetized	Ca$^{2\!\!+}_{slow}$	99	2	0.00445841
Anesthetized	Ca$^{2\!\!+}_{slow}$	100	2	0.00524848
Anesthetized	Ca$^{2\!\!+}_{slow}$	101	2	0.00390555
Anesthetized	Ca$^{2\!\!+}_{slow}$	102	2	0.00327808
Anesthetized	Ca$^{2\!\!+}_{slow}$	103	2	0.000725465
Anesthetized	Ca$^{2\!\!+}_{slow}$	104	2	0.000783952
Anesthetized	Ca$^{2\!\!+}_{slow}$	105	2	0.00522666
Anesthetized	Ca$^{2\!\!+}_{slow}$	106	2	0.00218537
Anesthetized	Ca$^{2\!\!+}_{slow}$	107	2	0.0100864
Anesthetized	Ca$^{2\!\!+}_{slow}$	108	2	0.00813301
Anesthetized	Ca$^{2\!\!+}_{slow}$	109	2	0.00718266
Anesthetized	Ca$^{2\!\!+}_{slow}$	110	2	0.0011015
Anesthetized	Ca$^{2\!\!+}_{slow}$	111	2	0.00114546
Anesthetized	Ca$^{2\!\!+}_{slow}$	112	2	0.00769214
Anesthetized	Ca$^{2\!\!+}_{slow}$	113	2	0.000736208
Anesthetized	Ca$^{2\!\!+}_{slow}$	114	2	0.00990181
Anesthetized	Ca$^{2\!\!+}_{slow}$	115	2	0.00952714
Anesthetized	Ca$^{2\!\!+}_{slow}$	116	2	0.00520738
Anesthetized	Ca$^{2\!\!+}_{slow}$	117	2	0.00122471
Anesthetized	Ca$^{2\!\!+}_{slow}$	118	2	0.00777581
Anesthetized	Ca$^{2\!\!+}_{slow}$	119	2	0.00402038
Anesthetized	Ca$^{2\!\!+}_{slow}$	120	2	0.0182788
Anesthetized	Ca$^{2\!\!+}_{slow}$	121	2	0.0104705
Anesthetized	Ca$^{2\!\!+}_{slow}$	122	2	0.00136252
Anesthetized	Ca$^{2\!\!+}_{slow}$	123	2	0.00132961
Anesthetized	Ca$^{2\!\!+}_{slow}$	124	2	0.0111415
Anesthetized	Ca$^{2\!\!+}_{slow}$	125	2	0.00260834
Anesthetized	Ca$^{2\!\!+}_{slow}$	126	2	0.0148347
Anesthetized	Ca$^{2\!\!+}_{slow}$	127	2	0.010792
Anesthetized	Ca$^{2\!\!+}_{slow}$	128	2	0.00168446
Anesthetized	Ca$^{2\!\!+}_{slow}$	129	2	0.012482
Anesthetized	Ca$^{2\!\!+}_{slow}$	130	2	0.0133259
Anesthetized	Ca$^{2\!\!+}_{slow}$	131	2	0.0167448
Anesthetized	Ca$^{2\!\!+}_{slow}$	132	2	0.00271289
Anesthetized	Ca$^{2\!\!+}_{slow}$	133	2	0.0052404
Anesthetized	Ca$^{2\!\!+}_{slow}$	134	2	0.00773996
Anesthetized	Ca$^{2\!\!+}_{slow}$	135	2	0.0177622
Anesthetized	Ca$^{2\!\!+}_{slow}$	136	2	0.0108319
Anesthetized	Ca$^{2\!\!+}_{slow}$	137	2	0.00279714
Anesthetized	Ca$^{2\!\!+}_{slow}$	138	2	0.0128081
Anesthetized	Ca$^{2\!\!+}_{slow}$	139	2	0.00575674
Anesthetized	Ca$^{2\!\!+}_{slow}$	140	2	0.011488
Anesthetized	Ca$^{2\!\!+}_{slow}$	141	2	0.0104171
Anesthetized	Ca$^{2\!\!+}_{slow}$	142	2	0.0378949
Anesthetized	Ca$^{2\!\!+}_{slow}$	143	2	0.00229461
Anesthetized	Ca$^{2\!\!+}_{slow}$	144	2	0.0254607
Anesthetized	Ca$^{2\!\!+}_{slow}$	145	2	0.0205358
Anesthetized	Ca$^{2\!\!+}_{slow}$	146	2	0.0130672
Anesthetized	Ca$^{2\!\!+}_{slow}$	147	2	0.0517992
Anesthetized	Ca$^{2\!\!+}_{slow}$	148	2	0.0125305
Anesthetized	Ca$^{2\!\!+}_{slow}$	149	2	0.00854855
Anesthetized	Ca$^{2\!\!+}_{slow}$	150	2	0.0428402
Anesthetized	Ca$^{2\!\!+}_{slow}$	151	2	0.00580006
Anesthetized	Ca$^{2\!\!+}_{slow}$	152	2	0.0501089
Anesthetized	Ca$^{2\!\!+}_{slow}$	153	2	0.0696887
Anesthetized	Ca$^{2\!\!+}_{slow}$	154	2	0.021791
Anesthetized	Ca$^{2\!\!+}_{slow}$	155	2	0.0199831
Anesthetized	Ca$^{2\!\!+}_{slow}$	156	2	0.0221089
Anesthetized	Ca$^{2\!\!+}_{slow}$	157	2	0.112005
Anesthetized	Ca$^{2\!\!+}_{slow}$	158	2	0.070968
Anesthetized	Ca$^{2\!\!+}_{slow}$	159	2	0.12158
Anesthetized	Ca$^{2\!\!+}_{slow}$	160	2	0.107418
Anesthetized	Ca$^{2\!\!+}_{slow}$	161	2	0.00253764
Anesthetized	Ca$^{2\!\!+}_{slow}$	162	2	0.0137677
Anesthetized	Ca$^{2\!\!+}_{slow}$	163	2	0.171072
Anesthetized	Ca$^{2\!\!+}_{slow}$	164	2	0.0560219
Anesthetized	Ca$^{2\!\!+}_{slow}$	165	2	0.0546099
Anesthetized	Ca$^{2\!\!+}_{slow}$	166	2	0.00951841
Anesthetized	Ca$^{2\!\!+}_{slow}$	167	2	0.217581
Anesthetized	Ca$^{2\!\!+}_{slow}$	168	2	0.305343
Anesthetized	Ca$^{2\!\!+}_{slow}$	169	2	0.0501653
Anesthetized	Ca$^{2\!\!+}_{slow}$	170	2	0.285231
Anesthetized	Ca$^{2\!\!+}_{slow}$	171	2	0.0222636
Anesthetized	Ca$^{2\!\!+}_{slow}$	172	2	0.125693
Anesthetized	Ca$^{2\!\!+}_{slow}$	173	2	0.394382
Anesthetized	Ca$^{2\!\!+}_{slow}$	174	2	0.36654
Anesthetized	Ca$^{2\!\!+}_{slow}$	175	2	0.361237
Anesthetized	Ca$^{2\!\!+}_{slow}$	176	2	0.00487386
Anesthetized	Ca$^{2\!\!+}_{slow}$	177	2	0.248839
Anesthetized	Ca$^{2\!\!+}_{slow}$	178	2	0.0137682
Anesthetized	Ca$^{2\!\!+}_{slow}$	179	2	0.493142
Anesthetized	Ca$^{2\!\!+}_{slow}$	180	2	0.120824
Anesthetized	Ca$^{2\!\!+}_{slow}$	181	2	0.644039
Anesthetized	Ca$^{2\!\!+}_{slow}$	182	2	0.480613
Anesthetized	Ca$^{2\!\!+}_{slow}$	183	2	0.0545287
Anesthetized	Ca$^{2\!\!+}_{slow}$	184	2	0.690401
Anesthetized	Ca$^{2\!\!+}_{slow}$	185	2	0.0184048
Anesthetized	Ca$^{2\!\!+}_{slow}$	186	2	0.00781109
Anesthetized	Ca$^{2\!\!+}_{slow}$	187	2	0.243429
Anesthetized	Ca$^{2\!\!+}_{slow}$	188	2	0.0018531
Anesthetized	Ca$^{2\!\!+}_{slow}$	189	2	0.67967
Anesthetized	Ca$^{2\!\!+}_{slow}$	190	2	0.584701
Anesthetized	Ca$^{2\!\!+}_{slow}$	191	2	0.735363
Anesthetized	Ca$^{2\!\!+}_{slow}$	192	2	0.446082
Anesthetized	Ca$^{2\!\!+}_{slow}$	193	2	0.739458
Anesthetized	Ca$^{2\!\!+}_{slow}$	194	2	0.0154846
Anesthetized	Ca$^{2\!\!+}_{slow}$	195	2	0.10397
Anesthetized	Ca$^{2\!\!+}_{slow}$	196	2	0.0493468
Anesthetized	Ca$^{2\!\!+}_{slow}$	197	2	0.221127
Anesthetized	Ca$^{2\!\!+}_{slow}$	198	2	0.846336
Anesthetized	Ca$^{2\!\!+}_{slow}$	199	2	0.0105649
Anesthetized	Ca$^{2\!\!+}_{slow}$	200	2	0.808914
Anesthetized	Ca$^{2\!\!+}_{slow}$	201	2	0.87673
Anesthetized	Ca$^{2\!\!+}_{slow}$	202	2	0.382754
Anesthetized	Ca$^{2\!\!+}_{slow}$	203	2	0.900614
Anesthetized	Ca$^{2\!\!+}_{slow}$	204	2	0.793281
Anesthetized	Ca$^{2\!\!+}_{slow}$	205	2	0.637661
Anesthetized	Ca$^{2\!\!+}_{slow}$	206	2	0.875866
Anesthetized	Ca$^{2\!\!+}_{slow}$	207	2	0.0248887
Anesthetized	Ca$^{2\!\!+}_{slow}$	208	2	0.06278
Anesthetized	Ca$^{2\!\!+}_{slow}$	209	2	0.812588
Anesthetized	Ca$^{2\!\!+}_{slow}$	210	2	0.012561
Anesthetized	Ca$^{2\!\!+}_{slow}$	211	2	0.158472
Anesthetized	Ca$^{2\!\!+}_{slow}$	212	2	0.0108938
Anesthetized	Ca$^{2\!\!+}_{slow}$	213	2	0.322169
Anesthetized	Ca$^{2\!\!+}_{slow}$	214	2	0.902153
Anesthetized	Ca$^{2\!\!+}_{slow}$	215	2	0.527425
Anesthetized	Ca$^{2\!\!+}_{slow}$	216	2	0.871373
Anesthetized	Ca$^{2\!\!+}_{slow}$	217	2	0.790111
Anesthetized	Ca$^{2\!\!+}_{slow}$	218	2	0.827149
Anesthetized	Ca$^{2\!\!+}_{slow}$	219	2	0.858664
Anesthetized	Ca$^{2\!\!+}_{slow}$	220	2	0.0394199
Anesthetized	Ca$^{2\!\!+}_{slow}$	221	2	0.0214658
Anesthetized	Ca$^{2\!\!+}_{slow}$	222	2	0.796531
Anesthetized	Ca$^{2\!\!+}_{slow}$	223	2	0.0207239
Anesthetized	Ca$^{2\!\!+}_{slow}$	224	2	0.0824623
Anesthetized	Ca$^{2\!\!+}_{slow}$	225	2	0.221418
Anesthetized	Ca$^{2\!\!+}_{slow}$	226	2	0.842699
Anesthetized	Ca$^{2\!\!+}_{slow}$	227	2	0.633915
Anesthetized	Ca$^{2\!\!+}_{slow}$	228	2	0.40591
Anesthetized	Ca$^{2\!\!+}_{slow}$	229	2	0.878027
Anesthetized	Ca$^{2\!\!+}_{slow}$	230	2	0.860824
Anesthetized	Ca$^{2\!\!+}_{slow}$	231	2	0.790821
Anesthetized	Ca$^{2\!\!+}_{slow}$	232	2	0.797348
Anesthetized	Ca$^{2\!\!+}_{slow}$	233	2	0.759651
Anesthetized	Ca$^{2\!\!+}_{slow}$	234	2	0.0208498
Anesthetized	Ca$^{2\!\!+}_{slow}$	235	2	0.0456841
Anesthetized	Ca$^{2\!\!+}_{slow}$	236	2	0.0353922
Anesthetized	Ca$^{2\!\!+}_{slow}$	237	2	0.235164
Anesthetized	Ca$^{2\!\!+}_{slow}$	238	2	0.0827995
Anesthetized	Ca$^{2\!\!+}_{slow}$	239	2	0.476016
Anesthetized	Ca$^{2\!\!+}_{slow}$	240	2	0.800818
Anesthetized	Ca$^{2\!\!+}_{slow}$	241	2	0.00383564
Anesthetized	Ca$^{2\!\!+}_{slow}$	242	2	0.834148
Anesthetized	Ca$^{2\!\!+}_{slow}$	243	2	0.75947
Anesthetized	Ca$^{2\!\!+}_{slow}$	244	2	0.789361
Anesthetized	Ca$^{2\!\!+}_{slow}$	245	2	0.0580343
Anesthetized	Ca$^{2\!\!+}_{slow}$	246	2	0.791763
Anesthetized	Ca$^{2\!\!+}_{slow}$	247	2	0.69669
Anesthetized	Ca$^{2\!\!+}_{slow}$	248	2	0.057329
Anesthetized	Ca$^{2\!\!+}_{slow}$	249	2	0.281003
Anesthetized	Ca$^{2\!\!+}_{slow}$	250	2	0.143396
Anesthetized	Ca$^{2\!\!+}_{slow}$	251	2	0.418436
Anesthetized	Ca$^{2\!\!+}_{slow}$	252	2	0.0624715
Anesthetized	Ca$^{2\!\!+}_{slow}$	253	2	0.754275
Anesthetized	Ca$^{2\!\!+}_{slow}$	254	2	0.743002
Anesthetized	Ca$^{2\!\!+}_{slow}$	255	2	0.719278
Anesthetized	Ca$^{2\!\!+}_{slow}$	256	2	0.705725
Anesthetized	Ca$^{2\!\!+}_{slow}$	257	2	0.602746
Anesthetized	Ca$^{2\!\!+}_{slow}$	258	2	0.717759
Anesthetized	Ca$^{2\!\!+}_{slow}$	259	2	0.205493
Anesthetized	Ca$^{2\!\!+}_{slow}$	260	2	0.130382
Anesthetized	Ca$^{2\!\!+}_{slow}$	261	2	0.234492
Anesthetized	Ca$^{2\!\!+}_{slow}$	262	2	0.623142
Anesthetized	Ca$^{2\!\!+}_{slow}$	263	2	0.765166
Anesthetized	Ca$^{2\!\!+}_{slow}$	264	2	0.576695
Anesthetized	Ca$^{2\!\!+}_{slow}$	265	2	0.40315
Anesthetized	Ca$^{2\!\!+}_{slow}$	266	2	0.747733
Anesthetized	Ca$^{2\!\!+}_{slow}$	267	2	0.294723
Anesthetized	Ca$^{2\!\!+}_{slow}$	268	2	0.541027
Anesthetized	Ca$^{2\!\!+}_{slow}$	269	2	0.542957
Anesthetized	Ca$^{2\!\!+}_{slow}$	270	2	0.0286433
Anesthetized	Ca$^{2\!\!+}_{slow}$	271	2	0.0285132
Anesthetized	Ca$^{2\!\!+}_{slow}$	272	2	0.0083446
Anesthetized	Ca$^{2\!\!+}_{slow}$	273	2	0.017052
Anesthetized	Ca$^{2\!\!+}_{slow}$	274	2	0.0180091
Anesthetized	Ca$^{2\!\!+}_{slow}$	275	2	0.0230318
Anesthetized	Ca$^{2\!\!+}_{slow}$	276	2	0.0210277
Anesthetized	Ca$^{2\!\!+}_{slow}$	277	2	0.0174821
Anesthetized	Ca$^{2\!\!+}_{slow}$	278	2	0.0179098
Anesthetized	Ca$^{2\!\!+}_{slow}$	279	2	0.0132351
Anesthetized	Ca$^{2\!\!+}_{slow}$	280	2	0.0211387
Anesthetized	Ca$^{2\!\!+}_{slow}$	281	2	0.0256433
Anesthetized	Ca$^{2\!\!+}_{slow}$	282	2	0.0146355
Anesthetized	Ca$^{2\!\!+}_{slow}$	283	2	0.0175485
Anesthetized	Ca$^{2\!\!+}_{slow}$	284	2	0.0261336
Anesthetized	Ca$^{2\!\!+}_{slow}$	285	2	0.00878732
Anesthetized	Ca$^{2\!\!+}_{slow}$	286	2	0.00508181
Anesthetized	Ca$^{2\!\!+}_{slow}$	287	2	0.00353497
Anesthetized	Ca$^{2\!\!+}_{slow}$	288	2	0.0118043
Anesthetized	Ca$^{2\!\!+}_{slow}$	289	2	0.0367945
Anesthetized	Ca$^{2\!\!+}_{slow}$	290	2	0.0105533
Anesthetized	Ca$^{2\!\!+}_{slow}$	291	2	0.00238261
Anesthetized	Ca$^{2\!\!+}_{slow}$	292	2	0.00823259
Anesthetized	Ca$^{2\!\!+}_{slow}$	293	2	0.0155376
Anesthetized	Ca$^{2\!\!+}_{slow}$	294	2	0.011005
Anesthetized	Ca$^{2\!\!+}_{slow}$	295	2	0.00323873
Anesthetized	Ca$^{2\!\!+}_{slow}$	296	2	0.00697683
Anesthetized	Ca$^{2\!\!+}_{slow}$	297	2	0.00303101
Anesthetized	Ca$^{2\!\!+}_{slow}$	298	2	0.00929893
Anesthetized	Ca$^{2\!\!+}_{slow}$	299	2	0.00462992
Anesthetized	Ca$^{2\!\!+}_{slow}$	300	2	0.00235525
Anesthetized	Ca$^{2\!\!+}_{slow}$	301	2	0.0410123
Anesthetized	Ca$^{2\!\!+}_{slow}$	302	2	0.00173164
Anesthetized	Ca$^{2\!\!+}_{slow}$	303	2	0.00181307
Anesthetized	Ca$^{2\!\!+}_{slow}$	304	2	0.00507003
Anesthetized	Ca$^{2\!\!+}_{slow}$	305	2	0.0116187
Anesthetized	Ca$^{2\!\!+}_{slow}$	306	2	0.00362385
Anesthetized	Ca$^{2\!\!+}_{slow}$	307	2	0.00337033
Anesthetized	Ca$^{2\!\!+}_{slow}$	308	2	0.00581781
Anesthetized	Ca$^{2\!\!+}_{slow}$	309	2	0.00319978
Anesthetized	Ca$^{2\!\!+}_{slow}$	310	2	0.00185023
Anesthetized	Ca$^{2\!\!+}_{slow}$	311	2	0.0149475
Anesthetized	Ca$^{2\!\!+}_{slow}$	312	2	0.00325894
Anesthetized	Ca$^{2\!\!+}_{slow}$	313	2	0.00171845
Anesthetized	Ca$^{2\!\!+}_{slow}$	314	2	0.00869215
Anesthetized	Ca$^{2\!\!+}_{slow}$	315	2	0.00662428
Anesthetized	Ca$^{2\!\!+}_{slow}$	316	2	0.000951634
Anesthetized	Ca$^{2\!\!+}_{slow}$	317	2	0.0243948
Anesthetized	Ca$^{2\!\!+}_{slow}$	318	2	0.00134367
Anesthetized	Ca$^{2\!\!+}_{slow}$	319	2	0.00272248
Anesthetized	Ca$^{2\!\!+}_{slow}$	320	2	0.00239899
Anesthetized	Ca$^{2\!\!+}_{slow}$	321	2	0.00762677
Anesthetized	Ca$^{2\!\!+}_{slow}$	322	2	0.00107629
Anesthetized	Ca$^{2\!\!+}_{slow}$	323	2	0.0044004
Anesthetized	Ca$^{2\!\!+}_{slow}$	324	2	0.010356
Anesthetized	Ca$^{2\!\!+}_{slow}$	325	2	0.000953499
Anesthetized	Ca$^{2\!\!+}_{slow}$	326	2	0.00129238
Anesthetized	Ca$^{2\!\!+}_{slow}$	327	2	0.000922257
Anesthetized	Ca$^{2\!\!+}_{slow}$	328	2	0.0220275
Anesthetized	Ca$^{2\!\!+}_{slow}$	329	2	0.000951934
Anesthetized	Ca$^{2\!\!+}_{slow}$	330	2	0.00914598
Anesthetized	Ca$^{2\!\!+}_{slow}$	331	2	0.00444185
Anesthetized	Ca$^{2\!\!+}_{slow}$	332	2	0.0020075
Anesthetized	Ca$^{2\!\!+}_{slow}$	333	2	0.0105835
Anesthetized	Ca$^{2\!\!+}_{slow}$	334	2	0.000844806
Anesthetized	Ca$^{2\!\!+}_{slow}$	335	2	0.00387867
Anesthetized	Ca$^{2\!\!+}_{slow}$	336	2	0.00108176
Anesthetized	Ca$^{2\!\!+}_{slow}$	337	2	0.0111776
Anesthetized	Ca$^{2\!\!+}_{slow}$	338	2	0.000940088
Anesthetized	Ca$^{2\!\!+}_{slow}$	339	2	0.000921921
Anesthetized	Ca$^{2\!\!+}_{slow}$	340	2	0.00154673
Anesthetized	Ca$^{2\!\!+}_{slow}$	341	2	0.00216529
Anesthetized	Ca$^{2\!\!+}_{slow}$	342	2	0.00632072
Anesthetized	Ca$^{2\!\!+}_{slow}$	343	2	0.00128485
Anesthetized	Ca$^{2\!\!+}_{slow}$	344	2	0.00378743
Anesthetized	Ca$^{2\!\!+}_{slow}$	345	2	0.000826468
Anesthetized	Ca$^{2\!\!+}_{slow}$	346	2	0.00188354
Anesthetized	Ca$^{2\!\!+}_{slow}$	347	2	0.00283817
Anesthetized	Ca$^{2\!\!+}_{slow}$	348	2	0.00352643
Anesthetized	Ca$^{2\!\!+}_{slow}$	349	2	0.00077577
Anesthetized	Ca$^{2\!\!+}_{slow}$	350	2	0.0026358
Anesthetized	Ca$^{2\!\!+}_{slow}$	351	2	0.0107019
Anesthetized	Ca$^{2\!\!+}_{slow}$	352	2	0.00409419
Anesthetized	Ca$^{2\!\!+}_{slow}$	353	2	0.0014127
Anesthetized	Ca$^{2\!\!+}_{slow}$	354	2	0.000740358
Anesthetized	Ca$^{2\!\!+}_{slow}$	355	2	0.000896491
Anesthetized	Ca$^{2\!\!+}_{slow}$	356	2	0.00348055
Anesthetized	Ca$^{2\!\!+}_{slow}$	357	2	0.00283485
Anesthetized	Ca$^{2\!\!+}_{slow}$	358	2	0.00237373
Anesthetized	Ca$^{2\!\!+}_{slow}$	359	2	0.00359476
Anesthetized	Ca$^{2\!\!+}_{slow}$	360	2	0.00195618
Anesthetized	Ca$^{2\!\!+}_{slow}$	361	2	0.00509514
Anesthetized	Ca$^{2\!\!+}_{slow}$	362	2	0.00149161
Anesthetized	Ca$^{2\!\!+}_{slow}$	363	2	0.00462126
Anesthetized	Ca$^{2\!\!+}_{slow}$	364	2	0.0098461
Anesthetized	Ca$^{2\!\!+}_{slow}$	365	2	0.0069861
Anesthetized	Ca$^{2\!\!+}_{slow}$	366	2	0.000877273
Anesthetized	Ca$^{2\!\!+}_{slow}$	367	2	0.00116653
Anesthetized	Ca$^{2\!\!+}_{slow}$	368	2	0.000882546
Anesthetized	Ca$^{2\!\!+}_{slow}$	369	2	0.0128674
Anesthetized	Ca$^{2\!\!+}_{slow}$	370	2	0.00548569
Anesthetized	Ca$^{2\!\!+}_{slow}$	371	2	0.00167465
Anesthetized	Ca$^{2\!\!+}_{slow}$	372	2	0.0030984
Anesthetized	Ca$^{2\!\!+}_{slow}$	373	2	0.000791277
Anesthetized	Ca$^{2\!\!+}_{slow}$	374	2	0.000706358
Anesthetized	Ca$^{2\!\!+}_{slow}$	375	2	0.0087073
Anesthetized	Ca$^{2\!\!+}_{slow}$	376	2	0.00232156
Anesthetized	Ca$^{2\!\!+}_{slow}$	377	2	0.00576094
Anesthetized	Ca$^{2\!\!+}_{slow}$	378	2	0.00704125
Anesthetized	Ca$^{2\!\!+}_{slow}$	379	2	0.00692199
Anesthetized	Ca$^{2\!\!+}_{slow}$	380	2	0.00140914
Anesthetized	Ca$^{2\!\!+}_{slow}$	381	2	0.00132511
Anesthetized	Ca$^{2\!\!+}_{slow}$	382	2	0.0113117
Anesthetized	Ca$^{2\!\!+}_{slow}$	383	2	0.000944258
Anesthetized	Ca$^{2\!\!+}_{slow}$	384	2	0.0088348
Anesthetized	Ca$^{2\!\!+}_{slow}$	385	2	0.00845019
Anesthetized	Ca$^{2\!\!+}_{slow}$	386	2	0.00554375
Anesthetized	Ca$^{2\!\!+}_{slow}$	387	2	0.000901297
Anesthetized	Ca$^{2\!\!+}_{slow}$	388	2	0.00792161
Anesthetized	Ca$^{2\!\!+}_{slow}$	389	2	0.00247574
Anesthetized	Ca$^{2\!\!+}_{slow}$	390	2	0.00618357
Anesthetized	Ca$^{2\!\!+}_{slow}$	391	2	0.019534
Anesthetized	Ca$^{2\!\!+}_{slow}$	392	2	0.000913071
Anesthetized	Ca$^{2\!\!+}_{slow}$	393	2	0.00229952
Anesthetized	Ca$^{2\!\!+}_{slow}$	394	2	0.0126608
Anesthetized	Ca$^{2\!\!+}_{slow}$	395	2	0.00423281
Anesthetized	Ca$^{2\!\!+}_{slow}$	396	2	0.0228501
Anesthetized	Ca$^{2\!\!+}_{slow}$	397	2	0.0052365
Anesthetized	Ca$^{2\!\!+}_{slow}$	398	2	0.00346956
Anesthetized	Ca$^{2\!\!+}_{slow}$	399	2	0.0153348
Anesthetized	Ca$^{2\!\!+}_{slow}$	400	2	0.0159775
Anesthetized	Ca$^{2\!\!+}_{slow}$	401	2	0.0350256
Anesthetized	Ca$^{2\!\!+}_{slow}$	402	2	0.0016475
Anesthetized	Ca$^{2\!\!+}_{slow}$	403	2	0.00714078
Anesthetized	Ca$^{2\!\!+}_{slow}$	404	2	0.00709596
Anesthetized	Ca$^{2\!\!+}_{slow}$	405	2	0.0669686
Anesthetized	Ca$^{2\!\!+}_{slow}$	406	2	0.00332913
Anesthetized	Ca$^{2\!\!+}_{slow}$	407	2	0.00548231
Anesthetized	Ca$^{2\!\!+}_{slow}$	408	2	0.0255917
Anesthetized	Ca$^{2\!\!+}_{slow}$	409	2	0.00594299
Anesthetized	Ca$^{2\!\!+}_{slow}$	410	2	0.0145919
Anesthetized	Ca$^{2\!\!+}_{slow}$	411	2	0.0154635
Anesthetized	Ca$^{2\!\!+}_{slow}$	412	2	0.0570727
Anesthetized	Ca$^{2\!\!+}_{slow}$	413	2	0.00203185
Anesthetized	Ca$^{2\!\!+}_{slow}$	414	2	0.0613855
Anesthetized	Ca$^{2\!\!+}_{slow}$	415	2	0.0446118
Anesthetized	Ca$^{2\!\!+}_{slow}$	416	2	0.00626157
Anesthetized	Ca$^{2\!\!+}_{slow}$	417	2	0.140231
Anesthetized	Ca$^{2\!\!+}_{slow}$	418	2	0.00829585
Anesthetized	Ca$^{2\!\!+}_{slow}$	419	2	0.0225913
Anesthetized	Ca$^{2\!\!+}_{slow}$	420	2	0.101334
Anesthetized	Ca$^{2\!\!+}_{slow}$	421	2	0.00127415
Anesthetized	Ca$^{2\!\!+}_{slow}$	422	2	0.207786
Anesthetized	Ca$^{2\!\!+}_{slow}$	423	2	0.0270336
Anesthetized	Ca$^{2\!\!+}_{slow}$	424	2	0.0255114
Anesthetized	Ca$^{2\!\!+}_{slow}$	425	2	0.0243262
Anesthetized	Ca$^{2\!\!+}_{slow}$	426	2	0.00864459
Anesthetized	Ca$^{2\!\!+}_{slow}$	427	2	0.162849
Anesthetized	Ca$^{2\!\!+}_{slow}$	428	2	0.0924107
Anesthetized	Ca$^{2\!\!+}_{slow}$	429	2	0.165617
Anesthetized	Ca$^{2\!\!+}_{slow}$	430	2	0.118996
Anesthetized	Ca$^{2\!\!+}_{slow}$	431	2	0.00412629
Anesthetized	Ca$^{2\!\!+}_{slow}$	432	2	0.00568272
Anesthetized	Ca$^{2\!\!+}_{slow}$	433	2	0.225304
Anesthetized	Ca$^{2\!\!+}_{slow}$	434	2	0.0690632
Anesthetized	Ca$^{2\!\!+}_{slow}$	435	2	0.0430483
Anesthetized	Ca$^{2\!\!+}_{slow}$	436	2	0.00201735
Anesthetized	Ca$^{2\!\!+}_{slow}$	437	2	0.176505
Anesthetized	Ca$^{2\!\!+}_{slow}$	438	2	0.251328
Anesthetized	Ca$^{2\!\!+}_{slow}$	439	2	0.0264557
Anesthetized	Ca$^{2\!\!+}_{slow}$	440	2	0.238679
Anesthetized	Ca$^{2\!\!+}_{slow}$	441	2	0.0135363
Anesthetized	Ca$^{2\!\!+}_{slow}$	442	2	0.086429
Anesthetized	Ca$^{2\!\!+}_{slow}$	443	2	0.349354
Anesthetized	Ca$^{2\!\!+}_{slow}$	444	2	0.246644
Anesthetized	Ca$^{2\!\!+}_{slow}$	445	2	0.284115
Anesthetized	Ca$^{2\!\!+}_{slow}$	446	2	0.0018953
Anesthetized	Ca$^{2\!\!+}_{slow}$	447	2	0.199021
Anesthetized	Ca$^{2\!\!+}_{slow}$	448	2	0.00382095
Anesthetized	Ca$^{2\!\!+}_{slow}$	449	2	0.54231
Anesthetized	Ca$^{2\!\!+}_{slow}$	450	2	0.0909956
Anesthetized	Ca$^{2\!\!+}_{slow}$	451	2	0.579016
Anesthetized	Ca$^{2\!\!+}_{slow}$	452	2	0.458802
Anesthetized	Ca$^{2\!\!+}_{slow}$	453	2	0.0200049
Anesthetized	Ca$^{2\!\!+}_{slow}$	454	2	0.635669
Anesthetized	Ca$^{2\!\!+}_{slow}$	455	2	0.00698966
Anesthetized	Ca$^{2\!\!+}_{slow}$	456	2	0.00721868
Anesthetized	Ca$^{2\!\!+}_{slow}$	457	2	0.180211
Anesthetized	Ca$^{2\!\!+}_{slow}$	458	2	0.0048136
Anesthetized	Ca$^{2\!\!+}_{slow}$	459	2	0.610751
Anesthetized	Ca$^{2\!\!+}_{slow}$	460	2	0.472716
Anesthetized	Ca$^{2\!\!+}_{slow}$	461	2	0.771746
Anesthetized	Ca$^{2\!\!+}_{slow}$	462	2	0.32882
Anesthetized	Ca$^{2\!\!+}_{slow}$	463	2	0.760227
Anesthetized	Ca$^{2\!\!+}_{slow}$	464	2	0.0073308
Anesthetized	Ca$^{2\!\!+}_{slow}$	465	2	0.0477472
Anesthetized	Ca$^{2\!\!+}_{slow}$	466	2	0.0177067
Anesthetized	Ca$^{2\!\!+}_{slow}$	467	2	0.156442
Anesthetized	Ca$^{2\!\!+}_{slow}$	468	2	0.805273
Anesthetized	Ca$^{2\!\!+}_{slow}$	469	2	0.00473789
Anesthetized	Ca$^{2\!\!+}_{slow}$	470	2	0.751043
Anesthetized	Ca$^{2\!\!+}_{slow}$	471	2	0.838073
Anesthetized	Ca$^{2\!\!+}_{slow}$	472	2	0.328771
Anesthetized	Ca$^{2\!\!+}_{slow}$	473	2	0.893885
Anesthetized	Ca$^{2\!\!+}_{slow}$	474	2	0.773279
Anesthetized	Ca$^{2\!\!+}_{slow}$	475	2	0.552628
Anesthetized	Ca$^{2\!\!+}_{slow}$	476	2	0.878749
Anesthetized	Ca$^{2\!\!+}_{slow}$	477	2	0.0208323
Anesthetized	Ca$^{2\!\!+}_{slow}$	478	2	0.0365566
Anesthetized	Ca$^{2\!\!+}_{slow}$	479	2	0.853787
Anesthetized	Ca$^{2\!\!+}_{slow}$	480	2	0.0130643
Anesthetized	Ca$^{2\!\!+}_{slow}$	481	2	0.087675
Anesthetized	Ca$^{2\!\!+}_{slow}$	482	2	0.0123454
Anesthetized	Ca$^{2\!\!+}_{slow}$	483	2	0.273875
Anesthetized	Ca$^{2\!\!+}_{slow}$	484	2	0.905738
Anesthetized	Ca$^{2\!\!+}_{slow}$	485	2	0.47936
Anesthetized	Ca$^{2\!\!+}_{slow}$	486	2	0.853188
Anesthetized	Ca$^{2\!\!+}_{slow}$	487	2	0.731239
Anesthetized	Ca$^{2\!\!+}_{slow}$	488	2	0.897445
Anesthetized	Ca$^{2\!\!+}_{slow}$	489	2	0.865486
Anesthetized	Ca$^{2\!\!+}_{slow}$	490	2	0.0350936
Anesthetized	Ca$^{2\!\!+}_{slow}$	491	2	0.0218604
Anesthetized	Ca$^{2\!\!+}_{slow}$	492	2	0.852483
Anesthetized	Ca$^{2\!\!+}_{slow}$	493	2	0.0166419
Anesthetized	Ca$^{2\!\!+}_{slow}$	494	2	0.0599366
Anesthetized	Ca$^{2\!\!+}_{slow}$	495	2	0.119089
Anesthetized	Ca$^{2\!\!+}_{slow}$	496	2	0.84112
Anesthetized	Ca$^{2\!\!+}_{slow}$	497	2	0.576563
Anesthetized	Ca$^{2\!\!+}_{slow}$	498	2	0.339458
Anesthetized	Ca$^{2\!\!+}_{slow}$	499	2	0.879832
Anesthetized	Ca$^{2\!\!+}_{slow}$	500	2	0.812192
Anesthetized	Ca$^{2\!\!+}_{slow}$	501	2	0.742604
Anesthetized	Ca$^{2\!\!+}_{slow}$	502	2	0.866923
Anesthetized	Ca$^{2\!\!+}_{slow}$	503	2	0.723397
Anesthetized	Ca$^{2\!\!+}_{slow}$	504	2	0.0439468
Anesthetized	Ca$^{2\!\!+}_{slow}$	505	2	0.0480561
Anesthetized	Ca$^{2\!\!+}_{slow}$	506	2	0.0294296
Anesthetized	Ca$^{2\!\!+}_{slow}$	507	2	0.171569
Anesthetized	Ca$^{2\!\!+}_{slow}$	508	2	0.0683144
Anesthetized	Ca$^{2\!\!+}_{slow}$	509	2	0.446737
Anesthetized	Ca$^{2\!\!+}_{slow}$	510	2	0.810072
Anesthetized	Ca$^{2\!\!+}_{slow}$	511	2	0.0250987
Anesthetized	Ca$^{2\!\!+}_{slow}$	512	2	0.821824
Anesthetized	Ca$^{2\!\!+}_{slow}$	513	2	0.833599
Anesthetized	Ca$^{2\!\!+}_{slow}$	514	2	0.78937
Anesthetized	Ca$^{2\!\!+}_{slow}$	515	2	0.028687
Anesthetized	Ca$^{2\!\!+}_{slow}$	516	2	0.850984
Anesthetized	Ca$^{2\!\!+}_{slow}$	517	2	0.68374
Anesthetized	Ca$^{2\!\!+}_{slow}$	518	2	0.0482071
Anesthetized	Ca$^{2\!\!+}_{slow}$	519	2	0.230887
Anesthetized	Ca$^{2\!\!+}_{slow}$	520	2	0.12842
Anesthetized	Ca$^{2\!\!+}_{slow}$	521	2	0.448278
Anesthetized	Ca$^{2\!\!+}_{slow}$	522	2	0.0624145
Anesthetized	Ca$^{2\!\!+}_{slow}$	523	2	0.832021
Anesthetized	Ca$^{2\!\!+}_{slow}$	524	2	0.774978
Anesthetized	Ca$^{2\!\!+}_{slow}$	525	2	0.750994
Anesthetized	Ca$^{2\!\!+}_{slow}$	526	2	0.746375
Anesthetized	Ca$^{2\!\!+}_{slow}$	527	2	0.658524
Anesthetized	Ca$^{2\!\!+}_{slow}$	528	2	0.83491
Anesthetized	Ca$^{2\!\!+}_{slow}$	529	2	0.210986
Anesthetized	Ca$^{2\!\!+}_{slow}$	530	2	0.11712
Anesthetized	Ca$^{2\!\!+}_{slow}$	531	2	0.400127
Anesthetized	Ca$^{2\!\!+}_{slow}$	532	2	0.693266
Anesthetized	Ca$^{2\!\!+}_{slow}$	533	2	0.686484
Anesthetized	Ca$^{2\!\!+}_{slow}$	534	2	0.70787
Anesthetized	Ca$^{2\!\!+}_{slow}$	535	2	0.509758
Anesthetized	Ca$^{2\!\!+}_{slow}$	536	2	0.796319
Anesthetized	Ca$^{2\!\!+}_{slow}$	537	2	0.229558
Anesthetized	Ca$^{2\!\!+}_{slow}$	538	2	0.811001
Anesthetized	Ca$^{2\!\!+}_{slow}$	539	2	0.568594
Anesthetized	Ca$^{2\!\!+}_{slow}$	0	3	0.330163
Anesthetized	Ca$^{2\!\!+}_{slow}$	1	3	0.782395
Anesthetized	Ca$^{2\!\!+}_{slow}$	2	3	0.186244
Anesthetized	Ca$^{2\!\!+}_{slow}$	3	3	0.558453
Anesthetized	Ca$^{2\!\!+}_{slow}$	4	3	0.710407
Anesthetized	Ca$^{2\!\!+}_{slow}$	5	3	0.871556
Anesthetized	Ca$^{2\!\!+}_{slow}$	6	3	0.869074
Anesthetized	Ca$^{2\!\!+}_{slow}$	7	3	0.849153
Anesthetized	Ca$^{2\!\!+}_{slow}$	8	3	0.37026
Anesthetized	Ca$^{2\!\!+}_{slow}$	9	3	0.131034
Anesthetized	Ca$^{2\!\!+}_{slow}$	10	3	0.134389
Anesthetized	Ca$^{2\!\!+}_{slow}$	11	3	0.0737378
Anesthetized	Ca$^{2\!\!+}_{slow}$	12	3	0.760905
Anesthetized	Ca$^{2\!\!+}_{slow}$	13	3	0.508377
Anesthetized	Ca$^{2\!\!+}_{slow}$	14	3	0.677129
Anesthetized	Ca$^{2\!\!+}_{slow}$	15	3	0.887936
Anesthetized	Ca$^{2\!\!+}_{slow}$	16	3	0.911689
Anesthetized	Ca$^{2\!\!+}_{slow}$	17	3	0.833497
Anesthetized	Ca$^{2\!\!+}_{slow}$	18	3	0.823836
Anesthetized	Ca$^{2\!\!+}_{slow}$	19	3	0.0872795
Anesthetized	Ca$^{2\!\!+}_{slow}$	20	3	0.910612
Anesthetized	Ca$^{2\!\!+}_{slow}$	21	3	0.175325
Anesthetized	Ca$^{2\!\!+}_{slow}$	22	3	0.151973
Anesthetized	Ca$^{2\!\!+}_{slow}$	23	3	0.357703
Anesthetized	Ca$^{2\!\!+}_{slow}$	24	3	0.740324
Anesthetized	Ca$^{2\!\!+}_{slow}$	25	3	0.539723
Anesthetized	Ca$^{2\!\!+}_{slow}$	26	3	0.940834
Anesthetized	Ca$^{2\!\!+}_{slow}$	27	3	0.906204
Anesthetized	Ca$^{2\!\!+}_{slow}$	28	3	0.107189
Anesthetized	Ca$^{2\!\!+}_{slow}$	29	3	0.92622
Anesthetized	Ca$^{2\!\!+}_{slow}$	30	3	0.94228
Anesthetized	Ca$^{2\!\!+}_{slow}$	31	3	0.0625049
Anesthetized	Ca$^{2\!\!+}_{slow}$	32	3	0.738208
Anesthetized	Ca$^{2\!\!+}_{slow}$	33	3	0.844099
Anesthetized	Ca$^{2\!\!+}_{slow}$	34	3	0.0832546
Anesthetized	Ca$^{2\!\!+}_{slow}$	35	3	0.163619
Anesthetized	Ca$^{2\!\!+}_{slow}$	36	3	0.56423
Anesthetized	Ca$^{2\!\!+}_{slow}$	37	3	0.336708
Anesthetized	Ca$^{2\!\!+}_{slow}$	38	3	0.934214
Anesthetized	Ca$^{2\!\!+}_{slow}$	39	3	0.912326
Anesthetized	Ca$^{2\!\!+}_{slow}$	40	3	0.8962
Anesthetized	Ca$^{2\!\!+}_{slow}$	41	3	0.0427292
Anesthetized	Ca$^{2\!\!+}_{slow}$	42	3	0.948396
Anesthetized	Ca$^{2\!\!+}_{slow}$	43	3	0.731497
Anesthetized	Ca$^{2\!\!+}_{slow}$	44	3	0.0615452
Anesthetized	Ca$^{2\!\!+}_{slow}$	45	3	0.936052
Anesthetized	Ca$^{2\!\!+}_{slow}$	46	3	0.535862
Anesthetized	Ca$^{2\!\!+}_{slow}$	47	3	0.071537
Anesthetized	Ca$^{2\!\!+}_{slow}$	48	3	0.303837
Anesthetized	Ca$^{2\!\!+}_{slow}$	49	3	0.147632
Anesthetized	Ca$^{2\!\!+}_{slow}$	50	3	0.935498
Anesthetized	Ca$^{2\!\!+}_{slow}$	51	3	0.907385
Anesthetized	Ca$^{2\!\!+}_{slow}$	52	3	0.793119
Anesthetized	Ca$^{2\!\!+}_{slow}$	53	3	0.931945
Anesthetized	Ca$^{2\!\!+}_{slow}$	54	3	0.0307123
Anesthetized	Ca$^{2\!\!+}_{slow}$	55	3	0.871091
Anesthetized	Ca$^{2\!\!+}_{slow}$	56	3	0.92836
Anesthetized	Ca$^{2\!\!+}_{slow}$	57	3	0.577161
Anesthetized	Ca$^{2\!\!+}_{slow}$	58	3	0.0278912
Anesthetized	Ca$^{2\!\!+}_{slow}$	59	3	0.313802
Anesthetized	Ca$^{2\!\!+}_{slow}$	60	3	0.0466956
Anesthetized	Ca$^{2\!\!+}_{slow}$	61	3	0.928569
Anesthetized	Ca$^{2\!\!+}_{slow}$	62	3	0.132778
Anesthetized	Ca$^{2\!\!+}_{slow}$	63	3	0.910385
Anesthetized	Ca$^{2\!\!+}_{slow}$	64	3	0.668824
Anesthetized	Ca$^{2\!\!+}_{slow}$	65	3	0.925684
Anesthetized	Ca$^{2\!\!+}_{slow}$	66	3	0.884808
Anesthetized	Ca$^{2\!\!+}_{slow}$	67	3	0.0380626
Anesthetized	Ca$^{2\!\!+}_{slow}$	68	3	0.473466
Anesthetized	Ca$^{2\!\!+}_{slow}$	69	3	0.257321
Anesthetized	Ca$^{2\!\!+}_{slow}$	70	3	0.0270562
Anesthetized	Ca$^{2\!\!+}_{slow}$	71	3	0.0170629
Anesthetized	Ca$^{2\!\!+}_{slow}$	72	3	0.0803582
Anesthetized	Ca$^{2\!\!+}_{slow}$	73	3	0.884258
Anesthetized	Ca$^{2\!\!+}_{slow}$	74	3	0.903691
Anesthetized	Ca$^{2\!\!+}_{slow}$	75	3	0.68182
Anesthetized	Ca$^{2\!\!+}_{slow}$	76	3	0.792499
Anesthetized	Ca$^{2\!\!+}_{slow}$	77	3	0.84072
Anesthetized	Ca$^{2\!\!+}_{slow}$	78	3	0.848878
Anesthetized	Ca$^{2\!\!+}_{slow}$	79	3	0.404362
Anesthetized	Ca$^{2\!\!+}_{slow}$	80	3	0.0186967
Anesthetized	Ca$^{2\!\!+}_{slow}$	81	3	0.022303
Anesthetized	Ca$^{2\!\!+}_{slow}$	82	3	0.0117888
Anesthetized	Ca$^{2\!\!+}_{slow}$	83	3	0.650309
Anesthetized	Ca$^{2\!\!+}_{slow}$	84	3	0.191556
Anesthetized	Ca$^{2\!\!+}_{slow}$	85	3	0.0535045
Anesthetized	Ca$^{2\!\!+}_{slow}$	86	3	0.725308
Anesthetized	Ca$^{2\!\!+}_{slow}$	87	3	0.504772
Anesthetized	Ca$^{2\!\!+}_{slow}$	88	3	0.698256
Anesthetized	Ca$^{2\!\!+}_{slow}$	89	3	0.528032
Anesthetized	Ca$^{2\!\!+}_{slow}$	90	3	0.31127
Anesthetized	Ca$^{2\!\!+}_{slow}$	91	3	0.156557
Anesthetized	Ca$^{2\!\!+}_{slow}$	92	3	0.616465
Anesthetized	Ca$^{2\!\!+}_{slow}$	93	3	0.00995101
Anesthetized	Ca$^{2\!\!+}_{slow}$	94	3	0.00981429
Anesthetized	Ca$^{2\!\!+}_{slow}$	95	3	0.0083137
Anesthetized	Ca$^{2\!\!+}_{slow}$	96	3	0.0302487
Anesthetized	Ca$^{2\!\!+}_{slow}$	97	3	0.36811
Anesthetized	Ca$^{2\!\!+}_{slow}$	98	3	0.179161
Anesthetized	Ca$^{2\!\!+}_{slow}$	99	3	0.378364
Anesthetized	Ca$^{2\!\!+}_{slow}$	100	3	0.305696
Anesthetized	Ca$^{2\!\!+}_{slow}$	101	3	0.00489684
Anesthetized	Ca$^{2\!\!+}_{slow}$	102	3	0.296819
Anesthetized	Ca$^{2\!\!+}_{slow}$	103	3	0.0549648
Anesthetized	Ca$^{2\!\!+}_{slow}$	104	3	0.0213469
Anesthetized	Ca$^{2\!\!+}_{slow}$	105	3	0.00646861
Anesthetized	Ca$^{2\!\!+}_{slow}$	106	3	0.239173
Anesthetized	Ca$^{2\!\!+}_{slow}$	107	3	0.00186821
Anesthetized	Ca$^{2\!\!+}_{slow}$	108	3	0.00470319
Anesthetized	Ca$^{2\!\!+}_{slow}$	109	3	0.163984
Anesthetized	Ca$^{2\!\!+}_{slow}$	110	3	0.112482
Anesthetized	Ca$^{2\!\!+}_{slow}$	111	3	0.00446895
Anesthetized	Ca$^{2\!\!+}_{slow}$	112	3	0.148326
Anesthetized	Ca$^{2\!\!+}_{slow}$	113	3	0.0356914
Anesthetized	Ca$^{2\!\!+}_{slow}$	114	3	0.111989
Anesthetized	Ca$^{2\!\!+}_{slow}$	115	3	0.00122606
Anesthetized	Ca$^{2\!\!+}_{slow}$	116	3	0.0638935
Anesthetized	Ca$^{2\!\!+}_{slow}$	117	3	0.0056439
Anesthetized	Ca$^{2\!\!+}_{slow}$	118	3	0.00518497
Anesthetized	Ca$^{2\!\!+}_{slow}$	119	3	0.0316168
Anesthetized	Ca$^{2\!\!+}_{slow}$	120	3	0.00145616
Anesthetized	Ca$^{2\!\!+}_{slow}$	121	3	0.082501
Anesthetized	Ca$^{2\!\!+}_{slow}$	122	3	0.00670164
Anesthetized	Ca$^{2\!\!+}_{slow}$	123	3	0.0202548
Anesthetized	Ca$^{2\!\!+}_{slow}$	124	3	0.0575292
Anesthetized	Ca$^{2\!\!+}_{slow}$	125	3	0.00116121
Anesthetized	Ca$^{2\!\!+}_{slow}$	126	3	0.0637948
Anesthetized	Ca$^{2\!\!+}_{slow}$	127	3	0.00279316
Anesthetized	Ca$^{2\!\!+}_{slow}$	128	3	0.00571902
Anesthetized	Ca$^{2\!\!+}_{slow}$	129	3	0.00162166
Anesthetized	Ca$^{2\!\!+}_{slow}$	130	3	0.0141519
Anesthetized	Ca$^{2\!\!+}_{slow}$	131	3	0.0299074
Anesthetized	Ca$^{2\!\!+}_{slow}$	132	3	0.00159012
Anesthetized	Ca$^{2\!\!+}_{slow}$	133	3	0.00737269
Anesthetized	Ca$^{2\!\!+}_{slow}$	134	3	0.00801063
Anesthetized	Ca$^{2\!\!+}_{slow}$	135	3	0.0308603
Anesthetized	Ca$^{2\!\!+}_{slow}$	136	3	0.00267338
Anesthetized	Ca$^{2\!\!+}_{slow}$	137	3	0.00141225
Anesthetized	Ca$^{2\!\!+}_{slow}$	138	3	0.0325266
Anesthetized	Ca$^{2\!\!+}_{slow}$	139	3	0.000949713
Anesthetized	Ca$^{2\!\!+}_{slow}$	140	3	0.000941932
Anesthetized	Ca$^{2\!\!+}_{slow}$	141	3	0.00325051
Anesthetized	Ca$^{2\!\!+}_{slow}$	142	3	0.0231027
Anesthetized	Ca$^{2\!\!+}_{slow}$	143	3	0.00239706
Anesthetized	Ca$^{2\!\!+}_{slow}$	144	3	0.0060555
Anesthetized	Ca$^{2\!\!+}_{slow}$	145	3	0.00370152
Anesthetized	Ca$^{2\!\!+}_{slow}$	146	3	0.0039845
Anesthetized	Ca$^{2\!\!+}_{slow}$	147	3	0.0133007
Anesthetized	Ca$^{2\!\!+}_{slow}$	148	3	0.000843507
Anesthetized	Ca$^{2\!\!+}_{slow}$	149	3	0.00176852
Anesthetized	Ca$^{2\!\!+}_{slow}$	150	3	0.00743632
Anesthetized	Ca$^{2\!\!+}_{slow}$	151	3	0.00104647
Anesthetized	Ca$^{2\!\!+}_{slow}$	152	3	0.00771107
Anesthetized	Ca$^{2\!\!+}_{slow}$	153	3	0.00507448
Anesthetized	Ca$^{2\!\!+}_{slow}$	154	3	0.00085687
Anesthetized	Ca$^{2\!\!+}_{slow}$	155	3	0.000858683
Anesthetized	Ca$^{2\!\!+}_{slow}$	156	3	0.000907564
Anesthetized	Ca$^{2\!\!+}_{slow}$	157	3	0.00508165
Anesthetized	Ca$^{2\!\!+}_{slow}$	158	3	0.00139437
Anesthetized	Ca$^{2\!\!+}_{slow}$	159	3	0.00285003
Anesthetized	Ca$^{2\!\!+}_{slow}$	160	3	0.00183639
Anesthetized	Ca$^{2\!\!+}_{slow}$	161	3	0.0016671
Anesthetized	Ca$^{2\!\!+}_{slow}$	162	3	0.00103232
Anesthetized	Ca$^{2\!\!+}_{slow}$	163	3	0.00476694
Anesthetized	Ca$^{2\!\!+}_{slow}$	164	3	0.000902367
Anesthetized	Ca$^{2\!\!+}_{slow}$	165	3	0.000872828
Anesthetized	Ca$^{2\!\!+}_{slow}$	166	3	0.00105064
Anesthetized	Ca$^{2\!\!+}_{slow}$	167	3	0.00270609
Anesthetized	Ca$^{2\!\!+}_{slow}$	168	3	0.00188146
Anesthetized	Ca$^{2\!\!+}_{slow}$	169	3	0.000974681
Anesthetized	Ca$^{2\!\!+}_{slow}$	170	3	0.00174533
Anesthetized	Ca$^{2\!\!+}_{slow}$	171	3	0.00103287
Anesthetized	Ca$^{2\!\!+}_{slow}$	172	3	0.000888245
Anesthetized	Ca$^{2\!\!+}_{slow}$	173	3	0.00197826
Anesthetized	Ca$^{2\!\!+}_{slow}$	174	3	0.00107886
Anesthetized	Ca$^{2\!\!+}_{slow}$	175	3	0.00139465
Anesthetized	Ca$^{2\!\!+}_{slow}$	176	3	0.00184923
Anesthetized	Ca$^{2\!\!+}_{slow}$	177	3	0.000978444
Anesthetized	Ca$^{2\!\!+}_{slow}$	178	3	0.00198596
Anesthetized	Ca$^{2\!\!+}_{slow}$	179	3	0.00360791
Anesthetized	Ca$^{2\!\!+}_{slow}$	180	3	0.000975438
Anesthetized	Ca$^{2\!\!+}_{slow}$	181	3	0.00144143
Anesthetized	Ca$^{2\!\!+}_{slow}$	182	3	0.00184979
Anesthetized	Ca$^{2\!\!+}_{slow}$	183	3	0.00108131
Anesthetized	Ca$^{2\!\!+}_{slow}$	184	3	0.00122314
Anesthetized	Ca$^{2\!\!+}_{slow}$	185	3	0.00105698
Anesthetized	Ca$^{2\!\!+}_{slow}$	186	3	0.00120738
Anesthetized	Ca$^{2\!\!+}_{slow}$	187	3	0.001036
Anesthetized	Ca$^{2\!\!+}_{slow}$	188	3	0.00154755
Anesthetized	Ca$^{2\!\!+}_{slow}$	189	3	0.0012586
Anesthetized	Ca$^{2\!\!+}_{slow}$	190	3	0.00119129
Anesthetized	Ca$^{2\!\!+}_{slow}$	191	3	0.00146057
Anesthetized	Ca$^{2\!\!+}_{slow}$	192	3	0.00110265
Anesthetized	Ca$^{2\!\!+}_{slow}$	193	3	0.003225
Anesthetized	Ca$^{2\!\!+}_{slow}$	194	3	0.00106759
Anesthetized	Ca$^{2\!\!+}_{slow}$	195	3	0.00109891
Anesthetized	Ca$^{2\!\!+}_{slow}$	196	3	0.0010746
Anesthetized	Ca$^{2\!\!+}_{slow}$	197	3	0.00111923
Anesthetized	Ca$^{2\!\!+}_{slow}$	198	3	0.00155053
Anesthetized	Ca$^{2\!\!+}_{slow}$	199	3	0.00341163
Anesthetized	Ca$^{2\!\!+}_{slow}$	200	3	0.00275554
Anesthetized	Ca$^{2\!\!+}_{slow}$	201	3	0.00142129
Anesthetized	Ca$^{2\!\!+}_{slow}$	202	3	0.00115562
Anesthetized	Ca$^{2\!\!+}_{slow}$	203	3	0.00192783
Anesthetized	Ca$^{2\!\!+}_{slow}$	204	3	0.00130524
Anesthetized	Ca$^{2\!\!+}_{slow}$	205	3	0.00127056
Anesthetized	Ca$^{2\!\!+}_{slow}$	206	3	0.00301741
Anesthetized	Ca$^{2\!\!+}_{slow}$	207	3	0.00214103
Anesthetized	Ca$^{2\!\!+}_{slow}$	208	3	0.00102672
Anesthetized	Ca$^{2\!\!+}_{slow}$	209	3	0.0100774
Anesthetized	Ca$^{2\!\!+}_{slow}$	210	3	0.0022588
Anesthetized	Ca$^{2\!\!+}_{slow}$	211	3	0.00105692
Anesthetized	Ca$^{2\!\!+}_{slow}$	212	3	0.00241188
Anesthetized	Ca$^{2\!\!+}_{slow}$	213	3	0.00116802
Anesthetized	Ca$^{2\!\!+}_{slow}$	214	3	0.00184466
Anesthetized	Ca$^{2\!\!+}_{slow}$	215	3	0.00124459
Anesthetized	Ca$^{2\!\!+}_{slow}$	216	3	0.00181629
Anesthetized	Ca$^{2\!\!+}_{slow}$	217	3	0.00156665
Anesthetized	Ca$^{2\!\!+}_{slow}$	218	3	0.00736507
Anesthetized	Ca$^{2\!\!+}_{slow}$	219	3	0.00469689
Anesthetized	Ca$^{2\!\!+}_{slow}$	220	3	0.00110931
Anesthetized	Ca$^{2\!\!+}_{slow}$	221	3	0.00664966
Anesthetized	Ca$^{2\!\!+}_{slow}$	222	3	0.00875383
Anesthetized	Ca$^{2\!\!+}_{slow}$	223	3	0.00257419
Anesthetized	Ca$^{2\!\!+}_{slow}$	224	3	0.0014092
Anesthetized	Ca$^{2\!\!+}_{slow}$	225	3	0.00117989
Anesthetized	Ca$^{2\!\!+}_{slow}$	226	3	0.00803297
Anesthetized	Ca$^{2\!\!+}_{slow}$	227	3	0.00144738
Anesthetized	Ca$^{2\!\!+}_{slow}$	228	3	0.00122641
Anesthetized	Ca$^{2\!\!+}_{slow}$	229	3	0.00283817
Anesthetized	Ca$^{2\!\!+}_{slow}$	230	3	0.00292312
Anesthetized	Ca$^{2\!\!+}_{slow}$	231	3	0.0131542
Anesthetized	Ca$^{2\!\!+}_{slow}$	232	3	0.0102274
Anesthetized	Ca$^{2\!\!+}_{slow}$	233	3	0.00206413
Anesthetized	Ca$^{2\!\!+}_{slow}$	234	3	0.0167023
Anesthetized	Ca$^{2\!\!+}_{slow}$	235	3	0.00404673
Anesthetized	Ca$^{2\!\!+}_{slow}$	236	3	0.00291058
Anesthetized	Ca$^{2\!\!+}_{slow}$	237	3	0.00140004
Anesthetized	Ca$^{2\!\!+}_{slow}$	238	3	0.00366299
Anesthetized	Ca$^{2\!\!+}_{slow}$	239	3	0.00428193
Anesthetized	Ca$^{2\!\!+}_{slow}$	240	3	0.0130388
Anesthetized	Ca$^{2\!\!+}_{slow}$	241	3	0.00270366
Anesthetized	Ca$^{2\!\!+}_{slow}$	242	3	0.00569514
Anesthetized	Ca$^{2\!\!+}_{slow}$	243	3	0.00978254
Anesthetized	Ca$^{2\!\!+}_{slow}$	244	3	0.00458322
Anesthetized	Ca$^{2\!\!+}_{slow}$	245	3	0.0112174
Anesthetized	Ca$^{2\!\!+}_{slow}$	246	3	0.00925304
Anesthetized	Ca$^{2\!\!+}_{slow}$	247	3	0.00313315
Anesthetized	Ca$^{2\!\!+}_{slow}$	248	3	0.00652722
Anesthetized	Ca$^{2\!\!+}_{slow}$	249	3	0.00426617
Anesthetized	Ca$^{2\!\!+}_{slow}$	250	3	0.0037702
Anesthetized	Ca$^{2\!\!+}_{slow}$	251	3	0.0124218
Anesthetized	Ca$^{2\!\!+}_{slow}$	252	3	0.0117812
Anesthetized	Ca$^{2\!\!+}_{slow}$	253	3	0.0200532
Anesthetized	Ca$^{2\!\!+}_{slow}$	254	3	0.0115197
Anesthetized	Ca$^{2\!\!+}_{slow}$	255	3	0.0169207
Anesthetized	Ca$^{2\!\!+}_{slow}$	256	3	0.0115068
Anesthetized	Ca$^{2\!\!+}_{slow}$	257	3	0.0105466
Anesthetized	Ca$^{2\!\!+}_{slow}$	258	3	0.0128248
Anesthetized	Ca$^{2\!\!+}_{slow}$	259	3	0.00581523
Anesthetized	Ca$^{2\!\!+}_{slow}$	260	3	0.0146503
Anesthetized	Ca$^{2\!\!+}_{slow}$	261	3	0.0119196
Anesthetized	Ca$^{2\!\!+}_{slow}$	262	3	0.0212352
Anesthetized	Ca$^{2\!\!+}_{slow}$	263	3	0.0104102
Anesthetized	Ca$^{2\!\!+}_{slow}$	264	3	0.0187102
Anesthetized	Ca$^{2\!\!+}_{slow}$	265	3	0.0257433
Anesthetized	Ca$^{2\!\!+}_{slow}$	266	3	0.00817944
Anesthetized	Ca$^{2\!\!+}_{slow}$	267	3	0.0272406
Anesthetized	Ca$^{2\!\!+}_{slow}$	268	3	0.0328953
Anesthetized	Ca$^{2\!\!+}_{slow}$	269	3	0.0310559
Anesthetized	Ca$^{2\!\!+}_{slow}$	270	3	0.215854
Anesthetized	Ca$^{2\!\!+}_{slow}$	271	3	0.694607
Anesthetized	Ca$^{2\!\!+}_{slow}$	272	3	0.0912656
Anesthetized	Ca$^{2\!\!+}_{slow}$	273	3	0.401671
Anesthetized	Ca$^{2\!\!+}_{slow}$	274	3	0.579767
Anesthetized	Ca$^{2\!\!+}_{slow}$	275	3	0.781798
Anesthetized	Ca$^{2\!\!+}_{slow}$	276	3	0.77621
Anesthetized	Ca$^{2\!\!+}_{slow}$	277	3	0.774978
Anesthetized	Ca$^{2\!\!+}_{slow}$	278	3	0.238252
Anesthetized	Ca$^{2\!\!+}_{slow}$	279	3	0.158176
Anesthetized	Ca$^{2\!\!+}_{slow}$	280	3	0.111967
Anesthetized	Ca$^{2\!\!+}_{slow}$	281	3	0.107587
Anesthetized	Ca$^{2\!\!+}_{slow}$	282	3	0.727222
Anesthetized	Ca$^{2\!\!+}_{slow}$	283	3	0.451242
Anesthetized	Ca$^{2\!\!+}_{slow}$	284	3	0.519795
Anesthetized	Ca$^{2\!\!+}_{slow}$	285	3	0.858074
Anesthetized	Ca$^{2\!\!+}_{slow}$	286	3	0.895681
Anesthetized	Ca$^{2\!\!+}_{slow}$	287	3	0.896606
Anesthetized	Ca$^{2\!\!+}_{slow}$	288	3	0.780251
Anesthetized	Ca$^{2\!\!+}_{slow}$	289	3	0.129514
Anesthetized	Ca$^{2\!\!+}_{slow}$	290	3	0.896423
Anesthetized	Ca$^{2\!\!+}_{slow}$	291	3	0.136804
Anesthetized	Ca$^{2\!\!+}_{slow}$	292	3	0.173867
Anesthetized	Ca$^{2\!\!+}_{slow}$	293	3	0.308879
Anesthetized	Ca$^{2\!\!+}_{slow}$	294	3	0.681066
Anesthetized	Ca$^{2\!\!+}_{slow}$	295	3	0.454073
Anesthetized	Ca$^{2\!\!+}_{slow}$	296	3	0.841398
Anesthetized	Ca$^{2\!\!+}_{slow}$	297	3	0.916582
Anesthetized	Ca$^{2\!\!+}_{slow}$	298	3	0.0165199
Anesthetized	Ca$^{2\!\!+}_{slow}$	299	3	0.935936
Anesthetized	Ca$^{2\!\!+}_{slow}$	300	3	0.945996
Anesthetized	Ca$^{2\!\!+}_{slow}$	301	3	0.117182
Anesthetized	Ca$^{2\!\!+}_{slow}$	302	3	0.702436
Anesthetized	Ca$^{2\!\!+}_{slow}$	303	3	0.852392
Anesthetized	Ca$^{2\!\!+}_{slow}$	304	3	0.085099
Anesthetized	Ca$^{2\!\!+}_{slow}$	305	3	0.141292
Anesthetized	Ca$^{2\!\!+}_{slow}$	306	3	0.509199
Anesthetized	Ca$^{2\!\!+}_{slow}$	307	3	0.286449
Anesthetized	Ca$^{2\!\!+}_{slow}$	308	3	0.938025
Anesthetized	Ca$^{2\!\!+}_{slow}$	309	3	0.949972
Anesthetized	Ca$^{2\!\!+}_{slow}$	310	3	0.908104
Anesthetized	Ca$^{2\!\!+}_{slow}$	311	3	0.061655
Anesthetized	Ca$^{2\!\!+}_{slow}$	312	3	0.946541
Anesthetized	Ca$^{2\!\!+}_{slow}$	313	3	0.685314
Anesthetized	Ca$^{2\!\!+}_{slow}$	314	3	0.0527833
Anesthetized	Ca$^{2\!\!+}_{slow}$	315	3	0.920085
Anesthetized	Ca$^{2\!\!+}_{slow}$	316	3	0.466306
Anesthetized	Ca$^{2\!\!+}_{slow}$	317	3	0.126354
Anesthetized	Ca$^{2\!\!+}_{slow}$	318	3	0.266106
Anesthetized	Ca$^{2\!\!+}_{slow}$	319	3	0.13253
Anesthetized	Ca$^{2\!\!+}_{slow}$	320	3	0.929473
Anesthetized	Ca$^{2\!\!+}_{slow}$	321	3	0.818221
Anesthetized	Ca$^{2\!\!+}_{slow}$	322	3	0.798135
Anesthetized	Ca$^{2\!\!+}_{slow}$	323	3	0.942174
Anesthetized	Ca$^{2\!\!+}_{slow}$	324	3	0.02614
Anesthetized	Ca$^{2\!\!+}_{slow}$	325	3	0.869945
Anesthetized	Ca$^{2\!\!+}_{slow}$	326	3	0.920489
Anesthetized	Ca$^{2\!\!+}_{slow}$	327	3	0.508078
Anesthetized	Ca$^{2\!\!+}_{slow}$	328	3	0.0645261
Anesthetized	Ca$^{2\!\!+}_{slow}$	329	3	0.239704
Anesthetized	Ca$^{2\!\!+}_{slow}$	330	3	0.0519053
Anesthetized	Ca$^{2\!\!+}_{slow}$	331	3	0.906397
Anesthetized	Ca$^{2\!\!+}_{slow}$	332	3	0.119871
Anesthetized	Ca$^{2\!\!+}_{slow}$	333	3	0.817653
Anesthetized	Ca$^{2\!\!+}_{slow}$	334	3	0.703227
Anesthetized	Ca$^{2\!\!+}_{slow}$	335	3	0.872951
Anesthetized	Ca$^{2\!\!+}_{slow}$	336	3	0.862062
Anesthetized	Ca$^{2\!\!+}_{slow}$	337	3	0.0223232
Anesthetized	Ca$^{2\!\!+}_{slow}$	338	3	0.444636
Anesthetized	Ca$^{2\!\!+}_{slow}$	339	3	0.212187
Anesthetized	Ca$^{2\!\!+}_{slow}$	340	3	0.0501998
Anesthetized	Ca$^{2\!\!+}_{slow}$	341	3	0.0204813
Anesthetized	Ca$^{2\!\!+}_{slow}$	342	3	0.0819896
Anesthetized	Ca$^{2\!\!+}_{slow}$	343	3	0.866846
Anesthetized	Ca$^{2\!\!+}_{slow}$	344	3	0.859402
Anesthetized	Ca$^{2\!\!+}_{slow}$	345	3	0.678801
Anesthetized	Ca$^{2\!\!+}_{slow}$	346	3	0.912963
Anesthetized	Ca$^{2\!\!+}_{slow}$	347	3	0.740652
Anesthetized	Ca$^{2\!\!+}_{slow}$	348	3	0.826532
Anesthetized	Ca$^{2\!\!+}_{slow}$	349	3	0.424376
Anesthetized	Ca$^{2\!\!+}_{slow}$	350	3	0.0317581
Anesthetized	Ca$^{2\!\!+}_{slow}$	351	3	0.0193294
Anesthetized	Ca$^{2\!\!+}_{slow}$	352	3	0.0158747
Anesthetized	Ca$^{2\!\!+}_{slow}$	353	3	0.66459
Anesthetized	Ca$^{2\!\!+}_{slow}$	354	3	0.196575
Anesthetized	Ca$^{2\!\!+}_{slow}$	355	3	0.0651289
Anesthetized	Ca$^{2\!\!+}_{slow}$	356	3	0.708622
Anesthetized	Ca$^{2\!\!+}_{slow}$	357	3	0.730657
Anesthetized	Ca$^{2\!\!+}_{slow}$	358	3	0.721381
Anesthetized	Ca$^{2\!\!+}_{slow}$	359	3	0.695854
Anesthetized	Ca$^{2\!\!+}_{slow}$	360	3	0.398615
Anesthetized	Ca$^{2\!\!+}_{slow}$	361	3	0.160333
Anesthetized	Ca$^{2\!\!+}_{slow}$	362	3	0.647075
Anesthetized	Ca$^{2\!\!+}_{slow}$	363	3	0.0236269
Anesthetized	Ca$^{2\!\!+}_{slow}$	364	3	0.014315
Anesthetized	Ca$^{2\!\!+}_{slow}$	365	3	0.0144401
Anesthetized	Ca$^{2\!\!+}_{slow}$	366	3	0.0573037
Anesthetized	Ca$^{2\!\!+}_{slow}$	367	3	0.495465
Anesthetized	Ca$^{2\!\!+}_{slow}$	368	3	0.259042
Anesthetized	Ca$^{2\!\!+}_{slow}$	369	3	0.472711
Anesthetized	Ca$^{2\!\!+}_{slow}$	370	3	0.385544
Anesthetized	Ca$^{2\!\!+}_{slow}$	371	3	0.011673
Anesthetized	Ca$^{2\!\!+}_{slow}$	372	3	0.439574
Anesthetized	Ca$^{2\!\!+}_{slow}$	373	3	0.0972951
Anesthetized	Ca$^{2\!\!+}_{slow}$	374	3	0.057715
Anesthetized	Ca$^{2\!\!+}_{slow}$	375	3	0.0139173
Anesthetized	Ca$^{2\!\!+}_{slow}$	376	3	0.314242
Anesthetized	Ca$^{2\!\!+}_{slow}$	377	3	0.00608208
Anesthetized	Ca$^{2\!\!+}_{slow}$	378	3	0.00930431
Anesthetized	Ca$^{2\!\!+}_{slow}$	379	3	0.272589
Anesthetized	Ca$^{2\!\!+}_{slow}$	380	3	0.176001
Anesthetized	Ca$^{2\!\!+}_{slow}$	381	3	0.0145191
Anesthetized	Ca$^{2\!\!+}_{slow}$	382	3	0.181885
Anesthetized	Ca$^{2\!\!+}_{slow}$	383	3	0.0579719
Anesthetized	Ca$^{2\!\!+}_{slow}$	384	3	0.145782
Anesthetized	Ca$^{2\!\!+}_{slow}$	385	3	0.0015738
Anesthetized	Ca$^{2\!\!+}_{slow}$	386	3	0.127515
Anesthetized	Ca$^{2\!\!+}_{slow}$	387	3	0.012013
Anesthetized	Ca$^{2\!\!+}_{slow}$	388	3	0.00962256
Anesthetized	Ca$^{2\!\!+}_{slow}$	389	3	0.0892126
Anesthetized	Ca$^{2\!\!+}_{slow}$	390	3	0.00149395
Anesthetized	Ca$^{2\!\!+}_{slow}$	391	3	0.09177
Anesthetized	Ca$^{2\!\!+}_{slow}$	392	3	0.0110697
Anesthetized	Ca$^{2\!\!+}_{slow}$	393	3	0.0307205
Anesthetized	Ca$^{2\!\!+}_{slow}$	394	3	0.106044
Anesthetized	Ca$^{2\!\!+}_{slow}$	395	3	0.00156796
Anesthetized	Ca$^{2\!\!+}_{slow}$	396	3	0.0621155
Anesthetized	Ca$^{2\!\!+}_{slow}$	397	3	0.00734033
Anesthetized	Ca$^{2\!\!+}_{slow}$	398	3	0.00526947
Anesthetized	Ca$^{2\!\!+}_{slow}$	399	3	0.00101696
Anesthetized	Ca$^{2\!\!+}_{slow}$	400	3	0.0232988
Anesthetized	Ca$^{2\!\!+}_{slow}$	401	3	0.0297763
Anesthetized	Ca$^{2\!\!+}_{slow}$	402	3	0.00155589
Anesthetized	Ca$^{2\!\!+}_{slow}$	403	3	0.0117239
Anesthetized	Ca$^{2\!\!+}_{slow}$	404	3	0.00920911
Anesthetized	Ca$^{2\!\!+}_{slow}$	405	3	0.0338195
Anesthetized	Ca$^{2\!\!+}_{slow}$	406	3	0.0010617
Anesthetized	Ca$^{2\!\!+}_{slow}$	407	3	0.001564
Anesthetized	Ca$^{2\!\!+}_{slow}$	408	3	0.0625242
Anesthetized	Ca$^{2\!\!+}_{slow}$	409	3	0.00120474
Anesthetized	Ca$^{2\!\!+}_{slow}$	410	3	0.000918501
Anesthetized	Ca$^{2\!\!+}_{slow}$	411	3	0.00306816
Anesthetized	Ca$^{2\!\!+}_{slow}$	412	3	0.0210879
Anesthetized	Ca$^{2\!\!+}_{slow}$	413	3	0.003166
Anesthetized	Ca$^{2\!\!+}_{slow}$	414	3	0.00749125
Anesthetized	Ca$^{2\!\!+}_{slow}$	415	3	0.00450455
Anesthetized	Ca$^{2\!\!+}_{slow}$	416	3	0.000903911
Anesthetized	Ca$^{2\!\!+}_{slow}$	417	3	0.0182318
Anesthetized	Ca$^{2\!\!+}_{slow}$	418	3	0.00105668
Anesthetized	Ca$^{2\!\!+}_{slow}$	419	3	0.00121743
Anesthetized	Ca$^{2\!\!+}_{slow}$	420	3	0.0107515
Anesthetized	Ca$^{2\!\!+}_{slow}$	421	3	0.00186624
Anesthetized	Ca$^{2\!\!+}_{slow}$	422	3	0.0202092
Anesthetized	Ca$^{2\!\!+}_{slow}$	423	3	0.0368462
Anesthetized	Ca$^{2\!\!+}_{slow}$	424	3	0.000806569
Anesthetized	Ca$^{2\!\!+}_{slow}$	425	3	0.000943016
Anesthetized	Ca$^{2\!\!+}_{slow}$	426	3	0.00088681
Anesthetized	Ca$^{2\!\!+}_{slow}$	427	3	0.0104766
Anesthetized	Ca$^{2\!\!+}_{slow}$	428	3	0.00128841
Anesthetized	Ca$^{2\!\!+}_{slow}$	429	3	0.00563642
Anesthetized	Ca$^{2\!\!+}_{slow}$	430	3	0.00272025
Anesthetized	Ca$^{2\!\!+}_{slow}$	431	3	0.0019403
Anesthetized	Ca$^{2\!\!+}_{slow}$	432	3	0.00098668
Anesthetized	Ca$^{2\!\!+}_{slow}$	433	3	0.00882598
Anesthetized	Ca$^{2\!\!+}_{slow}$	434	3	0.000940189
Anesthetized	Ca$^{2\!\!+}_{slow}$	435	3	0.000794261
Anesthetized	Ca$^{2\!\!+}_{slow}$	436	3	0.00142596
Anesthetized	Ca$^{2\!\!+}_{slow}$	437	3	0.0209973
Anesthetized	Ca$^{2\!\!+}_{slow}$	438	3	0.0038901
Anesthetized	Ca$^{2\!\!+}_{slow}$	439	3	0.000834411
Anesthetized	Ca$^{2\!\!+}_{slow}$	440	3	0.0122016
Anesthetized	Ca$^{2\!\!+}_{slow}$	441	3	0.000920263
Anesthetized	Ca$^{2\!\!+}_{slow}$	442	3	0.000830142
Anesthetized	Ca$^{2\!\!+}_{slow}$	443	3	0.00440807
Anesthetized	Ca$^{2\!\!+}_{slow}$	444	3	0.00149285
Anesthetized	Ca$^{2\!\!+}_{slow}$	445	3	0.00226787
Anesthetized	Ca$^{2\!\!+}_{slow}$	446	3	0.00200196
Anesthetized	Ca$^{2\!\!+}_{slow}$	447	3	0.000989699
Anesthetized	Ca$^{2\!\!+}_{slow}$	448	3	0.00110114
Anesthetized	Ca$^{2\!\!+}_{slow}$	449	3	0.00662455
Anesthetized	Ca$^{2\!\!+}_{slow}$	450	3	0.000858886
Anesthetized	Ca$^{2\!\!+}_{slow}$	451	3	0.00219776
Anesthetized	Ca$^{2\!\!+}_{slow}$	452	3	0.00348368
Anesthetized	Ca$^{2\!\!+}_{slow}$	453	3	0.000893212
Anesthetized	Ca$^{2\!\!+}_{slow}$	454	3	0.00163265
Anesthetized	Ca$^{2\!\!+}_{slow}$	455	3	0.00113095
Anesthetized	Ca$^{2\!\!+}_{slow}$	456	3	0.00194499
Anesthetized	Ca$^{2\!\!+}_{slow}$	457	3	0.00108287
Anesthetized	Ca$^{2\!\!+}_{slow}$	458	3	0.002116
Anesthetized	Ca$^{2\!\!+}_{slow}$	459	3	0.00134336
Anesthetized	Ca$^{2\!\!+}_{slow}$	460	3	0.00107458
Anesthetized	Ca$^{2\!\!+}_{slow}$	461	3	0.00188446
Anesthetized	Ca$^{2\!\!+}_{slow}$	462	3	0.00103074
Anesthetized	Ca$^{2\!\!+}_{slow}$	463	3	0.00854687
Anesthetized	Ca$^{2\!\!+}_{slow}$	464	3	0.00118992
Anesthetized	Ca$^{2\!\!+}_{slow}$	465	3	0.00089848
Anesthetized	Ca$^{2\!\!+}_{slow}$	466	3	0.00101014
Anesthetized	Ca$^{2\!\!+}_{slow}$	467	3	0.000943338
Anesthetized	Ca$^{2\!\!+}_{slow}$	468	3	0.00144017
Anesthetized	Ca$^{2\!\!+}_{slow}$	469	3	0.00135458
Anesthetized	Ca$^{2\!\!+}_{slow}$	470	3	0.00215195
Anesthetized	Ca$^{2\!\!+}_{slow}$	471	3	0.00134371
Anesthetized	Ca$^{2\!\!+}_{slow}$	472	3	0.000947506
Anesthetized	Ca$^{2\!\!+}_{slow}$	473	3	0.00194903
Anesthetized	Ca$^{2\!\!+}_{slow}$	474	3	0.00136093
Anesthetized	Ca$^{2\!\!+}_{slow}$	475	3	0.00127646
Anesthetized	Ca$^{2\!\!+}_{slow}$	476	3	0.00239606
Anesthetized	Ca$^{2\!\!+}_{slow}$	477	3	0.00141901
Anesthetized	Ca$^{2\!\!+}_{slow}$	478	3	0.00100725
Anesthetized	Ca$^{2\!\!+}_{slow}$	479	3	0.00755482
Anesthetized	Ca$^{2\!\!+}_{slow}$	480	3	0.00261399
Anesthetized	Ca$^{2\!\!+}_{slow}$	481	3	0.000955691
Anesthetized	Ca$^{2\!\!+}_{slow}$	482	3	0.00359964
Anesthetized	Ca$^{2\!\!+}_{slow}$	483	3	0.00294893
Anesthetized	Ca$^{2\!\!+}_{slow}$	484	3	0.00171323
Anesthetized	Ca$^{2\!\!+}_{slow}$	485	3	0.00115178
Anesthetized	Ca$^{2\!\!+}_{slow}$	486	3	0.00166018
Anesthetized	Ca$^{2\!\!+}_{slow}$	487	3	0.00144799
Anesthetized	Ca$^{2\!\!+}_{slow}$	488	3	0.00166071
Anesthetized	Ca$^{2\!\!+}_{slow}$	489	3	0.00553487
Anesthetized	Ca$^{2\!\!+}_{slow}$	490	3	0.00105299
Anesthetized	Ca$^{2\!\!+}_{slow}$	491	3	0.00410763
Anesthetized	Ca$^{2\!\!+}_{slow}$	492	3	0.00544491
Anesthetized	Ca$^{2\!\!+}_{slow}$	493	3	0.00217138
Anesthetized	Ca$^{2\!\!+}_{slow}$	494	3	0.0034665
Anesthetized	Ca$^{2\!\!+}_{slow}$	495	3	0.00121291
Anesthetized	Ca$^{2\!\!+}_{slow}$	496	3	0.00552882
Anesthetized	Ca$^{2\!\!+}_{slow}$	497	3	0.00142986
Anesthetized	Ca$^{2\!\!+}_{slow}$	498	3	0.00123791
Anesthetized	Ca$^{2\!\!+}_{slow}$	499	3	0.00216708
Anesthetized	Ca$^{2\!\!+}_{slow}$	500	3	0.00176972
Anesthetized	Ca$^{2\!\!+}_{slow}$	501	3	0.0117776
Anesthetized	Ca$^{2\!\!+}_{slow}$	502	3	0.00530174
Anesthetized	Ca$^{2\!\!+}_{slow}$	503	3	0.00163212
Anesthetized	Ca$^{2\!\!+}_{slow}$	504	3	0.0173945
Anesthetized	Ca$^{2\!\!+}_{slow}$	505	3	0.00580102
Anesthetized	Ca$^{2\!\!+}_{slow}$	506	3	0.00817134
Anesthetized	Ca$^{2\!\!+}_{slow}$	507	3	0.00730228
Anesthetized	Ca$^{2\!\!+}_{slow}$	508	3	0.0036837
Anesthetized	Ca$^{2\!\!+}_{slow}$	509	3	0.00132666
Anesthetized	Ca$^{2\!\!+}_{slow}$	510	3	0.00954306
Anesthetized	Ca$^{2\!\!+}_{slow}$	511	3	0.0310013
Anesthetized	Ca$^{2\!\!+}_{slow}$	512	3	0.0060395
Anesthetized	Ca$^{2\!\!+}_{slow}$	513	3	0.00246028
Anesthetized	Ca$^{2\!\!+}_{slow}$	514	3	0.00435311
Anesthetized	Ca$^{2\!\!+}_{slow}$	515	3	0.00539478
Anesthetized	Ca$^{2\!\!+}_{slow}$	516	3	0.00439169
Anesthetized	Ca$^{2\!\!+}_{slow}$	517	3	0.00268425
Anesthetized	Ca$^{2\!\!+}_{slow}$	518	3	0.0127931
Anesthetized	Ca$^{2\!\!+}_{slow}$	519	3	0.00383456
Anesthetized	Ca$^{2\!\!+}_{slow}$	520	3	0.0062302
Anesthetized	Ca$^{2\!\!+}_{slow}$	521	3	0.00989695
Anesthetized	Ca$^{2\!\!+}_{slow}$	522	3	0.014904
Anesthetized	Ca$^{2\!\!+}_{slow}$	523	3	0.0031594
Anesthetized	Ca$^{2\!\!+}_{slow}$	524	3	0.00632406
Anesthetized	Ca$^{2\!\!+}_{slow}$	525	3	0.0157881
Anesthetized	Ca$^{2\!\!+}_{slow}$	526	3	0.00872248
Anesthetized	Ca$^{2\!\!+}_{slow}$	527	3	0.00315078
Anesthetized	Ca$^{2\!\!+}_{slow}$	528	3	0.00613281
Anesthetized	Ca$^{2\!\!+}_{slow}$	529	3	0.00499736
Anesthetized	Ca$^{2\!\!+}_{slow}$	530	3	0.0124906
Anesthetized	Ca$^{2\!\!+}_{slow}$	531	3	0.0145595
Anesthetized	Ca$^{2\!\!+}_{slow}$	532	3	0.0178732
Anesthetized	Ca$^{2\!\!+}_{slow}$	533	3	0.0136326
Anesthetized	Ca$^{2\!\!+}_{slow}$	534	3	0.00201309
Anesthetized	Ca$^{2\!\!+}_{slow}$	535	3	0.00639845
Anesthetized	Ca$^{2\!\!+}_{slow}$	536	3	0.00824204
Anesthetized	Ca$^{2\!\!+}_{slow}$	537	3	0.00510425
Anesthetized	Ca$^{2\!\!+}_{slow}$	538	3	0.00380156
Anesthetized	Ca$^{2\!\!+}_{slow}$	539	3	0.031285
Anesthetized	Ca$^{2\!\!+}_{slow}$	0	4	0.0276822
Anesthetized	Ca$^{2\!\!+}_{slow}$	1	4	0.0110755
Anesthetized	Ca$^{2\!\!+}_{slow}$	2	4	0.037582
Anesthetized	Ca$^{2\!\!+}_{slow}$	3	4	0.0161927
Anesthetized	Ca$^{2\!\!+}_{slow}$	4	4	0.0158859
Anesthetized	Ca$^{2\!\!+}_{slow}$	5	4	0.00618225
Anesthetized	Ca$^{2\!\!+}_{slow}$	6	4	0.00930644
Anesthetized	Ca$^{2\!\!+}_{slow}$	7	4	0.00985962
Anesthetized	Ca$^{2\!\!+}_{slow}$	8	4	0.0330041
Anesthetized	Ca$^{2\!\!+}_{slow}$	9	4	0.0267838
Anesthetized	Ca$^{2\!\!+}_{slow}$	10	4	0.0549598
Anesthetized	Ca$^{2\!\!+}_{slow}$	11	4	0.0556078
Anesthetized	Ca$^{2\!\!+}_{slow}$	12	4	0.0110945
Anesthetized	Ca$^{2\!\!+}_{slow}$	13	4	0.0248467
Anesthetized	Ca$^{2\!\!+}_{slow}$	14	4	0.00611696
Anesthetized	Ca$^{2\!\!+}_{slow}$	15	4	0.004603
Anesthetized	Ca$^{2\!\!+}_{slow}$	16	4	0.00612302
Anesthetized	Ca$^{2\!\!+}_{slow}$	17	4	0.00746915
Anesthetized	Ca$^{2\!\!+}_{slow}$	18	4	0.0105592
Anesthetized	Ca$^{2\!\!+}_{slow}$	19	4	0.0773436
Anesthetized	Ca$^{2\!\!+}_{slow}$	20	4	0.00957728
Anesthetized	Ca$^{2\!\!+}_{slow}$	21	4	0.06116
Anesthetized	Ca$^{2\!\!+}_{slow}$	22	4	0.0521886
Anesthetized	Ca$^{2\!\!+}_{slow}$	23	4	0.0310484
Anesthetized	Ca$^{2\!\!+}_{slow}$	24	4	0.00577243
Anesthetized	Ca$^{2\!\!+}_{slow}$	25	4	0.0243121
Anesthetized	Ca$^{2\!\!+}_{slow}$	26	4	0.0043942
Anesthetized	Ca$^{2\!\!+}_{slow}$	27	4	0.00371941
Anesthetized	Ca$^{2\!\!+}_{slow}$	28	4	0.110949
Anesthetized	Ca$^{2\!\!+}_{slow}$	29	4	0.0068607
Anesthetized	Ca$^{2\!\!+}_{slow}$	30	4	0.00366964
Anesthetized	Ca$^{2\!\!+}_{slow}$	31	4	0.076184
Anesthetized	Ca$^{2\!\!+}_{slow}$	32	4	0.00883647
Anesthetized	Ca$^{2\!\!+}_{slow}$	33	4	0.003906
Anesthetized	Ca$^{2\!\!+}_{slow}$	34	4	0.0873826
Anesthetized	Ca$^{2\!\!+}_{slow}$	35	4	0.0872413
Anesthetized	Ca$^{2\!\!+}_{slow}$	36	4	0.0236953
Anesthetized	Ca$^{2\!\!+}_{slow}$	37	4	0.0611368
Anesthetized	Ca$^{2\!\!+}_{slow}$	38	4	0.00628393
Anesthetized	Ca$^{2\!\!+}_{slow}$	39	4	0.00701624
Anesthetized	Ca$^{2\!\!+}_{slow}$	40	4	0.0030512
Anesthetized	Ca$^{2\!\!+}_{slow}$	41	4	0.103817
Anesthetized	Ca$^{2\!\!+}_{slow}$	42	4	0.003953
Anesthetized	Ca$^{2\!\!+}_{slow}$	43	4	0.00970191
Anesthetized	Ca$^{2\!\!+}_{slow}$	44	4	0.116908
Anesthetized	Ca$^{2\!\!+}_{slow}$	45	4	0.00356121
Anesthetized	Ca$^{2\!\!+}_{slow}$	46	4	0.0336921
Anesthetized	Ca$^{2\!\!+}_{slow}$	47	4	0.139843
Anesthetized	Ca$^{2\!\!+}_{slow}$	48	4	0.066593
Anesthetized	Ca$^{2\!\!+}_{slow}$	49	4	0.114664
Anesthetized	Ca$^{2\!\!+}_{slow}$	50	4	0.00298588
Anesthetized	Ca$^{2\!\!+}_{slow}$	51	4	0.00769782
Anesthetized	Ca$^{2\!\!+}_{slow}$	52	4	0.0122373
Anesthetized	Ca$^{2\!\!+}_{slow}$	53	4	0.00358166
Anesthetized	Ca$^{2\!\!+}_{slow}$	54	4	0.166086
Anesthetized	Ca$^{2\!\!+}_{slow}$	55	4	0.00780737
Anesthetized	Ca$^{2\!\!+}_{slow}$	56	4	0.0048123
Anesthetized	Ca$^{2\!\!+}_{slow}$	57	4	0.0440082
Anesthetized	Ca$^{2\!\!+}_{slow}$	58	4	0.204067
Anesthetized	Ca$^{2\!\!+}_{slow}$	59	4	0.0957314
Anesthetized	Ca$^{2\!\!+}_{slow}$	60	4	0.239777
Anesthetized	Ca$^{2\!\!+}_{slow}$	61	4	0.00508569
Anesthetized	Ca$^{2\!\!+}_{slow}$	62	4	0.168116
Anesthetized	Ca$^{2\!\!+}_{slow}$	63	4	0.00496308
Anesthetized	Ca$^{2\!\!+}_{slow}$	64	4	0.0310602
Anesthetized	Ca$^{2\!\!+}_{slow}$	65	4	0.00405619
Anesthetized	Ca$^{2\!\!+}_{slow}$	66	4	0.0123756
Anesthetized	Ca$^{2\!\!+}_{slow}$	67	4	0.172555
Anesthetized	Ca$^{2\!\!+}_{slow}$	68	4	0.0725033
Anesthetized	Ca$^{2\!\!+}_{slow}$	69	4	0.149516
Anesthetized	Ca$^{2\!\!+}_{slow}$	70	4	0.260623
Anesthetized	Ca$^{2\!\!+}_{slow}$	71	4	0.232384
Anesthetized	Ca$^{2\!\!+}_{slow}$	72	4	0.296213
Anesthetized	Ca$^{2\!\!+}_{slow}$	73	4	0.00750329
Anesthetized	Ca$^{2\!\!+}_{slow}$	74	4	0.00449917
Anesthetized	Ca$^{2\!\!+}_{slow}$	75	4	0.0413278
Anesthetized	Ca$^{2\!\!+}_{slow}$	76	4	0.00774302
Anesthetized	Ca$^{2\!\!+}_{slow}$	77	4	0.00717656
Anesthetized	Ca$^{2\!\!+}_{slow}$	78	4	0.00722766
Anesthetized	Ca$^{2\!\!+}_{slow}$	79	4	0.119625
Anesthetized	Ca$^{2\!\!+}_{slow}$	80	4	0.36281
Anesthetized	Ca$^{2\!\!+}_{slow}$	81	4	0.212719
Anesthetized	Ca$^{2\!\!+}_{slow}$	82	4	0.288772
Anesthetized	Ca$^{2\!\!+}_{slow}$	83	4	0.0531186
Anesthetized	Ca$^{2\!\!+}_{slow}$	84	4	0.250618
Anesthetized	Ca$^{2\!\!+}_{slow}$	85	4	0.382504
Anesthetized	Ca$^{2\!\!+}_{slow}$	86	4	0.0289523
Anesthetized	Ca$^{2\!\!+}_{slow}$	87	4	0.0185227
Anesthetized	Ca$^{2\!\!+}_{slow}$	88	4	0.0118876
Anesthetized	Ca$^{2\!\!+}_{slow}$	89	4	0.0190889
Anesthetized	Ca$^{2\!\!+}_{slow}$	90	4	0.221029
Anesthetized	Ca$^{2\!\!+}_{slow}$	91	4	0.363722
Anesthetized	Ca$^{2\!\!+}_{slow}$	92	4	0.0294333
Anesthetized	Ca$^{2\!\!+}_{slow}$	93	4	0.447422
Anesthetized	Ca$^{2\!\!+}_{slow}$	94	4	0.244672
Anesthetized	Ca$^{2\!\!+}_{slow}$	95	4	0.344351
Anesthetized	Ca$^{2\!\!+}_{slow}$	96	4	0.5081
Anesthetized	Ca$^{2\!\!+}_{slow}$	97	4	0.123658
Anesthetized	Ca$^{2\!\!+}_{slow}$	98	4	0.283273
Anesthetized	Ca$^{2\!\!+}_{slow}$	99	4	0.0258772
Anesthetized	Ca$^{2\!\!+}_{slow}$	100	4	0.0346805
Anesthetized	Ca$^{2\!\!+}_{slow}$	101	4	0.520691
Anesthetized	Ca$^{2\!\!+}_{slow}$	102	4	0.0517286
Anesthetized	Ca$^{2\!\!+}_{slow}$	103	4	0.54241
Anesthetized	Ca$^{2\!\!+}_{slow}$	104	4	0.59024
Anesthetized	Ca$^{2\!\!+}_{slow}$	105	4	0.222851
Anesthetized	Ca$^{2\!\!+}_{slow}$	106	4	0.112226
Anesthetized	Ca$^{2\!\!+}_{slow}$	107	4	0.427707
Anesthetized	Ca$^{2\!\!+}_{slow}$	108	4	0.270302
Anesthetized	Ca$^{2\!\!+}_{slow}$	109	4	0.0462225
Anesthetized	Ca$^{2\!\!+}_{slow}$	110	4	0.328565
Anesthetized	Ca$^{2\!\!+}_{slow}$	111	4	0.594787
Anesthetized	Ca$^{2\!\!+}_{slow}$	112	4	0.0645326
Anesthetized	Ca$^{2\!\!+}_{slow}$	113	4	0.540643
Anesthetized	Ca$^{2\!\!+}_{slow}$	114	4	0.108247
Anesthetized	Ca$^{2\!\!+}_{slow}$	115	4	0.532631
Anesthetized	Ca$^{2\!\!+}_{slow}$	116	4	0.156028
Anesthetized	Ca$^{2\!\!+}_{slow}$	117	4	0.730525
Anesthetized	Ca$^{2\!\!+}_{slow}$	118	4	0.23061
Anesthetized	Ca$^{2\!\!+}_{slow}$	119	4	0.32741
Anesthetized	Ca$^{2\!\!+}_{slow}$	120	4	0.344301
Anesthetized	Ca$^{2\!\!+}_{slow}$	121	4	0.089626
Anesthetized	Ca$^{2\!\!+}_{slow}$	122	4	0.716058
Anesthetized	Ca$^{2\!\!+}_{slow}$	123	4	0.527779
Anesthetized	Ca$^{2\!\!+}_{slow}$	124	4	0.0825772
Anesthetized	Ca$^{2\!\!+}_{slow}$	125	4	0.677136
Anesthetized	Ca$^{2\!\!+}_{slow}$	126	4	0.120006
Anesthetized	Ca$^{2\!\!+}_{slow}$	127	4	0.213058
Anesthetized	Ca$^{2\!\!+}_{slow}$	128	4	0.673333
Anesthetized	Ca$^{2\!\!+}_{slow}$	129	4	0.499151
Anesthetized	Ca$^{2\!\!+}_{slow}$	130	4	0.280572
Anesthetized	Ca$^{2\!\!+}_{slow}$	131	4	0.185188
Anesthetized	Ca$^{2\!\!+}_{slow}$	132	4	0.743318
Anesthetized	Ca$^{2\!\!+}_{slow}$	133	4	0.453087
Anesthetized	Ca$^{2\!\!+}_{slow}$	134	4	0.16181
Anesthetized	Ca$^{2\!\!+}_{slow}$	135	4	0.133462
Anesthetized	Ca$^{2\!\!+}_{slow}$	136	4	0.287014
Anesthetized	Ca$^{2\!\!+}_{slow}$	137	4	0.751578
Anesthetized	Ca$^{2\!\!+}_{slow}$	138	4	0.15473
Anesthetized	Ca$^{2\!\!+}_{slow}$	139	4	0.723825
Anesthetized	Ca$^{2\!\!+}_{slow}$	140	4	0.570517
Anesthetized	Ca$^{2\!\!+}_{slow}$	141	4	0.592034
Anesthetized	Ca$^{2\!\!+}_{slow}$	142	4	0.17309
Anesthetized	Ca$^{2\!\!+}_{slow}$	143	4	0.155133
Anesthetized	Ca$^{2\!\!+}_{slow}$	144	4	0.334946
Anesthetized	Ca$^{2\!\!+}_{slow}$	145	4	0.454548
Anesthetized	Ca$^{2\!\!+}_{slow}$	146	4	0.322265
Anesthetized	Ca$^{2\!\!+}_{slow}$	147	4	0.197846
Anesthetized	Ca$^{2\!\!+}_{slow}$	148	4	0.689808
Anesthetized	Ca$^{2\!\!+}_{slow}$	149	4	0.676493
Anesthetized	Ca$^{2\!\!+}_{slow}$	150	4	0.262404
Anesthetized	Ca$^{2\!\!+}_{slow}$	151	4	0.161637
Anesthetized	Ca$^{2\!\!+}_{slow}$	152	4	0.250026
Anesthetized	Ca$^{2\!\!+}_{slow}$	153	4	0.339519
Anesthetized	Ca$^{2\!\!+}_{slow}$	154	4	0.558417
Anesthetized	Ca$^{2\!\!+}_{slow}$	155	4	0.635805
Anesthetized	Ca$^{2\!\!+}_{slow}$	156	4	0.382331
Anesthetized	Ca$^{2\!\!+}_{slow}$	157	4	0.249387
Anesthetized	Ca$^{2\!\!+}_{slow}$	158	4	0.526685
Anesthetized	Ca$^{2\!\!+}_{slow}$	159	4	0.320146
Anesthetized	Ca$^{2\!\!+}_{slow}$	160	4	0.419484
Anesthetized	Ca$^{2\!\!+}_{slow}$	161	4	0.105147
Anesthetized	Ca$^{2\!\!+}_{slow}$	162	4	0.177922
Anesthetized	Ca$^{2\!\!+}_{slow}$	163	4	0.257214
Anesthetized	Ca$^{2\!\!+}_{slow}$	164	4	0.545357
Anesthetized	Ca$^{2\!\!+}_{slow}$	165	4	0.496614
Anesthetized	Ca$^{2\!\!+}_{slow}$	166	4	0.101252
Anesthetized	Ca$^{2\!\!+}_{slow}$	167	4	0.267789
Anesthetized	Ca$^{2\!\!+}_{slow}$	168	4	0.236779
Anesthetized	Ca$^{2\!\!+}_{slow}$	169	4	0.313742
Anesthetized	Ca$^{2\!\!+}_{slow}$	170	4	0.195528
Anesthetized	Ca$^{2\!\!+}_{slow}$	171	4	0.136793
Anesthetized	Ca$^{2\!\!+}_{slow}$	172	4	0.39273
Anesthetized	Ca$^{2\!\!+}_{slow}$	173	4	0.1909
Anesthetized	Ca$^{2\!\!+}_{slow}$	174	4	0.263348
Anesthetized	Ca$^{2\!\!+}_{slow}$	175	4	0.232872
Anesthetized	Ca$^{2\!\!+}_{slow}$	176	4	0.0558636
Anesthetized	Ca$^{2\!\!+}_{slow}$	177	4	0.314008
Anesthetized	Ca$^{2\!\!+}_{slow}$	178	4	0.0860595
Anesthetized	Ca$^{2\!\!+}_{slow}$	179	4	0.142783
Anesthetized	Ca$^{2\!\!+}_{slow}$	180	4	0.221008
Anesthetized	Ca$^{2\!\!+}_{slow}$	181	4	0.0872737
Anesthetized	Ca$^{2\!\!+}_{slow}$	182	4	0.134176
Anesthetized	Ca$^{2\!\!+}_{slow}$	183	4	0.114354
Anesthetized	Ca$^{2\!\!+}_{slow}$	184	4	0.0937452
Anesthetized	Ca$^{2\!\!+}_{slow}$	185	4	0.0664545
Anesthetized	Ca$^{2\!\!+}_{slow}$	186	4	0.0363703
Anesthetized	Ca$^{2\!\!+}_{slow}$	187	4	0.187887
Anesthetized	Ca$^{2\!\!+}_{slow}$	188	4	0.0146503
Anesthetized	Ca$^{2\!\!+}_{slow}$	189	4	0.0896806
Anesthetized	Ca$^{2\!\!+}_{slow}$	190	4	0.124071
Anesthetized	Ca$^{2\!\!+}_{slow}$	191	4	0.046581
Anesthetized	Ca$^{2\!\!+}_{slow}$	192	4	0.142587
Anesthetized	Ca$^{2\!\!+}_{slow}$	193	4	0.0442963
Anesthetized	Ca$^{2\!\!+}_{slow}$	194	4	0.0367063
Anesthetized	Ca$^{2\!\!+}_{slow}$	195	4	0.0829969
Anesthetized	Ca$^{2\!\!+}_{slow}$	196	4	0.0359805
Anesthetized	Ca$^{2\!\!+}_{slow}$	197	4	0.0891386
Anesthetized	Ca$^{2\!\!+}_{slow}$	198	4	0.0213189
Anesthetized	Ca$^{2\!\!+}_{slow}$	199	4	0.033943
Anesthetized	Ca$^{2\!\!+}_{slow}$	200	4	0.0218345
Anesthetized	Ca$^{2\!\!+}_{slow}$	201	4	0.0127722
Anesthetized	Ca$^{2\!\!+}_{slow}$	202	4	0.101184
Anesthetized	Ca$^{2\!\!+}_{slow}$	203	4	0.00980211
Anesthetized	Ca$^{2\!\!+}_{slow}$	204	4	0.0334192
Anesthetized	Ca$^{2\!\!+}_{slow}$	205	4	0.0559685
Anesthetized	Ca$^{2\!\!+}_{slow}$	206	4	0.0116974
Anesthetized	Ca$^{2\!\!+}_{slow}$	207	4	0.030875
Anesthetized	Ca$^{2\!\!+}_{slow}$	208	4	0.0308022
Anesthetized	Ca$^{2\!\!+}_{slow}$	209	4	0.0203179
Anesthetized	Ca$^{2\!\!+}_{slow}$	210	4	0.0144599
Anesthetized	Ca$^{2\!\!+}_{slow}$	211	4	0.0489402
Anesthetized	Ca$^{2\!\!+}_{slow}$	212	4	0.0117443
Anesthetized	Ca$^{2\!\!+}_{slow}$	213	4	0.0635556
Anesthetized	Ca$^{2\!\!+}_{slow}$	214	4	0.00982068
Anesthetized	Ca$^{2\!\!+}_{slow}$	215	4	0.0471895
Anesthetized	Ca$^{2\!\!+}_{slow}$	216	4	0.0122458
Anesthetized	Ca$^{2\!\!+}_{slow}$	217	4	0.0240531
Anesthetized	Ca$^{2\!\!+}_{slow}$	218	4	0.0131458
Anesthetized	Ca$^{2\!\!+}_{slow}$	219	4	0.0160747
Anesthetized	Ca$^{2\!\!+}_{slow}$	220	4	0.0187213
Anesthetized	Ca$^{2\!\!+}_{slow}$	221	4	0.0356821
Anesthetized	Ca$^{2\!\!+}_{slow}$	222	4	0.0232882
Anesthetized	Ca$^{2\!\!+}_{slow}$	223	4	0.0158676
Anesthetized	Ca$^{2\!\!+}_{slow}$	224	4	0.0250583
Anesthetized	Ca$^{2\!\!+}_{slow}$	225	4	0.0315568
Anesthetized	Ca$^{2\!\!+}_{slow}$	226	4	0.0167334
Anesthetized	Ca$^{2\!\!+}_{slow}$	227	4	0.0276186
Anesthetized	Ca$^{2\!\!+}_{slow}$	228	4	0.0384719
Anesthetized	Ca$^{2\!\!+}_{slow}$	229	4	0.012877
Anesthetized	Ca$^{2\!\!+}_{slow}$	230	4	0.0120104
Anesthetized	Ca$^{2\!\!+}_{slow}$	231	4	0.0160184
Anesthetized	Ca$^{2\!\!+}_{slow}$	232	4	0.0226633
Anesthetized	Ca$^{2\!\!+}_{slow}$	233	4	0.0240036
Anesthetized	Ca$^{2\!\!+}_{slow}$	234	4	0.0500386
Anesthetized	Ca$^{2\!\!+}_{slow}$	235	4	0.0182931
Anesthetized	Ca$^{2\!\!+}_{slow}$	236	4	0.0135779
Anesthetized	Ca$^{2\!\!+}_{slow}$	237	4	0.026147
Anesthetized	Ca$^{2\!\!+}_{slow}$	238	4	0.0217378
Anesthetized	Ca$^{2\!\!+}_{slow}$	239	4	0.0413507
Anesthetized	Ca$^{2\!\!+}_{slow}$	240	4	0.0255435
Anesthetized	Ca$^{2\!\!+}_{slow}$	241	4	0.0115994
Anesthetized	Ca$^{2\!\!+}_{slow}$	242	4	0.0170177
Anesthetized	Ca$^{2\!\!+}_{slow}$	243	4	0.0231559
Anesthetized	Ca$^{2\!\!+}_{slow}$	244	4	0.0212382
Anesthetized	Ca$^{2\!\!+}_{slow}$	245	4	0.0368218
Anesthetized	Ca$^{2\!\!+}_{slow}$	246	4	0.02507
Anesthetized	Ca$^{2\!\!+}_{slow}$	247	4	0.0266994
Anesthetized	Ca$^{2\!\!+}_{slow}$	248	4	0.01305
Anesthetized	Ca$^{2\!\!+}_{slow}$	249	4	0.0363942
Anesthetized	Ca$^{2\!\!+}_{slow}$	250	4	0.0303699
Anesthetized	Ca$^{2\!\!+}_{slow}$	251	4	0.0381581
Anesthetized	Ca$^{2\!\!+}_{slow}$	252	4	0.0430502
Anesthetized	Ca$^{2\!\!+}_{slow}$	253	4	0.0233977
Anesthetized	Ca$^{2\!\!+}_{slow}$	254	4	0.0249762
Anesthetized	Ca$^{2\!\!+}_{slow}$	255	4	0.0299935
Anesthetized	Ca$^{2\!\!+}_{slow}$	256	4	0.0297108
Anesthetized	Ca$^{2\!\!+}_{slow}$	257	4	0.0362308
Anesthetized	Ca$^{2\!\!+}_{slow}$	258	4	0.0199059
Anesthetized	Ca$^{2\!\!+}_{slow}$	259	4	0.0313299
Anesthetized	Ca$^{2\!\!+}_{slow}$	260	4	0.0471338
Anesthetized	Ca$^{2\!\!+}_{slow}$	261	4	0.0196177
Anesthetized	Ca$^{2\!\!+}_{slow}$	262	4	0.0369362
Anesthetized	Ca$^{2\!\!+}_{slow}$	263	4	0.0160104
Anesthetized	Ca$^{2\!\!+}_{slow}$	264	4	0.0331679
Anesthetized	Ca$^{2\!\!+}_{slow}$	265	4	0.0496788
Anesthetized	Ca$^{2\!\!+}_{slow}$	266	4	0.0208459
Anesthetized	Ca$^{2\!\!+}_{slow}$	267	4	0.0375818
Anesthetized	Ca$^{2\!\!+}_{slow}$	268	4	0.0519874
Anesthetized	Ca$^{2\!\!+}_{slow}$	269	4	0.0443345
Anesthetized	Ca$^{2\!\!+}_{slow}$	270	4	0.0402045
Anesthetized	Ca$^{2\!\!+}_{slow}$	271	4	0.0276657
Anesthetized	Ca$^{2\!\!+}_{slow}$	272	4	0.0300382
Anesthetized	Ca$^{2\!\!+}_{slow}$	273	4	0.0285538
Anesthetized	Ca$^{2\!\!+}_{slow}$	274	4	0.0325356
Anesthetized	Ca$^{2\!\!+}_{slow}$	275	4	0.021893
Anesthetized	Ca$^{2\!\!+}_{slow}$	276	4	0.0223641
Anesthetized	Ca$^{2\!\!+}_{slow}$	277	4	0.0208685
Anesthetized	Ca$^{2\!\!+}_{slow}$	278	4	0.0379204
Anesthetized	Ca$^{2\!\!+}_{slow}$	279	4	0.0612931
Anesthetized	Ca$^{2\!\!+}_{slow}$	280	4	0.078339
Anesthetized	Ca$^{2\!\!+}_{slow}$	281	4	0.0844932
Anesthetized	Ca$^{2\!\!+}_{slow}$	282	4	0.0191254
Anesthetized	Ca$^{2\!\!+}_{slow}$	283	4	0.0286997
Anesthetized	Ca$^{2\!\!+}_{slow}$	284	4	0.0299259
Anesthetized	Ca$^{2\!\!+}_{slow}$	285	4	0.0102713
Anesthetized	Ca$^{2\!\!+}_{slow}$	286	4	0.00322788
Anesthetized	Ca$^{2\!\!+}_{slow}$	287	4	0.0119551
Anesthetized	Ca$^{2\!\!+}_{slow}$	288	4	0.0150761
Anesthetized	Ca$^{2\!\!+}_{slow}$	289	4	0.0776233
Anesthetized	Ca$^{2\!\!+}_{slow}$	290	4	0.00940105
Anesthetized	Ca$^{2\!\!+}_{slow}$	291	4	0.0830079
Anesthetized	Ca$^{2\!\!+}_{slow}$	292	4	0.0697282
Anesthetized	Ca$^{2\!\!+}_{slow}$	293	4	0.0424682
Anesthetized	Ca$^{2\!\!+}_{slow}$	294	4	0.0166451
Anesthetized	Ca$^{2\!\!+}_{slow}$	295	4	0.0290707
Anesthetized	Ca$^{2\!\!+}_{slow}$	296	4	0.00674312
Anesthetized	Ca$^{2\!\!+}_{slow}$	297	4	0.00365937
Anesthetized	Ca$^{2\!\!+}_{slow}$	298	4	0.0934041
Anesthetized	Ca$^{2\!\!+}_{slow}$	299	4	0.00386071
Anesthetized	Ca$^{2\!\!+}_{slow}$	300	4	0.00260744
Anesthetized	Ca$^{2\!\!+}_{slow}$	301	4	0.104072
Anesthetized	Ca$^{2\!\!+}_{slow}$	302	4	0.0075734
Anesthetized	Ca$^{2\!\!+}_{slow}$	303	4	0.00553216
Anesthetized	Ca$^{2\!\!+}_{slow}$	304	4	0.117063
Anesthetized	Ca$^{2\!\!+}_{slow}$	305	4	0.0979602
Anesthetized	Ca$^{2\!\!+}_{slow}$	306	4	0.0174995
Anesthetized	Ca$^{2\!\!+}_{slow}$	307	4	0.061812
Anesthetized	Ca$^{2\!\!+}_{slow}$	308	4	0.00545224
Anesthetized	Ca$^{2\!\!+}_{slow}$	309	4	0.00326263
Anesthetized	Ca$^{2\!\!+}_{slow}$	310	4	0.00347984
Anesthetized	Ca$^{2\!\!+}_{slow}$	311	4	0.119513
Anesthetized	Ca$^{2\!\!+}_{slow}$	312	4	0.00370924
Anesthetized	Ca$^{2\!\!+}_{slow}$	313	4	0.0160707
Anesthetized	Ca$^{2\!\!+}_{slow}$	314	4	0.118742
Anesthetized	Ca$^{2\!\!+}_{slow}$	315	4	0.00644642
Anesthetized	Ca$^{2\!\!+}_{slow}$	316	4	0.038448
Anesthetized	Ca$^{2\!\!+}_{slow}$	317	4	0.158015
Anesthetized	Ca$^{2\!\!+}_{slow}$	318	4	0.0956233
Anesthetized	Ca$^{2\!\!+}_{slow}$	319	4	0.162764
Anesthetized	Ca$^{2\!\!+}_{slow}$	320	4	0.0048269
Anesthetized	Ca$^{2\!\!+}_{slow}$	321	4	0.0123034
Anesthetized	Ca$^{2\!\!+}_{slow}$	322	4	0.00861828
Anesthetized	Ca$^{2\!\!+}_{slow}$	323	4	0.0047623
Anesthetized	Ca$^{2\!\!+}_{slow}$	324	4	0.176126
Anesthetized	Ca$^{2\!\!+}_{slow}$	325	4	0.00916581
Anesthetized	Ca$^{2\!\!+}_{slow}$	326	4	0.00586051
Anesthetized	Ca$^{2\!\!+}_{slow}$	327	4	0.0444024
Anesthetized	Ca$^{2\!\!+}_{slow}$	328	4	0.186527
Anesthetized	Ca$^{2\!\!+}_{slow}$	329	4	0.121852
Anesthetized	Ca$^{2\!\!+}_{slow}$	330	4	0.203171
Anesthetized	Ca$^{2\!\!+}_{slow}$	331	4	0.00475251
Anesthetized	Ca$^{2\!\!+}_{slow}$	332	4	0.188192
Anesthetized	Ca$^{2\!\!+}_{slow}$	333	4	0.0113181
Anesthetized	Ca$^{2\!\!+}_{slow}$	334	4	0.0239315
Anesthetized	Ca$^{2\!\!+}_{slow}$	335	4	0.00605604
Anesthetized	Ca$^{2\!\!+}_{slow}$	336	4	0.0142534
Anesthetized	Ca$^{2\!\!+}_{slow}$	337	4	0.162368
Anesthetized	Ca$^{2\!\!+}_{slow}$	338	4	0.080379
Anesthetized	Ca$^{2\!\!+}_{slow}$	339	4	0.176133
Anesthetized	Ca$^{2\!\!+}_{slow}$	340	4	0.279917
Anesthetized	Ca$^{2\!\!+}_{slow}$	341	4	0.24919
Anesthetized	Ca$^{2\!\!+}_{slow}$	342	4	0.268251
Anesthetized	Ca$^{2\!\!+}_{slow}$	343	4	0.0184854
Anesthetized	Ca$^{2\!\!+}_{slow}$	344	4	0.00815501
Anesthetized	Ca$^{2\!\!+}_{slow}$	345	4	0.0613189
Anesthetized	Ca$^{2\!\!+}_{slow}$	346	4	0.00433413
Anesthetized	Ca$^{2\!\!+}_{slow}$	347	4	0.0110237
Anesthetized	Ca$^{2\!\!+}_{slow}$	348	4	0.0265468
Anesthetized	Ca$^{2\!\!+}_{slow}$	349	4	0.14168
Anesthetized	Ca$^{2\!\!+}_{slow}$	350	4	0.349061
Anesthetized	Ca$^{2\!\!+}_{slow}$	351	4	0.194438
Anesthetized	Ca$^{2\!\!+}_{slow}$	352	4	0.281839
Anesthetized	Ca$^{2\!\!+}_{slow}$	353	4	0.0907974
Anesthetized	Ca$^{2\!\!+}_{slow}$	354	4	0.277511
Anesthetized	Ca$^{2\!\!+}_{slow}$	355	4	0.358378
Anesthetized	Ca$^{2\!\!+}_{slow}$	356	4	0.0651079
Anesthetized	Ca$^{2\!\!+}_{slow}$	357	4	0.0340882
Anesthetized	Ca$^{2\!\!+}_{slow}$	358	4	0.0257598
Anesthetized	Ca$^{2\!\!+}_{slow}$	359	4	0.0306851
Anesthetized	Ca$^{2\!\!+}_{slow}$	360	4	0.20072
Anesthetized	Ca$^{2\!\!+}_{slow}$	361	4	0.369316
Anesthetized	Ca$^{2\!\!+}_{slow}$	362	4	0.0621
Anesthetized	Ca$^{2\!\!+}_{slow}$	363	4	0.397379
Anesthetized	Ca$^{2\!\!+}_{slow}$	364	4	0.256007
Anesthetized	Ca$^{2\!\!+}_{slow}$	365	4	0.310518
Anesthetized	Ca$^{2\!\!+}_{slow}$	366	4	0.446845
Anesthetized	Ca$^{2\!\!+}_{slow}$	367	4	0.122704
Anesthetized	Ca$^{2\!\!+}_{slow}$	368	4	0.287893
Anesthetized	Ca$^{2\!\!+}_{slow}$	369	4	0.0489435
Anesthetized	Ca$^{2\!\!+}_{slow}$	370	4	0.0489041
Anesthetized	Ca$^{2\!\!+}_{slow}$	371	4	0.456359
Anesthetized	Ca$^{2\!\!+}_{slow}$	372	4	0.0653545
Anesthetized	Ca$^{2\!\!+}_{slow}$	373	4	0.487628
Anesthetized	Ca$^{2\!\!+}_{slow}$	374	4	0.505631
Anesthetized	Ca$^{2\!\!+}_{slow}$	375	4	0.224623
Anesthetized	Ca$^{2\!\!+}_{slow}$	376	4	0.147199
Anesthetized	Ca$^{2\!\!+}_{slow}$	377	4	0.359969
Anesthetized	Ca$^{2\!\!+}_{slow}$	378	4	0.276976
[truncated: 13,121 more rows]
