# Supplementary material for: Multimodal measures of spontaneous brain activity reveal both common and divergent patterns of cortical functional organization
Source: Nat Commun. 2024 Jan 3;15:229. doi: 10.1038/s41467-023-44363-z (PMC10764905; doi:10.1038/s41467-023-44363-z)
Supplement: Supplementary file 4 — Source Data [file 41467_2023_44363_MOESM4_ESM.zip › SupplementaryFigure6.xlsx]

## Sheet: SuppFig6-A
	condition	mode	node	OC	pi
0	Ca-HRF	Ca$^{2\!\!+}_{slow}$	0	1	0.158827
1	Ca-HRF	Ca$^{2\!\!+}_{slow}$	1	1	0.0497304
2	Ca-HRF	Ca$^{2\!\!+}_{slow}$	2	1	0.193736
3	Ca-HRF	Ca$^{2\!\!+}_{slow}$	3	1	0.116105
4	Ca-HRF	Ca$^{2\!\!+}_{slow}$	4	1	0.0683573
5	Ca-HRF	Ca$^{2\!\!+}_{slow}$	5	1	0.0764447
6	Ca-HRF	Ca$^{2\!\!+}_{slow}$	6	1	0.0425175
7	Ca-HRF	Ca$^{2\!\!+}_{slow}$	7	1	0.0469867
8	Ca-HRF	Ca$^{2\!\!+}_{slow}$	8	1	0.15179
9	Ca-HRF	Ca$^{2\!\!+}_{slow}$	9	1	0.234478
10	Ca-HRF	Ca$^{2\!\!+}_{slow}$	10	1	0.268092
11	Ca-HRF	Ca$^{2\!\!+}_{slow}$	11	1	0.224545
12	Ca-HRF	Ca$^{2\!\!+}_{slow}$	12	1	0.0613789
13	Ca-HRF	Ca$^{2\!\!+}_{slow}$	13	1	0.118234
14	Ca-HRF	Ca$^{2\!\!+}_{slow}$	14	1	0.0692837
15	Ca-HRF	Ca$^{2\!\!+}_{slow}$	15	1	0.037063
16	Ca-HRF	Ca$^{2\!\!+}_{slow}$	16	1	0.0542919
17	Ca-HRF	Ca$^{2\!\!+}_{slow}$	17	1	0.0561162
18	Ca-HRF	Ca$^{2\!\!+}_{slow}$	18	1	0.047956
19	Ca-HRF	Ca$^{2\!\!+}_{slow}$	19	1	0.257603
20	Ca-HRF	Ca$^{2\!\!+}_{slow}$	20	1	0.0614154
21	Ca-HRF	Ca$^{2\!\!+}_{slow}$	21	1	0.229293
22	Ca-HRF	Ca$^{2\!\!+}_{slow}$	22	1	0.268715
23	Ca-HRF	Ca$^{2\!\!+}_{slow}$	23	1	0.157663
24	Ca-HRF	Ca$^{2\!\!+}_{slow}$	24	1	0.0597433
25	Ca-HRF	Ca$^{2\!\!+}_{slow}$	25	1	0.106354
26	Ca-HRF	Ca$^{2\!\!+}_{slow}$	26	1	0.108062
27	Ca-HRF	Ca$^{2\!\!+}_{slow}$	27	1	0.0455272
28	Ca-HRF	Ca$^{2\!\!+}_{slow}$	28	1	0.227639
29	Ca-HRF	Ca$^{2\!\!+}_{slow}$	29	1	0.0455551
30	Ca-HRF	Ca$^{2\!\!+}_{slow}$	30	1	0.0496183
31	Ca-HRF	Ca$^{2\!\!+}_{slow}$	31	1	0.337174
32	Ca-HRF	Ca$^{2\!\!+}_{slow}$	32	1	0.060715
33	Ca-HRF	Ca$^{2\!\!+}_{slow}$	33	1	0.0459638
34	Ca-HRF	Ca$^{2\!\!+}_{slow}$	34	1	0.302365
35	Ca-HRF	Ca$^{2\!\!+}_{slow}$	35	1	0.245286
36	Ca-HRF	Ca$^{2\!\!+}_{slow}$	36	1	0.104357
37	Ca-HRF	Ca$^{2\!\!+}_{slow}$	37	1	0.16326
38	Ca-HRF	Ca$^{2\!\!+}_{slow}$	38	1	0.0506675
39	Ca-HRF	Ca$^{2\!\!+}_{slow}$	39	1	0.0634046
40	Ca-HRF	Ca$^{2\!\!+}_{slow}$	40	1	0.0350053
41	Ca-HRF	Ca$^{2\!\!+}_{slow}$	41	1	0.350914
42	Ca-HRF	Ca$^{2\!\!+}_{slow}$	42	1	0.0408638
43	Ca-HRF	Ca$^{2\!\!+}_{slow}$	43	1	0.0654035
44	Ca-HRF	Ca$^{2\!\!+}_{slow}$	44	1	0.356882
45	Ca-HRF	Ca$^{2\!\!+}_{slow}$	45	1	0.0587338
46	Ca-HRF	Ca$^{2\!\!+}_{slow}$	46	1	0.0933566
47	Ca-HRF	Ca$^{2\!\!+}_{slow}$	47	1	0.33467
48	Ca-HRF	Ca$^{2\!\!+}_{slow}$	48	1	0.192748
49	Ca-HRF	Ca$^{2\!\!+}_{slow}$	49	1	0.262454
50	Ca-HRF	Ca$^{2\!\!+}_{slow}$	50	1	0.0478223
51	Ca-HRF	Ca$^{2\!\!+}_{slow}$	51	1	0.0512205
52	Ca-HRF	Ca$^{2\!\!+}_{slow}$	52	1	0.0542793
53	Ca-HRF	Ca$^{2\!\!+}_{slow}$	53	1	0.0540877
54	Ca-HRF	Ca$^{2\!\!+}_{slow}$	54	1	0.350184
55	Ca-HRF	Ca$^{2\!\!+}_{slow}$	55	1	0.0536871
56	Ca-HRF	Ca$^{2\!\!+}_{slow}$	56	1	0.0599088
57	Ca-HRF	Ca$^{2\!\!+}_{slow}$	57	1	0.125406
58	Ca-HRF	Ca$^{2\!\!+}_{slow}$	58	1	0.390853
59	Ca-HRF	Ca$^{2\!\!+}_{slow}$	59	1	0.192924
60	Ca-HRF	Ca$^{2\!\!+}_{slow}$	60	1	0.326247
61	Ca-HRF	Ca$^{2\!\!+}_{slow}$	61	1	0.0453848
62	Ca-HRF	Ca$^{2\!\!+}_{slow}$	62	1	0.277587
63	Ca-HRF	Ca$^{2\!\!+}_{slow}$	63	1	0.0522019
64	Ca-HRF	Ca$^{2\!\!+}_{slow}$	64	1	0.0992769
65	Ca-HRF	Ca$^{2\!\!+}_{slow}$	65	1	0.0502465
66	Ca-HRF	Ca$^{2\!\!+}_{slow}$	66	1	0.0611876
67	Ca-HRF	Ca$^{2\!\!+}_{slow}$	67	1	0.432902
68	Ca-HRF	Ca$^{2\!\!+}_{slow}$	68	1	0.165935
69	Ca-HRF	Ca$^{2\!\!+}_{slow}$	69	1	0.204927
70	Ca-HRF	Ca$^{2\!\!+}_{slow}$	70	1	0.341265
71	Ca-HRF	Ca$^{2\!\!+}_{slow}$	71	1	0.415416
72	Ca-HRF	Ca$^{2\!\!+}_{slow}$	72	1	0.24839
73	Ca-HRF	Ca$^{2\!\!+}_{slow}$	73	1	0.0718384
74	Ca-HRF	Ca$^{2\!\!+}_{slow}$	74	1	0.0543889
75	Ca-HRF	Ca$^{2\!\!+}_{slow}$	75	1	0.0992515
76	Ca-HRF	Ca$^{2\!\!+}_{slow}$	76	1	0.0632152
77	Ca-HRF	Ca$^{2\!\!+}_{slow}$	77	1	0.0592069
78	Ca-HRF	Ca$^{2\!\!+}_{slow}$	78	1	0.0573262
79	Ca-HRF	Ca$^{2\!\!+}_{slow}$	79	1	0.153499
80	Ca-HRF	Ca$^{2\!\!+}_{slow}$	80	1	0.298788
81	Ca-HRF	Ca$^{2\!\!+}_{slow}$	81	1	0.458875
82	Ca-HRF	Ca$^{2\!\!+}_{slow}$	82	1	0.405504
83	Ca-HRF	Ca$^{2\!\!+}_{slow}$	83	1	0.0974021
84	Ca-HRF	Ca$^{2\!\!+}_{slow}$	84	1	0.203956
85	Ca-HRF	Ca$^{2\!\!+}_{slow}$	85	1	0.245621
86	Ca-HRF	Ca$^{2\!\!+}_{slow}$	86	1	0.100793
87	Ca-HRF	Ca$^{2\!\!+}_{slow}$	87	1	0.0839397
88	Ca-HRF	Ca$^{2\!\!+}_{slow}$	88	1	0.0698906
89	Ca-HRF	Ca$^{2\!\!+}_{slow}$	89	1	0.080828
90	Ca-HRF	Ca$^{2\!\!+}_{slow}$	90	1	0.128588
91	Ca-HRF	Ca$^{2\!\!+}_{slow}$	91	1	0.189004
92	Ca-HRF	Ca$^{2\!\!+}_{slow}$	92	1	0.0808729
93	Ca-HRF	Ca$^{2\!\!+}_{slow}$	93	1	0.261118
94	Ca-HRF	Ca$^{2\!\!+}_{slow}$	94	1	0.463852
95	Ca-HRF	Ca$^{2\!\!+}_{slow}$	95	1	0.345822
96	Ca-HRF	Ca$^{2\!\!+}_{slow}$	96	1	0.181764
97	Ca-HRF	Ca$^{2\!\!+}_{slow}$	97	1	0.106962
98	Ca-HRF	Ca$^{2\!\!+}_{slow}$	98	1	0.14436
99	Ca-HRF	Ca$^{2\!\!+}_{slow}$	99	1	0.0933224
100	Ca-HRF	Ca$^{2\!\!+}_{slow}$	100	1	0.0865778
101	Ca-HRF	Ca$^{2\!\!+}_{slow}$	101	1	0.222925
102	Ca-HRF	Ca$^{2\!\!+}_{slow}$	102	1	0.0916567
103	Ca-HRF	Ca$^{2\!\!+}_{slow}$	103	1	0.152004
104	Ca-HRF	Ca$^{2\!\!+}_{slow}$	104	1	0.173147
105	Ca-HRF	Ca$^{2\!\!+}_{slow}$	105	1	0.444162
106	Ca-HRF	Ca$^{2\!\!+}_{slow}$	106	1	0.1009
107	Ca-HRF	Ca$^{2\!\!+}_{slow}$	107	1	0.244612
108	Ca-HRF	Ca$^{2\!\!+}_{slow}$	108	1	0.382913
109	Ca-HRF	Ca$^{2\!\!+}_{slow}$	109	1	0.0832923
110	Ca-HRF	Ca$^{2\!\!+}_{slow}$	110	1	0.109867
111	Ca-HRF	Ca$^{2\!\!+}_{slow}$	111	1	0.17774
112	Ca-HRF	Ca$^{2\!\!+}_{slow}$	112	1	0.0724237
113	Ca-HRF	Ca$^{2\!\!+}_{slow}$	113	1	0.125473
114	Ca-HRF	Ca$^{2\!\!+}_{slow}$	114	1	0.083616
115	Ca-HRF	Ca$^{2\!\!+}_{slow}$	115	1	0.184502
116	Ca-HRF	Ca$^{2\!\!+}_{slow}$	116	1	0.0915326
117	Ca-HRF	Ca$^{2\!\!+}_{slow}$	117	1	0.12164
118	Ca-HRF	Ca$^{2\!\!+}_{slow}$	118	1	0.430013
119	Ca-HRF	Ca$^{2\!\!+}_{slow}$	119	1	0.0873642
120	Ca-HRF	Ca$^{2\!\!+}_{slow}$	120	1	0.261912
121	Ca-HRF	Ca$^{2\!\!+}_{slow}$	121	1	0.0807469
122	Ca-HRF	Ca$^{2\!\!+}_{slow}$	122	1	0.100011
123	Ca-HRF	Ca$^{2\!\!+}_{slow}$	123	1	0.0957275
124	Ca-HRF	Ca$^{2\!\!+}_{slow}$	124	1	0.105963
125	Ca-HRF	Ca$^{2\!\!+}_{slow}$	125	1	0.122732
126	Ca-HRF	Ca$^{2\!\!+}_{slow}$	126	1	0.0591643
127	Ca-HRF	Ca$^{2\!\!+}_{slow}$	127	1	0.364513
128	Ca-HRF	Ca$^{2\!\!+}_{slow}$	128	1	0.0851312
129	Ca-HRF	Ca$^{2\!\!+}_{slow}$	129	1	0.169781
130	Ca-HRF	Ca$^{2\!\!+}_{slow}$	130	1	0.0603656
131	Ca-HRF	Ca$^{2\!\!+}_{slow}$	131	1	0.0463257
132	Ca-HRF	Ca$^{2\!\!+}_{slow}$	132	1	0.0932533
133	Ca-HRF	Ca$^{2\!\!+}_{slow}$	133	1	0.077109
134	Ca-HRF	Ca$^{2\!\!+}_{slow}$	134	1	0.429057
135	Ca-HRF	Ca$^{2\!\!+}_{slow}$	135	1	0.071441
136	Ca-HRF	Ca$^{2\!\!+}_{slow}$	136	1	0.214032
137	Ca-HRF	Ca$^{2\!\!+}_{slow}$	137	1	0.0915652
138	Ca-HRF	Ca$^{2\!\!+}_{slow}$	138	1	0.0772656
139	Ca-HRF	Ca$^{2\!\!+}_{slow}$	139	1	0.115653
140	Ca-HRF	Ca$^{2\!\!+}_{slow}$	140	1	0.131072
141	Ca-HRF	Ca$^{2\!\!+}_{slow}$	141	1	0.069711
142	Ca-HRF	Ca$^{2\!\!+}_{slow}$	142	1	0.0689722
143	Ca-HRF	Ca$^{2\!\!+}_{slow}$	143	1	0.357439
144	Ca-HRF	Ca$^{2\!\!+}_{slow}$	144	1	0.0482706
145	Ca-HRF	Ca$^{2\!\!+}_{slow}$	145	1	0.0634131
146	Ca-HRF	Ca$^{2\!\!+}_{slow}$	146	1	0.153897
147	Ca-HRF	Ca$^{2\!\!+}_{slow}$	147	1	0.0743914
148	Ca-HRF	Ca$^{2\!\!+}_{slow}$	148	1	0.0914241
149	Ca-HRF	Ca$^{2\!\!+}_{slow}$	149	1	0.0695658
150	Ca-HRF	Ca$^{2\!\!+}_{slow}$	150	1	0.0628343
151	Ca-HRF	Ca$^{2\!\!+}_{slow}$	151	1	0.186847
152	Ca-HRF	Ca$^{2\!\!+}_{slow}$	152	1	0.0903702
153	Ca-HRF	Ca$^{2\!\!+}_{slow}$	153	1	0.110625
154	Ca-HRF	Ca$^{2\!\!+}_{slow}$	154	1	0.106372
155	Ca-HRF	Ca$^{2\!\!+}_{slow}$	155	1	0.0874169
156	Ca-HRF	Ca$^{2\!\!+}_{slow}$	156	1	0.108918
157	Ca-HRF	Ca$^{2\!\!+}_{slow}$	157	1	0.0612366
158	Ca-HRF	Ca$^{2\!\!+}_{slow}$	158	1	0.0735576
159	Ca-HRF	Ca$^{2\!\!+}_{slow}$	159	1	0.052998
160	Ca-HRF	Ca$^{2\!\!+}_{slow}$	160	1	0.0541114
161	Ca-HRF	Ca$^{2\!\!+}_{slow}$	161	1	0.267173
162	Ca-HRF	Ca$^{2\!\!+}_{slow}$	162	1	0.0986844
163	Ca-HRF	Ca$^{2\!\!+}_{slow}$	163	1	0.102216
164	Ca-HRF	Ca$^{2\!\!+}_{slow}$	164	1	0.0870027
165	Ca-HRF	Ca$^{2\!\!+}_{slow}$	165	1	0.0828146
166	Ca-HRF	Ca$^{2\!\!+}_{slow}$	166	1	0.145633
167	Ca-HRF	Ca$^{2\!\!+}_{slow}$	167	1	0.119378
168	Ca-HRF	Ca$^{2\!\!+}_{slow}$	168	1	0.05556
169	Ca-HRF	Ca$^{2\!\!+}_{slow}$	169	1	0.0867811
170	Ca-HRF	Ca$^{2\!\!+}_{slow}$	170	1	0.0759359
171	Ca-HRF	Ca$^{2\!\!+}_{slow}$	171	1	0.0894895
172	Ca-HRF	Ca$^{2\!\!+}_{slow}$	172	1	0.0809521
173	Ca-HRF	Ca$^{2\!\!+}_{slow}$	173	1	0.074384
174	Ca-HRF	Ca$^{2\!\!+}_{slow}$	174	1	0.0584924
175	Ca-HRF	Ca$^{2\!\!+}_{slow}$	175	1	0.0605501
176	Ca-HRF	Ca$^{2\!\!+}_{slow}$	176	1	0.191039
177	Ca-HRF	Ca$^{2\!\!+}_{slow}$	177	1	0.0616744
178	Ca-HRF	Ca$^{2\!\!+}_{slow}$	178	1	0.108232
179	Ca-HRF	Ca$^{2\!\!+}_{slow}$	179	1	0.084681
180	Ca-HRF	Ca$^{2\!\!+}_{slow}$	180	1	0.0711802
181	Ca-HRF	Ca$^{2\!\!+}_{slow}$	181	1	0.0538129
182	Ca-HRF	Ca$^{2\!\!+}_{slow}$	182	1	0.0916761
183	Ca-HRF	Ca$^{2\!\!+}_{slow}$	183	1	0.0592034
184	Ca-HRF	Ca$^{2\!\!+}_{slow}$	184	1	0.0431784
185	Ca-HRF	Ca$^{2\!\!+}_{slow}$	185	1	0.0574456
186	Ca-HRF	Ca$^{2\!\!+}_{slow}$	186	1	0.134824
187	Ca-HRF	Ca$^{2\!\!+}_{slow}$	187	1	0.0598476
188	Ca-HRF	Ca$^{2\!\!+}_{slow}$	188	1	0.143104
189	Ca-HRF	Ca$^{2\!\!+}_{slow}$	189	1	0.05343
190	Ca-HRF	Ca$^{2\!\!+}_{slow}$	190	1	0.0537422
191	Ca-HRF	Ca$^{2\!\!+}_{slow}$	191	1	0.0751516
192	Ca-HRF	Ca$^{2\!\!+}_{slow}$	192	1	0.0573249
193	Ca-HRF	Ca$^{2\!\!+}_{slow}$	193	1	0.0920025
194	Ca-HRF	Ca$^{2\!\!+}_{slow}$	194	1	0.0649705
195	Ca-HRF	Ca$^{2\!\!+}_{slow}$	195	1	0.0675169
196	Ca-HRF	Ca$^{2\!\!+}_{slow}$	196	1	0.0384297
197	Ca-HRF	Ca$^{2\!\!+}_{slow}$	197	1	0.074463
198	Ca-HRF	Ca$^{2\!\!+}_{slow}$	198	1	0.0534992
199	Ca-HRF	Ca$^{2\!\!+}_{slow}$	199	1	0.124353
200	Ca-HRF	Ca$^{2\!\!+}_{slow}$	200	1	0.0796867
201	Ca-HRF	Ca$^{2\!\!+}_{slow}$	201	1	0.0436441
202	Ca-HRF	Ca$^{2\!\!+}_{slow}$	202	1	0.0761737
203	Ca-HRF	Ca$^{2\!\!+}_{slow}$	203	1	0.0406306
204	Ca-HRF	Ca$^{2\!\!+}_{slow}$	204	1	0.0413556
205	Ca-HRF	Ca$^{2\!\!+}_{slow}$	205	1	0.03841
206	Ca-HRF	Ca$^{2\!\!+}_{slow}$	206	1	0.0696858
207	Ca-HRF	Ca$^{2\!\!+}_{slow}$	207	1	0.0643639
208	Ca-HRF	Ca$^{2\!\!+}_{slow}$	208	1	0.0420967
209	Ca-HRF	Ca$^{2\!\!+}_{slow}$	209	1	0.112324
210	Ca-HRF	Ca$^{2\!\!+}_{slow}$	210	1	0.0774378
211	Ca-HRF	Ca$^{2\!\!+}_{slow}$	211	1	0.0478594
212	Ca-HRF	Ca$^{2\!\!+}_{slow}$	212	1	0.144372
213	Ca-HRF	Ca$^{2\!\!+}_{slow}$	213	1	0.0465724
214	Ca-HRF	Ca$^{2\!\!+}_{slow}$	214	1	0.0396632
215	Ca-HRF	Ca$^{2\!\!+}_{slow}$	215	1	0.0420273
216	Ca-HRF	Ca$^{2\!\!+}_{slow}$	216	1	0.0414139
217	Ca-HRF	Ca$^{2\!\!+}_{slow}$	217	1	0.0395361
218	Ca-HRF	Ca$^{2\!\!+}_{slow}$	218	1	0.0800493
219	Ca-HRF	Ca$^{2\!\!+}_{slow}$	219	1	0.0561908
220	Ca-HRF	Ca$^{2\!\!+}_{slow}$	220	1	0.0358427
221	Ca-HRF	Ca$^{2\!\!+}_{slow}$	221	1	0.0763773
222	Ca-HRF	Ca$^{2\!\!+}_{slow}$	222	1	0.0948801
223	Ca-HRF	Ca$^{2\!\!+}_{slow}$	223	1	0.0947163
224	Ca-HRF	Ca$^{2\!\!+}_{slow}$	224	1	0.0353349
225	Ca-HRF	Ca$^{2\!\!+}_{slow}$	225	1	0.0452783
226	Ca-HRF	Ca$^{2\!\!+}_{slow}$	226	1	0.067388
227	Ca-HRF	Ca$^{2\!\!+}_{slow}$	227	1	0.0375185
228	Ca-HRF	Ca$^{2\!\!+}_{slow}$	228	1	0.0488244
229	Ca-HRF	Ca$^{2\!\!+}_{slow}$	229	1	0.0411043
230	Ca-HRF	Ca$^{2\!\!+}_{slow}$	230	1	0.0560845
231	Ca-HRF	Ca$^{2\!\!+}_{slow}$	231	1	0.0808354
232	Ca-HRF	Ca$^{2\!\!+}_{slow}$	232	1	0.0777556
233	Ca-HRF	Ca$^{2\!\!+}_{slow}$	233	1	0.0577139
234	Ca-HRF	Ca$^{2\!\!+}_{slow}$	234	1	0.153078
235	Ca-HRF	Ca$^{2\!\!+}_{slow}$	235	1	0.0528508
236	Ca-HRF	Ca$^{2\!\!+}_{slow}$	236	1	0.0922043
237	Ca-HRF	Ca$^{2\!\!+}_{slow}$	237	1	0.0696783
238	Ca-HRF	Ca$^{2\!\!+}_{slow}$	238	1	0.0635378
239	Ca-HRF	Ca$^{2\!\!+}_{slow}$	239	1	0.0665647
240	Ca-HRF	Ca$^{2\!\!+}_{slow}$	240	1	0.099887
241	Ca-HRF	Ca$^{2\!\!+}_{slow}$	241	1	0.122893
242	Ca-HRF	Ca$^{2\!\!+}_{slow}$	242	1	0.0683653
243	Ca-HRF	Ca$^{2\!\!+}_{slow}$	243	1	0.068652
244	Ca-HRF	Ca$^{2\!\!+}_{slow}$	244	1	0.0622282
245	Ca-HRF	Ca$^{2\!\!+}_{slow}$	245	1	0.0813328
246	Ca-HRF	Ca$^{2\!\!+}_{slow}$	246	1	0.0876559
247	Ca-HRF	Ca$^{2\!\!+}_{slow}$	247	1	0.059253
248	Ca-HRF	Ca$^{2\!\!+}_{slow}$	248	1	0.114201
249	Ca-HRF	Ca$^{2\!\!+}_{slow}$	249	1	0.0956337
250	Ca-HRF	Ca$^{2\!\!+}_{slow}$	250	1	0.0823129
251	Ca-HRF	Ca$^{2\!\!+}_{slow}$	251	1	0.0868818
252	Ca-HRF	Ca$^{2\!\!+}_{slow}$	252	1	0.0964611
253	Ca-HRF	Ca$^{2\!\!+}_{slow}$	253	1	0.0906885
254	Ca-HRF	Ca$^{2\!\!+}_{slow}$	254	1	0.0808997
255	Ca-HRF	Ca$^{2\!\!+}_{slow}$	255	1	0.100903
256	Ca-HRF	Ca$^{2\!\!+}_{slow}$	256	1	0.0767447
257	Ca-HRF	Ca$^{2\!\!+}_{slow}$	257	1	0.099569
258	Ca-HRF	Ca$^{2\!\!+}_{slow}$	258	1	0.106618
259	Ca-HRF	Ca$^{2\!\!+}_{slow}$	259	1	0.104029
260	Ca-HRF	Ca$^{2\!\!+}_{slow}$	260	1	0.114626
261	Ca-HRF	Ca$^{2\!\!+}_{slow}$	261	1	0.0948508
262	Ca-HRF	Ca$^{2\!\!+}_{slow}$	262	1	0.126059
263	Ca-HRF	Ca$^{2\!\!+}_{slow}$	263	1	0.105157
264	Ca-HRF	Ca$^{2\!\!+}_{slow}$	264	1	0.161163
265	Ca-HRF	Ca$^{2\!\!+}_{slow}$	265	1	0.102229
266	Ca-HRF	Ca$^{2\!\!+}_{slow}$	266	1	0.121002
267	Ca-HRF	Ca$^{2\!\!+}_{slow}$	267	1	0.100736
268	Ca-HRF	Ca$^{2\!\!+}_{slow}$	268	1	0.105448
269	Ca-HRF	Ca$^{2\!\!+}_{slow}$	269	1	0.127523
270	Ca-HRF	Ca$^{2\!\!+}_{slow}$	270	1	0.151755
271	Ca-HRF	Ca$^{2\!\!+}_{slow}$	271	1	0.0738044
272	Ca-HRF	Ca$^{2\!\!+}_{slow}$	272	1	0.265289
273	Ca-HRF	Ca$^{2\!\!+}_{slow}$	273	1	0.126193
274	Ca-HRF	Ca$^{2\!\!+}_{slow}$	274	1	0.0822992
275	Ca-HRF	Ca$^{2\!\!+}_{slow}$	275	1	0.0281185
276	Ca-HRF	Ca$^{2\!\!+}_{slow}$	276	1	0.0427312
277	Ca-HRF	Ca$^{2\!\!+}_{slow}$	277	1	0.0603964
278	Ca-HRF	Ca$^{2\!\!+}_{slow}$	278	1	0.170037
279	Ca-HRF	Ca$^{2\!\!+}_{slow}$	279	1	0.212815
280	Ca-HRF	Ca$^{2\!\!+}_{slow}$	280	1	0.263026
281	Ca-HRF	Ca$^{2\!\!+}_{slow}$	281	1	0.222514
282	Ca-HRF	Ca$^{2\!\!+}_{slow}$	282	1	0.0633593
283	Ca-HRF	Ca$^{2\!\!+}_{slow}$	283	1	0.11733
284	Ca-HRF	Ca$^{2\!\!+}_{slow}$	284	1	0.0822685
285	Ca-HRF	Ca$^{2\!\!+}_{slow}$	285	1	0.0420735
286	Ca-HRF	Ca$^{2\!\!+}_{slow}$	286	1	0.0424415
287	Ca-HRF	Ca$^{2\!\!+}_{slow}$	287	1	0.0459105
288	Ca-HRF	Ca$^{2\!\!+}_{slow}$	288	1	0.0438083
289	Ca-HRF	Ca$^{2\!\!+}_{slow}$	289	1	0.269875
290	Ca-HRF	Ca$^{2\!\!+}_{slow}$	290	1	0.0303129
291	Ca-HRF	Ca$^{2\!\!+}_{slow}$	291	1	0.229217
292	Ca-HRF	Ca$^{2\!\!+}_{slow}$	292	1	0.274119
293	Ca-HRF	Ca$^{2\!\!+}_{slow}$	293	1	0.179606
294	Ca-HRF	Ca$^{2\!\!+}_{slow}$	294	1	0.0571029
295	Ca-HRF	Ca$^{2\!\!+}_{slow}$	295	1	0.097759
296	Ca-HRF	Ca$^{2\!\!+}_{slow}$	296	1	0.0434674
297	Ca-HRF	Ca$^{2\!\!+}_{slow}$	297	1	0.0351012
298	Ca-HRF	Ca$^{2\!\!+}_{slow}$	298	1	0.359194
299	Ca-HRF	Ca$^{2\!\!+}_{slow}$	299	1	0.0550222
300	Ca-HRF	Ca$^{2\!\!+}_{slow}$	300	1	0.0389524
301	Ca-HRF	Ca$^{2\!\!+}_{slow}$	301	1	0.300415
302	Ca-HRF	Ca$^{2\!\!+}_{slow}$	302	1	0.0572327
303	Ca-HRF	Ca$^{2\!\!+}_{slow}$	303	1	0.0316207
304	Ca-HRF	Ca$^{2\!\!+}_{slow}$	304	1	0.276084
305	Ca-HRF	Ca$^{2\!\!+}_{slow}$	305	1	0.242465
306	Ca-HRF	Ca$^{2\!\!+}_{slow}$	306	1	0.102434
307	Ca-HRF	Ca$^{2\!\!+}_{slow}$	307	1	0.163649
308	Ca-HRF	Ca$^{2\!\!+}_{slow}$	308	1	0.0341236
309	Ca-HRF	Ca$^{2\!\!+}_{slow}$	309	1	0.0372338
310	Ca-HRF	Ca$^{2\!\!+}_{slow}$	310	1	0.0308156
311	Ca-HRF	Ca$^{2\!\!+}_{slow}$	311	1	0.340406
312	Ca-HRF	Ca$^{2\!\!+}_{slow}$	312	1	0.0336961
313	Ca-HRF	Ca$^{2\!\!+}_{slow}$	313	1	0.0610125
314	Ca-HRF	Ca$^{2\!\!+}_{slow}$	314	1	0.323074
315	Ca-HRF	Ca$^{2\!\!+}_{slow}$	315	1	0.040528
316	Ca-HRF	Ca$^{2\!\!+}_{slow}$	316	1	0.119878
317	Ca-HRF	Ca$^{2\!\!+}_{slow}$	317	1	0.317538
318	Ca-HRF	Ca$^{2\!\!+}_{slow}$	318	1	0.194333
319	Ca-HRF	Ca$^{2\!\!+}_{slow}$	319	1	0.275974
320	Ca-HRF	Ca$^{2\!\!+}_{slow}$	320	1	0.026891
321	Ca-HRF	Ca$^{2\!\!+}_{slow}$	321	1	0.0517044
322	Ca-HRF	Ca$^{2\!\!+}_{slow}$	322	1	0.0653282
323	Ca-HRF	Ca$^{2\!\!+}_{slow}$	323	1	0.0341634
324	Ca-HRF	Ca$^{2\!\!+}_{slow}$	324	1	0.390141
325	Ca-HRF	Ca$^{2\!\!+}_{slow}$	325	1	0.0481364
326	Ca-HRF	Ca$^{2\!\!+}_{slow}$	326	1	0.0324356
327	Ca-HRF	Ca$^{2\!\!+}_{slow}$	327	1	0.115101
328	Ca-HRF	Ca$^{2\!\!+}_{slow}$	328	1	0.361662
329	Ca-HRF	Ca$^{2\!\!+}_{slow}$	329	1	0.186623
330	Ca-HRF	Ca$^{2\!\!+}_{slow}$	330	1	0.347972
331	Ca-HRF	Ca$^{2\!\!+}_{slow}$	331	1	0.0433077
332	Ca-HRF	Ca$^{2\!\!+}_{slow}$	332	1	0.261055
333	Ca-HRF	Ca$^{2\!\!+}_{slow}$	333	1	0.0340433
334	Ca-HRF	Ca$^{2\!\!+}_{slow}$	334	1	0.0846957
335	Ca-HRF	Ca$^{2\!\!+}_{slow}$	335	1	0.0450716
336	Ca-HRF	Ca$^{2\!\!+}_{slow}$	336	1	0.0470777
337	Ca-HRF	Ca$^{2\!\!+}_{slow}$	337	1	0.431982
338	Ca-HRF	Ca$^{2\!\!+}_{slow}$	338	1	0.166133
339	Ca-HRF	Ca$^{2\!\!+}_{slow}$	339	1	0.204553
340	Ca-HRF	Ca$^{2\!\!+}_{slow}$	340	1	0.334229
341	Ca-HRF	Ca$^{2\!\!+}_{slow}$	341	1	0.410602
342	Ca-HRF	Ca$^{2\!\!+}_{slow}$	342	1	0.246026
343	Ca-HRF	Ca$^{2\!\!+}_{slow}$	343	1	0.0380573
344	Ca-HRF	Ca$^{2\!\!+}_{slow}$	344	1	0.0481805
345	Ca-HRF	Ca$^{2\!\!+}_{slow}$	345	1	0.0918265
346	Ca-HRF	Ca$^{2\!\!+}_{slow}$	346	1	0.0537507
347	Ca-HRF	Ca$^{2\!\!+}_{slow}$	347	1	0.056062
348	Ca-HRF	Ca$^{2\!\!+}_{slow}$	348	1	0.0487671
349	Ca-HRF	Ca$^{2\!\!+}_{slow}$	349	1	0.164267
350	Ca-HRF	Ca$^{2\!\!+}_{slow}$	350	1	0.3266
351	Ca-HRF	Ca$^{2\!\!+}_{slow}$	351	1	0.465988
352	Ca-HRF	Ca$^{2\!\!+}_{slow}$	352	1	0.417534
353	Ca-HRF	Ca$^{2\!\!+}_{slow}$	353	1	0.075131
354	Ca-HRF	Ca$^{2\!\!+}_{slow}$	354	1	0.200129
355	Ca-HRF	Ca$^{2\!\!+}_{slow}$	355	1	0.237587
356	Ca-HRF	Ca$^{2\!\!+}_{slow}$	356	1	0.05467
357	Ca-HRF	Ca$^{2\!\!+}_{slow}$	357	1	0.0454114
358	Ca-HRF	Ca$^{2\!\!+}_{slow}$	358	1	0.0555896
359	Ca-HRF	Ca$^{2\!\!+}_{slow}$	359	1	0.0545348
360	Ca-HRF	Ca$^{2\!\!+}_{slow}$	360	1	0.134424
361	Ca-HRF	Ca$^{2\!\!+}_{slow}$	361	1	0.187885
362	Ca-HRF	Ca$^{2\!\!+}_{slow}$	362	1	0.0759649
363	Ca-HRF	Ca$^{2\!\!+}_{slow}$	363	1	0.245549
364	Ca-HRF	Ca$^{2\!\!+}_{slow}$	364	1	0.474001
365	Ca-HRF	Ca$^{2\!\!+}_{slow}$	365	1	0.406908
366	Ca-HRF	Ca$^{2\!\!+}_{slow}$	366	1	0.199318
367	Ca-HRF	Ca$^{2\!\!+}_{slow}$	367	1	0.100591
368	Ca-HRF	Ca$^{2\!\!+}_{slow}$	368	1	0.12119
369	Ca-HRF	Ca$^{2\!\!+}_{slow}$	369	1	0.0638442
370	Ca-HRF	Ca$^{2\!\!+}_{slow}$	370	1	0.0641553
371	Ca-HRF	Ca$^{2\!\!+}_{slow}$	371	1	0.203133
372	Ca-HRF	Ca$^{2\!\!+}_{slow}$	372	1	0.0679966
373	Ca-HRF	Ca$^{2\!\!+}_{slow}$	373	1	0.153859
374	Ca-HRF	Ca$^{2\!\!+}_{slow}$	374	1	0.187572
375	Ca-HRF	Ca$^{2\!\!+}_{slow}$	375	1	0.489418
376	Ca-HRF	Ca$^{2\!\!+}_{slow}$	376	1	0.100536
377	Ca-HRF	Ca$^{2\!\!+}_{slow}$	377	1	0.311872
378	Ca-HRF	Ca$^{2\!\!+}_{slow}$	378	1	0.405269
379	Ca-HRF	Ca$^{2\!\!+}_{slow}$	379	1	0.106312
380	Ca-HRF	Ca$^{2\!\!+}_{slow}$	380	1	0.117423
381	Ca-HRF	Ca$^{2\!\!+}_{slow}$	381	1	0.187349
382	Ca-HRF	Ca$^{2\!\!+}_{slow}$	382	1	0.0659964
383	Ca-HRF	Ca$^{2\!\!+}_{slow}$	383	1	0.135597
384	Ca-HRF	Ca$^{2\!\!+}_{slow}$	384	1	0.0721368
385	Ca-HRF	Ca$^{2\!\!+}_{slow}$	385	1	0.225822
386	Ca-HRF	Ca$^{2\!\!+}_{slow}$	386	1	0.0764508
387	Ca-HRF	Ca$^{2\!\!+}_{slow}$	387	1	0.150275
388	Ca-HRF	Ca$^{2\!\!+}_{slow}$	388	1	0.436234
389	Ca-HRF	Ca$^{2\!\!+}_{slow}$	389	1	0.118868
390	Ca-HRF	Ca$^{2\!\!+}_{slow}$	390	1	0.28853
391	Ca-HRF	Ca$^{2\!\!+}_{slow}$	391	1	0.0711831
392	Ca-HRF	Ca$^{2\!\!+}_{slow}$	392	1	0.126859
393	Ca-HRF	Ca$^{2\!\!+}_{slow}$	393	1	0.0898427
394	Ca-HRF	Ca$^{2\!\!+}_{slow}$	394	1	0.0956135
395	Ca-HRF	Ca$^{2\!\!+}_{slow}$	395	1	0.152683
396	Ca-HRF	Ca$^{2\!\!+}_{slow}$	396	1	0.059073
397	Ca-HRF	Ca$^{2\!\!+}_{slow}$	397	1	0.361435
398	Ca-HRF	Ca$^{2\!\!+}_{slow}$	398	1	0.0913952
399	Ca-HRF	Ca$^{2\!\!+}_{slow}$	399	1	0.182098
400	Ca-HRF	Ca$^{2\!\!+}_{slow}$	400	1	0.0645589
401	Ca-HRF	Ca$^{2\!\!+}_{slow}$	401	1	0.0627481
402	Ca-HRF	Ca$^{2\!\!+}_{slow}$	402	1	0.109985
403	Ca-HRF	Ca$^{2\!\!+}_{slow}$	403	1	0.0850639
404	Ca-HRF	Ca$^{2\!\!+}_{slow}$	404	1	0.441722
405	Ca-HRF	Ca$^{2\!\!+}_{slow}$	405	1	0.0704388
406	Ca-HRF	Ca$^{2\!\!+}_{slow}$	406	1	0.259567
407	Ca-HRF	Ca$^{2\!\!+}_{slow}$	407	1	0.0835067
408	Ca-HRF	Ca$^{2\!\!+}_{slow}$	408	1	0.0882041
409	Ca-HRF	Ca$^{2\!\!+}_{slow}$	409	1	0.131268
410	Ca-HRF	Ca$^{2\!\!+}_{slow}$	410	1	0.137206
411	Ca-HRF	Ca$^{2\!\!+}_{slow}$	411	1	0.0919969
412	Ca-HRF	Ca$^{2\!\!+}_{slow}$	412	1	0.0552733
413	Ca-HRF	Ca$^{2\!\!+}_{slow}$	413	1	0.383428
414	Ca-HRF	Ca$^{2\!\!+}_{slow}$	414	1	0.0481844
415	Ca-HRF	Ca$^{2\!\!+}_{slow}$	415	1	0.0765152
416	Ca-HRF	Ca$^{2\!\!+}_{slow}$	416	1	0.171444
417	Ca-HRF	Ca$^{2\!\!+}_{slow}$	417	1	0.071347
418	Ca-HRF	Ca$^{2\!\!+}_{slow}$	418	1	0.0882514
419	Ca-HRF	Ca$^{2\!\!+}_{slow}$	419	1	0.0920225
420	Ca-HRF	Ca$^{2\!\!+}_{slow}$	420	1	0.0480399
421	Ca-HRF	Ca$^{2\!\!+}_{slow}$	421	1	0.266592
422	Ca-HRF	Ca$^{2\!\!+}_{slow}$	422	1	0.0975328
423	Ca-HRF	Ca$^{2\!\!+}_{slow}$	423	1	0.143325
424	Ca-HRF	Ca$^{2\!\!+}_{slow}$	424	1	0.109362
425	Ca-HRF	Ca$^{2\!\!+}_{slow}$	425	1	0.0835254
426	Ca-HRF	Ca$^{2\!\!+}_{slow}$	426	1	0.122826
427	Ca-HRF	Ca$^{2\!\!+}_{slow}$	427	1	0.067729
428	Ca-HRF	Ca$^{2\!\!+}_{slow}$	428	1	0.0800638
429	Ca-HRF	Ca$^{2\!\!+}_{slow}$	429	1	0.0420275
430	Ca-HRF	Ca$^{2\!\!+}_{slow}$	430	1	0.0496351
431	Ca-HRF	Ca$^{2\!\!+}_{slow}$	431	1	0.327264
432	Ca-HRF	Ca$^{2\!\!+}_{slow}$	432	1	0.121573
433	Ca-HRF	Ca$^{2\!\!+}_{slow}$	433	1	0.0832941
434	Ca-HRF	Ca$^{2\!\!+}_{slow}$	434	1	0.0733588
435	Ca-HRF	Ca$^{2\!\!+}_{slow}$	435	1	0.0855332
436	Ca-HRF	Ca$^{2\!\!+}_{slow}$	436	1	0.197637
437	Ca-HRF	Ca$^{2\!\!+}_{slow}$	437	1	0.106526
438	Ca-HRF	Ca$^{2\!\!+}_{slow}$	438	1	0.0503727
439	Ca-HRF	Ca$^{2\!\!+}_{slow}$	439	1	0.100236
440	Ca-HRF	Ca$^{2\!\!+}_{slow}$	440	1	0.126486
441	Ca-HRF	Ca$^{2\!\!+}_{slow}$	441	1	0.0809627
442	Ca-HRF	Ca$^{2\!\!+}_{slow}$	442	1	0.0940489
443	Ca-HRF	Ca$^{2\!\!+}_{slow}$	443	1	0.0533011
444	Ca-HRF	Ca$^{2\!\!+}_{slow}$	444	1	0.064297
445	Ca-HRF	Ca$^{2\!\!+}_{slow}$	445	1	0.0509507
446	Ca-HRF	Ca$^{2\!\!+}_{slow}$	446	1	0.262115
447	Ca-HRF	Ca$^{2\!\!+}_{slow}$	447	1	0.0632488
448	Ca-HRF	Ca$^{2\!\!+}_{slow}$	448	1	0.142545
449	Ca-HRF	Ca$^{2\!\!+}_{slow}$	449	1	0.0722855
450	Ca-HRF	Ca$^{2\!\!+}_{slow}$	450	1	0.0719539
451	Ca-HRF	Ca$^{2\!\!+}_{slow}$	451	1	0.0576606
452	Ca-HRF	Ca$^{2\!\!+}_{slow}$	452	1	0.0960779
453	Ca-HRF	Ca$^{2\!\!+}_{slow}$	453	1	0.0726697
454	Ca-HRF	Ca$^{2\!\!+}_{slow}$	454	1	0.0411181
455	Ca-HRF	Ca$^{2\!\!+}_{slow}$	455	1	0.0714438
456	Ca-HRF	Ca$^{2\!\!+}_{slow}$	456	1	0.143664
457	Ca-HRF	Ca$^{2\!\!+}_{slow}$	457	1	0.0691433
458	Ca-HRF	Ca$^{2\!\!+}_{slow}$	458	1	0.248559
459	Ca-HRF	Ca$^{2\!\!+}_{slow}$	459	1	0.0419534
460	Ca-HRF	Ca$^{2\!\!+}_{slow}$	460	1	0.0602213
461	Ca-HRF	Ca$^{2\!\!+}_{slow}$	461	1	0.0525337
462	Ca-HRF	Ca$^{2\!\!+}_{slow}$	462	1	0.060786
463	Ca-HRF	Ca$^{2\!\!+}_{slow}$	463	1	0.0927365
464	Ca-HRF	Ca$^{2\!\!+}_{slow}$	464	1	0.0820746
465	Ca-HRF	Ca$^{2\!\!+}_{slow}$	465	1	0.0637594
466	Ca-HRF	Ca$^{2\!\!+}_{slow}$	466	1	0.0413445
467	Ca-HRF	Ca$^{2\!\!+}_{slow}$	467	1	0.0776901
468	Ca-HRF	Ca$^{2\!\!+}_{slow}$	468	1	0.0410312
469	Ca-HRF	Ca$^{2\!\!+}_{slow}$	469	1	0.19784
470	Ca-HRF	Ca$^{2\!\!+}_{slow}$	470	1	0.0844012
471	Ca-HRF	Ca$^{2\!\!+}_{slow}$	471	1	0.0344656
472	Ca-HRF	Ca$^{2\!\!+}_{slow}$	472	1	0.0641742
473	Ca-HRF	Ca$^{2\!\!+}_{slow}$	473	1	0.0532713
474	Ca-HRF	Ca$^{2\!\!+}_{slow}$	474	1	0.043004
475	Ca-HRF	Ca$^{2\!\!+}_{slow}$	475	1	0.0702615
476	Ca-HRF	Ca$^{2\!\!+}_{slow}$	476	1	0.0580796
477	Ca-HRF	Ca$^{2\!\!+}_{slow}$	477	1	0.060147
478	Ca-HRF	Ca$^{2\!\!+}_{slow}$	478	1	0.042874
479	Ca-HRF	Ca$^{2\!\!+}_{slow}$	479	1	0.085018
480	Ca-HRF	Ca$^{2\!\!+}_{slow}$	480	1	0.117424
481	Ca-HRF	Ca$^{2\!\!+}_{slow}$	481	1	0.0477522
482	Ca-HRF	Ca$^{2\!\!+}_{slow}$	482	1	0.146785
483	Ca-HRF	Ca$^{2\!\!+}_{slow}$	483	1	0.0643467
484	Ca-HRF	Ca$^{2\!\!+}_{slow}$	484	1	0.0447136
485	Ca-HRF	Ca$^{2\!\!+}_{slow}$	485	1	0.0530642
486	Ca-HRF	Ca$^{2\!\!+}_{slow}$	486	1	0.037056
487	Ca-HRF	Ca$^{2\!\!+}_{slow}$	487	1	0.04608
488	Ca-HRF	Ca$^{2\!\!+}_{slow}$	488	1	0.0968704
489	Ca-HRF	Ca$^{2\!\!+}_{slow}$	489	1	0.0728622
490	Ca-HRF	Ca$^{2\!\!+}_{slow}$	490	1	0.0469369
491	Ca-HRF	Ca$^{2\!\!+}_{slow}$	491	1	0.0851134
492	Ca-HRF	Ca$^{2\!\!+}_{slow}$	492	1	0.0905087
493	Ca-HRF	Ca$^{2\!\!+}_{slow}$	493	1	0.131261
494	Ca-HRF	Ca$^{2\!\!+}_{slow}$	494	1	0.0472551
495	Ca-HRF	Ca$^{2\!\!+}_{slow}$	495	1	0.0695183
496	Ca-HRF	Ca$^{2\!\!+}_{slow}$	496	1	0.0661691
497	Ca-HRF	Ca$^{2\!\!+}_{slow}$	497	1	0.0582561
498	Ca-HRF	Ca$^{2\!\!+}_{slow}$	498	1	0.0678132
499	Ca-HRF	Ca$^{2\!\!+}_{slow}$	499	1	0.0520891
500	Ca-HRF	Ca$^{2\!\!+}_{slow}$	500	1	0.0447452
501	Ca-HRF	Ca$^{2\!\!+}_{slow}$	501	1	0.106839
502	Ca-HRF	Ca$^{2\!\!+}_{slow}$	502	1	0.0843899
503	Ca-HRF	Ca$^{2\!\!+}_{slow}$	503	1	0.0503216
504	Ca-HRF	Ca$^{2\!\!+}_{slow}$	504	1	0.158858
505	Ca-HRF	Ca$^{2\!\!+}_{slow}$	505	1	0.063929
506	Ca-HRF	Ca$^{2\!\!+}_{slow}$	506	1	0.0919462
507	Ca-HRF	Ca$^{2\!\!+}_{slow}$	507	1	0.0699015
508	Ca-HRF	Ca$^{2\!\!+}_{slow}$	508	1	0.0518439
509	Ca-HRF	Ca$^{2\!\!+}_{slow}$	509	1	0.0657779
510	Ca-HRF	Ca$^{2\!\!+}_{slow}$	510	1	0.0934724
511	Ca-HRF	Ca$^{2\!\!+}_{slow}$	511	1	0.139469
512	Ca-HRF	Ca$^{2\!\!+}_{slow}$	512	1	0.0781968
513	Ca-HRF	Ca$^{2\!\!+}_{slow}$	513	1	0.0715953
514	Ca-HRF	Ca$^{2\!\!+}_{slow}$	514	1	0.0581148
515	Ca-HRF	Ca$^{2\!\!+}_{slow}$	515	1	0.0927012
516	Ca-HRF	Ca$^{2\!\!+}_{slow}$	516	1	0.0977325
517	Ca-HRF	Ca$^{2\!\!+}_{slow}$	517	1	0.0763183
518	Ca-HRF	Ca$^{2\!\!+}_{slow}$	518	1	0.144929
519	Ca-HRF	Ca$^{2\!\!+}_{slow}$	519	1	0.0883221
520	Ca-HRF	Ca$^{2\!\!+}_{slow}$	520	1	0.0894782
521	Ca-HRF	Ca$^{2\!\!+}_{slow}$	521	1	0.123899
522	Ca-HRF	Ca$^{2\!\!+}_{slow}$	522	1	0.110474
523	Ca-HRF	Ca$^{2\!\!+}_{slow}$	523	1	0.102978
524	Ca-HRF	Ca$^{2\!\!+}_{slow}$	524	1	0.0893476
525	Ca-HRF	Ca$^{2\!\!+}_{slow}$	525	1	0.0976062
526	Ca-HRF	Ca$^{2\!\!+}_{slow}$	526	1	0.0983586
527	Ca-HRF	Ca$^{2\!\!+}_{slow}$	527	1	0.117183
528	Ca-HRF	Ca$^{2\!\!+}_{slow}$	528	1	0.0815034
529	Ca-HRF	Ca$^{2\!\!+}_{slow}$	529	1	0.129996
530	Ca-HRF	Ca$^{2\!\!+}_{slow}$	530	1	0.130445
531	Ca-HRF	Ca$^{2\!\!+}_{slow}$	531	1	0.14423
532	Ca-HRF	Ca$^{2\!\!+}_{slow}$	532	1	0.100461
533	Ca-HRF	Ca$^{2\!\!+}_{slow}$	533	1	0.12286
534	Ca-HRF	Ca$^{2\!\!+}_{slow}$	534	1	0.122137
535	Ca-HRF	Ca$^{2\!\!+}_{slow}$	535	1	0.110731
536	Ca-HRF	Ca$^{2\!\!+}_{slow}$	536	1	0.119804
537	Ca-HRF	Ca$^{2\!\!+}_{slow}$	537	1	0.120061
538	Ca-HRF	Ca$^{2\!\!+}_{slow}$	538	1	0.122105
539	Ca-HRF	Ca$^{2\!\!+}_{slow}$	539	1	0.14963
540	Ca-HRF	Ca$^{2\!\!+}_{slow}$	0	2	0.0119719
541	Ca-HRF	Ca$^{2\!\!+}_{slow}$	1	2	0.00462381
542	Ca-HRF	Ca$^{2\!\!+}_{slow}$	2	2	0.0556119
543	Ca-HRF	Ca$^{2\!\!+}_{slow}$	3	2	0.00269709
544	Ca-HRF	Ca$^{2\!\!+}_{slow}$	4	2	0.00340705
545	Ca-HRF	Ca$^{2\!\!+}_{slow}$	5	2	0.0269105
546	Ca-HRF	Ca$^{2\!\!+}_{slow}$	6	2	0.0168893
547	Ca-HRF	Ca$^{2\!\!+}_{slow}$	7	2	0.00252328
548	Ca-HRF	Ca$^{2\!\!+}_{slow}$	8	2	0.00627333
549	Ca-HRF	Ca$^{2\!\!+}_{slow}$	9	2	0.0145203
550	Ca-HRF	Ca$^{2\!\!+}_{slow}$	10	2	0.044326
551	Ca-HRF	Ca$^{2\!\!+}_{slow}$	11	2	0.0363417
552	Ca-HRF	Ca$^{2\!\!+}_{slow}$	12	2	0.00432042
553	Ca-HRF	Ca$^{2\!\!+}_{slow}$	13	2	0.00433741
554	Ca-HRF	Ca$^{2\!\!+}_{slow}$	14	2	0.00436071
555	Ca-HRF	Ca$^{2\!\!+}_{slow}$	15	2	0.0131147
556	Ca-HRF	Ca$^{2\!\!+}_{slow}$	16	2	0.0267841
557	Ca-HRF	Ca$^{2\!\!+}_{slow}$	17	2	0.019815
558	Ca-HRF	Ca$^{2\!\!+}_{slow}$	18	2	0.00239414
559	Ca-HRF	Ca$^{2\!\!+}_{slow}$	19	2	0.0435955
560	Ca-HRF	Ca$^{2\!\!+}_{slow}$	20	2	0.00808951
561	Ca-HRF	Ca$^{2\!\!+}_{slow}$	21	2	0.0118171
562	Ca-HRF	Ca$^{2\!\!+}_{slow}$	22	2	0.0273273
563	Ca-HRF	Ca$^{2\!\!+}_{slow}$	23	2	0.00296644
564	Ca-HRF	Ca$^{2\!\!+}_{slow}$	24	2	0.00285177
565	Ca-HRF	Ca$^{2\!\!+}_{slow}$	25	2	0.00396716
566	Ca-HRF	Ca$^{2\!\!+}_{slow}$	26	2	0.0261451
567	Ca-HRF	Ca$^{2\!\!+}_{slow}$	27	2	0.0156449
568	Ca-HRF	Ca$^{2\!\!+}_{slow}$	28	2	0.0131263
569	Ca-HRF	Ca$^{2\!\!+}_{slow}$	29	2	0.0164276
570	Ca-HRF	Ca$^{2\!\!+}_{slow}$	30	2	0.0108848
571	Ca-HRF	Ca$^{2\!\!+}_{slow}$	31	2	0.0392955
572	Ca-HRF	Ca$^{2\!\!+}_{slow}$	32	2	0.00244501
573	Ca-HRF	Ca$^{2\!\!+}_{slow}$	33	2	0.0088305
574	Ca-HRF	Ca$^{2\!\!+}_{slow}$	34	2	0.00820857
575	Ca-HRF	Ca$^{2\!\!+}_{slow}$	35	2	0.00629266
576	Ca-HRF	Ca$^{2\!\!+}_{slow}$	36	2	0.00155211
577	Ca-HRF	Ca$^{2\!\!+}_{slow}$	37	2	0.00516312
578	Ca-HRF	Ca$^{2\!\!+}_{slow}$	38	2	0.0326739
579	Ca-HRF	Ca$^{2\!\!+}_{slow}$	39	2	0.0432831
580	Ca-HRF	Ca$^{2\!\!+}_{slow}$	40	2	0.0144555
581	Ca-HRF	Ca$^{2\!\!+}_{slow}$	41	2	0.0256084
582	Ca-HRF	Ca$^{2\!\!+}_{slow}$	42	2	0.0254851
583	Ca-HRF	Ca$^{2\!\!+}_{slow}$	43	2	0.00487664
584	Ca-HRF	Ca$^{2\!\!+}_{slow}$	44	2	0.0132849
585	Ca-HRF	Ca$^{2\!\!+}_{slow}$	45	2	0.0417133
586	Ca-HRF	Ca$^{2\!\!+}_{slow}$	46	2	0.00480963
587	Ca-HRF	Ca$^{2\!\!+}_{slow}$	47	2	0.0063796
588	Ca-HRF	Ca$^{2\!\!+}_{slow}$	48	2	0.00300387
589	Ca-HRF	Ca$^{2\!\!+}_{slow}$	49	2	0.0106621
590	Ca-HRF	Ca$^{2\!\!+}_{slow}$	50	2	0.00725369
591	Ca-HRF	Ca$^{2\!\!+}_{slow}$	51	2	0.034562
592	Ca-HRF	Ca$^{2\!\!+}_{slow}$	52	2	0.0145516
593	Ca-HRF	Ca$^{2\!\!+}_{slow}$	53	2	0.026699
594	Ca-HRF	Ca$^{2\!\!+}_{slow}$	54	2	0.0162871
595	Ca-HRF	Ca$^{2\!\!+}_{slow}$	55	2	0.00719464
596	Ca-HRF	Ca$^{2\!\!+}_{slow}$	56	2	0.0188983
597	Ca-HRF	Ca$^{2\!\!+}_{slow}$	57	2	0.00301311
598	Ca-HRF	Ca$^{2\!\!+}_{slow}$	58	2	0.0132548
599	Ca-HRF	Ca$^{2\!\!+}_{slow}$	59	2	0.00459019
600	Ca-HRF	Ca$^{2\!\!+}_{slow}$	60	2	0.0110406
601	Ca-HRF	Ca$^{2\!\!+}_{slow}$	61	2	0.0417333
602	Ca-HRF	Ca$^{2\!\!+}_{slow}$	62	2	0.00728988
603	Ca-HRF	Ca$^{2\!\!+}_{slow}$	63	2	0.0311851
604	Ca-HRF	Ca$^{2\!\!+}_{slow}$	64	2	0.011821
605	Ca-HRF	Ca$^{2\!\!+}_{slow}$	65	2	0.0260548
606	Ca-HRF	Ca$^{2\!\!+}_{slow}$	66	2	0.0090623
607	Ca-HRF	Ca$^{2\!\!+}_{slow}$	67	2	0.0205541
608	Ca-HRF	Ca$^{2\!\!+}_{slow}$	68	2	0.0158562
609	Ca-HRF	Ca$^{2\!\!+}_{slow}$	69	2	0.00913058
610	Ca-HRF	Ca$^{2\!\!+}_{slow}$	70	2	0.0121678
611	Ca-HRF	Ca$^{2\!\!+}_{slow}$	71	2	0.0130488
612	Ca-HRF	Ca$^{2\!\!+}_{slow}$	72	2	0.0124957
613	Ca-HRF	Ca$^{2\!\!+}_{slow}$	73	2	0.0253887
614	Ca-HRF	Ca$^{2\!\!+}_{slow}$	74	2	0.0392538
615	Ca-HRF	Ca$^{2\!\!+}_{slow}$	75	2	0.0131099
616	Ca-HRF	Ca$^{2\!\!+}_{slow}$	76	2	0.0591938
617	Ca-HRF	Ca$^{2\!\!+}_{slow}$	77	2	0.030573
618	Ca-HRF	Ca$^{2\!\!+}_{slow}$	78	2	0.0341575
619	Ca-HRF	Ca$^{2\!\!+}_{slow}$	79	2	0.0175456
620	Ca-HRF	Ca$^{2\!\!+}_{slow}$	80	2	0.0157487
621	Ca-HRF	Ca$^{2\!\!+}_{slow}$	81	2	0.0154991
622	Ca-HRF	Ca$^{2\!\!+}_{slow}$	82	2	0.020563
623	Ca-HRF	Ca$^{2\!\!+}_{slow}$	83	2	0.01749
624	Ca-HRF	Ca$^{2\!\!+}_{slow}$	84	2	0.0100223
625	Ca-HRF	Ca$^{2\!\!+}_{slow}$	85	2	0.0115964
626	Ca-HRF	Ca$^{2\!\!+}_{slow}$	86	2	0.0229096
627	Ca-HRF	Ca$^{2\!\!+}_{slow}$	87	2	0.0479468
628	Ca-HRF	Ca$^{2\!\!+}_{slow}$	88	2	0.0401186
629	Ca-HRF	Ca$^{2\!\!+}_{slow}$	89	2	0.0398936
630	Ca-HRF	Ca$^{2\!\!+}_{slow}$	90	2	0.017558
631	Ca-HRF	Ca$^{2\!\!+}_{slow}$	91	2	0.020797
632	Ca-HRF	Ca$^{2\!\!+}_{slow}$	92	2	0.0269105
633	Ca-HRF	Ca$^{2\!\!+}_{slow}$	93	2	0.018321
634	Ca-HRF	Ca$^{2\!\!+}_{slow}$	94	2	0.0169158
635	Ca-HRF	Ca$^{2\!\!+}_{slow}$	95	2	0.0248669
636	Ca-HRF	Ca$^{2\!\!+}_{slow}$	96	2	0.0197199
637	Ca-HRF	Ca$^{2\!\!+}_{slow}$	97	2	0.0137139
638	Ca-HRF	Ca$^{2\!\!+}_{slow}$	98	2	0.0130805
639	Ca-HRF	Ca$^{2\!\!+}_{slow}$	99	2	0.0489994
640	Ca-HRF	Ca$^{2\!\!+}_{slow}$	100	2	0.0361529
641	Ca-HRF	Ca$^{2\!\!+}_{slow}$	101	2	0.0162676
642	Ca-HRF	Ca$^{2\!\!+}_{slow}$	102	2	0.0304912
643	Ca-HRF	Ca$^{2\!\!+}_{slow}$	103	2	0.0159967
644	Ca-HRF	Ca$^{2\!\!+}_{slow}$	104	2	0.0255336
645	Ca-HRF	Ca$^{2\!\!+}_{slow}$	105	2	0.0319274
646	Ca-HRF	Ca$^{2\!\!+}_{slow}$	106	2	0.029462
647	Ca-HRF	Ca$^{2\!\!+}_{slow}$	107	2	0.0332569
648	Ca-HRF	Ca$^{2\!\!+}_{slow}$	108	2	0.0273091
649	Ca-HRF	Ca$^{2\!\!+}_{slow}$	109	2	0.0593555
650	Ca-HRF	Ca$^{2\!\!+}_{slow}$	110	2	0.0168265
651	Ca-HRF	Ca$^{2\!\!+}_{slow}$	111	2	0.0186312
652	Ca-HRF	Ca$^{2\!\!+}_{slow}$	112	2	0.0545882
653	Ca-HRF	Ca$^{2\!\!+}_{slow}$	113	2	0.0106499
654	Ca-HRF	Ca$^{2\!\!+}_{slow}$	114	2	0.0643448
655	Ca-HRF	Ca$^{2\!\!+}_{slow}$	115	2	0.0298853
656	Ca-HRF	Ca$^{2\!\!+}_{slow}$	116	2	0.0457963
657	Ca-HRF	Ca$^{2\!\!+}_{slow}$	117	2	0.015556
658	Ca-HRF	Ca$^{2\!\!+}_{slow}$	118	2	0.0279709
659	Ca-HRF	Ca$^{2\!\!+}_{slow}$	119	2	0.0315309
660	Ca-HRF	Ca$^{2\!\!+}_{slow}$	120	2	0.0497417
661	Ca-HRF	Ca$^{2\!\!+}_{slow}$	121	2	0.0934999
662	Ca-HRF	Ca$^{2\!\!+}_{slow}$	122	2	0.0186422
663	Ca-HRF	Ca$^{2\!\!+}_{slow}$	123	2	0.0325985
664	Ca-HRF	Ca$^{2\!\!+}_{slow}$	124	2	0.079349
665	Ca-HRF	Ca$^{2\!\!+}_{slow}$	125	2	0.0222781
666	Ca-HRF	Ca$^{2\!\!+}_{slow}$	126	2	0.0774779
667	Ca-HRF	Ca$^{2\!\!+}_{slow}$	127	2	0.028971
668	Ca-HRF	Ca$^{2\!\!+}_{slow}$	128	2	0.025537
669	Ca-HRF	Ca$^{2\!\!+}_{slow}$	129	2	0.0337589
670	Ca-HRF	Ca$^{2\!\!+}_{slow}$	130	2	0.058255
671	Ca-HRF	Ca$^{2\!\!+}_{slow}$	131	2	0.0687431
672	Ca-HRF	Ca$^{2\!\!+}_{slow}$	132	2	0.0236746
673	Ca-HRF	Ca$^{2\!\!+}_{slow}$	133	2	0.0408353
674	Ca-HRF	Ca$^{2\!\!+}_{slow}$	134	2	0.0206308
675	Ca-HRF	Ca$^{2\!\!+}_{slow}$	135	2	0.108204
676	Ca-HRF	Ca$^{2\!\!+}_{slow}$	136	2	0.0478017
677	Ca-HRF	Ca$^{2\!\!+}_{slow}$	137	2	0.0270674
678	Ca-HRF	Ca$^{2\!\!+}_{slow}$	138	2	0.0986886
679	Ca-HRF	Ca$^{2\!\!+}_{slow}$	139	2	0.0205138
680	Ca-HRF	Ca$^{2\!\!+}_{slow}$	140	2	0.0375658
681	Ca-HRF	Ca$^{2\!\!+}_{slow}$	141	2	0.0512829
682	Ca-HRF	Ca$^{2\!\!+}_{slow}$	142	2	0.116895
683	Ca-HRF	Ca$^{2\!\!+}_{slow}$	143	2	0.0275732
684	Ca-HRF	Ca$^{2\!\!+}_{slow}$	144	2	0.0960665
685	Ca-HRF	Ca$^{2\!\!+}_{slow}$	145	2	0.0710822
686	Ca-HRF	Ca$^{2\!\!+}_{slow}$	146	2	0.0442016
687	Ca-HRF	Ca$^{2\!\!+}_{slow}$	147	2	0.144789
688	Ca-HRF	Ca$^{2\!\!+}_{slow}$	148	2	0.0344992
689	Ca-HRF	Ca$^{2\!\!+}_{slow}$	149	2	0.059033
690	Ca-HRF	Ca$^{2\!\!+}_{slow}$	150	2	0.117282
691	Ca-HRF	Ca$^{2\!\!+}_{slow}$	151	2	0.0345114
692	Ca-HRF	Ca$^{2\!\!+}_{slow}$	152	2	0.184145
693	Ca-HRF	Ca$^{2\!\!+}_{slow}$	153	2	0.182193
694	Ca-HRF	Ca$^{2\!\!+}_{slow}$	154	2	0.0445686
695	Ca-HRF	Ca$^{2\!\!+}_{slow}$	155	2	0.0700912
696	Ca-HRF	Ca$^{2\!\!+}_{slow}$	156	2	0.0650172
697	Ca-HRF	Ca$^{2\!\!+}_{slow}$	157	2	0.207643
698	Ca-HRF	Ca$^{2\!\!+}_{slow}$	158	2	0.126223
699	Ca-HRF	Ca$^{2\!\!+}_{slow}$	159	2	0.20903
700	Ca-HRF	Ca$^{2\!\!+}_{slow}$	160	2	0.180675
701	Ca-HRF	Ca$^{2\!\!+}_{slow}$	161	2	0.0441427
702	Ca-HRF	Ca$^{2\!\!+}_{slow}$	162	2	0.0657528
703	Ca-HRF	Ca$^{2\!\!+}_{slow}$	163	2	0.226825
704	Ca-HRF	Ca$^{2\!\!+}_{slow}$	164	2	0.103807
705	Ca-HRF	Ca$^{2\!\!+}_{slow}$	165	2	0.11085
706	Ca-HRF	Ca$^{2\!\!+}_{slow}$	166	2	0.0473018
707	Ca-HRF	Ca$^{2\!\!+}_{slow}$	167	2	0.271409
708	Ca-HRF	Ca$^{2\!\!+}_{slow}$	168	2	0.31639
709	Ca-HRF	Ca$^{2\!\!+}_{slow}$	169	2	0.11136
710	Ca-HRF	Ca$^{2\!\!+}_{slow}$	170	2	0.392518
711	Ca-HRF	Ca$^{2\!\!+}_{slow}$	171	2	0.0845173
712	Ca-HRF	Ca$^{2\!\!+}_{slow}$	172	2	0.175802
713	Ca-HRF	Ca$^{2\!\!+}_{slow}$	173	2	0.362722
714	Ca-HRF	Ca$^{2\!\!+}_{slow}$	174	2	0.331343
715	Ca-HRF	Ca$^{2\!\!+}_{slow}$	175	2	0.346538
716	Ca-HRF	Ca$^{2\!\!+}_{slow}$	176	2	0.0360184
717	Ca-HRF	Ca$^{2\!\!+}_{slow}$	177	2	0.27289
718	Ca-HRF	Ca$^{2\!\!+}_{slow}$	178	2	0.0483294
719	Ca-HRF	Ca$^{2\!\!+}_{slow}$	179	2	0.439872
720	Ca-HRF	Ca$^{2\!\!+}_{slow}$	180	2	0.182761
721	Ca-HRF	Ca$^{2\!\!+}_{slow}$	181	2	0.523562
722	Ca-HRF	Ca$^{2\!\!+}_{slow}$	182	2	0.467245
723	Ca-HRF	Ca$^{2\!\!+}_{slow}$	183	2	0.12096
724	Ca-HRF	Ca$^{2\!\!+}_{slow}$	184	2	0.553099
725	Ca-HRF	Ca$^{2\!\!+}_{slow}$	185	2	0.077943
726	Ca-HRF	Ca$^{2\!\!+}_{slow}$	186	2	0.0452945
727	Ca-HRF	Ca$^{2\!\!+}_{slow}$	187	2	0.271503
728	Ca-HRF	Ca$^{2\!\!+}_{slow}$	188	2	0.0455753
729	Ca-HRF	Ca$^{2\!\!+}_{slow}$	189	2	0.527651
730	Ca-HRF	Ca$^{2\!\!+}_{slow}$	190	2	0.458368
731	Ca-HRF	Ca$^{2\!\!+}_{slow}$	191	2	0.571273
732	Ca-HRF	Ca$^{2\!\!+}_{slow}$	192	2	0.379243
733	Ca-HRF	Ca$^{2\!\!+}_{slow}$	193	2	0.51665
734	Ca-HRF	Ca$^{2\!\!+}_{slow}$	194	2	0.0679832
735	Ca-HRF	Ca$^{2\!\!+}_{slow}$	195	2	0.175447
736	Ca-HRF	Ca$^{2\!\!+}_{slow}$	196	2	0.113177
737	Ca-HRF	Ca$^{2\!\!+}_{slow}$	197	2	0.249339
738	Ca-HRF	Ca$^{2\!\!+}_{slow}$	198	2	0.652267
739	Ca-HRF	Ca$^{2\!\!+}_{slow}$	199	2	0.0445706
740	Ca-HRF	Ca$^{2\!\!+}_{slow}$	200	2	0.580621
741	Ca-HRF	Ca$^{2\!\!+}_{slow}$	201	2	0.692192
742	Ca-HRF	Ca$^{2\!\!+}_{slow}$	202	2	0.354609
743	Ca-HRF	Ca$^{2\!\!+}_{slow}$	203	2	0.719476
744	Ca-HRF	Ca$^{2\!\!+}_{slow}$	204	2	0.627135
745	Ca-HRF	Ca$^{2\!\!+}_{slow}$	205	2	0.520322
746	Ca-HRF	Ca$^{2\!\!+}_{slow}$	206	2	0.658182
747	Ca-HRF	Ca$^{2\!\!+}_{slow}$	207	2	0.0745662
748	Ca-HRF	Ca$^{2\!\!+}_{slow}$	208	2	0.130165
749	Ca-HRF	Ca$^{2\!\!+}_{slow}$	209	2	0.560929
750	Ca-HRF	Ca$^{2\!\!+}_{slow}$	210	2	0.0588493
751	Ca-HRF	Ca$^{2\!\!+}_{slow}$	211	2	0.205987
752	Ca-HRF	Ca$^{2\!\!+}_{slow}$	212	2	0.0493904
753	Ca-HRF	Ca$^{2\!\!+}_{slow}$	213	2	0.341297
754	Ca-HRF	Ca$^{2\!\!+}_{slow}$	214	2	0.753442
755	Ca-HRF	Ca$^{2\!\!+}_{slow}$	215	2	0.499869
756	Ca-HRF	Ca$^{2\!\!+}_{slow}$	216	2	0.728003
757	Ca-HRF	Ca$^{2\!\!+}_{slow}$	217	2	0.662191
758	Ca-HRF	Ca$^{2\!\!+}_{slow}$	218	2	0.573858
759	Ca-HRF	Ca$^{2\!\!+}_{slow}$	219	2	0.682793
760	Ca-HRF	Ca$^{2\!\!+}_{slow}$	220	2	0.108166
761	Ca-HRF	Ca$^{2\!\!+}_{slow}$	221	2	0.0943761
762	Ca-HRF	Ca$^{2\!\!+}_{slow}$	222	2	0.596793
763	Ca-HRF	Ca$^{2\!\!+}_{slow}$	223	2	0.0876761
764	Ca-HRF	Ca$^{2\!\!+}_{slow}$	224	2	0.152857
765	Ca-HRF	Ca$^{2\!\!+}_{slow}$	225	2	0.303481
766	Ca-HRF	Ca$^{2\!\!+}_{slow}$	226	2	0.646728
767	Ca-HRF	Ca$^{2\!\!+}_{slow}$	227	2	0.54776
768	Ca-HRF	Ca$^{2\!\!+}_{slow}$	228	2	0.444751
769	Ca-HRF	Ca$^{2\!\!+}_{slow}$	229	2	0.725018
770	Ca-HRF	Ca$^{2\!\!+}_{slow}$	230	2	0.699187
771	Ca-HRF	Ca$^{2\!\!+}_{slow}$	231	2	0.557221
772	Ca-HRF	Ca$^{2\!\!+}_{slow}$	232	2	0.604547
773	Ca-HRF	Ca$^{2\!\!+}_{slow}$	233	2	0.633176
774	Ca-HRF	Ca$^{2\!\!+}_{slow}$	234	2	0.16582
775	Ca-HRF	Ca$^{2\!\!+}_{slow}$	235	2	0.132421
776	Ca-HRF	Ca$^{2\!\!+}_{slow}$	236	2	0.106866
777	Ca-HRF	Ca$^{2\!\!+}_{slow}$	237	2	0.331071
778	Ca-HRF	Ca$^{2\!\!+}_{slow}$	238	2	0.190756
779	Ca-HRF	Ca$^{2\!\!+}_{slow}$	239	2	0.485649
780	Ca-HRF	Ca$^{2\!\!+}_{slow}$	240	2	0.571888
781	Ca-HRF	Ca$^{2\!\!+}_{slow}$	241	2	0.113996
782	Ca-HRF	Ca$^{2\!\!+}_{slow}$	242	2	0.650359
783	Ca-HRF	Ca$^{2\!\!+}_{slow}$	243	2	0.636698
784	Ca-HRF	Ca$^{2\!\!+}_{slow}$	244	2	0.639016
785	Ca-HRF	Ca$^{2\!\!+}_{slow}$	245	2	0.137671
786	Ca-HRF	Ca$^{2\!\!+}_{slow}$	246	2	0.597475
787	Ca-HRF	Ca$^{2\!\!+}_{slow}$	247	2	0.600819
788	Ca-HRF	Ca$^{2\!\!+}_{slow}$	248	2	0.144202
789	Ca-HRF	Ca$^{2\!\!+}_{slow}$	249	2	0.352617
790	Ca-HRF	Ca$^{2\!\!+}_{slow}$	250	2	0.234408
791	Ca-HRF	Ca$^{2\!\!+}_{slow}$	251	2	0.463791
792	Ca-HRF	Ca$^{2\!\!+}_{slow}$	252	2	0.131419
793	Ca-HRF	Ca$^{2\!\!+}_{slow}$	253	2	0.574272
794	Ca-HRF	Ca$^{2\!\!+}_{slow}$	254	2	0.591657
795	Ca-HRF	Ca$^{2\!\!+}_{slow}$	255	2	0.55009
796	Ca-HRF	Ca$^{2\!\!+}_{slow}$	256	2	0.596846
797	Ca-HRF	Ca$^{2\!\!+}_{slow}$	257	2	0.492676
798	Ca-HRF	Ca$^{2\!\!+}_{slow}$	258	2	0.540364
799	Ca-HRF	Ca$^{2\!\!+}_{slow}$	259	2	0.285617
800	Ca-HRF	Ca$^{2\!\!+}_{slow}$	260	2	0.186154
801	Ca-HRF	Ca$^{2\!\!+}_{slow}$	261	2	0.353313
802	Ca-HRF	Ca$^{2\!\!+}_{slow}$	262	2	0.491223
803	Ca-HRF	Ca$^{2\!\!+}_{slow}$	263	2	0.548765
804	Ca-HRF	Ca$^{2\!\!+}_{slow}$	264	2	0.427151
805	Ca-HRF	Ca$^{2\!\!+}_{slow}$	265	2	0.380187
806	Ca-HRF	Ca$^{2\!\!+}_{slow}$	266	2	0.506503
807	Ca-HRF	Ca$^{2\!\!+}_{slow}$	267	2	0.362896
808	Ca-HRF	Ca$^{2\!\!+}_{slow}$	268	2	0.455958
809	Ca-HRF	Ca$^{2\!\!+}_{slow}$	269	2	0.44236
810	Ca-HRF	Ca$^{2\!\!+}_{slow}$	270	2	0.0487702
811	Ca-HRF	Ca$^{2\!\!+}_{slow}$	271	2	0.0282091
812	Ca-HRF	Ca$^{2\!\!+}_{slow}$	272	2	0.0490263
813	Ca-HRF	Ca$^{2\!\!+}_{slow}$	273	2	0.0151569
814	Ca-HRF	Ca$^{2\!\!+}_{slow}$	274	2	0.015776
815	Ca-HRF	Ca$^{2\!\!+}_{slow}$	275	2	0.0596832
816	Ca-HRF	Ca$^{2\!\!+}_{slow}$	276	2	0.0125601
817	Ca-HRF	Ca$^{2\!\!+}_{slow}$	277	2	0.00846134
818	Ca-HRF	Ca$^{2\!\!+}_{slow}$	278	2	0.0143178
819	Ca-HRF	Ca$^{2\!\!+}_{slow}$	279	2	0.0362823
820	Ca-HRF	Ca$^{2\!\!+}_{slow}$	280	2	0.0256326
821	Ca-HRF	Ca$^{2\!\!+}_{slow}$	281	2	0.0500691
822	Ca-HRF	Ca$^{2\!\!+}_{slow}$	282	2	0.0084128
823	Ca-HRF	Ca$^{2\!\!+}_{slow}$	283	2	0.0108342
824	Ca-HRF	Ca$^{2\!\!+}_{slow}$	284	2	0.00845099
825	Ca-HRF	Ca$^{2\!\!+}_{slow}$	285	2	0.00636475
826	Ca-HRF	Ca$^{2\!\!+}_{slow}$	286	2	0.00921063
827	Ca-HRF	Ca$^{2\!\!+}_{slow}$	287	2	0.00798894
828	Ca-HRF	Ca$^{2\!\!+}_{slow}$	288	2	0.00471758
829	Ca-HRF	Ca$^{2\!\!+}_{slow}$	289	2	0.0282178
830	Ca-HRF	Ca$^{2\!\!+}_{slow}$	290	2	0.00424195
831	Ca-HRF	Ca$^{2\!\!+}_{slow}$	291	2	0.0236308
832	Ca-HRF	Ca$^{2\!\!+}_{slow}$	292	2	0.0251936
833	Ca-HRF	Ca$^{2\!\!+}_{slow}$	293	2	0.00646142
834	Ca-HRF	Ca$^{2\!\!+}_{slow}$	294	2	0.004499
835	Ca-HRF	Ca$^{2\!\!+}_{slow}$	295	2	0.0124615
836	Ca-HRF	Ca$^{2\!\!+}_{slow}$	296	2	0.0047488
837	Ca-HRF	Ca$^{2\!\!+}_{slow}$	297	2	0.00735058
838	Ca-HRF	Ca$^{2\!\!+}_{slow}$	298	2	0.033421
839	Ca-HRF	Ca$^{2\!\!+}_{slow}$	299	2	0.00719429
840	Ca-HRF	Ca$^{2\!\!+}_{slow}$	300	2	0.00467809
841	Ca-HRF	Ca$^{2\!\!+}_{slow}$	301	2	0.0335035
842	Ca-HRF	Ca$^{2\!\!+}_{slow}$	302	2	0.00630132
843	Ca-HRF	Ca$^{2\!\!+}_{slow}$	303	2	0.00181596
844	Ca-HRF	Ca$^{2\!\!+}_{slow}$	304	2	0.0189356
845	Ca-HRF	Ca$^{2\!\!+}_{slow}$	305	2	0.0180506
846	Ca-HRF	Ca$^{2\!\!+}_{slow}$	306	2	0.00370418
847	Ca-HRF	Ca$^{2\!\!+}_{slow}$	307	2	0.00473084
848	Ca-HRF	Ca$^{2\!\!+}_{slow}$	308	2	0.0203974
849	Ca-HRF	Ca$^{2\!\!+}_{slow}$	309	2	0.00995293
850	Ca-HRF	Ca$^{2\!\!+}_{slow}$	310	2	0.00268825
851	Ca-HRF	Ca$^{2\!\!+}_{slow}$	311	2	0.0273903
852	Ca-HRF	Ca$^{2\!\!+}_{slow}$	312	2	0.00805324
853	Ca-HRF	Ca$^{2\!\!+}_{slow}$	313	2	0.00330924
854	Ca-HRF	Ca$^{2\!\!+}_{slow}$	314	2	0.0451666
855	Ca-HRF	Ca$^{2\!\!+}_{slow}$	315	2	0.0156849
856	Ca-HRF	Ca$^{2\!\!+}_{slow}$	316	2	0.00190382
857	Ca-HRF	Ca$^{2\!\!+}_{slow}$	317	2	0.0185827
858	Ca-HRF	Ca$^{2\!\!+}_{slow}$	318	2	0.0022074
859	Ca-HRF	Ca$^{2\!\!+}_{slow}$	319	2	0.00711037
860	Ca-HRF	Ca$^{2\!\!+}_{slow}$	320	2	0.00572269
861	Ca-HRF	Ca$^{2\!\!+}_{slow}$	321	2	0.0115203
862	Ca-HRF	Ca$^{2\!\!+}_{slow}$	322	2	0.00149931
863	Ca-HRF	Ca$^{2\!\!+}_{slow}$	323	2	0.00983989
864	Ca-HRF	Ca$^{2\!\!+}_{slow}$	324	2	0.0463712
865	Ca-HRF	Ca$^{2\!\!+}_{slow}$	325	2	0.00256044
866	Ca-HRF	Ca$^{2\!\!+}_{slow}$	326	2	0.00697042
867	Ca-HRF	Ca$^{2\!\!+}_{slow}$	327	2	0.00325169
868	Ca-HRF	Ca$^{2\!\!+}_{slow}$	328	2	0.0252034
869	Ca-HRF	Ca$^{2\!\!+}_{slow}$	329	2	0.004842
870	Ca-HRF	Ca$^{2\!\!+}_{slow}$	330	2	0.0142388
871	Ca-HRF	Ca$^{2\!\!+}_{slow}$	331	2	0.0130437
872	Ca-HRF	Ca$^{2\!\!+}_{slow}$	332	2	0.0058076
873	Ca-HRF	Ca$^{2\!\!+}_{slow}$	333	2	0.0122143
874	Ca-HRF	Ca$^{2\!\!+}_{slow}$	334	2	0.00201224
875	Ca-HRF	Ca$^{2\!\!+}_{slow}$	335	2	0.00794534
876	Ca-HRF	Ca$^{2\!\!+}_{slow}$	336	2	0.00660551
877	Ca-HRF	Ca$^{2\!\!+}_{slow}$	337	2	0.0269249
878	Ca-HRF	Ca$^{2\!\!+}_{slow}$	338	2	0.00612199
879	Ca-HRF	Ca$^{2\!\!+}_{slow}$	339	2	0.0120289
880	Ca-HRF	Ca$^{2\!\!+}_{slow}$	340	2	0.0101541
881	Ca-HRF	Ca$^{2\!\!+}_{slow}$	341	2	0.023485
882	Ca-HRF	Ca$^{2\!\!+}_{slow}$	342	2	0.0185416
883	Ca-HRF	Ca$^{2\!\!+}_{slow}$	343	2	0.00651609
884	Ca-HRF	Ca$^{2\!\!+}_{slow}$	344	2	0.0158552
885	Ca-HRF	Ca$^{2\!\!+}_{slow}$	345	2	0.00507496
886	Ca-HRF	Ca$^{2\!\!+}_{slow}$	346	2	0.0125624
887	Ca-HRF	Ca$^{2\!\!+}_{slow}$	347	2	0.0179363
888	Ca-HRF	Ca$^{2\!\!+}_{slow}$	348	2	0.00856344
889	Ca-HRF	Ca$^{2\!\!+}_{slow}$	349	2	0.00550053
890	Ca-HRF	Ca$^{2\!\!+}_{slow}$	350	2	0.0158582
891	Ca-HRF	Ca$^{2\!\!+}_{slow}$	351	2	0.024144
892	Ca-HRF	Ca$^{2\!\!+}_{slow}$	352	2	0.0330646
893	Ca-HRF	Ca$^{2\!\!+}_{slow}$	353	2	0.0136535
894	Ca-HRF	Ca$^{2\!\!+}_{slow}$	354	2	0.00763049
895	Ca-HRF	Ca$^{2\!\!+}_{slow}$	355	2	0.013111
896	Ca-HRF	Ca$^{2\!\!+}_{slow}$	356	2	0.00948763
897	Ca-HRF	Ca$^{2\!\!+}_{slow}$	357	2	0.0218669
898	Ca-HRF	Ca$^{2\!\!+}_{slow}$	358	2	0.0147772
899	Ca-HRF	Ca$^{2\!\!+}_{slow}$	359	2	0.0259236
900	Ca-HRF	Ca$^{2\!\!+}_{slow}$	360	2	0.0103939
901	Ca-HRF	Ca$^{2\!\!+}_{slow}$	361	2	0.0108335
902	Ca-HRF	Ca$^{2\!\!+}_{slow}$	362	2	0.0117182
903	Ca-HRF	Ca$^{2\!\!+}_{slow}$	363	2	0.0322709
904	Ca-HRF	Ca$^{2\!\!+}_{slow}$	364	2	0.039106
905	Ca-HRF	Ca$^{2\!\!+}_{slow}$	365	2	0.0216439
906	Ca-HRF	Ca$^{2\!\!+}_{slow}$	366	2	0.0196081
907	Ca-HRF	Ca$^{2\!\!+}_{slow}$	367	2	0.021884
908	Ca-HRF	Ca$^{2\!\!+}_{slow}$	368	2	0.0131018
909	Ca-HRF	Ca$^{2\!\!+}_{slow}$	369	2	0.0333617
910	Ca-HRF	Ca$^{2\!\!+}_{slow}$	370	2	0.0380299
911	Ca-HRF	Ca$^{2\!\!+}_{slow}$	371	2	0.0350171
912	Ca-HRF	Ca$^{2\!\!+}_{slow}$	372	2	0.0322945
913	Ca-HRF	Ca$^{2\!\!+}_{slow}$	373	2	0.0134206
914	Ca-HRF	Ca$^{2\!\!+}_{slow}$	374	2	0.0293068
915	Ca-HRF	Ca$^{2\!\!+}_{slow}$	375	2	0.0373347
916	Ca-HRF	Ca$^{2\!\!+}_{slow}$	376	2	0.0218832
917	Ca-HRF	Ca$^{2\!\!+}_{slow}$	377	2	0.0291405
918	Ca-HRF	Ca$^{2\!\!+}_{slow}$	378	2	0.0455653
919	Ca-HRF	Ca$^{2\!\!+}_{slow}$	379	2	0.0311956
920	Ca-HRF	Ca$^{2\!\!+}_{slow}$	380	2	0.0145726
921	Ca-HRF	Ca$^{2\!\!+}_{slow}$	381	2	0.026083
922	Ca-HRF	Ca$^{2\!\!+}_{slow}$	382	2	0.0527376
923	Ca-HRF	Ca$^{2\!\!+}_{slow}$	383	2	0.0126072
924	Ca-HRF	Ca$^{2\!\!+}_{slow}$	384	2	0.0462362
925	Ca-HRF	Ca$^{2\!\!+}_{slow}$	385	2	0.0314684
926	Ca-HRF	Ca$^{2\!\!+}_{slow}$	386	2	0.0432659
927	Ca-HRF	Ca$^{2\!\!+}_{slow}$	387	2	0.0151388
928	Ca-HRF	Ca$^{2\!\!+}_{slow}$	388	2	0.0295739
929	Ca-HRF	Ca$^{2\!\!+}_{slow}$	389	2	0.0257075
930	Ca-HRF	Ca$^{2\!\!+}_{slow}$	390	2	0.0409327
931	Ca-HRF	Ca$^{2\!\!+}_{slow}$	391	2	0.0657021
932	Ca-HRF	Ca$^{2\!\!+}_{slow}$	392	2	0.0133748
933	Ca-HRF	Ca$^{2\!\!+}_{slow}$	393	2	0.0296209
934	Ca-HRF	Ca$^{2\!\!+}_{slow}$	394	2	0.0611683
935	Ca-HRF	Ca$^{2\!\!+}_{slow}$	395	2	0.0383823
936	Ca-HRF	Ca$^{2\!\!+}_{slow}$	396	2	0.0789714
937	Ca-HRF	Ca$^{2\!\!+}_{slow}$	397	2	0.0397411
938	Ca-HRF	Ca$^{2\!\!+}_{slow}$	398	2	0.0241598
939	Ca-HRF	Ca$^{2\!\!+}_{slow}$	399	2	0.0576419
940	Ca-HRF	Ca$^{2\!\!+}_{slow}$	400	2	0.0601873
941	Ca-HRF	Ca$^{2\!\!+}_{slow}$	401	2	0.0590173
942	Ca-HRF	Ca$^{2\!\!+}_{slow}$	402	2	0.0242861
943	Ca-HRF	Ca$^{2\!\!+}_{slow}$	403	2	0.0383692
944	Ca-HRF	Ca$^{2\!\!+}_{slow}$	404	2	0.0309454
945	Ca-HRF	Ca$^{2\!\!+}_{slow}$	405	2	0.107899
946	Ca-HRF	Ca$^{2\!\!+}_{slow}$	406	2	0.0392434
947	Ca-HRF	Ca$^{2\!\!+}_{slow}$	407	2	0.0337079
948	Ca-HRF	Ca$^{2\!\!+}_{slow}$	408	2	0.0798392
949	Ca-HRF	Ca$^{2\!\!+}_{slow}$	409	2	0.0331432
950	Ca-HRF	Ca$^{2\!\!+}_{slow}$	410	2	0.06023
951	Ca-HRF	Ca$^{2\!\!+}_{slow}$	411	2	0.0466431
952	Ca-HRF	Ca$^{2\!\!+}_{slow}$	412	2	0.112796
953	Ca-HRF	Ca$^{2\!\!+}_{slow}$	413	2	0.0368465
954	Ca-HRF	Ca$^{2\!\!+}_{slow}$	414	2	0.106735
955	Ca-HRF	Ca$^{2\!\!+}_{slow}$	415	2	0.0832742
956	Ca-HRF	Ca$^{2\!\!+}_{slow}$	416	2	0.051424
957	Ca-HRF	Ca$^{2\!\!+}_{slow}$	417	2	0.169247
958	Ca-HRF	Ca$^{2\!\!+}_{slow}$	418	2	0.0503425
959	Ca-HRF	Ca$^{2\!\!+}_{slow}$	419	2	0.0520703
960	Ca-HRF	Ca$^{2\!\!+}_{slow}$	420	2	0.157477
961	Ca-HRF	Ca$^{2\!\!+}_{slow}$	421	2	0.0393038
962	Ca-HRF	Ca$^{2\!\!+}_{slow}$	422	2	0.184273
963	Ca-HRF	Ca$^{2\!\!+}_{slow}$	423	2	0.106458
964	Ca-HRF	Ca$^{2\!\!+}_{slow}$	424	2	0.0811472
965	Ca-HRF	Ca$^{2\!\!+}_{slow}$	425	2	0.0708571
966	Ca-HRF	Ca$^{2\!\!+}_{slow}$	426	2	0.0748648
967	Ca-HRF	Ca$^{2\!\!+}_{slow}$	427	2	0.217079
968	Ca-HRF	Ca$^{2\!\!+}_{slow}$	428	2	0.118999
969	Ca-HRF	Ca$^{2\!\!+}_{slow}$	429	2	0.222092
970	Ca-HRF	Ca$^{2\!\!+}_{slow}$	430	2	0.18225
971	Ca-HRF	Ca$^{2\!\!+}_{slow}$	431	2	0.041899
972	Ca-HRF	Ca$^{2\!\!+}_{slow}$	432	2	0.0481806
973	Ca-HRF	Ca$^{2\!\!+}_{slow}$	433	2	0.269336
974	Ca-HRF	Ca$^{2\!\!+}_{slow}$	434	2	0.126988
975	Ca-HRF	Ca$^{2\!\!+}_{slow}$	435	2	0.116667
976	Ca-HRF	Ca$^{2\!\!+}_{slow}$	436	2	0.0656696
977	Ca-HRF	Ca$^{2\!\!+}_{slow}$	437	2	0.226517
978	Ca-HRF	Ca$^{2\!\!+}_{slow}$	438	2	0.32894
979	Ca-HRF	Ca$^{2\!\!+}_{slow}$	439	2	0.100284
980	Ca-HRF	Ca$^{2\!\!+}_{slow}$	440	2	0.2387
981	Ca-HRF	Ca$^{2\!\!+}_{slow}$	441	2	0.0657384
982	Ca-HRF	Ca$^{2\!\!+}_{slow}$	442	2	0.164143
983	Ca-HRF	Ca$^{2\!\!+}_{slow}$	443	2	0.383114
984	Ca-HRF	Ca$^{2\!\!+}_{slow}$	444	2	0.284997
985	Ca-HRF	Ca$^{2\!\!+}_{slow}$	445	2	0.338054
986	Ca-HRF	Ca$^{2\!\!+}_{slow}$	446	2	0.0300835
987	Ca-HRF	Ca$^{2\!\!+}_{slow}$	447	2	0.250283
988	Ca-HRF	Ca$^{2\!\!+}_{slow}$	448	2	0.0406966
989	Ca-HRF	Ca$^{2\!\!+}_{slow}$	449	2	0.441582
990	Ca-HRF	Ca$^{2\!\!+}_{slow}$	450	2	0.171186
991	Ca-HRF	Ca$^{2\!\!+}_{slow}$	451	2	0.51702
992	Ca-HRF	Ca$^{2\!\!+}_{slow}$	452	2	0.383453
993	Ca-HRF	Ca$^{2\!\!+}_{slow}$	453	2	0.0852024
994	Ca-HRF	Ca$^{2\!\!+}_{slow}$	454	2	0.551969
995	Ca-HRF	Ca$^{2\!\!+}_{slow}$	455	2	0.0652656
996	Ca-HRF	Ca$^{2\!\!+}_{slow}$	456	2	0.0552771
997	Ca-HRF	Ca$^{2\!\!+}_{slow}$	457	2	0.237178
998	Ca-HRF	Ca$^{2\!\!+}_{slow}$	458	2	0.0355827
999	Ca-HRF	Ca$^{2\!\!+}_{slow}$	459	2	0.530189
1000	Ca-HRF	Ca$^{2\!\!+}_{slow}$	460	2	0.415956
1001	Ca-HRF	Ca$^{2\!\!+}_{slow}$	461	2	0.597831
1002	Ca-HRF	Ca$^{2\!\!+}_{slow}$	462	2	0.346225
1003	Ca-HRF	Ca$^{2\!\!+}_{slow}$	463	2	0.535438
1004	Ca-HRF	Ca$^{2\!\!+}_{slow}$	464	2	0.0606823
1005	Ca-HRF	Ca$^{2\!\!+}_{slow}$	465	2	0.111531
1006	Ca-HRF	Ca$^{2\!\!+}_{slow}$	466	2	0.0814123
1007	Ca-HRF	Ca$^{2\!\!+}_{slow}$	467	2	0.211818
1008	Ca-HRF	Ca$^{2\!\!+}_{slow}$	468	2	0.669975
1009	Ca-HRF	Ca$^{2\!\!+}_{slow}$	469	2	0.053024
1010	Ca-HRF	Ca$^{2\!\!+}_{slow}$	470	2	0.491531
1011	Ca-HRF	Ca$^{2\!\!+}_{slow}$	471	2	0.692429
1012	Ca-HRF	Ca$^{2\!\!+}_{slow}$	472	2	0.337804
1013	Ca-HRF	Ca$^{2\!\!+}_{slow}$	473	2	0.699537
1014	Ca-HRF	Ca$^{2\!\!+}_{slow}$	474	2	0.625148
1015	Ca-HRF	Ca$^{2\!\!+}_{slow}$	475	2	0.444421
1016	Ca-HRF	Ca$^{2\!\!+}_{slow}$	476	2	0.642776
1017	Ca-HRF	Ca$^{2\!\!+}_{slow}$	477	2	0.0633546
1018	Ca-HRF	Ca$^{2\!\!+}_{slow}$	478	2	0.0975452
1019	Ca-HRF	Ca$^{2\!\!+}_{slow}$	479	2	0.591022
1020	Ca-HRF	Ca$^{2\!\!+}_{slow}$	480	2	0.0568922
1021	Ca-HRF	Ca$^{2\!\!+}_{slow}$	481	2	0.153417
1022	Ca-HRF	Ca$^{2\!\!+}_{slow}$	482	2	0.062275
1023	Ca-HRF	Ca$^{2\!\!+}_{slow}$	483	2	0.295597
1024	Ca-HRF	Ca$^{2\!\!+}_{slow}$	484	2	0.715538
1025	Ca-HRF	Ca$^{2\!\!+}_{slow}$	485	2	0.423894
1026	Ca-HRF	Ca$^{2\!\!+}_{slow}$	486	2	0.710958
1027	Ca-HRF	Ca$^{2\!\!+}_{slow}$	487	2	0.645549
1028	Ca-HRF	Ca$^{2\!\!+}_{slow}$	488	2	0.561402
1029	Ca-HRF	Ca$^{2\!\!+}_{slow}$	489	2	0.647726
1030	Ca-HRF	Ca$^{2\!\!+}_{slow}$	490	2	0.07651
1031	Ca-HRF	Ca$^{2\!\!+}_{slow}$	491	2	0.0921161
1032	Ca-HRF	Ca$^{2\!\!+}_{slow}$	492	2	0.620946
1033	Ca-HRF	Ca$^{2\!\!+}_{slow}$	493	2	0.0975509
1034	Ca-HRF	Ca$^{2\!\!+}_{slow}$	494	2	0.103507
1035	Ca-HRF	Ca$^{2\!\!+}_{slow}$	495	2	0.170362
1036	Ca-HRF	Ca$^{2\!\!+}_{slow}$	496	2	0.679416
1037	Ca-HRF	Ca$^{2\!\!+}_{slow}$	497	2	0.48563
1038	Ca-HRF	Ca$^{2\!\!+}_{slow}$	498	2	0.31401
1039	Ca-HRF	Ca$^{2\!\!+}_{slow}$	499	2	0.686289
1040	Ca-HRF	Ca$^{2\!\!+}_{slow}$	500	2	0.693959
1041	Ca-HRF	Ca$^{2\!\!+}_{slow}$	501	2	0.496716
1042	Ca-HRF	Ca$^{2\!\!+}_{slow}$	502	2	0.658997
1043	Ca-HRF	Ca$^{2\!\!+}_{slow}$	503	2	0.620093
1044	Ca-HRF	Ca$^{2\!\!+}_{slow}$	504	2	0.0904012
1045	Ca-HRF	Ca$^{2\!\!+}_{slow}$	505	2	0.109721
1046	Ca-HRF	Ca$^{2\!\!+}_{slow}$	506	2	0.112946
1047	Ca-HRF	Ca$^{2\!\!+}_{slow}$	507	2	0.234574
1048	Ca-HRF	Ca$^{2\!\!+}_{slow}$	508	2	0.148112
1049	Ca-HRF	Ca$^{2\!\!+}_{slow}$	509	2	0.439683
1050	Ca-HRF	Ca$^{2\!\!+}_{slow}$	510	2	0.573532
1051	Ca-HRF	Ca$^{2\!\!+}_{slow}$	511	2	0.102964
1052	Ca-HRF	Ca$^{2\!\!+}_{slow}$	512	2	0.661995
1053	Ca-HRF	Ca$^{2\!\!+}_{slow}$	513	2	0.649843
1054	Ca-HRF	Ca$^{2\!\!+}_{slow}$	514	2	0.654712
1055	Ca-HRF	Ca$^{2\!\!+}_{slow}$	515	2	0.145199
1056	Ca-HRF	Ca$^{2\!\!+}_{slow}$	516	2	0.592966
1057	Ca-HRF	Ca$^{2\!\!+}_{slow}$	517	2	0.550394
1058	Ca-HRF	Ca$^{2\!\!+}_{slow}$	518	2	0.153857
1059	Ca-HRF	Ca$^{2\!\!+}_{slow}$	519	2	0.305145
1060	Ca-HRF	Ca$^{2\!\!+}_{slow}$	520	2	0.231899
1061	Ca-HRF	Ca$^{2\!\!+}_{slow}$	521	2	0.405422
1062	Ca-HRF	Ca$^{2\!\!+}_{slow}$	522	2	0.153061
1063	Ca-HRF	Ca$^{2\!\!+}_{slow}$	523	2	0.532641
1064	Ca-HRF	Ca$^{2\!\!+}_{slow}$	524	2	0.615236
1065	Ca-HRF	Ca$^{2\!\!+}_{slow}$	525	2	0.574895
1066	Ca-HRF	Ca$^{2\!\!+}_{slow}$	526	2	0.614159
1067	Ca-HRF	Ca$^{2\!\!+}_{slow}$	527	2	0.465588
1068	Ca-HRF	Ca$^{2\!\!+}_{slow}$	528	2	0.5746
1069	Ca-HRF	Ca$^{2\!\!+}_{slow}$	529	2	0.28385
1070	Ca-HRF	Ca$^{2\!\!+}_{slow}$	530	2	0.231694
1071	Ca-HRF	Ca$^{2\!\!+}_{slow}$	531	2	0.366223
1072	Ca-HRF	Ca$^{2\!\!+}_{slow}$	532	2	0.58676
1073	Ca-HRF	Ca$^{2\!\!+}_{slow}$	533	2	0.533251
1074	Ca-HRF	Ca$^{2\!\!+}_{slow}$	534	2	0.530781
1075	Ca-HRF	Ca$^{2\!\!+}_{slow}$	535	2	0.486807
1076	Ca-HRF	Ca$^{2\!\!+}_{slow}$	536	2	0.592141
1077	Ca-HRF	Ca$^{2\!\!+}_{slow}$	537	2	0.316078
1078	Ca-HRF	Ca$^{2\!\!+}_{slow}$	538	2	0.560463
1079	Ca-HRF	Ca$^{2\!\!+}_{slow}$	539	2	0.449502
1080	Ca-HRF	Ca$^{2\!\!+}_{slow}$	0	3	0.235649
1081	Ca-HRF	Ca$^{2\!\!+}_{slow}$	1	3	0.448491
1082	Ca-HRF	Ca$^{2\!\!+}_{slow}$	2	3	0.156698
1083	Ca-HRF	Ca$^{2\!\!+}_{slow}$	3	3	0.318389
1084	Ca-HRF	Ca$^{2\!\!+}_{slow}$	4	3	0.380612
1085	Ca-HRF	Ca$^{2\!\!+}_{slow}$	5	3	0.437421
1086	Ca-HRF	Ca$^{2\!\!+}_{slow}$	6	3	0.507357
1087	Ca-HRF	Ca$^{2\!\!+}_{slow}$	7	3	0.494192
1088	Ca-HRF	Ca$^{2\!\!+}_{slow}$	8	3	0.265994
1089	Ca-HRF	Ca$^{2\!\!+}_{slow}$	9	3	0.173763
1090	Ca-HRF	Ca$^{2\!\!+}_{slow}$	10	3	0.144084
1091	Ca-HRF	Ca$^{2\!\!+}_{slow}$	11	3	0.151988
1092	Ca-HRF	Ca$^{2\!\!+}_{slow}$	12	3	0.456898
1093	Ca-HRF	Ca$^{2\!\!+}_{slow}$	13	3	0.324629
1094	Ca-HRF	Ca$^{2\!\!+}_{slow}$	14	3	0.402512
1095	Ca-HRF	Ca$^{2\!\!+}_{slow}$	15	3	0.544886
1096	Ca-HRF	Ca$^{2\!\!+}_{slow}$	16	3	0.537064
1097	Ca-HRF	Ca$^{2\!\!+}_{slow}$	17	3	0.565549
1098	Ca-HRF	Ca$^{2\!\!+}_{slow}$	18	3	0.488395
1099	Ca-HRF	Ca$^{2\!\!+}_{slow}$	19	3	0.147472
1100	Ca-HRF	Ca$^{2\!\!+}_{slow}$	20	3	0.5764
1101	Ca-HRF	Ca$^{2\!\!+}_{slow}$	21	3	0.167988
1102	Ca-HRF	Ca$^{2\!\!+}_{slow}$	22	3	0.143666
1103	Ca-HRF	Ca$^{2\!\!+}_{slow}$	23	3	0.240454
1104	Ca-HRF	Ca$^{2\!\!+}_{slow}$	24	3	0.470041
1105	Ca-HRF	Ca$^{2\!\!+}_{slow}$	25	3	0.361994
1106	Ca-HRF	Ca$^{2\!\!+}_{slow}$	26	3	0.461141
1107	Ca-HRF	Ca$^{2\!\!+}_{slow}$	27	3	0.584938
1108	Ca-HRF	Ca$^{2\!\!+}_{slow}$	28	3	0.155569
1109	Ca-HRF	Ca$^{2\!\!+}_{slow}$	29	3	0.636941
1110	Ca-HRF	Ca$^{2\!\!+}_{slow}$	30	3	0.614669
1111	Ca-HRF	Ca$^{2\!\!+}_{slow}$	31	3	0.106079
1112	Ca-HRF	Ca$^{2\!\!+}_{slow}$	32	3	0.484911
1113	Ca-HRF	Ca$^{2\!\!+}_{slow}$	33	3	0.555897
1114	Ca-HRF	Ca$^{2\!\!+}_{slow}$	34	3	0.134152
1115	Ca-HRF	Ca$^{2\!\!+}_{slow}$	35	3	0.139439
1116	Ca-HRF	Ca$^{2\!\!+}_{slow}$	36	3	0.403011
1117	Ca-HRF	Ca$^{2\!\!+}_{slow}$	37	3	0.25058
1118	Ca-HRF	Ca$^{2\!\!+}_{slow}$	38	3	0.585934
1119	Ca-HRF	Ca$^{2\!\!+}_{slow}$	39	3	0.506539
1120	Ca-HRF	Ca$^{2\!\!+}_{slow}$	40	3	0.631457
1121	Ca-HRF	Ca$^{2\!\!+}_{slow}$	41	3	0.115793
1122	Ca-HRF	Ca$^{2\!\!+}_{slow}$	42	3	0.657873
1123	Ca-HRF	Ca$^{2\!\!+}_{slow}$	43	3	0.525987
1124	Ca-HRF	Ca$^{2\!\!+}_{slow}$	44	3	0.107361
1125	Ca-HRF	Ca$^{2\!\!+}_{slow}$	45	3	0.626882
1126	Ca-HRF	Ca$^{2\!\!+}_{slow}$	46	3	0.419795
1127	Ca-HRF	Ca$^{2\!\!+}_{slow}$	47	3	0.0959328
1128	Ca-HRF	Ca$^{2\!\!+}_{slow}$	48	3	0.257765
1129	Ca-HRF	Ca$^{2\!\!+}_{slow}$	49	3	0.142676
1130	Ca-HRF	Ca$^{2\!\!+}_{slow}$	50	3	0.67147
1131	Ca-HRF	Ca$^{2\!\!+}_{slow}$	51	3	0.604012
1132	Ca-HRF	Ca$^{2\!\!+}_{slow}$	52	3	0.565031
1133	Ca-HRF	Ca$^{2\!\!+}_{slow}$	53	3	0.668471
1134	Ca-HRF	Ca$^{2\!\!+}_{slow}$	54	3	0.117168
1135	Ca-HRF	Ca$^{2\!\!+}_{slow}$	55	3	0.648258
1136	Ca-HRF	Ca$^{2\!\!+}_{slow}$	56	3	0.674101
1137	Ca-HRF	Ca$^{2\!\!+}_{slow}$	57	3	0.420072
1138	Ca-HRF	Ca$^{2\!\!+}_{slow}$	58	3	0.0783227
1139	Ca-HRF	Ca$^{2\!\!+}_{slow}$	59	3	0.247969
1140	Ca-HRF	Ca$^{2\!\!+}_{slow}$	60	3	0.0749068
1141	Ca-HRF	Ca$^{2\!\!+}_{slow}$	61	3	0.656525
1142	Ca-HRF	Ca$^{2\!\!+}_{slow}$	62	3	0.136787
1143	Ca-HRF	Ca$^{2\!\!+}_{slow}$	63	3	0.667203
1144	Ca-HRF	Ca$^{2\!\!+}_{slow}$	64	3	0.514676
1145	Ca-HRF	Ca$^{2\!\!+}_{slow}$	65	3	0.676457
1146	Ca-HRF	Ca$^{2\!\!+}_{slow}$	66	3	0.675535
1147	Ca-HRF	Ca$^{2\!\!+}_{slow}$	67	3	0.0779826
1148	Ca-HRF	Ca$^{2\!\!+}_{slow}$	68	3	0.326427
1149	Ca-HRF	Ca$^{2\!\!+}_{slow}$	69	3	0.195911
1150	Ca-HRF	Ca$^{2\!\!+}_{slow}$	70	3	0.0594489
1151	Ca-HRF	Ca$^{2\!\!+}_{slow}$	71	3	0.0644942
1152	Ca-HRF	Ca$^{2\!\!+}_{slow}$	72	3	0.102208
1153	Ca-HRF	Ca$^{2\!\!+}_{slow}$	73	3	0.663716
1154	Ca-HRF	Ca$^{2\!\!+}_{slow}$	74	3	0.634476
1155	Ca-HRF	Ca$^{2\!\!+}_{slow}$	75	3	0.551523
1156	Ca-HRF	Ca$^{2\!\!+}_{slow}$	76	3	0.530208
1157	Ca-HRF	Ca$^{2\!\!+}_{slow}$	77	3	0.581944
1158	Ca-HRF	Ca$^{2\!\!+}_{slow}$	78	3	0.614964
1159	Ca-HRF	Ca$^{2\!\!+}_{slow}$	79	3	0.310774
1160	Ca-HRF	Ca$^{2\!\!+}_{slow}$	80	3	0.039662
1161	Ca-HRF	Ca$^{2\!\!+}_{slow}$	81	3	0.0704613
1162	Ca-HRF	Ca$^{2\!\!+}_{slow}$	82	3	0.0538393
1163	Ca-HRF	Ca$^{2\!\!+}_{slow}$	83	3	0.483521
1164	Ca-HRF	Ca$^{2\!\!+}_{slow}$	84	3	0.149992
1165	Ca-HRF	Ca$^{2\!\!+}_{slow}$	85	3	0.0673437
1166	Ca-HRF	Ca$^{2\!\!+}_{slow}$	86	3	0.540295
1167	Ca-HRF	Ca$^{2\!\!+}_{slow}$	87	3	0.377037
1168	Ca-HRF	Ca$^{2\!\!+}_{slow}$	88	3	0.481288
1169	Ca-HRF	Ca$^{2\!\!+}_{slow}$	89	3	0.395494
1170	Ca-HRF	Ca$^{2\!\!+}_{slow}$	90	3	0.264016
1171	Ca-HRF	Ca$^{2\!\!+}_{slow}$	91	3	0.134966
1172	Ca-HRF	Ca$^{2\!\!+}_{slow}$	92	3	0.448061
1173	Ca-HRF	Ca$^{2\!\!+}_{slow}$	93	3	0.0230491
1174	Ca-HRF	Ca$^{2\!\!+}_{slow}$	94	3	0.041965
1175	Ca-HRF	Ca$^{2\!\!+}_{slow}$	95	3	0.0205465
1176	Ca-HRF	Ca$^{2\!\!+}_{slow}$	96	3	0.044404
1177	Ca-HRF	Ca$^{2\!\!+}_{slow}$	97	3	0.332354
1178	Ca-HRF	Ca$^{2\!\!+}_{slow}$	98	3	0.185995
1179	Ca-HRF	Ca$^{2\!\!+}_{slow}$	99	3	0.276158
1180	Ca-HRF	Ca$^{2\!\!+}_{slow}$	100	3	0.230858
1181	Ca-HRF	Ca$^{2\!\!+}_{slow}$	101	3	0.0251772
1182	Ca-HRF	Ca$^{2\!\!+}_{slow}$	102	3	0.22869
1183	Ca-HRF	Ca$^{2\!\!+}_{slow}$	103	3	0.0702889
1184	Ca-HRF	Ca$^{2\!\!+}_{slow}$	104	3	0.0424248
1185	Ca-HRF	Ca$^{2\!\!+}_{slow}$	105	3	0.0300698
1186	Ca-HRF	Ca$^{2\!\!+}_{slow}$	106	3	0.199691
1187	Ca-HRF	Ca$^{2\!\!+}_{slow}$	107	3	0.0196594
1188	Ca-HRF	Ca$^{2\!\!+}_{slow}$	108	3	0.0250726
1189	Ca-HRF	Ca$^{2\!\!+}_{slow}$	109	3	0.152441
1190	Ca-HRF	Ca$^{2\!\!+}_{slow}$	110	3	0.109969
1191	Ca-HRF	Ca$^{2\!\!+}_{slow}$	111	3	0.0162497
1192	Ca-HRF	Ca$^{2\!\!+}_{slow}$	112	3	0.136313
1193	Ca-HRF	Ca$^{2\!\!+}_{slow}$	113	3	0.0492233
1194	Ca-HRF	Ca$^{2\!\!+}_{slow}$	114	3	0.100448
1195	Ca-HRF	Ca$^{2\!\!+}_{slow}$	115	3	0.0125711
1196	Ca-HRF	Ca$^{2\!\!+}_{slow}$	116	3	0.089118
1197	Ca-HRF	Ca$^{2\!\!+}_{slow}$	117	3	0.0137716
1198	Ca-HRF	Ca$^{2\!\!+}_{slow}$	118	3	0.0309722
1199	Ca-HRF	Ca$^{2\!\!+}_{slow}$	119	3	0.048682
1200	Ca-HRF	Ca$^{2\!\!+}_{slow}$	120	3	0.0126583
1201	Ca-HRF	Ca$^{2\!\!+}_{slow}$	121	3	0.0960667
1202	Ca-HRF	Ca$^{2\!\!+}_{slow}$	122	3	0.0172883
1203	Ca-HRF	Ca$^{2\!\!+}_{slow}$	123	3	0.0326726
1204	Ca-HRF	Ca$^{2\!\!+}_{slow}$	124	3	0.0947955
1205	Ca-HRF	Ca$^{2\!\!+}_{slow}$	125	3	0.00843244
1206	Ca-HRF	Ca$^{2\!\!+}_{slow}$	126	3	0.0907444
1207	Ca-HRF	Ca$^{2\!\!+}_{slow}$	127	3	0.01756
1208	Ca-HRF	Ca$^{2\!\!+}_{slow}$	128	3	0.0201688
1209	Ca-HRF	Ca$^{2\!\!+}_{slow}$	129	3	0.00676266
1210	Ca-HRF	Ca$^{2\!\!+}_{slow}$	130	3	0.037001
1211	Ca-HRF	Ca$^{2\!\!+}_{slow}$	131	3	0.0425926
1212	Ca-HRF	Ca$^{2\!\!+}_{slow}$	132	3	0.00871547
1213	Ca-HRF	Ca$^{2\!\!+}_{slow}$	133	3	0.0238765
1214	Ca-HRF	Ca$^{2\!\!+}_{slow}$	134	3	0.0559488
1215	Ca-HRF	Ca$^{2\!\!+}_{slow}$	135	3	0.0597283
1216	Ca-HRF	Ca$^{2\!\!+}_{slow}$	136	3	0.0160096
1217	Ca-HRF	Ca$^{2\!\!+}_{slow}$	137	3	0.0081029
1218	Ca-HRF	Ca$^{2\!\!+}_{slow}$	138	3	0.0862479
1219	Ca-HRF	Ca$^{2\!\!+}_{slow}$	139	3	0.00621309
1220	Ca-HRF	Ca$^{2\!\!+}_{slow}$	140	3	0.00713885
1221	Ca-HRF	Ca$^{2\!\!+}_{slow}$	141	3	0.0168179
1222	Ca-HRF	Ca$^{2\!\!+}_{slow}$	142	3	0.0460839
1223	Ca-HRF	Ca$^{2\!\!+}_{slow}$	143	3	0.0194934
1224	Ca-HRF	Ca$^{2\!\!+}_{slow}$	144	3	0.0158317
1225	Ca-HRF	Ca$^{2\!\!+}_{slow}$	145	3	0.0257737
1226	Ca-HRF	Ca$^{2\!\!+}_{slow}$	146	3	0.0132728
1227	Ca-HRF	Ca$^{2\!\!+}_{slow}$	147	3	0.0487979
1228	Ca-HRF	Ca$^{2\!\!+}_{slow}$	148	3	0.0106138
1229	Ca-HRF	Ca$^{2\!\!+}_{slow}$	149	3	0.00990641
1230	Ca-HRF	Ca$^{2\!\!+}_{slow}$	150	3	0.0284533
1231	Ca-HRF	Ca$^{2\!\!+}_{slow}$	151	3	0.0116943
1232	Ca-HRF	Ca$^{2\!\!+}_{slow}$	152	3	0.0428077
1233	Ca-HRF	Ca$^{2\!\!+}_{slow}$	153	3	0.0527588
1234	Ca-HRF	Ca$^{2\!\!+}_{slow}$	154	3	0.00542979
1235	Ca-HRF	Ca$^{2\!\!+}_{slow}$	155	3	0.00911814
1236	Ca-HRF	Ca$^{2\!\!+}_{slow}$	156	3	0.0110491
1237	Ca-HRF	Ca$^{2\!\!+}_{slow}$	157	3	0.0344836
1238	Ca-HRF	Ca$^{2\!\!+}_{slow}$	158	3	0.00878373
1239	Ca-HRF	Ca$^{2\!\!+}_{slow}$	159	3	0.0128418
1240	Ca-HRF	Ca$^{2\!\!+}_{slow}$	160	3	0.0107917
1241	Ca-HRF	Ca$^{2\!\!+}_{slow}$	161	3	0.0223859
1242	Ca-HRF	Ca$^{2\!\!+}_{slow}$	162	3	0.0120461
1243	Ca-HRF	Ca$^{2\!\!+}_{slow}$	163	3	0.0472531
1244	Ca-HRF	Ca$^{2\!\!+}_{slow}$	164	3	0.0108237
1245	Ca-HRF	Ca$^{2\!\!+}_{slow}$	165	3	0.00740068
1246	Ca-HRF	Ca$^{2\!\!+}_{slow}$	166	3	0.0139715
1247	Ca-HRF	Ca$^{2\!\!+}_{slow}$	167	3	0.0402567
1248	Ca-HRF	Ca$^{2\!\!+}_{slow}$	168	3	0.0234902
1249	Ca-HRF	Ca$^{2\!\!+}_{slow}$	169	3	0.00695737
1250	Ca-HRF	Ca$^{2\!\!+}_{slow}$	170	3	0.0433025
1251	Ca-HRF	Ca$^{2\!\!+}_{slow}$	171	3	0.014649
1252	Ca-HRF	Ca$^{2\!\!+}_{slow}$	172	3	0.00786823
1253	Ca-HRF	Ca$^{2\!\!+}_{slow}$	173	3	0.0335519
1254	Ca-HRF	Ca$^{2\!\!+}_{slow}$	174	3	0.0142658
1255	Ca-HRF	Ca$^{2\!\!+}_{slow}$	175	3	0.0100171
1256	Ca-HRF	Ca$^{2\!\!+}_{slow}$	176	3	0.0195443
1257	Ca-HRF	Ca$^{2\!\!+}_{slow}$	177	3	0.00792328
1258	Ca-HRF	Ca$^{2\!\!+}_{slow}$	178	3	0.0127545
1259	Ca-HRF	Ca$^{2\!\!+}_{slow}$	179	3	0.0267125
1260	Ca-HRF	Ca$^{2\!\!+}_{slow}$	180	3	0.00642629
1261	Ca-HRF	Ca$^{2\!\!+}_{slow}$	181	3	0.0256688
1262	Ca-HRF	Ca$^{2\!\!+}_{slow}$	182	3	0.0279301
1263	Ca-HRF	Ca$^{2\!\!+}_{slow}$	183	3	0.00970781
1264	Ca-HRF	Ca$^{2\!\!+}_{slow}$	184	3	0.0131002
1265	Ca-HRF	Ca$^{2\!\!+}_{slow}$	185	3	0.00852225
1266	Ca-HRF	Ca$^{2\!\!+}_{slow}$	186	3	0.0134245
1267	Ca-HRF	Ca$^{2\!\!+}_{slow}$	187	3	0.00547656
1268	Ca-HRF	Ca$^{2\!\!+}_{slow}$	188	3	0.0148096
1269	Ca-HRF	Ca$^{2\!\!+}_{slow}$	189	3	0.0176036
1270	Ca-HRF	Ca$^{2\!\!+}_{slow}$	190	3	0.0141553
1271	Ca-HRF	Ca$^{2\!\!+}_{slow}$	191	3	0.0211145
1272	Ca-HRF	Ca$^{2\!\!+}_{slow}$	192	3	0.0165978
1273	Ca-HRF	Ca$^{2\!\!+}_{slow}$	193	3	0.0403212
1274	Ca-HRF	Ca$^{2\!\!+}_{slow}$	194	3	0.0102336
1275	Ca-HRF	Ca$^{2\!\!+}_{slow}$	195	3	0.0117192
1276	Ca-HRF	Ca$^{2\!\!+}_{slow}$	196	3	0.0113079
1277	Ca-HRF	Ca$^{2\!\!+}_{slow}$	197	3	0.00939451
1278	Ca-HRF	Ca$^{2\!\!+}_{slow}$	198	3	0.0165074
1279	Ca-HRF	Ca$^{2\!\!+}_{slow}$	199	3	0.0204995
1280	Ca-HRF	Ca$^{2\!\!+}_{slow}$	200	3	0.0305397
1281	Ca-HRF	Ca$^{2\!\!+}_{slow}$	201	3	0.012042
1282	Ca-HRF	Ca$^{2\!\!+}_{slow}$	202	3	0.0137988
1283	Ca-HRF	Ca$^{2\!\!+}_{slow}$	203	3	0.0178935
1284	Ca-HRF	Ca$^{2\!\!+}_{slow}$	204	3	0.00864167
1285	Ca-HRF	Ca$^{2\!\!+}_{slow}$	205	3	0.00857119
1286	Ca-HRF	Ca$^{2\!\!+}_{slow}$	206	3	0.0253952
1287	Ca-HRF	Ca$^{2\!\!+}_{slow}$	207	3	0.013587
1288	Ca-HRF	Ca$^{2\!\!+}_{slow}$	208	3	0.00825011
1289	Ca-HRF	Ca$^{2\!\!+}_{slow}$	209	3	0.0390771
1290	Ca-HRF	Ca$^{2\!\!+}_{slow}$	210	3	0.0155331
1291	Ca-HRF	Ca$^{2\!\!+}_{slow}$	211	3	0.00824693
1292	Ca-HRF	Ca$^{2\!\!+}_{slow}$	212	3	0.0247375
1293	Ca-HRF	Ca$^{2\!\!+}_{slow}$	213	3	0.00662693
1294	Ca-HRF	Ca$^{2\!\!+}_{slow}$	214	3	0.012461
1295	Ca-HRF	Ca$^{2\!\!+}_{slow}$	215	3	0.00762406
1296	Ca-HRF	Ca$^{2\!\!+}_{slow}$	216	3	0.00915308
1297	Ca-HRF	Ca$^{2\!\!+}_{slow}$	217	3	0.00811144
1298	Ca-HRF	Ca$^{2\!\!+}_{slow}$	218	3	0.0550559
1299	Ca-HRF	Ca$^{2\!\!+}_{slow}$	219	3	0.033847
1300	Ca-HRF	Ca$^{2\!\!+}_{slow}$	220	3	0.00787888
1301	Ca-HRF	Ca$^{2\!\!+}_{slow}$	221	3	0.0230162
1302	Ca-HRF	Ca$^{2\!\!+}_{slow}$	222	3	0.0404525
1303	Ca-HRF	Ca$^{2\!\!+}_{slow}$	223	3	0.0202518
1304	Ca-HRF	Ca$^{2\!\!+}_{slow}$	224	3	0.0103937
1305	Ca-HRF	Ca$^{2\!\!+}_{slow}$	225	3	0.00962537
1306	Ca-HRF	Ca$^{2\!\!+}_{slow}$	226	3	0.0337622
1307	Ca-HRF	Ca$^{2\!\!+}_{slow}$	227	3	0.0106892
1308	Ca-HRF	Ca$^{2\!\!+}_{slow}$	228	3	0.00949266
1309	Ca-HRF	Ca$^{2\!\!+}_{slow}$	229	3	0.0243728
1310	Ca-HRF	Ca$^{2\!\!+}_{slow}$	230	3	0.0203357
1311	Ca-HRF	Ca$^{2\!\!+}_{slow}$	231	3	0.0357571
1312	Ca-HRF	Ca$^{2\!\!+}_{slow}$	232	3	0.0395127
1313	Ca-HRF	Ca$^{2\!\!+}_{slow}$	233	3	0.0155699
1314	Ca-HRF	Ca$^{2\!\!+}_{slow}$	234	3	0.0343607
1315	Ca-HRF	Ca$^{2\!\!+}_{slow}$	235	3	0.0193692
1316	Ca-HRF	Ca$^{2\!\!+}_{slow}$	236	3	0.0236671
1317	Ca-HRF	Ca$^{2\!\!+}_{slow}$	237	3	0.0142834
1318	Ca-HRF	Ca$^{2\!\!+}_{slow}$	238	3	0.0170052
1319	Ca-HRF	Ca$^{2\!\!+}_{slow}$	239	3	0.0225236
1320	Ca-HRF	Ca$^{2\!\!+}_{slow}$	240	3	0.0453005
1321	Ca-HRF	Ca$^{2\!\!+}_{slow}$	241	3	0.0341345
1322	Ca-HRF	Ca$^{2\!\!+}_{slow}$	242	3	0.0257009
1323	Ca-HRF	Ca$^{2\!\!+}_{slow}$	243	3	0.025195
1324	Ca-HRF	Ca$^{2\!\!+}_{slow}$	244	3	0.0235217
1325	Ca-HRF	Ca$^{2\!\!+}_{slow}$	245	3	0.0268754
1326	Ca-HRF	Ca$^{2\!\!+}_{slow}$	246	3	0.0408908
1327	Ca-HRF	Ca$^{2\!\!+}_{slow}$	247	3	0.0188033
1328	Ca-HRF	Ca$^{2\!\!+}_{slow}$	248	3	0.0287864
1329	Ca-HRF	Ca$^{2\!\!+}_{slow}$	249	3	0.0272866
1330	Ca-HRF	Ca$^{2\!\!+}_{slow}$	250	3	0.0214324
1331	Ca-HRF	Ca$^{2\!\!+}_{slow}$	251	3	0.0240273
1332	Ca-HRF	Ca$^{2\!\!+}_{slow}$	252	3	0.0291247
1333	Ca-HRF	Ca$^{2\!\!+}_{slow}$	253	3	0.0480053
1334	Ca-HRF	Ca$^{2\!\!+}_{slow}$	254	3	0.0363467
1335	Ca-HRF	Ca$^{2\!\!+}_{slow}$	255	3	0.0511284
1336	Ca-HRF	Ca$^{2\!\!+}_{slow}$	256	3	0.0329999
1337	Ca-HRF	Ca$^{2\!\!+}_{slow}$	257	3	0.0320177
1338	Ca-HRF	Ca$^{2\!\!+}_{slow}$	258	3	0.0524755
1339	Ca-HRF	Ca$^{2\!\!+}_{slow}$	259	3	0.0310454
1340	Ca-HRF	Ca$^{2\!\!+}_{slow}$	260	3	0.0262286
1341	Ca-HRF	Ca$^{2\!\!+}_{slow}$	261	3	0.0294026
1342	Ca-HRF	Ca$^{2\!\!+}_{slow}$	262	3	0.0341926
1343	Ca-HRF	Ca$^{2\!\!+}_{slow}$	263	3	0.0368989
1344	Ca-HRF	Ca$^{2\!\!+}_{slow}$	264	3	0.0315646
1345	Ca-HRF	Ca$^{2\!\!+}_{slow}$	265	3	0.0425892
1346	Ca-HRF	Ca$^{2\!\!+}_{slow}$	266	3	0.0370963
1347	Ca-HRF	Ca$^{2\!\!+}_{slow}$	267	3	0.03196
1348	Ca-HRF	Ca$^{2\!\!+}_{slow}$	268	3	0.0489312
1349	Ca-HRF	Ca$^{2\!\!+}_{slow}$	269	3	0.0644786
1350	Ca-HRF	Ca$^{2\!\!+}_{slow}$	270	3	0.21295
1351	Ca-HRF	Ca$^{2\!\!+}_{slow}$	271	3	0.415287
1352	Ca-HRF	Ca$^{2\!\!+}_{slow}$	272	3	0.143756
1353	Ca-HRF	Ca$^{2\!\!+}_{slow}$	273	3	0.294135
1354	Ca-HRF	Ca$^{2\!\!+}_{slow}$	274	3	0.364598
1355	Ca-HRF	Ca$^{2\!\!+}_{slow}$	275	3	0.571817
1356	Ca-HRF	Ca$^{2\!\!+}_{slow}$	276	3	0.577753
1357	Ca-HRF	Ca$^{2\!\!+}_{slow}$	277	3	0.490123
1358	Ca-HRF	Ca$^{2\!\!+}_{slow}$	278	3	0.22375
1359	Ca-HRF	Ca$^{2\!\!+}_{slow}$	279	3	0.161902
1360	Ca-HRF	Ca$^{2\!\!+}_{slow}$	280	3	0.191481
1361	Ca-HRF	Ca$^{2\!\!+}_{slow}$	281	3	0.176826
1362	Ca-HRF	Ca$^{2\!\!+}_{slow}$	282	3	0.436014
1363	Ca-HRF	Ca$^{2\!\!+}_{slow}$	283	3	0.294748
1364	Ca-HRF	Ca$^{2\!\!+}_{slow}$	284	3	0.367381
1365	Ca-HRF	Ca$^{2\!\!+}_{slow}$	285	3	0.522311
1366	Ca-HRF	Ca$^{2\!\!+}_{slow}$	286	3	0.548735
1367	Ca-HRF	Ca$^{2\!\!+}_{slow}$	287	3	0.580704
1368	Ca-HRF	Ca$^{2\!\!+}_{slow}$	288	3	0.491943
1369	Ca-HRF	Ca$^{2\!\!+}_{slow}$	289	3	0.116238
1370	Ca-HRF	Ca$^{2\!\!+}_{slow}$	290	3	0.590276
1371	Ca-HRF	Ca$^{2\!\!+}_{slow}$	291	3	0.161698
1372	Ca-HRF	Ca$^{2\!\!+}_{slow}$	292	3	0.140223
1373	Ca-HRF	Ca$^{2\!\!+}_{slow}$	293	3	0.213738
1374	Ca-HRF	Ca$^{2\!\!+}_{slow}$	294	3	0.415
1375	Ca-HRF	Ca$^{2\!\!+}_{slow}$	295	3	0.322922
1376	Ca-HRF	Ca$^{2\!\!+}_{slow}$	296	3	0.592996
1377	Ca-HRF	Ca$^{2\!\!+}_{slow}$	297	3	0.568301
1378	Ca-HRF	Ca$^{2\!\!+}_{slow}$	298	3	0.12687
1379	Ca-HRF	Ca$^{2\!\!+}_{slow}$	299	3	0.602408
1380	Ca-HRF	Ca$^{2\!\!+}_{slow}$	300	3	0.599492
1381	Ca-HRF	Ca$^{2\!\!+}_{slow}$	301	3	0.127608
1382	Ca-HRF	Ca$^{2\!\!+}_{slow}$	302	3	0.432192
1383	Ca-HRF	Ca$^{2\!\!+}_{slow}$	303	3	0.522091
1384	Ca-HRF	Ca$^{2\!\!+}_{slow}$	304	3	0.116604
1385	Ca-HRF	Ca$^{2\!\!+}_{slow}$	305	3	0.138336
1386	Ca-HRF	Ca$^{2\!\!+}_{slow}$	306	3	0.327126
1387	Ca-HRF	Ca$^{2\!\!+}_{slow}$	307	3	0.213967
1388	Ca-HRF	Ca$^{2\!\!+}_{slow}$	308	3	0.620027
1389	Ca-HRF	Ca$^{2\!\!+}_{slow}$	309	3	0.633191
1390	Ca-HRF	Ca$^{2\!\!+}_{slow}$	310	3	0.591579
1391	Ca-HRF	Ca$^{2\!\!+}_{slow}$	311	3	0.11163
1392	Ca-HRF	Ca$^{2\!\!+}_{slow}$	312	3	0.64284
1393	Ca-HRF	Ca$^{2\!\!+}_{slow}$	313	3	0.4735
1394	Ca-HRF	Ca$^{2\!\!+}_{slow}$	314	3	0.114769
1395	Ca-HRF	Ca$^{2\!\!+}_{slow}$	315	3	0.646257
1396	Ca-HRF	Ca$^{2\!\!+}_{slow}$	316	3	0.328285
1397	Ca-HRF	Ca$^{2\!\!+}_{slow}$	317	3	0.109581
1398	Ca-HRF	Ca$^{2\!\!+}_{slow}$	318	3	0.192738
1399	Ca-HRF	Ca$^{2\!\!+}_{slow}$	319	3	0.112623
1400	Ca-HRF	Ca$^{2\!\!+}_{slow}$	320	3	0.640619
1401	Ca-HRF	Ca$^{2\!\!+}_{slow}$	321	3	0.614419
1402	Ca-HRF	Ca$^{2\!\!+}_{slow}$	322	3	0.513735
1403	Ca-HRF	Ca$^{2\!\!+}_{slow}$	323	3	0.662321
1404	Ca-HRF	Ca$^{2\!\!+}_{slow}$	324	3	0.0778458
1405	Ca-HRF	Ca$^{2\!\!+}_{slow}$	325	3	0.599268
1406	Ca-HRF	Ca$^{2\!\!+}_{slow}$	326	3	0.646603
1407	Ca-HRF	Ca$^{2\!\!+}_{slow}$	327	3	0.359312
1408	Ca-HRF	Ca$^{2\!\!+}_{slow}$	328	3	0.0864702
1409	Ca-HRF	Ca$^{2\!\!+}_{slow}$	329	3	0.193489
1410	Ca-HRF	Ca$^{2\!\!+}_{slow}$	330	3	0.0857509
1411	Ca-HRF	Ca$^{2\!\!+}_{slow}$	331	3	0.637551
1412	Ca-HRF	Ca$^{2\!\!+}_{slow}$	332	3	0.110356
1413	Ca-HRF	Ca$^{2\!\!+}_{slow}$	333	3	0.643211
1414	Ca-HRF	Ca$^{2\!\!+}_{slow}$	334	3	0.480081
1415	Ca-HRF	Ca$^{2\!\!+}_{slow}$	335	3	0.640384
1416	Ca-HRF	Ca$^{2\!\!+}_{slow}$	336	3	0.607345
1417	Ca-HRF	Ca$^{2\!\!+}_{slow}$	337	3	0.0813811
1418	Ca-HRF	Ca$^{2\!\!+}_{slow}$	338	3	0.292401
1419	Ca-HRF	Ca$^{2\!\!+}_{slow}$	339	3	0.159874
1420	Ca-HRF	Ca$^{2\!\!+}_{slow}$	340	3	0.07249
1421	Ca-HRF	Ca$^{2\!\!+}_{slow}$	341	3	0.0747639
1422	Ca-HRF	Ca$^{2\!\!+}_{slow}$	342	3	0.0857013
1423	Ca-HRF	Ca$^{2\!\!+}_{slow}$	343	3	0.641135
1424	Ca-HRF	Ca$^{2\!\!+}_{slow}$	344	3	0.64682
1425	Ca-HRF	Ca$^{2\!\!+}_{slow}$	345	3	0.466223
1426	Ca-HRF	Ca$^{2\!\!+}_{slow}$	346	3	0.597114
1427	Ca-HRF	Ca$^{2\!\!+}_{slow}$	347	3	0.575777
1428	Ca-HRF	Ca$^{2\!\!+}_{slow}$	348	3	0.639368
1429	Ca-HRF	Ca$^{2\!\!+}_{slow}$	349	3	0.294776
1430	Ca-HRF	Ca$^{2\!\!+}_{slow}$	350	3	0.0519696
1431	Ca-HRF	Ca$^{2\!\!+}_{slow}$	351	3	0.068228
1432	Ca-HRF	Ca$^{2\!\!+}_{slow}$	352	3	0.0517091
1433	Ca-HRF	Ca$^{2\!\!+}_{slow}$	353	3	0.497288
1434	Ca-HRF	Ca$^{2\!\!+}_{slow}$	354	3	0.137575
1435	Ca-HRF	Ca$^{2\!\!+}_{slow}$	355	3	0.0660688
1436	Ca-HRF	Ca$^{2\!\!+}_{slow}$	356	3	0.528544
1437	Ca-HRF	Ca$^{2\!\!+}_{slow}$	357	3	0.523917
1438	Ca-HRF	Ca$^{2\!\!+}_{slow}$	358	3	0.53471
1439	Ca-HRF	Ca$^{2\!\!+}_{slow}$	359	3	0.48785
1440	Ca-HRF	Ca$^{2\!\!+}_{slow}$	360	3	0.289595
1441	Ca-HRF	Ca$^{2\!\!+}_{slow}$	361	3	0.119855
1442	Ca-HRF	Ca$^{2\!\!+}_{slow}$	362	3	0.458938
1443	Ca-HRF	Ca$^{2\!\!+}_{slow}$	363	3	0.0298625
1444	Ca-HRF	Ca$^{2\!\!+}_{slow}$	364	3	0.0429285
1445	Ca-HRF	Ca$^{2\!\!+}_{slow}$	365	3	0.0345232
1446	Ca-HRF	Ca$^{2\!\!+}_{slow}$	366	3	0.0599172
1447	Ca-HRF	Ca$^{2\!\!+}_{slow}$	367	3	0.374474
1448	Ca-HRF	Ca$^{2\!\!+}_{slow}$	368	3	0.219282
1449	Ca-HRF	Ca$^{2\!\!+}_{slow}$	369	3	0.349077
1450	Ca-HRF	Ca$^{2\!\!+}_{slow}$	370	3	0.298748
1451	Ca-HRF	Ca$^{2\!\!+}_{slow}$	371	3	0.031243
1452	Ca-HRF	Ca$^{2\!\!+}_{slow}$	372	3	0.314623
1453	Ca-HRF	Ca$^{2\!\!+}_{slow}$	373	3	0.0732826
1454	Ca-HRF	Ca$^{2\!\!+}_{slow}$	374	3	0.0569531
1455	Ca-HRF	Ca$^{2\!\!+}_{slow}$	375	3	0.0309518
1456	Ca-HRF	Ca$^{2\!\!+}_{slow}$	376	3	0.240293
1457	Ca-HRF	Ca$^{2\!\!+}_{slow}$	377	3	0.019518
1458	Ca-HRF	Ca$^{2\!\!+}_{slow}$	378	3	0.0390127
1459	Ca-HRF	Ca$^{2\!\!+}_{slow}$	379	3	0.242903
1460	Ca-HRF	Ca$^{2\!\!+}_{slow}$	380	3	0.155858
1461	Ca-HRF	Ca$^{2\!\!+}_{slow}$	381	3	0.0263894
1462	Ca-HRF	Ca$^{2\!\!+}_{slow}$	382	3	0.169084
1463	Ca-HRF	Ca$^{2\!\!+}_{slow}$	383	3	0.0638127
1464	Ca-HRF	Ca$^{2\!\!+}_{slow}$	384	3	0.145704
1465	Ca-HRF	Ca$^{2\!\!+}_{slow}$	385	3	0.0138346
1466	Ca-HRF	Ca$^{2\!\!+}_{slow}$	386	3	0.123676
1467	Ca-HRF	Ca$^{2\!\!+}_{slow}$	387	3	0.0245357
1468	Ca-HRF	Ca$^{2\!\!+}_{slow}$	388	3	0.038025
1469	Ca-HRF	Ca$^{2\!\!+}_{slow}$	389	3	0.0855623
1470	Ca-HRF	Ca$^{2\!\!+}_{slow}$	390	3	0.0173765
1471	Ca-HRF	Ca$^{2\!\!+}_{slow}$	391	3	0.149319
1472	Ca-HRF	Ca$^{2\!\!+}_{slow}$	392	3	0.0197514
1473	Ca-HRF	Ca$^{2\!\!+}_{slow}$	393	3	0.0440929
1474	Ca-HRF	Ca$^{2\!\!+}_{slow}$	394	3	0.14492
1475	Ca-HRF	Ca$^{2\!\!+}_{slow}$	395	3	0.0088506
1476	Ca-HRF	Ca$^{2\!\!+}_{slow}$	396	3	0.0932143
1477	Ca-HRF	Ca$^{2\!\!+}_{slow}$	397	3	0.023825
1478	Ca-HRF	Ca$^{2\!\!+}_{slow}$	398	3	0.0178073
1479	Ca-HRF	Ca$^{2\!\!+}_{slow}$	399	3	0.00672379
1480	Ca-HRF	Ca$^{2\!\!+}_{slow}$	400	3	0.0391466
1481	Ca-HRF	Ca$^{2\!\!+}_{slow}$	401	3	0.06159
1482	Ca-HRF	Ca$^{2\!\!+}_{slow}$	402	3	0.0111681
1483	Ca-HRF	Ca$^{2\!\!+}_{slow}$	403	3	0.0424281
1484	Ca-HRF	Ca$^{2\!\!+}_{slow}$	404	3	0.0289603
1485	Ca-HRF	Ca$^{2\!\!+}_{slow}$	405	3	0.0891156
1486	Ca-HRF	Ca$^{2\!\!+}_{slow}$	406	3	0.0146701
1487	Ca-HRF	Ca$^{2\!\!+}_{slow}$	407	3	0.0123111
1488	Ca-HRF	Ca$^{2\!\!+}_{slow}$	408	3	0.117165
1489	Ca-HRF	Ca$^{2\!\!+}_{slow}$	409	3	0.0123282
1490	Ca-HRF	Ca$^{2\!\!+}_{slow}$	410	3	0.00650916
1491	Ca-HRF	Ca$^{2\!\!+}_{slow}$	411	3	0.0135798
1492	Ca-HRF	Ca$^{2\!\!+}_{slow}$	412	3	0.0570696
1493	Ca-HRF	Ca$^{2\!\!+}_{slow}$	413	3	0.018861
1494	Ca-HRF	Ca$^{2\!\!+}_{slow}$	414	3	0.0240535
1495	Ca-HRF	Ca$^{2\!\!+}_{slow}$	415	3	0.017996
1496	Ca-HRF	Ca$^{2\!\!+}_{slow}$	416	3	0.0085336
1497	Ca-HRF	Ca$^{2\!\!+}_{slow}$	417	3	0.0668857
1498	Ca-HRF	Ca$^{2\!\!+}_{slow}$	418	3	0.00988616
1499	Ca-HRF	Ca$^{2\!\!+}_{slow}$	419	3	0.00859236
1500	Ca-HRF	Ca$^{2\!\!+}_{slow}$	420	3	0.0332817
1501	Ca-HRF	Ca$^{2\!\!+}_{slow}$	421	3	0.0156047
1502	Ca-HRF	Ca$^{2\!\!+}_{slow}$	422	3	0.0734986
1503	Ca-HRF	Ca$^{2\!\!+}_{slow}$	423	3	0.0770856
1504	Ca-HRF	Ca$^{2\!\!+}_{slow}$	424	3	0.005675
1505	Ca-HRF	Ca$^{2\!\!+}_{slow}$	425	3	0.0146254
1506	Ca-HRF	Ca$^{2\!\!+}_{slow}$	426	3	0.0056935
1507	Ca-HRF	Ca$^{2\!\!+}_{slow}$	427	3	0.0339127
1508	Ca-HRF	Ca$^{2\!\!+}_{slow}$	428	3	0.0086951
1509	Ca-HRF	Ca$^{2\!\!+}_{slow}$	429	3	0.0190907
1510	Ca-HRF	Ca$^{2\!\!+}_{slow}$	430	3	0.012894
1511	Ca-HRF	Ca$^{2\!\!+}_{slow}$	431	3	0.0246013
1512	Ca-HRF	Ca$^{2\!\!+}_{slow}$	432	3	0.00842118
1513	Ca-HRF	Ca$^{2\!\!+}_{slow}$	433	3	0.0511057
1514	Ca-HRF	Ca$^{2\!\!+}_{slow}$	434	3	0.00705603
1515	Ca-HRF	Ca$^{2\!\!+}_{slow}$	435	3	0.00854056
1516	Ca-HRF	Ca$^{2\!\!+}_{slow}$	436	3	0.0226449
1517	Ca-HRF	Ca$^{2\!\!+}_{slow}$	437	3	0.0588002
1518	Ca-HRF	Ca$^{2\!\!+}_{slow}$	438	3	0.0166848
1519	Ca-HRF	Ca$^{2\!\!+}_{slow}$	439	3	0.0104152
1520	Ca-HRF	Ca$^{2\!\!+}_{slow}$	440	3	0.0563506
1521	Ca-HRF	Ca$^{2\!\!+}_{slow}$	441	3	0.0124168
1522	Ca-HRF	Ca$^{2\!\!+}_{slow}$	442	3	0.00619377
1523	Ca-HRF	Ca$^{2\!\!+}_{slow}$	443	3	0.0264114
1524	Ca-HRF	Ca$^{2\!\!+}_{slow}$	444	3	0.00849561
1525	Ca-HRF	Ca$^{2\!\!+}_{slow}$	445	3	0.0145856
1526	Ca-HRF	Ca$^{2\!\!+}_{slow}$	446	3	0.0250479
1527	Ca-HRF	Ca$^{2\!\!+}_{slow}$	447	3	0.00767095
1528	Ca-HRF	Ca$^{2\!\!+}_{slow}$	448	3	0.0194896
1529	Ca-HRF	Ca$^{2\!\!+}_{slow}$	449	3	0.0450434
1530	Ca-HRF	Ca$^{2\!\!+}_{slow}$	450	3	0.00836537
1531	Ca-HRF	Ca$^{2\!\!+}_{slow}$	451	3	0.0154256
1532	Ca-HRF	Ca$^{2\!\!+}_{slow}$	452	3	0.042788
1533	Ca-HRF	Ca$^{2\!\!+}_{slow}$	453	3	0.00635645
1534	Ca-HRF	Ca$^{2\!\!+}_{slow}$	454	3	0.0122306
1535	Ca-HRF	Ca$^{2\!\!+}_{slow}$	455	3	0.00634281
1536	Ca-HRF	Ca$^{2\!\!+}_{slow}$	456	3	0.020712
1537	Ca-HRF	Ca$^{2\!\!+}_{slow}$	457	3	0.00724238
1538	Ca-HRF	Ca$^{2\!\!+}_{slow}$	458	3	0.0259132
1539	Ca-HRF	Ca$^{2\!\!+}_{slow}$	459	3	0.0106769
1540	Ca-HRF	Ca$^{2\!\!+}_{slow}$	460	3	0.00829053
1541	Ca-HRF	Ca$^{2\!\!+}_{slow}$	461	3	0.0221583
1542	Ca-HRF	Ca$^{2\!\!+}_{slow}$	462	3	0.0110597
1543	Ca-HRF	Ca$^{2\!\!+}_{slow}$	463	3	0.0395601
1544	Ca-HRF	Ca$^{2\!\!+}_{slow}$	464	3	0.0148691
1545	Ca-HRF	Ca$^{2\!\!+}_{slow}$	465	3	0.00695556
1546	Ca-HRF	Ca$^{2\!\!+}_{slow}$	466	3	0.00856487
1547	Ca-HRF	Ca$^{2\!\!+}_{slow}$	467	3	0.00853088
1548	Ca-HRF	Ca$^{2\!\!+}_{slow}$	468	3	0.0115859
1549	Ca-HRF	Ca$^{2\!\!+}_{slow}$	469	3	0.0236966
1550	Ca-HRF	Ca$^{2\!\!+}_{slow}$	470	3	0.0465437
1551	Ca-HRF	Ca$^{2\!\!+}_{slow}$	471	3	0.00954882
1552	Ca-HRF	Ca$^{2\!\!+}_{slow}$	472	3	0.00703889
1553	Ca-HRF	Ca$^{2\!\!+}_{slow}$	473	3	0.0210181
1554	Ca-HRF	Ca$^{2\!\!+}_{slow}$	474	3	0.0120915
1555	Ca-HRF	Ca$^{2\!\!+}_{slow}$	475	3	0.0108042
1556	Ca-HRF	Ca$^{2\!\!+}_{slow}$	476	3	0.0266171
1557	Ca-HRF	Ca$^{2\!\!+}_{slow}$	477	3	0.010843
1558	Ca-HRF	Ca$^{2\!\!+}_{slow}$	478	3	0.00604456
1559	Ca-HRF	Ca$^{2\!\!+}_{slow}$	479	3	0.03938
1560	Ca-HRF	Ca$^{2\!\!+}_{slow}$	480	3	0.0181475
1561	Ca-HRF	Ca$^{2\!\!+}_{slow}$	481	3	0.00569925
1562	Ca-HRF	Ca$^{2\!\!+}_{slow}$	482	3	0.0330207
1563	Ca-HRF	Ca$^{2\!\!+}_{slow}$	483	3	0.0117286
1564	Ca-HRF	Ca$^{2\!\!+}_{slow}$	484	3	0.0155092
1565	Ca-HRF	Ca$^{2\!\!+}_{slow}$	485	3	0.00860708
1566	Ca-HRF	Ca$^{2\!\!+}_{slow}$	486	3	0.00961156
1567	Ca-HRF	Ca$^{2\!\!+}_{slow}$	487	3	0.0102492
1568	Ca-HRF	Ca$^{2\!\!+}_{slow}$	488	3	0.037589
1569	Ca-HRF	Ca$^{2\!\!+}_{slow}$	489	3	0.0335031
1570	Ca-HRF	Ca$^{2\!\!+}_{slow}$	490	3	0.0139779
1571	Ca-HRF	Ca$^{2\!\!+}_{slow}$	491	3	0.0201892
1572	Ca-HRF	Ca$^{2\!\!+}_{slow}$	492	3	0.0310251
1573	Ca-HRF	Ca$^{2\!\!+}_{slow}$	493	3	0.0285057
1574	Ca-HRF	Ca$^{2\!\!+}_{slow}$	494	3	0.0153293
1575	Ca-HRF	Ca$^{2\!\!+}_{slow}$	495	3	0.0108312
1576	Ca-HRF	Ca$^{2\!\!+}_{slow}$	496	3	0.0253729
1577	Ca-HRF	Ca$^{2\!\!+}_{slow}$	497	3	0.013138
1578	Ca-HRF	Ca$^{2\!\!+}_{slow}$	498	3	0.0106577
1579	Ca-HRF	Ca$^{2\!\!+}_{slow}$	499	3	0.0250756
1580	Ca-HRF	Ca$^{2\!\!+}_{slow}$	500	3	0.0135549
1581	Ca-HRF	Ca$^{2\!\!+}_{slow}$	501	3	0.0481748
1582	Ca-HRF	Ca$^{2\!\!+}_{slow}$	502	3	0.0317104
1583	Ca-HRF	Ca$^{2\!\!+}_{slow}$	503	3	0.0164549
1584	Ca-HRF	Ca$^{2\!\!+}_{slow}$	504	3	0.0552929
1585	Ca-HRF	Ca$^{2\!\!+}_{slow}$	505	3	0.0199555
1586	Ca-HRF	Ca$^{2\!\!+}_{slow}$	506	3	0.0295118
1587	Ca-HRF	Ca$^{2\!\!+}_{slow}$	507	3	0.017739
1588	Ca-HRF	Ca$^{2\!\!+}_{slow}$	508	3	0.0177957
1589	Ca-HRF	Ca$^{2\!\!+}_{slow}$	509	3	0.0178804
1590	Ca-HRF	Ca$^{2\!\!+}_{slow}$	510	3	0.0558102
1591	Ca-HRF	Ca$^{2\!\!+}_{slow}$	511	3	0.0526728
1592	Ca-HRF	Ca$^{2\!\!+}_{slow}$	512	3	0.030063
1593	Ca-HRF	Ca$^{2\!\!+}_{slow}$	513	3	0.0229021
1594	Ca-HRF	Ca$^{2\!\!+}_{slow}$	514	3	0.0268903
1595	Ca-HRF	Ca$^{2\!\!+}_{slow}$	515	3	0.0208753
1596	Ca-HRF	Ca$^{2\!\!+}_{slow}$	516	3	0.0341964
1597	Ca-HRF	Ca$^{2\!\!+}_{slow}$	517	3	0.025848
1598	Ca-HRF	Ca$^{2\!\!+}_{slow}$	518	3	0.0374666
1599	Ca-HRF	Ca$^{2\!\!+}_{slow}$	519	3	0.0196119
1600	Ca-HRF	Ca$^{2\!\!+}_{slow}$	520	3	0.0248614
1601	Ca-HRF	Ca$^{2\!\!+}_{slow}$	521	3	0.0304625
1602	Ca-HRF	Ca$^{2\!\!+}_{slow}$	522	3	0.0311504
1603	Ca-HRF	Ca$^{2\!\!+}_{slow}$	523	3	0.0382562
1604	Ca-HRF	Ca$^{2\!\!+}_{slow}$	524	3	0.0359662
1605	Ca-HRF	Ca$^{2\!\!+}_{slow}$	525	3	0.044269
1606	Ca-HRF	Ca$^{2\!\!+}_{slow}$	526	3	0.0340619
1607	Ca-HRF	Ca$^{2\!\!+}_{slow}$	527	3	0.0368705
1608	Ca-HRF	Ca$^{2\!\!+}_{slow}$	528	3	0.0436081
1609	Ca-HRF	Ca$^{2\!\!+}_{slow}$	529	3	0.0205294
1610	Ca-HRF	Ca$^{2\!\!+}_{slow}$	530	3	0.0370771
1611	Ca-HRF	Ca$^{2\!\!+}_{slow}$	531	3	0.0400976
1612	Ca-HRF	Ca$^{2\!\!+}_{slow}$	532	3	0.0472818
1613	Ca-HRF	Ca$^{2\!\!+}_{slow}$	533	3	0.0417395
1614	Ca-HRF	Ca$^{2\!\!+}_{slow}$	534	3	0.0503931
1615	Ca-HRF	Ca$^{2\!\!+}_{slow}$	535	3	0.031531
1616	Ca-HRF	Ca$^{2\!\!+}_{slow}$	536	3	0.0335692
1617	Ca-HRF	Ca$^{2\!\!+}_{slow}$	537	3	0.0253256
1618	Ca-HRF	Ca$^{2\!\!+}_{slow}$	538	3	0.0317024
1619	Ca-HRF	Ca$^{2\!\!+}_{slow}$	539	3	0.0712898
1620	Ca-HRF	Ca$^{2\!\!+}_{slow}$	0	4	0.0373969
1621	Ca-HRF	Ca$^{2\!\!+}_{slow}$	1	4	0.00532142
1622	Ca-HRF	Ca$^{2\!\!+}_{slow}$	2	4	0.032846
1623	Ca-HRF	Ca$^{2\!\!+}_{slow}$	3	4	0.0209301
1624	Ca-HRF	Ca$^{2\!\!+}_{slow}$	4	4	0.00918139
1625	Ca-HRF	Ca$^{2\!\!+}_{slow}$	5	4	0.00821305
1626	Ca-HRF	Ca$^{2\!\!+}_{slow}$	6	4	0.00364329
1627	Ca-HRF	Ca$^{2\!\!+}_{slow}$	7	4	0.00474585
1628	Ca-HRF	Ca$^{2\!\!+}_{slow}$	8	4	0.0471027
1629	Ca-HRF	Ca$^{2\!\!+}_{slow}$	9	4	0.04556
1630	Ca-HRF	Ca$^{2\!\!+}_{slow}$	10	4	0.0295044
1631	Ca-HRF	Ca$^{2\!\!+}_{slow}$	11	4	0.0419551
1632	Ca-HRF	Ca$^{2\!\!+}_{slow}$	12	4	0.00706864
1633	Ca-HRF	Ca$^{2\!\!+}_{slow}$	13	4	0.0209705
1634	Ca-HRF	Ca$^{2\!\!+}_{slow}$	14	4	0.0124534
1635	Ca-HRF	Ca$^{2\!\!+}_{slow}$	15	4	0.00534156
1636	Ca-HRF	Ca$^{2\!\!+}_{slow}$	16	4	0.00648166
1637	Ca-HRF	Ca$^{2\!\!+}_{slow}$	17	4	0.0103153
1638	Ca-HRF	Ca$^{2\!\!+}_{slow}$	18	4	0.00813182
1639	Ca-HRF	Ca$^{2\!\!+}_{slow}$	19	4	0.0420171
1640	Ca-HRF	Ca$^{2\!\!+}_{slow}$	20	4	0.00922318
1641	Ca-HRF	Ca$^{2\!\!+}_{slow}$	21	4	0.0567788
1642	Ca-HRF	Ca$^{2\!\!+}_{slow}$	22	4	0.0606231
1643	Ca-HRF	Ca$^{2\!\!+}_{slow}$	23	4	0.059702
1644	Ca-HRF	Ca$^{2\!\!+}_{slow}$	24	4	0.0126521
1645	Ca-HRF	Ca$^{2\!\!+}_{slow}$	25	4	0.0275491
1646	Ca-HRF	Ca$^{2\!\!+}_{slow}$	26	4	0.0286848
1647	Ca-HRF	Ca$^{2\!\!+}_{slow}$	27	4	0.00542491
1648	Ca-HRF	Ca$^{2\!\!+}_{slow}$	28	4	0.0574316
1649	Ca-HRF	Ca$^{2\!\!+}_{slow}$	29	4	0.0102902
1650	Ca-HRF	Ca$^{2\!\!+}_{slow}$	30	4	0.00499325
1651	Ca-HRF	Ca$^{2\!\!+}_{slow}$	31	4	0.0369907
1652	Ca-HRF	Ca$^{2\!\!+}_{slow}$	32	4	0.0141883
1653	Ca-HRF	Ca$^{2\!\!+}_{slow}$	33	4	0.014209
1654	Ca-HRF	Ca$^{2\!\!+}_{slow}$	34	4	0.0737461
1655	Ca-HRF	Ca$^{2\!\!+}_{slow}$	35	4	0.0979107
1656	Ca-HRF	Ca$^{2\!\!+}_{slow}$	36	4	0.0340737
1657	Ca-HRF	Ca$^{2\!\!+}_{slow}$	37	4	0.0790489
1658	Ca-HRF	Ca$^{2\!\!+}_{slow}$	38	4	0.0110591
1659	Ca-HRF	Ca$^{2\!\!+}_{slow}$	39	4	0.0168508
1660	Ca-HRF	Ca$^{2\!\!+}_{slow}$	40	4	0.0088736
1661	Ca-HRF	Ca$^{2\!\!+}_{slow}$	41	4	0.0542246
1662	Ca-HRF	Ca$^{2\!\!+}_{slow}$	42	4	0.0110307
1663	Ca-HRF	Ca$^{2\!\!+}_{slow}$	43	4	0.0186336
1664	Ca-HRF	Ca$^{2\!\!+}_{slow}$	44	4	0.0738647
1665	Ca-HRF	Ca$^{2\!\!+}_{slow}$	45	4	0.0123888
1666	Ca-HRF	Ca$^{2\!\!+}_{slow}$	46	4	0.0493958
1667	Ca-HRF	Ca$^{2\!\!+}_{slow}$	47	4	0.111462
1668	Ca-HRF	Ca$^{2\!\!+}_{slow}$	48	4	0.0930505
1669	Ca-HRF	Ca$^{2\!\!+}_{slow}$	49	4	0.133612
1670	Ca-HRF	Ca$^{2\!\!+}_{slow}$	50	4	0.00746882
1671	Ca-HRF	Ca$^{2\!\!+}_{slow}$	51	4	0.0214892
1672	Ca-HRF	Ca$^{2\!\!+}_{slow}$	52	4	0.0260435
1673	Ca-HRF	Ca$^{2\!\!+}_{slow}$	53	4	0.0110335
1674	Ca-HRF	Ca$^{2\!\!+}_{slow}$	54	4	0.0993215
1675	Ca-HRF	Ca$^{2\!\!+}_{slow}$	55	4	0.0188222
1676	Ca-HRF	Ca$^{2\!\!+}_{slow}$	56	4	0.0149619
1677	Ca-HRF	Ca$^{2\!\!+}_{slow}$	57	4	0.0673008
1678	Ca-HRF	Ca$^{2\!\!+}_{slow}$	58	4	0.140607
1679	Ca-HRF	Ca$^{2\!\!+}_{slow}$	59	4	0.145624
1680	Ca-HRF	Ca$^{2\!\!+}_{slow}$	60	4	0.214296
1681	Ca-HRF	Ca$^{2\!\!+}_{slow}$	61	4	0.01571
1682	Ca-HRF	Ca$^{2\!\!+}_{slow}$	62	4	0.202323
1683	Ca-HRF	Ca$^{2\!\!+}_{slow}$	63	4	0.0163815
1684	Ca-HRF	Ca$^{2\!\!+}_{slow}$	64	4	0.0499569
1685	Ca-HRF	Ca$^{2\!\!+}_{slow}$	65	4	0.0173069
1686	Ca-HRF	Ca$^{2\!\!+}_{slow}$	66	4	0.0235668
1687	Ca-HRF	Ca$^{2\!\!+}_{slow}$	67	4	0.112534
1688	Ca-HRF	Ca$^{2\!\!+}_{slow}$	68	4	0.1378
1689	Ca-HRF	Ca$^{2\!\!+}_{slow}$	69	4	0.247225
1690	Ca-HRF	Ca$^{2\!\!+}_{slow}$	70	4	0.287643
1691	Ca-HRF	Ca$^{2\!\!+}_{slow}$	71	4	0.209088
1692	Ca-HRF	Ca$^{2\!\!+}_{slow}$	72	4	0.316618
1693	Ca-HRF	Ca$^{2\!\!+}_{slow}$	73	4	0.0213603
1694	Ca-HRF	Ca$^{2\!\!+}_{slow}$	74	4	0.0234167
1695	Ca-HRF	Ca$^{2\!\!+}_{slow}$	75	4	0.0549648
1696	Ca-HRF	Ca$^{2\!\!+}_{slow}$	76	4	0.0237356
1697	Ca-HRF	Ca$^{2\!\!+}_{slow}$	77	4	0.0295906
1698	Ca-HRF	Ca$^{2\!\!+}_{slow}$	78	4	0.0299294
1699	Ca-HRF	Ca$^{2\!\!+}_{slow}$	79	4	0.191604
1700	Ca-HRF	Ca$^{2\!\!+}_{slow}$	80	4	0.403862
1701	Ca-HRF	Ca$^{2\!\!+}_{slow}$	81	4	0.160862
1702	Ca-HRF	Ca$^{2\!\!+}_{slow}$	82	4	0.262262
1703	Ca-HRF	Ca$^{2\!\!+}_{slow}$	83	4	0.0902389
1704	Ca-HRF	Ca$^{2\!\!+}_{slow}$	84	4	0.346889
1705	Ca-HRF	Ca$^{2\!\!+}_{slow}$	85	4	0.42268
1706	Ca-HRF	Ca$^{2\!\!+}_{slow}$	86	4	0.0552954
1707	Ca-HRF	Ca$^{2\!\!+}_{slow}$	87	4	0.0301532
1708	Ca-HRF	Ca$^{2\!\!+}_{slow}$	88	4	0.0399863
1709	Ca-HRF	Ca$^{2\!\!+}_{slow}$	89	4	0.0400581
1710	Ca-HRF	Ca$^{2\!\!+}_{slow}$	90	4	0.273715
1711	Ca-HRF	Ca$^{2\!\!+}_{slow}$	91	4	0.38757
1712	Ca-HRF	Ca$^{2\!\!+}_{slow}$	92	4	0.0543303
1713	Ca-HRF	Ca$^{2\!\!+}_{slow}$	93	4	0.493726
1714	Ca-HRF	Ca$^{2\!\!+}_{slow}$	94	4	0.217392
1715	Ca-HRF	Ca$^{2\!\!+}_{slow}$	95	4	0.38893
1716	Ca-HRF	Ca$^{2\!\!+}_{slow}$	96	4	0.543704
1717	Ca-HRF	Ca$^{2\!\!+}_{slow}$	97	4	0.155852
1718	Ca-HRF	Ca$^{2\!\!+}_{slow}$	98	4	0.299612
1719	Ca-HRF	Ca$^{2\!\!+}_{slow}$	99	4	0.0418756
1720	Ca-HRF	Ca$^{2\!\!+}_{slow}$	100	4	0.0653241
1721	Ca-HRF	Ca$^{2\!\!+}_{slow}$	101	4	0.557964
1722	Ca-HRF	Ca$^{2\!\!+}_{slow}$	102	4	0.0779809
1723	Ca-HRF	Ca$^{2\!\!+}_{slow}$	103	4	0.515871
1724	Ca-HRF	Ca$^{2\!\!+}_{slow}$	104	4	0.564295
1725	Ca-HRF	Ca$^{2\!\!+}_{slow}$	105	4	0.210303
1726	Ca-HRF	Ca$^{2\!\!+}_{slow}$	106	4	0.130001
1727	Ca-HRF	Ca$^{2\!\!+}_{slow}$	107	4	0.495154
1728	Ca-HRF	Ca$^{2\!\!+}_{slow}$	108	4	0.328951
1729	Ca-HRF	Ca$^{2\!\!+}_{slow}$	109	4	0.0527539
1730	Ca-HRF	Ca$^{2\!\!+}_{slow}$	110	4	0.338694
1731	Ca-HRF	Ca$^{2\!\!+}_{slow}$	111	4	0.612595
1732	Ca-HRF	Ca$^{2\!\!+}_{slow}$	112	4	0.0755244
1733	Ca-HRF	Ca$^{2\!\!+}_{slow}$	113	4	0.522795
1734	Ca-HRF	Ca$^{2\!\!+}_{slow}$	114	4	0.100264
1735	Ca-HRF	Ca$^{2\!\!+}_{slow}$	115	4	0.591241
1736	Ca-HRF	Ca$^{2\!\!+}_{slow}$	116	4	0.137035
1737	Ca-HRF	Ca$^{2\!\!+}_{slow}$	117	4	0.691693
1738	Ca-HRF	Ca$^{2\!\!+}_{slow}$	118	4	0.239575
1739	Ca-HRF	Ca$^{2\!\!+}_{slow}$	119	4	0.307442
1740	Ca-HRF	Ca$^{2\!\!+}_{slow}$	120	4	0.446062
1741	Ca-HRF	Ca$^{2\!\!+}_{slow}$	121	4	0.0627205
1742	Ca-HRF	Ca$^{2\!\!+}_{slow}$	122	4	0.684643
1743	Ca-HRF	Ca$^{2\!\!+}_{slow}$	123	4	0.475818
1744	Ca-HRF	Ca$^{2\!\!+}_{slow}$	124	4	0.0438226
1745	Ca-HRF	Ca$^{2\!\!+}_{slow}$	125	4	0.694133
1746	Ca-HRF	Ca$^{2\!\!+}_{slow}$	126	4	0.111198
1747	Ca-HRF	Ca$^{2\!\!+}_{slow}$	127	4	0.279142
1748	Ca-HRF	Ca$^{2\!\!+}_{slow}$	128	4	0.644425
1749	Ca-HRF	Ca$^{2\!\!+}_{slow}$	129	4	0.588432
1750	Ca-HRF	Ca$^{2\!\!+}_{slow}$	130	4	0.254653
1751	Ca-HRF	Ca$^{2\!\!+}_{slow}$	131	4	0.186362
1752	Ca-HRF	Ca$^{2\!\!+}_{slow}$	132	4	0.728126
1753	Ca-HRF	Ca$^{2\!\!+}_{slow}$	133	4	0.4172
1754	Ca-HRF	Ca$^{2\!\!+}_{slow}$	134	4	0.204177
1755	Ca-HRF	Ca$^{2\!\!+}_{slow}$	135	4	0.0804241
1756	Ca-HRF	Ca$^{2\!\!+}_{slow}$	136	4	0.420621
1757	Ca-HRF	Ca$^{2\!\!+}_{slow}$	137	4	0.726401
1758	Ca-HRF	Ca$^{2\!\!+}_{slow}$	138	4	0.0753603
1759	Ca-HRF	Ca$^{2\!\!+}_{slow}$	139	4	0.724052
1760	Ca-HRF	Ca$^{2\!\!+}_{slow}$	140	4	0.629547
1761	Ca-HRF	Ca$^{2\!\!+}_{slow}$	141	4	0.55561
1762	Ca-HRF	Ca$^{2\!\!+}_{slow}$	142	4	0.124386
1763	Ca-HRF	Ca$^{2\!\!+}_{slow}$	143	4	0.237625
1764	Ca-HRF	Ca$^{2\!\!+}_{slow}$	144	4	0.293179
1765	Ca-HRF	Ca$^{2\!\!+}_{slow}$	145	4	0.400877
1766	Ca-HRF	Ca$^{2\!\!+}_{slow}$	146	4	0.467512
1767	Ca-HRF	Ca$^{2\!\!+}_{slow}$	147	4	0.128698
1768	Ca-HRF	Ca$^{2\!\!+}_{slow}$	148	4	0.711525
1769	Ca-HRF	Ca$^{2\!\!+}_{slow}$	149	4	0.655232
1770	Ca-HRF	Ca$^{2\!\!+}_{slow}$	150	4	0.212557
1771	Ca-HRF	Ca$^{2\!\!+}_{slow}$	151	4	0.299604
1772	Ca-HRF	Ca$^{2\!\!+}_{slow}$	152	4	0.122565
1773	Ca-HRF	Ca$^{2\!\!+}_{slow}$	153	4	0.164092
1774	Ca-HRF	Ca$^{2\!\!+}_{slow}$	154	4	0.653599
1775	Ca-HRF	Ca$^{2\!\!+}_{slow}$	155	4	0.648745
1776	Ca-HRF	Ca$^{2\!\!+}_{slow}$	156	4	0.515602
1777	Ca-HRF	Ca$^{2\!\!+}_{slow}$	157	4	0.179246
1778	Ca-HRF	Ca$^{2\!\!+}_{slow}$	158	4	0.515445
1779	Ca-HRF	Ca$^{2\!\!+}_{slow}$	159	4	0.289114
1780	Ca-HRF	Ca$^{2\!\!+}_{slow}$	160	4	0.391675
1781	Ca-HRF	Ca$^{2\!\!+}_{slow}$	161	4	0.181006
1782	Ca-HRF	Ca$^{2\!\!+}_{slow}$	162	4	0.305113
1783	Ca-HRF	Ca$^{2\!\!+}_{slow}$	163	4	0.176086
1784	Ca-HRF	Ca$^{2\!\!+}_{slow}$	164	4	0.568585
1785	Ca-HRF	Ca$^{2\!\!+}_{slow}$	165	4	0.57689
1786	Ca-HRF	Ca$^{2\!\!+}_{slow}$	166	4	0.201524
1787	Ca-HRF	Ca$^{2\!\!+}_{slow}$	167	4	0.169744
1788	Ca-HRF	Ca$^{2\!\!+}_{slow}$	168	4	0.233776
1789	Ca-HRF	Ca$^{2\!\!+}_{slow}$	169	4	0.447265
1790	Ca-HRF	Ca$^{2\!\!+}_{slow}$	170	4	0.0967976
1791	Ca-HRF	Ca$^{2\!\!+}_{slow}$	171	4	0.265574
1792	Ca-HRF	Ca$^{2\!\!+}_{slow}$	172	4	0.481939
1793	Ca-HRF	Ca$^{2\!\!+}_{slow}$	173	4	0.179835
1794	Ca-HRF	Ca$^{2\!\!+}_{slow}$	174	4	0.330679
1795	Ca-HRF	Ca$^{2\!\!+}_{slow}$	175	4	0.268927
1796	Ca-HRF	Ca$^{2\!\!+}_{slow}$	176	4	0.139577
1797	Ca-HRF	Ca$^{2\!\!+}_{slow}$	177	4	0.40451
1798	Ca-HRF	Ca$^{2\!\!+}_{slow}$	178	4	0.173218
1799	Ca-HRF	Ca$^{2\!\!+}_{slow}$	179	4	0.14862
1800	Ca-HRF	Ca$^{2\!\!+}_{slow}$	180	4	0.380614
1801	Ca-HRF	Ca$^{2\!\!+}_{slow}$	181	4	0.135904
1802	Ca-HRF	Ca$^{2\!\!+}_{slow}$	182	4	0.124058
1803	Ca-HRF	Ca$^{2\!\!+}_{slow}$	183	4	0.230875
1804	Ca-HRF	Ca$^{2\!\!+}_{slow}$	184	4	0.148411
1805	Ca-HRF	Ca$^{2\!\!+}_{slow}$	185	4	0.146499
1806	Ca-HRF	Ca$^{2\!\!+}_{slow}$	186	4	0.103155
1807	Ca-HRF	Ca$^{2\!\!+}_{slow}$	187	4	0.346097
1808	Ca-HRF	Ca$^{2\!\!+}_{slow}$	188	4	0.112335
1809	Ca-HRF	Ca$^{2\!\!+}_{slow}$	189	4	0.168454
1810	Ca-HRF	Ca$^{2\!\!+}_{slow}$	190	4	0.231225
1811	Ca-HRF	Ca$^{2\!\!+}_{slow}$	191	4	0.0949387
1812	Ca-HRF	Ca$^{2\!\!+}_{slow}$	192	4	0.267095
1813	Ca-HRF	Ca$^{2\!\!+}_{slow}$	193	4	0.087925
1814	Ca-HRF	Ca$^{2\!\!+}_{slow}$	194	4	0.0978241
1815	Ca-HRF	Ca$^{2\!\!+}_{slow}$	195	4	0.204301
1816	Ca-HRF	Ca$^{2\!\!+}_{slow}$	196	4	0.106744
1817	Ca-HRF	Ca$^{2\!\!+}_{slow}$	197	4	0.238709
1818	Ca-HRF	Ca$^{2\!\!+}_{slow}$	198	4	0.0676726
1819	Ca-HRF	Ca$^{2\!\!+}_{slow}$	199	4	0.0916424
1820	Ca-HRF	Ca$^{2\!\!+}_{slow}$	200	4	0.0418889
1821	Ca-HRF	Ca$^{2\!\!+}_{slow}$	201	4	0.0737419
1822	Ca-HRF	Ca$^{2\!\!+}_{slow}$	202	4	0.212225
1823	Ca-HRF	Ca$^{2\!\!+}_{slow}$	203	4	0.0479226
1824	Ca-HRF	Ca$^{2\!\!+}_{slow}$	204	4	0.122468
1825	Ca-HRF	Ca$^{2\!\!+}_{slow}$	205	4	0.1697
1826	Ca-HRF	Ca$^{2\!\!+}_{slow}$	206	4	0.0474246
1827	Ca-HRF	Ca$^{2\!\!+}_{slow}$	207	4	0.0656162
1828	Ca-HRF	Ca$^{2\!\!+}_{slow}$	208	4	0.0975402
1829	Ca-HRF	Ca$^{2\!\!+}_{slow}$	209	4	0.0404781
1830	Ca-HRF	Ca$^{2\!\!+}_{slow}$	210	4	0.0559469
1831	Ca-HRF	Ca$^{2\!\!+}_{slow}$	211	4	0.142939
1832	Ca-HRF	Ca$^{2\!\!+}_{slow}$	212	4	0.061876
1833	Ca-HRF	Ca$^{2\!\!+}_{slow}$	213	4	0.160352
1834	Ca-HRF	Ca$^{2\!\!+}_{slow}$	214	4	0.0414005
1835	Ca-HRF	Ca$^{2\!\!+}_{slow}$	215	4	0.125014
1836	Ca-HRF	Ca$^{2\!\!+}_{slow}$	216	4	0.0550895
1837	Ca-HRF	Ca$^{2\!\!+}_{slow}$	217	4	0.0715795
1838	Ca-HRF	Ca$^{2\!\!+}_{slow}$	218	4	0.0275263
1839	Ca-HRF	Ca$^{2\!\!+}_{slow}$	219	4	0.0273665
1840	Ca-HRF	Ca$^{2\!\!+}_{slow}$	220	4	0.0550441
1841	Ca-HRF	Ca$^{2\!\!+}_{slow}$	221	4	0.050023
1842	Ca-HRF	Ca$^{2\!\!+}_{slow}$	222	4	0.0319364
1843	Ca-HRF	Ca$^{2\!\!+}_{slow}$	223	4	0.0505196
1844	Ca-HRF	Ca$^{2\!\!+}_{slow}$	224	4	0.0685262
1845	Ca-HRF	Ca$^{2\!\!+}_{slow}$	225	4	0.0850639
1846	Ca-HRF	Ca$^{2\!\!+}_{slow}$	226	4	0.0343318
1847	Ca-HRF	Ca$^{2\!\!+}_{slow}$	227	4	0.102885
1848	Ca-HRF	Ca$^{2\!\!+}_{slow}$	228	4	0.0922958
1849	Ca-HRF	Ca$^{2\!\!+}_{slow}$	229	4	0.0267533
1850	Ca-HRF	Ca$^{2\!\!+}_{slow}$	230	4	0.0399075
1851	Ca-HRF	Ca$^{2\!\!+}_{slow}$	231	4	0.0460995
1852	Ca-HRF	Ca$^{2\!\!+}_{slow}$	232	4	0.0324722
1853	Ca-HRF	Ca$^{2\!\!+}_{slow}$	233	4	0.0529907
1854	Ca-HRF	Ca$^{2\!\!+}_{slow}$	234	4	0.054137
1855	Ca-HRF	Ca$^{2\!\!+}_{slow}$	235	4	0.0323263
1856	Ca-HRF	Ca$^{2\!\!+}_{slow}$	236	4	0.0317911
1857	Ca-HRF	Ca$^{2\!\!+}_{slow}$	237	4	0.0663491
1858	Ca-HRF	Ca$^{2\!\!+}_{slow}$	238	4	0.0391824
1859	Ca-HRF	Ca$^{2\!\!+}_{slow}$	239	4	0.0749716
1860	Ca-HRF	Ca$^{2\!\!+}_{slow}$	240	4	0.0312693
1861	Ca-HRF	Ca$^{2\!\!+}_{slow}$	241	4	0.0383771
1862	Ca-HRF	Ca$^{2\!\!+}_{slow}$	242	4	0.0324156
1863	Ca-HRF	Ca$^{2\!\!+}_{slow}$	243	4	0.030254
1864	Ca-HRF	Ca$^{2\!\!+}_{slow}$	244	4	0.0365935
1865	Ca-HRF	Ca$^{2\!\!+}_{slow}$	245	4	0.0249048
1866	Ca-HRF	Ca$^{2\!\!+}_{slow}$	246	4	0.0331908
1867	Ca-HRF	Ca$^{2\!\!+}_{slow}$	247	4	0.0484567
1868	Ca-HRF	Ca$^{2\!\!+}_{slow}$	248	4	0.0492884
1869	Ca-HRF	Ca$^{2\!\!+}_{slow}$	249	4	0.0590765
1870	Ca-HRF	Ca$^{2\!\!+}_{slow}$	250	4	0.03811
1871	Ca-HRF	Ca$^{2\!\!+}_{slow}$	251	4	0.0541826
1872	Ca-HRF	Ca$^{2\!\!+}_{slow}$	252	4	0.0388698
1873	Ca-HRF	Ca$^{2\!\!+}_{slow}$	253	4	0.0228567
1874	Ca-HRF	Ca$^{2\!\!+}_{slow}$	254	4	0.0371442
1875	Ca-HRF	Ca$^{2\!\!+}_{slow}$	255	4	0.0359975
1876	Ca-HRF	Ca$^{2\!\!+}_{slow}$	256	4	0.0338806
1877	Ca-HRF	Ca$^{2\!\!+}_{slow}$	257	4	0.0368273
1878	Ca-HRF	Ca$^{2\!\!+}_{slow}$	258	4	0.0220843
1879	Ca-HRF	Ca$^{2\!\!+}_{slow}$	259	4	0.0478013
1880	Ca-HRF	Ca$^{2\!\!+}_{slow}$	260	4	0.0337559
1881	Ca-HRF	Ca$^{2\!\!+}_{slow}$	261	4	0.0362486
1882	Ca-HRF	Ca$^{2\!\!+}_{slow}$	262	4	0.0348283
1883	Ca-HRF	Ca$^{2\!\!+}_{slow}$	263	4	0.031228
1884	Ca-HRF	Ca$^{2\!\!+}_{slow}$	264	4	0.0310903
1885	Ca-HRF	Ca$^{2\!\!+}_{slow}$	265	4	0.0478295
1886	Ca-HRF	Ca$^{2\!\!+}_{slow}$	266	4	0.0321206
1887	Ca-HRF	Ca$^{2\!\!+}_{slow}$	267	4	0.0243285
1888	Ca-HRF	Ca$^{2\!\!+}_{slow}$	268	4	0.031996
1889	Ca-HRF	Ca$^{2\!\!+}_{slow}$	269	4	0.0309527
1890	Ca-HRF	Ca$^{2\!\!+}_{slow}$	270	4	0.0198639
1891	Ca-HRF	Ca$^{2\!\!+}_{slow}$	271	4	0.0104149
1892	Ca-HRF	Ca$^{2\!\!+}_{slow}$	272	4	0.00871375
1893	Ca-HRF	Ca$^{2\!\!+}_{slow}$	273	4	0.018066
1894	Ca-HRF	Ca$^{2\!\!+}_{slow}$	274	4	0.0128057
1895	Ca-HRF	Ca$^{2\!\!+}_{slow}$	275	4	0.00400429
1896	Ca-HRF	Ca$^{2\!\!+}_{slow}$	276	4	0.00749223
1897	Ca-HRF	Ca$^{2\!\!+}_{slow}$	277	4	0.00737568
1898	Ca-HRF	Ca$^{2\!\!+}_{slow}$	278	4	0.0269823
1899	Ca-HRF	Ca$^{2\!\!+}_{slow}$	279	4	0.0296731
1900	Ca-HRF	Ca$^{2\!\!+}_{slow}$	280	4	0.0295217
1901	Ca-HRF	Ca$^{2\!\!+}_{slow}$	281	4	0.0375263
1902	Ca-HRF	Ca$^{2\!\!+}_{slow}$	282	4	0.0105362
1903	Ca-HRF	Ca$^{2\!\!+}_{slow}$	283	4	0.0297315
1904	Ca-HRF	Ca$^{2\!\!+}_{slow}$	284	4	0.0141337
1905	Ca-HRF	Ca$^{2\!\!+}_{slow}$	285	4	0.00553328
1906	Ca-HRF	Ca$^{2\!\!+}_{slow}$	286	4	0.00564297
1907	Ca-HRF	Ca$^{2\!\!+}_{slow}$	287	4	0.0043525
1908	Ca-HRF	Ca$^{2\!\!+}_{slow}$	288	4	0.00880451
1909	Ca-HRF	Ca$^{2\!\!+}_{slow}$	289	4	0.0211225
1910	Ca-HRF	Ca$^{2\!\!+}_{slow}$	290	4	0.00278879
1911	Ca-HRF	Ca$^{2\!\!+}_{slow}$	291	4	0.0395674
1912	Ca-HRF	Ca$^{2\!\!+}_{slow}$	292	4	0.0404663
1913	Ca-HRF	Ca$^{2\!\!+}_{slow}$	293	4	0.0471643
1914	Ca-HRF	Ca$^{2\!\!+}_{slow}$	294	4	0.020758
1915	Ca-HRF	Ca$^{2\!\!+}_{slow}$	295	4	0.0308216
1916	Ca-HRF	Ca$^{2\!\!+}_{slow}$	296	4	0.0058538
1917	Ca-HRF	Ca$^{2\!\!+}_{slow}$	297	4	0.00699954
1918	Ca-HRF	Ca$^{2\!\!+}_{slow}$	298	4	0.0394151
1919	Ca-HRF	Ca$^{2\!\!+}_{slow}$	299	4	0.00427581
1920	Ca-HRF	Ca$^{2\!\!+}_{slow}$	300	4	0.0046211
1921	Ca-HRF	Ca$^{2\!\!+}_{slow}$	301	4	0.0352978
1922	Ca-HRF	Ca$^{2\!\!+}_{slow}$	302	4	0.0243836
1923	Ca-HRF	Ca$^{2\!\!+}_{slow}$	303	4	0.0154987
1924	Ca-HRF	Ca$^{2\!\!+}_{slow}$	304	4	0.0598719
1925	Ca-HRF	Ca$^{2\!\!+}_{slow}$	305	4	0.0744284
1926	Ca-HRF	Ca$^{2\!\!+}_{slow}$	306	4	0.0453313
1927	Ca-HRF	Ca$^{2\!\!+}_{slow}$	307	4	0.0937666
1928	Ca-HRF	Ca$^{2\!\!+}_{slow}$	308	4	0.00601324
1929	Ca-HRF	Ca$^{2\!\!+}_{slow}$	309	4	0.00704177
1930	Ca-HRF	Ca$^{2\!\!+}_{slow}$	310	4	0.0109266
1931	Ca-HRF	Ca$^{2\!\!+}_{slow}$	311	4	0.0475394
1932	Ca-HRF	Ca$^{2\!\!+}_{slow}$	312	4	0.00457324
1933	Ca-HRF	Ca$^{2\!\!+}_{slow}$	313	4	0.0290075
1934	Ca-HRF	Ca$^{2\!\!+}_{slow}$	314	4	0.0474989
1935	Ca-HRF	Ca$^{2\!\!+}_{slow}$	315	4	0.00644919
1936	Ca-HRF	Ca$^{2\!\!+}_{slow}$	316	4	0.0695427
1937	Ca-HRF	Ca$^{2\!\!+}_{slow}$	317	4	0.0952802
1938	Ca-HRF	Ca$^{2\!\!+}_{slow}$	318	4	0.12666
1939	Ca-HRF	Ca$^{2\!\!+}_{slow}$	319	4	0.147634
1940	Ca-HRF	Ca$^{2\!\!+}_{slow}$	320	4	0.00754807
1941	Ca-HRF	Ca$^{2\!\!+}_{slow}$	321	4	0.00762783
1942	Ca-HRF	Ca$^{2\!\!+}_{slow}$	322	4	0.0244805
1943	Ca-HRF	Ca$^{2\!\!+}_{slow}$	323	4	0.0052672
1944	Ca-HRF	Ca$^{2\!\!+}_{slow}$	324	4	0.0710023
1945	Ca-HRF	Ca$^{2\!\!+}_{slow}$	325	4	0.0153674
1946	Ca-HRF	Ca$^{2\!\!+}_{slow}$	326	4	0.00730866
1947	Ca-HRF	Ca$^{2\!\!+}_{slow}$	327	4	0.0775586
1948	Ca-HRF	Ca$^{2\!\!+}_{slow}$	328	4	0.12106
1949	Ca-HRF	Ca$^{2\!\!+}_{slow}$	329	4	0.178766
1950	Ca-HRF	Ca$^{2\!\!+}_{slow}$	330	4	0.156512
1951	Ca-HRF	Ca$^{2\!\!+}_{slow}$	331	4	0.00635148
1952	Ca-HRF	Ca$^{2\!\!+}_{slow}$	332	4	0.215788
1953	Ca-HRF	Ca$^{2\!\!+}_{slow}$	333	4	0.0092241
1954	Ca-HRF	Ca$^{2\!\!+}_{slow}$	334	4	0.048795
1955	Ca-HRF	Ca$^{2\!\!+}_{slow}$	335	4	0.00636653
1956	Ca-HRF	Ca$^{2\!\!+}_{slow}$	336	4	0.0209494
1957	Ca-HRF	Ca$^{2\!\!+}_{slow}$	337	4	0.109912
1958	Ca-HRF	Ca$^{2\!\!+}_{slow}$	338	4	0.130731
1959	Ca-HRF	Ca$^{2\!\!+}_{slow}$	339	4	0.230147
1960	Ca-HRF	Ca$^{2\!\!+}_{slow}$	340	4	0.286794
1961	Ca-HRF	Ca$^{2\!\!+}_{slow}$	341	4	0.17117
1962	Ca-HRF	Ca$^{2\!\!+}_{slow}$	342	4	0.284204
1963	Ca-HRF	Ca$^{2\!\!+}_{slow}$	343	4	0.0198248
1964	Ca-HRF	Ca$^{2\!\!+}_{slow}$	344	4	0.00822988
1965	Ca-HRF	Ca$^{2\!\!+}_{slow}$	345	4	0.0824326
1966	Ca-HRF	Ca$^{2\!\!+}_{slow}$	346	4	0.00973565
1967	Ca-HRF	Ca$^{2\!\!+}_{slow}$	347	4	0.0145007
1968	Ca-HRF	Ca$^{2\!\!+}_{slow}$	348	4	0.0155945
1969	Ca-HRF	Ca$^{2\!\!+}_{slow}$	349	4	0.182615
1970	Ca-HRF	Ca$^{2\!\!+}_{slow}$	350	4	0.367604
1971	Ca-HRF	Ca$^{2\!\!+}_{slow}$	351	4	0.16653
1972	Ca-HRF	Ca$^{2\!\!+}_{slow}$	352	4	0.235076
1973	Ca-HRF	Ca$^{2\!\!+}_{slow}$	353	4	0.094042
1974	Ca-HRF	Ca$^{2\!\!+}_{slow}$	354	4	0.335105
1975	Ca-HRF	Ca$^{2\!\!+}_{slow}$	355	4	0.420259
1976	Ca-HRF	Ca$^{2\!\!+}_{slow}$	356	4	0.062343
1977	Ca-HRF	Ca$^{2\!\!+}_{slow}$	357	4	0.0187456
1978	Ca-HRF	Ca$^{2\!\!+}_{slow}$	358	4	0.0200177
1979	Ca-HRF	Ca$^{2\!\!+}_{slow}$	359	4	0.0209682
1980	Ca-HRF	Ca$^{2\!\!+}_{slow}$	360	4	0.248957
1981	Ca-HRF	Ca$^{2\!\!+}_{slow}$	361	4	0.394372
1982	Ca-HRF	Ca$^{2\!\!+}_{slow}$	362	4	0.0524615
1983	Ca-HRF	Ca$^{2\!\!+}_{slow}$	363	4	0.45717
1984	Ca-HRF	Ca$^{2\!\!+}_{slow}$	364	4	0.227211
1985	Ca-HRF	Ca$^{2\!\!+}_{slow}$	365	4	0.321198
1986	Ca-HRF	Ca$^{2\!\!+}_{slow}$	366	4	0.48136
1987	Ca-HRF	Ca$^{2\!\!+}_{slow}$	367	4	0.107725
1988	Ca-HRF	Ca$^{2\!\!+}_{slow}$	368	4	0.28783
1989	Ca-HRF	Ca$^{2\!\!+}_{slow}$	369	4	0.0270333
1990	Ca-HRF	Ca$^{2\!\!+}_{slow}$	370	4	0.0342514
1991	Ca-HRF	Ca$^{2\!\!+}_{slow}$	371	4	0.507154
1992	Ca-HRF	Ca$^{2\!\!+}_{slow}$	372	4	0.0548262
1993	Ca-HRF	Ca$^{2\!\!+}_{slow}$	373	4	0.501882
1994	Ca-HRF	Ca$^{2\!\!+}_{slow}$	374	4	0.506495
1995	Ca-HRF	Ca$^{2\!\!+}_{slow}$	375	4	0.221515
1996	Ca-HRF	Ca$^{2\!\!+}_{slow}$	376	4	0.162334
1997	Ca-HRF	Ca$^{2\!\!+}_{slow}$	377	4	0.416962
1998	Ca-HRF	Ca$^{2\!\!+}_{slow}$	378	4	0.269063
[truncated: 5,561 more rows]

## Sheet: SuppFig6-B
	comparison	animal	OC	cos_sim	p-value
0	BOLD vs. Ca$^{2\!\!+}_{slow}$	0	1	0.889198
1	BOLD vs. Ca$^{2\!\!+}_{slow}$	0	2	0.884427
2	BOLD vs. Ca$^{2\!\!+}_{slow}$	0	3	0.902823
3	BOLD vs. Ca$^{2\!\!+}_{slow}$	0	4	0.623782
4	BOLD vs. Ca$^{2\!\!+}_{slow}$	0	5	0.908705
5	BOLD vs. Ca$^{2\!\!+}_{slow}$	0	6	0.911653
6	BOLD vs. Ca$^{2\!\!+}_{slow}$	0	7	0.218375
7	BOLD vs. Ca$^{2\!\!+}_{slow}$	1	1	0.79629
8	BOLD vs. Ca$^{2\!\!+}_{slow}$	1	2	0.866809
9	BOLD vs. Ca$^{2\!\!+}_{slow}$	1	3	0.910542
10	BOLD vs. Ca$^{2\!\!+}_{slow}$	1	4	0.749373
11	BOLD vs. Ca$^{2\!\!+}_{slow}$	1	5	0.862455
12	BOLD vs. Ca$^{2\!\!+}_{slow}$	1	6	0.771627
13	BOLD vs. Ca$^{2\!\!+}_{slow}$	1	7	0.227645
14	BOLD vs. Ca$^{2\!\!+}_{slow}$	2	1	0.83665
15	BOLD vs. Ca$^{2\!\!+}_{slow}$	2	2	0.902345
16	BOLD vs. Ca$^{2\!\!+}_{slow}$	2	3	0.900369
17	BOLD vs. Ca$^{2\!\!+}_{slow}$	2	4	0.694049
18	BOLD vs. Ca$^{2\!\!+}_{slow}$	2	5	0.917948
19	BOLD vs. Ca$^{2\!\!+}_{slow}$	2	6	0.861542
20	BOLD vs. Ca$^{2\!\!+}_{slow}$	2	7	0.282827
21	BOLD vs. Ca$^{2\!\!+}_{slow}$	3	1	0.80787
22	BOLD vs. Ca$^{2\!\!+}_{slow}$	3	2	0.893491
23	BOLD vs. Ca$^{2\!\!+}_{slow}$	3	3	0.891543
24	BOLD vs. Ca$^{2\!\!+}_{slow}$	3	4	0.772845
25	BOLD vs. Ca$^{2\!\!+}_{slow}$	3	5	0.896897
26	BOLD vs. Ca$^{2\!\!+}_{slow}$	3	6	0.848845
27	BOLD vs. Ca$^{2\!\!+}_{slow}$	3	7	0.244201
28	BOLD vs. Ca$^{2\!\!+}_{slow}$	4	1	0.888088
29	BOLD vs. Ca$^{2\!\!+}_{slow}$	4	2	0.940436
30	BOLD vs. Ca$^{2\!\!+}_{slow}$	4	3	0.880481
31	BOLD vs. Ca$^{2\!\!+}_{slow}$	4	4	0.811837
32	BOLD vs. Ca$^{2\!\!+}_{slow}$	4	5	0.894701
33	BOLD vs. Ca$^{2\!\!+}_{slow}$	4	6	0.820719
34	BOLD vs. Ca$^{2\!\!+}_{slow}$	4	7	0.288281
35	BOLD vs. Ca$^{2\!\!+}_{slow}$	5	1	0.780476
36	BOLD vs. Ca$^{2\!\!+}_{slow}$	5	2	0.823919
37	BOLD vs. Ca$^{2\!\!+}_{slow}$	5	3	0.883583
38	BOLD vs. Ca$^{2\!\!+}_{slow}$	5	4	0.668046
39	BOLD vs. Ca$^{2\!\!+}_{slow}$	5	5	0.900247
40	BOLD vs. Ca$^{2\!\!+}_{slow}$	5	6	0.881793
41	BOLD vs. Ca$^{2\!\!+}_{slow}$	5	7	0.233887
42	BOLD vs. Ca$^{2\!\!+}_{slow}$	6	1	0.843628
43	BOLD vs. Ca$^{2\!\!+}_{slow}$	6	2	0.824848
44	BOLD vs. Ca$^{2\!\!+}_{slow}$	6	3	0.947463
45	BOLD vs. Ca$^{2\!\!+}_{slow}$	6	4	0.701239
46	BOLD vs. Ca$^{2\!\!+}_{slow}$	6	5	0.859908
47	BOLD vs. Ca$^{2\!\!+}_{slow}$	6	6	0.828463
48	BOLD vs. Ca$^{2\!\!+}_{slow}$	6	7	0.169916
49	BOLD vs. Ca$^{2\!\!+}_{slow}$	7	1	0.670026
50	BOLD vs. Ca$^{2\!\!+}_{slow}$	7	2	0.838616
51	BOLD vs. Ca$^{2\!\!+}_{slow}$	7	3	0.913381
52	BOLD vs. Ca$^{2\!\!+}_{slow}$	7	4	0.780173
53	BOLD vs. Ca$^{2\!\!+}_{slow}$	7	5	0.814325
54	BOLD vs. Ca$^{2\!\!+}_{slow}$	7	6	0.847468
55	BOLD vs. Ca$^{2\!\!+}_{slow}$	7	7	0.224391
56	BOLD vs. Ca$^{2\!\!+}_{slow}$	8	1	0.848168
57	BOLD vs. Ca$^{2\!\!+}_{slow}$	8	2	0.882869
58	BOLD vs. Ca$^{2\!\!+}_{slow}$	8	3	0.860165
59	BOLD vs. Ca$^{2\!\!+}_{slow}$	8	4	0.700784
60	BOLD vs. Ca$^{2\!\!+}_{slow}$	8	5	0.918461
61	BOLD vs. Ca$^{2\!\!+}_{slow}$	8	6	0.839802
62	BOLD vs. Ca$^{2\!\!+}_{slow}$	8	7	0.302477
63	BOLD vs. Ca$^{2\!\!+}_{slow}$	9	1	0.867314
64	BOLD vs. Ca$^{2\!\!+}_{slow}$	9	2	0.88522
65	BOLD vs. Ca$^{2\!\!+}_{slow}$	9	3	0.880956
66	BOLD vs. Ca$^{2\!\!+}_{slow}$	9	4	0.802184
67	BOLD vs. Ca$^{2\!\!+}_{slow}$	9	5	0.867803
68	BOLD vs. Ca$^{2\!\!+}_{slow}$	9	6	0.880082
69	BOLD vs. Ca$^{2\!\!+}_{slow}$	9	7	0.431039
70	BOLD vs. Ca$^{2\!\!+}_{slow}$ (HRF)	0	1	0.671868
71	BOLD vs. Ca$^{2\!\!+}_{slow}$ (HRF)	0	2	0.865436
72	BOLD vs. Ca$^{2\!\!+}_{slow}$ (HRF)	0	3	0.894982
73	BOLD vs. Ca$^{2\!\!+}_{slow}$ (HRF)	0	4	0.669353
74	BOLD vs. Ca$^{2\!\!+}_{slow}$ (HRF)	0	5	0.919825
75	BOLD vs. Ca$^{2\!\!+}_{slow}$ (HRF)	0	6	0.91206
76	BOLD vs. Ca$^{2\!\!+}_{slow}$ (HRF)	0	7	0.23812
77	BOLD vs. Ca$^{2\!\!+}_{slow}$ (HRF)	1	1	0.7368
78	BOLD vs. Ca$^{2\!\!+}_{slow}$ (HRF)	1	2	0.875417
79	BOLD vs. Ca$^{2\!\!+}_{slow}$ (HRF)	1	3	0.890267
80	BOLD vs. Ca$^{2\!\!+}_{slow}$ (HRF)	1	4	0.751816
81	BOLD vs. Ca$^{2\!\!+}_{slow}$ (HRF)	1	5	0.859691
82	BOLD vs. Ca$^{2\!\!+}_{slow}$ (HRF)	1	6	0.782774
83	BOLD vs. Ca$^{2\!\!+}_{slow}$ (HRF)	1	7	0.206142
84	BOLD vs. Ca$^{2\!\!+}_{slow}$ (HRF)	2	1	0.755899
85	BOLD vs. Ca$^{2\!\!+}_{slow}$ (HRF)	2	2	0.875235
86	BOLD vs. Ca$^{2\!\!+}_{slow}$ (HRF)	2	3	0.909345
87	BOLD vs. Ca$^{2\!\!+}_{slow}$ (HRF)	2	4	0.701907
88	BOLD vs. Ca$^{2\!\!+}_{slow}$ (HRF)	2	5	0.926571
89	BOLD vs. Ca$^{2\!\!+}_{slow}$ (HRF)	2	6	0.835809
90	BOLD vs. Ca$^{2\!\!+}_{slow}$ (HRF)	2	7	0.329218
91	BOLD vs. Ca$^{2\!\!+}_{slow}$ (HRF)	3	1	0.682683
92	BOLD vs. Ca$^{2\!\!+}_{slow}$ (HRF)	3	2	0.933112
93	BOLD vs. Ca$^{2\!\!+}_{slow}$ (HRF)	3	3	0.928305
94	BOLD vs. Ca$^{2\!\!+}_{slow}$ (HRF)	3	4	0.819775
95	BOLD vs. Ca$^{2\!\!+}_{slow}$ (HRF)	3	5	0.888045
96	BOLD vs. Ca$^{2\!\!+}_{slow}$ (HRF)	3	6	0.843495
97	BOLD vs. Ca$^{2\!\!+}_{slow}$ (HRF)	3	7	0.306755
98	BOLD vs. Ca$^{2\!\!+}_{slow}$ (HRF)	4	1	0.803512
99	BOLD vs. Ca$^{2\!\!+}_{slow}$ (HRF)	4	2	0.903371
100	BOLD vs. Ca$^{2\!\!+}_{slow}$ (HRF)	4	3	0.893178
101	BOLD vs. Ca$^{2\!\!+}_{slow}$ (HRF)	4	4	0.754513
102	BOLD vs. Ca$^{2\!\!+}_{slow}$ (HRF)	4	5	0.848922
103	BOLD vs. Ca$^{2\!\!+}_{slow}$ (HRF)	4	6	0.799262
104	BOLD vs. Ca$^{2\!\!+}_{slow}$ (HRF)	4	7	0.39313
105	BOLD vs. Ca$^{2\!\!+}_{slow}$ (HRF)	5	1	0.733916
106	BOLD vs. Ca$^{2\!\!+}_{slow}$ (HRF)	5	2	0.812838
107	BOLD vs. Ca$^{2\!\!+}_{slow}$ (HRF)	5	3	0.901624
108	BOLD vs. Ca$^{2\!\!+}_{slow}$ (HRF)	5	4	0.678328
109	BOLD vs. Ca$^{2\!\!+}_{slow}$ (HRF)	5	5	0.942634
110	BOLD vs. Ca$^{2\!\!+}_{slow}$ (HRF)	5	6	0.873982
111	BOLD vs. Ca$^{2\!\!+}_{slow}$ (HRF)	5	7	0.214542
112	BOLD vs. Ca$^{2\!\!+}_{slow}$ (HRF)	6	1	0.829755
113	BOLD vs. Ca$^{2\!\!+}_{slow}$ (HRF)	6	2	0.830251
114	BOLD vs. Ca$^{2\!\!+}_{slow}$ (HRF)	6	3	0.954825
115	BOLD vs. Ca$^{2\!\!+}_{slow}$ (HRF)	6	4	0.659605
116	BOLD vs. Ca$^{2\!\!+}_{slow}$ (HRF)	6	5	0.939637
117	BOLD vs. Ca$^{2\!\!+}_{slow}$ (HRF)	6	6	0.812035
118	BOLD vs. Ca$^{2\!\!+}_{slow}$ (HRF)	6	7	0.225141
119	BOLD vs. Ca$^{2\!\!+}_{slow}$ (HRF)	7	1	0.625146
120	BOLD vs. Ca$^{2\!\!+}_{slow}$ (HRF)	7	2	0.865994
121	BOLD vs. Ca$^{2\!\!+}_{slow}$ (HRF)	7	3	0.913019
122	BOLD vs. Ca$^{2\!\!+}_{slow}$ (HRF)	7	4	0.76729
123	BOLD vs. Ca$^{2\!\!+}_{slow}$ (HRF)	7	5	0.928035
124	BOLD vs. Ca$^{2\!\!+}_{slow}$ (HRF)	7	6	0.86159
125	BOLD vs. Ca$^{2\!\!+}_{slow}$ (HRF)	7	7	0.260855
126	BOLD vs. Ca$^{2\!\!+}_{slow}$ (HRF)	8	1	0.746209
127	BOLD vs. Ca$^{2\!\!+}_{slow}$ (HRF)	8	2	0.890495
128	BOLD vs. Ca$^{2\!\!+}_{slow}$ (HRF)	8	3	0.859999
129	BOLD vs. Ca$^{2\!\!+}_{slow}$ (HRF)	8	4	0.749003
130	BOLD vs. Ca$^{2\!\!+}_{slow}$ (HRF)	8	5	0.931784
131	BOLD vs. Ca$^{2\!\!+}_{slow}$ (HRF)	8	6	0.824287
132	BOLD vs. Ca$^{2\!\!+}_{slow}$ (HRF)	8	7	0.333306
133	BOLD vs. Ca$^{2\!\!+}_{slow}$ (HRF)	9	1	0.813792
134	BOLD vs. Ca$^{2\!\!+}_{slow}$ (HRF)	9	2	0.785094
135	BOLD vs. Ca$^{2\!\!+}_{slow}$ (HRF)	9	3	0.885892
136	BOLD vs. Ca$^{2\!\!+}_{slow}$ (HRF)	9	4	0.792672
137	BOLD vs. Ca$^{2\!\!+}_{slow}$ (HRF)	9	5	0.909086
138	BOLD vs. Ca$^{2\!\!+}_{slow}$ (HRF)	9	6	0.895119
139	BOLD vs. Ca$^{2\!\!+}_{slow}$ (HRF)	9	7	0.55039
140	BOLD vs. Ca$^{2\!\!+}_{fast}$	0	1	0.843371
141	BOLD vs. Ca$^{2\!\!+}_{fast}$	0	2	0.846975
142	BOLD vs. Ca$^{2\!\!+}_{fast}$	0	3	0.877963
143	BOLD vs. Ca$^{2\!\!+}_{fast}$	0	4	0.712988
144	BOLD vs. Ca$^{2\!\!+}_{fast}$	0	5	0.653145
145	BOLD vs. Ca$^{2\!\!+}_{fast}$	0	6	0.627553
146	BOLD vs. Ca$^{2\!\!+}_{fast}$	0	7	0.257099
147	BOLD vs. Ca$^{2\!\!+}_{fast}$	1	1	0.737716
148	BOLD vs. Ca$^{2\!\!+}_{fast}$	1	2	0.852417
149	BOLD vs. Ca$^{2\!\!+}_{fast}$	1	3	0.893383
150	BOLD vs. Ca$^{2\!\!+}_{fast}$	1	4	0.823295
151	BOLD vs. Ca$^{2\!\!+}_{fast}$	1	5	0.505696
152	BOLD vs. Ca$^{2\!\!+}_{fast}$	1	6	0.715408
153	BOLD vs. Ca$^{2\!\!+}_{fast}$	1	7	0.232878
154	BOLD vs. Ca$^{2\!\!+}_{fast}$	2	1	0.760173
155	BOLD vs. Ca$^{2\!\!+}_{fast}$	2	2	0.816145
156	BOLD vs. Ca$^{2\!\!+}_{fast}$	2	3	0.793128
157	BOLD vs. Ca$^{2\!\!+}_{fast}$	2	4	0.71686
158	BOLD vs. Ca$^{2\!\!+}_{fast}$	2	5	0.405849
159	BOLD vs. Ca$^{2\!\!+}_{fast}$	2	6	0.579922
160	BOLD vs. Ca$^{2\!\!+}_{fast}$	2	7	0.248789
161	BOLD vs. Ca$^{2\!\!+}_{fast}$	3	1	0.747531
162	BOLD vs. Ca$^{2\!\!+}_{fast}$	3	2	0.748599
163	BOLD vs. Ca$^{2\!\!+}_{fast}$	3	3	0.910643
164	BOLD vs. Ca$^{2\!\!+}_{fast}$	3	4	0.73334
165	BOLD vs. Ca$^{2\!\!+}_{fast}$	3	5	0.638201
166	BOLD vs. Ca$^{2\!\!+}_{fast}$	3	6	0.619214
167	BOLD vs. Ca$^{2\!\!+}_{fast}$	3	7	0.196729
168	BOLD vs. Ca$^{2\!\!+}_{fast}$	4	1	0.825155
169	BOLD vs. Ca$^{2\!\!+}_{fast}$	4	2	0.860533
170	BOLD vs. Ca$^{2\!\!+}_{fast}$	4	3	0.859502
171	BOLD vs. Ca$^{2\!\!+}_{fast}$	4	4	0.814873
172	BOLD vs. Ca$^{2\!\!+}_{fast}$	4	5	0.592301
173	BOLD vs. Ca$^{2\!\!+}_{fast}$	4	6	0.632788
174	BOLD vs. Ca$^{2\!\!+}_{fast}$	4	7	0.207629
175	BOLD vs. Ca$^{2\!\!+}_{fast}$	5	1	0.711755
176	BOLD vs. Ca$^{2\!\!+}_{fast}$	5	2	0.775038
177	BOLD vs. Ca$^{2\!\!+}_{fast}$	5	3	0.859959
178	BOLD vs. Ca$^{2\!\!+}_{fast}$	5	4	0.72446
179	BOLD vs. Ca$^{2\!\!+}_{fast}$	5	5	0.618158
180	BOLD vs. Ca$^{2\!\!+}_{fast}$	5	6	0.561447
181	BOLD vs. Ca$^{2\!\!+}_{fast}$	5	7	0.250313
182	BOLD vs. Ca$^{2\!\!+}_{fast}$	6	1	0.741819
183	BOLD vs. Ca$^{2\!\!+}_{fast}$	6	2	0.822757
184	BOLD vs. Ca$^{2\!\!+}_{fast}$	6	3	0.937496
185	BOLD vs. Ca$^{2\!\!+}_{fast}$	6	4	0.731402
186	BOLD vs. Ca$^{2\!\!+}_{fast}$	6	5	0.68503
187	BOLD vs. Ca$^{2\!\!+}_{fast}$	6	6	0.695423
188	BOLD vs. Ca$^{2\!\!+}_{fast}$	6	7	0.193337
189	BOLD vs. Ca$^{2\!\!+}_{fast}$	7	1	0.80645
190	BOLD vs. Ca$^{2\!\!+}_{fast}$	7	2	0.832844
191	BOLD vs. Ca$^{2\!\!+}_{fast}$	7	3	0.897242
192	BOLD vs. Ca$^{2\!\!+}_{fast}$	7	4	0.796087
193	BOLD vs. Ca$^{2\!\!+}_{fast}$	7	5	0.580962
194	BOLD vs. Ca$^{2\!\!+}_{fast}$	7	6	0.721246
195	BOLD vs. Ca$^{2\!\!+}_{fast}$	7	7	0.219485
196	BOLD vs. Ca$^{2\!\!+}_{fast}$	8	1	0.756618
197	BOLD vs. Ca$^{2\!\!+}_{fast}$	8	2	0.836309
198	BOLD vs. Ca$^{2\!\!+}_{fast}$	8	3	0.845532
199	BOLD vs. Ca$^{2\!\!+}_{fast}$	8	4	0.731799
200	BOLD vs. Ca$^{2\!\!+}_{fast}$	8	5	0.563954
201	BOLD vs. Ca$^{2\!\!+}_{fast}$	8	6	0.70101
202	BOLD vs. Ca$^{2\!\!+}_{fast}$	8	7	0.26078
203	BOLD vs. Ca$^{2\!\!+}_{fast}$	9	1	0.790094
204	BOLD vs. Ca$^{2\!\!+}_{fast}$	9	2	0.860358
205	BOLD vs. Ca$^{2\!\!+}_{fast}$	9	3	0.882138
206	BOLD vs. Ca$^{2\!\!+}_{fast}$	9	4	0.820916
207	BOLD vs. Ca$^{2\!\!+}_{fast}$	9	5	0.660416
208	BOLD vs. Ca$^{2\!\!+}_{fast}$	9	6	0.690805
209	BOLD vs. Ca$^{2\!\!+}_{fast}$	9	7	0.318637
210	BOLD vs. Ca$^{2\!\!+}_{fast}$ (HRF)	0	1	0.873746
211	BOLD vs. Ca$^{2\!\!+}_{fast}$ (HRF)	0	2	0.855992
212	BOLD vs. Ca$^{2\!\!+}_{fast}$ (HRF)	0	3	0.870521
213	BOLD vs. Ca$^{2\!\!+}_{fast}$ (HRF)	0	4	0.543182
214	BOLD vs. Ca$^{2\!\!+}_{fast}$ (HRF)	0	5	0.725639
215	BOLD vs. Ca$^{2\!\!+}_{fast}$ (HRF)	0	6	0.75307
216	BOLD vs. Ca$^{2\!\!+}_{fast}$ (HRF)	0	7	0.308706
217	BOLD vs. Ca$^{2\!\!+}_{fast}$ (HRF)	1	1	0.750648
218	BOLD vs. Ca$^{2\!\!+}_{fast}$ (HRF)	1	2	0.851045
219	BOLD vs. Ca$^{2\!\!+}_{fast}$ (HRF)	1	3	0.897274
220	BOLD vs. Ca$^{2\!\!+}_{fast}$ (HRF)	1	4	0.634526
221	BOLD vs. Ca$^{2\!\!+}_{fast}$ (HRF)	1	5	0.643642
222	BOLD vs. Ca$^{2\!\!+}_{fast}$ (HRF)	1	6	0.685232
223	BOLD vs. Ca$^{2\!\!+}_{fast}$ (HRF)	1	7	0.298901
224	BOLD vs. Ca$^{2\!\!+}_{fast}$ (HRF)	2	1	0.846149
225	BOLD vs. Ca$^{2\!\!+}_{fast}$ (HRF)	2	2	0.864359
226	BOLD vs. Ca$^{2\!\!+}_{fast}$ (HRF)	2	3	0.840615
227	BOLD vs. Ca$^{2\!\!+}_{fast}$ (HRF)	2	4	0.556522
228	BOLD vs. Ca$^{2\!\!+}_{fast}$ (HRF)	2	5	0.749274
229	BOLD vs. Ca$^{2\!\!+}_{fast}$ (HRF)	2	6	0.823177
230	BOLD vs. Ca$^{2\!\!+}_{fast}$ (HRF)	2	7	0.363792
231	BOLD vs. Ca$^{2\!\!+}_{fast}$ (HRF)	3	1	0.805954
232	BOLD vs. Ca$^{2\!\!+}_{fast}$ (HRF)	3	2	0.825058
233	BOLD vs. Ca$^{2\!\!+}_{fast}$ (HRF)	3	3	0.908434
234	BOLD vs. Ca$^{2\!\!+}_{fast}$ (HRF)	3	4	0.602153
235	BOLD vs. Ca$^{2\!\!+}_{fast}$ (HRF)	3	5	0.810946
236	BOLD vs. Ca$^{2\!\!+}_{fast}$ (HRF)	3	6	0.759621
237	BOLD vs. Ca$^{2\!\!+}_{fast}$ (HRF)	3	7	0.278471
238	BOLD vs. Ca$^{2\!\!+}_{fast}$ (HRF)	4	1	0.821936
239	BOLD vs. Ca$^{2\!\!+}_{fast}$ (HRF)	4	2	0.928291
240	BOLD vs. Ca$^{2\!\!+}_{fast}$ (HRF)	4	3	0.893814
241	BOLD vs. Ca$^{2\!\!+}_{fast}$ (HRF)	4	4	0.665195
242	BOLD vs. Ca$^{2\!\!+}_{fast}$ (HRF)	4	5	0.773977
243	BOLD vs. Ca$^{2\!\!+}_{fast}$ (HRF)	4	6	0.794979
244	BOLD vs. Ca$^{2\!\!+}_{fast}$ (HRF)	4	7	0.264891
245	BOLD vs. Ca$^{2\!\!+}_{fast}$ (HRF)	5	1	0.811848
246	BOLD vs. Ca$^{2\!\!+}_{fast}$ (HRF)	5	2	0.770686
247	BOLD vs. Ca$^{2\!\!+}_{fast}$ (HRF)	5	3	0.855386
248	BOLD vs. Ca$^{2\!\!+}_{fast}$ (HRF)	5	4	0.575013
249	BOLD vs. Ca$^{2\!\!+}_{fast}$ (HRF)	5	5	0.71847
250	BOLD vs. Ca$^{2\!\!+}_{fast}$ (HRF)	5	6	0.688604
251	BOLD vs. Ca$^{2\!\!+}_{fast}$ (HRF)	5	7	0.310092
252	BOLD vs. Ca$^{2\!\!+}_{fast}$ (HRF)	6	1	0.813232
253	BOLD vs. Ca$^{2\!\!+}_{fast}$ (HRF)	6	2	0.837134
254	BOLD vs. Ca$^{2\!\!+}_{fast}$ (HRF)	6	3	0.929292
255	BOLD vs. Ca$^{2\!\!+}_{fast}$ (HRF)	6	4	0.614317
256	BOLD vs. Ca$^{2\!\!+}_{fast}$ (HRF)	6	5	0.779591
257	BOLD vs. Ca$^{2\!\!+}_{fast}$ (HRF)	6	6	0.728229
258	BOLD vs. Ca$^{2\!\!+}_{fast}$ (HRF)	6	7	0.261584
259	BOLD vs. Ca$^{2\!\!+}_{fast}$ (HRF)	7	1	0.778187
260	BOLD vs. Ca$^{2\!\!+}_{fast}$ (HRF)	7	2	0.805433
261	BOLD vs. Ca$^{2\!\!+}_{fast}$ (HRF)	7	3	0.897019
262	BOLD vs. Ca$^{2\!\!+}_{fast}$ (HRF)	7	4	0.675264
263	BOLD vs. Ca$^{2\!\!+}_{fast}$ (HRF)	7	5	0.770958
264	BOLD vs. Ca$^{2\!\!+}_{fast}$ (HRF)	7	6	0.779293
265	BOLD vs. Ca$^{2\!\!+}_{fast}$ (HRF)	7	7	0.269556
266	BOLD vs. Ca$^{2\!\!+}_{fast}$ (HRF)	8	1	0.743889
267	BOLD vs. Ca$^{2\!\!+}_{fast}$ (HRF)	8	2	0.80255
268	BOLD vs. Ca$^{2\!\!+}_{fast}$ (HRF)	8	3	0.814996
269	BOLD vs. Ca$^{2\!\!+}_{fast}$ (HRF)	8	4	0.616367
270	BOLD vs. Ca$^{2\!\!+}_{fast}$ (HRF)	8	5	0.749973
271	BOLD vs. Ca$^{2\!\!+}_{fast}$ (HRF)	8	6	0.758243
272	BOLD vs. Ca$^{2\!\!+}_{fast}$ (HRF)	8	7	0.371875
273	BOLD vs. Ca$^{2\!\!+}_{fast}$ (HRF)	9	1	0.854875
274	BOLD vs. Ca$^{2\!\!+}_{fast}$ (HRF)	9	2	0.830232
275	BOLD vs. Ca$^{2\!\!+}_{fast}$ (HRF)	9	3	0.893555
276	BOLD vs. Ca$^{2\!\!+}_{fast}$ (HRF)	9	4	0.604081
277	BOLD vs. Ca$^{2\!\!+}_{fast}$ (HRF)	9	5	0.81498
278	BOLD vs. Ca$^{2\!\!+}_{fast}$ (HRF)	9	6	0.800171
279	BOLD vs. Ca$^{2\!\!+}_{fast}$ (HRF)	9	7	0.436768
280	(BOLD vs. Ca$^{2\!\!+}_{slow}$) vs. (BOLD vs. Ca$^{2\!\!+}_{slow}$ (HRF))	group	1		1.99998e-05
281	(BOLD vs. Ca$^{2\!\!+}_{slow}$) vs. (BOLD vs. Ca$^{2\!\!+}_{slow}$ (HRF))	group	2		0.282277
282	(BOLD vs. Ca$^{2\!\!+}_{slow}$) vs. (BOLD vs. Ca$^{2\!\!+}_{slow}$ (HRF))	group	3		0.0800992
283	(BOLD vs. Ca$^{2\!\!+}_{slow}$) vs. (BOLD vs. Ca$^{2\!\!+}_{slow}$ (HRF))	group	4		0.328757
284	(BOLD vs. Ca$^{2\!\!+}_{slow}$) vs. (BOLD vs. Ca$^{2\!\!+}_{slow}$ (HRF))	group	5		0.00223998
285	(BOLD vs. Ca$^{2\!\!+}_{slow}$) vs. (BOLD vs. Ca$^{2\!\!+}_{slow}$ (HRF))	group	6		0.142938
286	(BOLD vs. Ca$^{2\!\!+}_{slow}$) vs. (BOLD vs. Ca$^{2\!\!+}_{slow}$ (HRF))	group	7		1.99998e-05
287	(BOLD vs. Ca$^{2\!\!+}_{fast}$) vs. (BOLD vs. Ca$^{2\!\!+}_{fast}$ (HRF))	group	1		0.0139443
288	(BOLD vs. Ca$^{2\!\!+}_{fast}$) vs. (BOLD vs. Ca$^{2\!\!+}_{fast}$ (HRF))	group	2		0.125499
289	(BOLD vs. Ca$^{2\!\!+}_{fast}$) vs. (BOLD vs. Ca$^{2\!\!+}_{fast}$ (HRF))	group	3		0.131799
290	(BOLD vs. Ca$^{2\!\!+}_{fast}$) vs. (BOLD vs. Ca$^{2\!\!+}_{fast}$ (HRF))	group	4		1.99998e-05
291	(BOLD vs. Ca$^{2\!\!+}_{fast}$) vs. (BOLD vs. Ca$^{2\!\!+}_{fast}$ (HRF))	group	5		1.99998e-05
292	(BOLD vs. Ca$^{2\!\!+}_{fast}$) vs. (BOLD vs. Ca$^{2\!\!+}_{fast}$ (HRF))	group	6		0.000193331
293	(BOLD vs. Ca$^{2\!\!+}_{fast}$) vs. (BOLD vs. Ca$^{2\!\!+}_{fast}$ (HRF))	group	7		1.99998e-05

## Sheet: SuppFig6-C
	comparison	K	cos_sim	p-value
0	BOLD vs. Ca$^{2\!\!+}_{slow}$	7	0.772212
1	BOLD vs. Ca$^{2\!\!+}_{slow}$	7	0.753165
2	BOLD vs. Ca$^{2\!\!+}_{slow}$	7	0.739119
3	BOLD vs. Ca$^{2\!\!+}_{slow}$	7	0.76124
4	BOLD vs. Ca$^{2\!\!+}_{slow}$	7	0.826413
5	BOLD vs. Ca$^{2\!\!+}_{slow}$	7	0.751307
6	BOLD vs. Ca$^{2\!\!+}_{slow}$	7	0.747044
7	BOLD vs. Ca$^{2\!\!+}_{slow}$	7	0.741955
8	BOLD vs. Ca$^{2\!\!+}_{slow}$	7	0.773033
9	BOLD vs. Ca$^{2\!\!+}_{slow}$	7	0.825187
10	BOLD vs. Ca$^{2\!\!+}_{slow}$ (HRF)	7	0.756496
11	BOLD vs. Ca$^{2\!\!+}_{slow}$ (HRF)	7	0.737378
12	BOLD vs. Ca$^{2\!\!+}_{slow}$ (HRF)	7	0.736712
13	BOLD vs. Ca$^{2\!\!+}_{slow}$ (HRF)	7	0.793198
14	BOLD vs. Ca$^{2\!\!+}_{slow}$ (HRF)	7	0.766861
15	BOLD vs. Ca$^{2\!\!+}_{slow}$ (HRF)	7	0.74985
16	BOLD vs. Ca$^{2\!\!+}_{slow}$ (HRF)	7	0.745106
17	BOLD vs. Ca$^{2\!\!+}_{slow}$ (HRF)	7	0.732958
18	BOLD vs. Ca$^{2\!\!+}_{slow}$ (HRF)	7	0.765516
19	BOLD vs. Ca$^{2\!\!+}_{slow}$ (HRF)	7	0.809283
20	BOLD vs. Ca$^{2\!\!+}_{fast}$	7	0.714161
21	BOLD vs. Ca$^{2\!\!+}_{fast}$	7	0.712008
22	BOLD vs. Ca$^{2\!\!+}_{fast}$	7	0.639038
23	BOLD vs. Ca$^{2\!\!+}_{fast}$	7	0.662656
24	BOLD vs. Ca$^{2\!\!+}_{fast}$	7	0.730008
25	BOLD vs. Ca$^{2\!\!+}_{fast}$	7	0.680532
26	BOLD vs. Ca$^{2\!\!+}_{fast}$	7	0.721742
27	BOLD vs. Ca$^{2\!\!+}_{fast}$	7	0.731449
28	BOLD vs. Ca$^{2\!\!+}_{fast}$	7	0.701741
29	BOLD vs. Ca$^{2\!\!+}_{fast}$	7	0.770155
30	BOLD vs. Ca$^{2\!\!+}_{fast}$ (HRF)	7	0.720732
31	BOLD vs. Ca$^{2\!\!+}_{fast}$ (HRF)	7	0.69609
32	BOLD vs. Ca$^{2\!\!+}_{fast}$ (HRF)	7	0.727824
33	BOLD vs. Ca$^{2\!\!+}_{fast}$ (HRF)	7	0.71524
34	BOLD vs. Ca$^{2\!\!+}_{fast}$ (HRF)	7	0.786786
35	BOLD vs. Ca$^{2\!\!+}_{fast}$ (HRF)	7	0.689814
36	BOLD vs. Ca$^{2\!\!+}_{fast}$ (HRF)	7	0.736889
37	BOLD vs. Ca$^{2\!\!+}_{fast}$ (HRF)	7	0.708698
38	BOLD vs. Ca$^{2\!\!+}_{fast}$ (HRF)	7	0.694744
39	BOLD vs. Ca$^{2\!\!+}_{fast}$ (HRF)	7	0.766882
40	(BOLD vs. Ca$^{2\!\!+}_{slow}$) vs. (BOLD vs. Ca$^{2\!\!+}_{slow}$ (HRF))	7		0.115426
41	(BOLD vs. Ca$^{2\!\!+}_{fast}$) vs. (BOLD vs. Ca$^{2\!\!+}_{fast}$ (HRF))	7		0.0246849
