# Supplementary material for: Multimodal measures of spontaneous brain activity reveal both common and divergent patterns of cortical functional organization
Source: Nat Commun. 2024 Jan 3;15:229. doi: 10.1038/s41467-023-44363-z (PMC10764905; doi:10.1038/s41467-023-44363-z)
Supplement: Supplementary file 4 — Source Data [file 41467_2023_44363_MOESM4_ESM.zip › SupplementaryFigure8.xlsx]

## Sheet: SuppFig8-A
	mode	node	entropy
0	BOLD	0	0.495714
1	BOLD	1	0.519017
2	BOLD	2	0.522615
3	BOLD	3	0.537261
4	BOLD	4	0.490331
5	BOLD	5	0.503899
6	BOLD	6	0.43699
7	BOLD	7	0.459232
8	BOLD	8	0.491694
9	BOLD	9	0.505104
10	BOLD	10	0.573082
11	BOLD	11	0.498781
12	BOLD	12	0.448183
13	BOLD	13	0.470762
14	BOLD	14	0.430096
15	BOLD	15	0.492557
16	BOLD	16	0.487355
17	BOLD	17	0.442369
18	BOLD	18	0.426488
19	BOLD	19	0.503226
20	BOLD	20	0.574407
21	BOLD	21	0.382202
22	BOLD	22	0.49812
23	BOLD	23	0.513598
24	BOLD	24	0.503027
25	BOLD	25	0.530099
26	BOLD	26	0.488682
27	BOLD	27	0.369551
28	BOLD	28	0.468266
29	BOLD	29	0.574284
30	BOLD	30	0.38314
31	BOLD	31	0.427917
32	BOLD	32	0.519372
33	BOLD	33	0.502508
34	BOLD	34	0.507883
35	BOLD	35	0.466803
36	BOLD	36	0.503291
37	BOLD	37	0.49141
38	BOLD	38	0.500122
39	BOLD	39	0.360473
40	BOLD	40	0.288109
41	BOLD	41	0.485567
42	BOLD	42	0.562248
43	BOLD	43	0.409302
44	BOLD	44	0.519082
45	BOLD	45	0.522019
46	BOLD	46	0.331566
47	BOLD	47	0.565887
48	BOLD	48	0.502154
49	BOLD	49	0.534933
50	BOLD	50	0.488716
51	BOLD	51	0.488139
52	BOLD	52	0.266091
53	BOLD	53	0.522735
54	BOLD	54	0.357168
55	BOLD	55	0.530917
56	BOLD	56	0.528992
57	BOLD	57	0.463647
58	BOLD	58	0.593678
59	BOLD	59	0.512027
60	BOLD	60	0.333142
61	BOLD	61	0.588957
62	BOLD	62	0.519916
63	BOLD	63	0.550597
64	BOLD	64	0.332103
65	BOLD	65	0.322872
66	BOLD	66	0.586148
67	BOLD	67	0.373457
68	BOLD	68	0.538028
69	BOLD	69	0.51891
70	BOLD	70	0.606418
71	BOLD	71	0.608682
72	BOLD	72	0.533496
73	BOLD	73	0.553107
74	BOLD	74	0.606226
75	BOLD	75	0.430693
76	BOLD	76	0.347895
77	BOLD	77	0.602127
78	BOLD	78	0.331928
79	BOLD	79	0.330744
80	BOLD	80	0.405864
81	BOLD	81	0.642161
82	BOLD	82	0.610068
83	BOLD	83	0.594831
84	BOLD	84	0.53698
85	BOLD	85	0.573011
86	BOLD	86	0.619609
87	BOLD	87	0.646532
88	BOLD	88	0.5123
89	BOLD	89	0.367937
90	BOLD	90	0.421353
91	BOLD	91	0.409134
92	BOLD	92	0.664995
93	BOLD	93	0.665244
94	BOLD	94	0.506564
95	BOLD	95	0.615852
96	BOLD	96	0.522588
97	BOLD	97	0.57106
98	BOLD	98	0.633155
99	BOLD	99	0.579538
100	BOLD	100	0.649814
101	BOLD	101	0.455094
102	BOLD	102	0.507566
103	BOLD	103	0.637181
104	BOLD	104	0.556498
105	BOLD	105	0.69415
106	BOLD	106	0.687488
107	BOLD	107	0.560376
108	BOLD	108	0.602828
109	BOLD	109	0.619229
110	BOLD	110	0.55403
111	BOLD	111	0.491641
112	BOLD	112	0.671414
113	BOLD	113	0.684181
114	BOLD	114	0.527546
115	BOLD	115	0.725581
116	BOLD	116	0.59058
117	BOLD	117	0.639287
118	BOLD	118	0.635448
119	BOLD	119	0.673567
120	BOLD	120	0.577913
121	BOLD	121	0.66891
122	BOLD	122	0.612451
123	BOLD	123	0.590267
124	BOLD	124	0.715235
125	BOLD	125	0.687042
126	BOLD	126	0.664879
127	BOLD	127	0.672651
128	BOLD	128	0.616677
129	BOLD	129	0.602472
130	BOLD	130	0.706315
131	BOLD	131	0.593711
132	BOLD	132	0.669838
133	BOLD	133	0.62868
134	BOLD	134	0.687548
135	BOLD	135	0.675002
136	BOLD	136	0.632861
137	BOLD	137	0.661195
138	BOLD	138	0.577498
139	BOLD	139	0.697162
140	BOLD	140	0.648513
141	BOLD	141	0.637802
142	BOLD	142	0.603113
143	BOLD	143	0.688888
144	BOLD	144	0.623319
145	BOLD	145	0.607998
146	BOLD	146	0.662875
147	BOLD	147	0.640983
148	BOLD	148	0.623469
149	BOLD	149	0.612808
150	BOLD	150	0.649649
151	BOLD	151	0.679187
152	BOLD	152	0.670874
153	BOLD	153	0.562471
154	BOLD	154	0.616841
155	BOLD	155	0.610738
156	BOLD	156	0.601074
157	BOLD	157	0.638965
158	BOLD	158	0.596743
159	BOLD	159	0.65386
160	BOLD	160	0.643725
161	BOLD	161	0.629606
162	BOLD	162	0.564232
163	BOLD	163	0.613889
164	BOLD	164	0.627707
165	BOLD	165	0.588342
166	BOLD	166	0.660129
167	BOLD	167	0.626101
168	BOLD	168	0.582404
169	BOLD	169	0.572399
170	BOLD	170	0.604096
171	BOLD	171	0.611257
172	BOLD	172	0.571367
173	BOLD	173	0.593358
174	BOLD	174	0.628735
175	BOLD	175	0.559353
176	BOLD	176	0.58507
177	BOLD	177	0.555721
178	BOLD	178	0.597891
179	BOLD	179	0.58316
180	BOLD	180	0.579458
181	BOLD	181	0.549246
182	BOLD	182	0.608845
183	BOLD	183	0.520361
184	BOLD	184	0.563079
185	BOLD	185	0.633368
186	BOLD	186	0.528005
187	BOLD	187	0.64867
188	BOLD	188	0.597072
189	BOLD	189	0.558637
190	BOLD	190	0.561544
191	BOLD	191	0.534989
192	BOLD	192	0.537209
193	BOLD	193	0.486131
194	BOLD	194	0.526283
195	BOLD	195	0.511927
196	BOLD	196	0.640922
197	BOLD	197	0.597258
198	BOLD	198	0.639651
199	BOLD	199	0.594595
200	BOLD	200	0.486128
201	BOLD	201	0.63058
202	BOLD	202	0.519804
203	BOLD	203	0.443772
204	BOLD	204	0.524295
205	BOLD	205	0.473076
206	BOLD	206	0.491408
207	BOLD	207	0.496646
208	BOLD	208	0.463121
209	BOLD	209	0.641694
210	BOLD	210	0.609133
211	BOLD	211	0.50636
212	BOLD	212	0.603231
213	BOLD	213	0.539277
214	BOLD	214	0.62212
215	BOLD	215	0.492608
216	BOLD	216	0.485971
217	BOLD	217	0.494672
218	BOLD	218	0.527861
219	BOLD	219	0.518505
220	BOLD	220	0.503173
221	BOLD	221	0.478921
222	BOLD	222	0.572549
223	BOLD	223	0.545577
224	BOLD	224	0.522931
225	BOLD	225	0.570388
226	BOLD	226	0.568945
227	BOLD	227	0.517397
228	BOLD	228	0.445771
229	BOLD	229	0.512015
230	BOLD	230	0.511401
231	BOLD	231	0.469551
232	BOLD	232	0.470771
233	BOLD	233	0.531084
234	BOLD	234	0.450729
235	BOLD	235	0.490323
236	BOLD	236	0.599924
237	BOLD	237	0.511127
238	BOLD	238	0.557683
239	BOLD	239	0.466147
240	BOLD	240	0.530223
241	BOLD	241	0.50025
242	BOLD	242	0.514324
243	BOLD	243	0.497063
244	BOLD	244	0.48768
245	BOLD	245	0.474699
246	BOLD	246	0.474522
247	BOLD	247	0.529659
248	BOLD	248	0.448494
249	BOLD	249	0.463527
250	BOLD	250	0.441978
251	BOLD	251	0.452
252	BOLD	252	0.529664
253	BOLD	253	0.423875
254	BOLD	254	0.471755
255	BOLD	255	0.474388
256	BOLD	256	0.535018
257	BOLD	257	0.483996
258	BOLD	258	0.543198
259	BOLD	259	0.484146
260	BOLD	260	0.504801
261	BOLD	261	0.360765
262	BOLD	262	0.480917
263	BOLD	263	0.459057
264	BOLD	264	0.516176
265	BOLD	265	0.47735
266	BOLD	266	0.480931
267	BOLD	267	0.474107
268	BOLD	268	0.451458
269	BOLD	269	0.460486
270	BOLD	270	0.558035
271	BOLD	271	0.568973
272	BOLD	272	0.517834
273	BOLD	273	0.543131
274	BOLD	274	0.538935
275	BOLD	275	0.512544
276	BOLD	276	0.495254
277	BOLD	277	0.450079
278	BOLD	278	0.445745
279	BOLD	279	0.530593
280	BOLD	280	0.482986
281	BOLD	281	0.482364
282	BOLD	282	0.55095
283	BOLD	283	0.435872
284	BOLD	284	0.517126
285	BOLD	285	0.523421
286	BOLD	286	0.549886
287	BOLD	287	0.447732
288	BOLD	288	0.405988
289	BOLD	289	0.426563
290	BOLD	290	0.528085
291	BOLD	291	0.495573
292	BOLD	292	0.419941
293	BOLD	293	0.490642
294	BOLD	294	0.496897
295	BOLD	295	0.477487
296	BOLD	296	0.531028
297	BOLD	297	0.51127
298	BOLD	298	0.436702
299	BOLD	299	0.448551
300	BOLD	300	0.575779
301	BOLD	301	0.406495
302	BOLD	302	0.429191
303	BOLD	303	0.541275
304	BOLD	304	0.526257
305	BOLD	305	0.514894
306	BOLD	306	0.455315
307	BOLD	307	0.529757
308	BOLD	308	0.550456
309	BOLD	309	0.479941
310	BOLD	310	0.371171
311	BOLD	311	0.358555
312	BOLD	312	0.468619
313	BOLD	313	0.482308
314	BOLD	314	0.385904
315	BOLD	315	0.538066
316	BOLD	316	0.457802
317	BOLD	317	0.319226
318	BOLD	318	0.546457
319	BOLD	319	0.458732
320	BOLD	320	0.526162
321	BOLD	321	0.507594
322	BOLD	322	0.453693
323	BOLD	323	0.320063
324	BOLD	324	0.524017
325	BOLD	325	0.380564
326	BOLD	326	0.541554
327	BOLD	327	0.491467
328	BOLD	328	0.434289
329	BOLD	329	0.545163
330	BOLD	330	0.480008
331	BOLD	331	0.324218
332	BOLD	332	0.529555
333	BOLD	333	0.52923
334	BOLD	334	0.509002
335	BOLD	335	0.305658
336	BOLD	336	0.314649
337	BOLD	337	0.553744
338	BOLD	338	0.352166
339	BOLD	339	0.496117
340	BOLD	340	0.561638
341	BOLD	341	0.596994
342	BOLD	342	0.60173
343	BOLD	343	0.552744
344	BOLD	344	0.538223
345	BOLD	345	0.56109
346	BOLD	346	0.4339
347	BOLD	347	0.369135
348	BOLD	348	0.56633
349	BOLD	349	0.33071
350	BOLD	350	0.351027
351	BOLD	351	0.411606
352	BOLD	352	0.616299
353	BOLD	353	0.563234
354	BOLD	354	0.541054
355	BOLD	355	0.573408
356	BOLD	356	0.532944
357	BOLD	357	0.627589
358	BOLD	358	0.59534
359	BOLD	359	0.452111
360	BOLD	360	0.364287
361	BOLD	361	0.374947
362	BOLD	362	0.337791
363	BOLD	363	0.622336
364	BOLD	364	0.680907
365	BOLD	365	0.475681
366	BOLD	366	0.608448
367	BOLD	367	0.602987
368	BOLD	368	0.606314
369	BOLD	369	0.644808
370	BOLD	370	0.550085
371	BOLD	371	0.63087
372	BOLD	372	0.376898
373	BOLD	373	0.400614
374	BOLD	374	0.614021
375	BOLD	375	0.472206
376	BOLD	376	0.709714
377	BOLD	377	0.714724
378	BOLD	378	0.625399
379	BOLD	379	0.522185
380	BOLD	380	0.625771
381	BOLD	381	0.578206
382	BOLD	382	0.417421
383	BOLD	383	0.630937
384	BOLD	384	0.673129
385	BOLD	385	0.43295
386	BOLD	386	0.690644
387	BOLD	387	0.468118
388	BOLD	388	0.676146
389	BOLD	389	0.50945
390	BOLD	390	0.708644
391	BOLD	391	0.560984
392	BOLD	392	0.581034
393	BOLD	393	0.619877
394	BOLD	394	0.495486
395	BOLD	395	0.692034
396	BOLD	396	0.655822
397	BOLD	397	0.552095
398	BOLD	398	0.644446
399	BOLD	399	0.491041
400	BOLD	400	0.608683
401	BOLD	401	0.703615
402	BOLD	402	0.643178
403	BOLD	403	0.612365
404	BOLD	404	0.54723
405	BOLD	405	0.627083
406	BOLD	406	0.678909
407	BOLD	407	0.649769
408	BOLD	408	0.603414
409	BOLD	409	0.629045
410	BOLD	410	0.684254
411	BOLD	411	0.636394
412	BOLD	412	0.648741
413	BOLD	413	0.623196
414	BOLD	414	0.664196
415	BOLD	415	0.581061
416	BOLD	416	0.602856
417	BOLD	417	0.649286
418	BOLD	418	0.654061
419	BOLD	419	0.614427
420	BOLD	420	0.630108
421	BOLD	421	0.648837
422	BOLD	422	0.688987
423	BOLD	423	0.579713
424	BOLD	424	0.628473
425	BOLD	425	0.599371
426	BOLD	426	0.613894
427	BOLD	427	0.627644
428	BOLD	428	0.653841
429	BOLD	429	0.640231
430	BOLD	430	0.639772
431	BOLD	431	0.660548
432	BOLD	432	0.653746
433	BOLD	433	0.518326
434	BOLD	434	0.654484
435	BOLD	435	0.608299
436	BOLD	436	0.63633
437	BOLD	437	0.657241
438	BOLD	438	0.628273
439	BOLD	439	0.552457
440	BOLD	440	0.643822
441	BOLD	441	0.632675
442	BOLD	442	0.641322
443	BOLD	443	0.6249
444	BOLD	444	0.645862
445	BOLD	445	0.627489
446	BOLD	446	0.615044
447	BOLD	447	0.66437
448	BOLD	448	0.64168
449	BOLD	449	0.529912
450	BOLD	450	0.609966
451	BOLD	451	0.607492
452	BOLD	452	0.620683
453	BOLD	453	0.57804
454	BOLD	454	0.550277
455	BOLD	455	0.544628
456	BOLD	456	0.636064
457	BOLD	457	0.537289
458	BOLD	458	0.638884
459	BOLD	459	0.530789
460	BOLD	460	0.597411
461	BOLD	461	0.610597
462	BOLD	462	0.605185
463	BOLD	463	0.618285
464	BOLD	464	0.491588
465	BOLD	465	0.595382
466	BOLD	466	0.485076
467	BOLD	467	0.601275
468	BOLD	468	0.544852
469	BOLD	469	0.602725
470	BOLD	470	0.568931
471	BOLD	471	0.493819
472	BOLD	472	0.528639
473	BOLD	473	0.476673
474	BOLD	474	0.498752
475	BOLD	475	0.504294
476	BOLD	476	0.454355
477	BOLD	477	0.511282
478	BOLD	478	0.526291
479	BOLD	479	0.439089
480	BOLD	480	0.629458
481	BOLD	481	0.533731
482	BOLD	482	0.44826
483	BOLD	483	0.600576
484	BOLD	484	0.542112
485	BOLD	485	0.62493
486	BOLD	486	0.493925
487	BOLD	487	0.406966
488	BOLD	488	0.460388
489	BOLD	489	0.432612
490	BOLD	490	0.428853
491	BOLD	491	0.397004
492	BOLD	492	0.398884
493	BOLD	493	0.563909
494	BOLD	494	0.519532
495	BOLD	495	0.33919
496	BOLD	496	0.613362
497	BOLD	497	0.476458
498	BOLD	498	0.484086
499	BOLD	499	0.391929
500	BOLD	500	0.400801
501	BOLD	501	0.409312
502	BOLD	502	0.398703
503	BOLD	503	0.425425
504	BOLD	504	0.392501
505	BOLD	505	0.335274
506	BOLD	506	0.430014
507	BOLD	507	0.574546
508	BOLD	508	0.4877
509	BOLD	509	0.56626
510	BOLD	510	0.453312
511	BOLD	511	0.45441
512	BOLD	512	0.450114
513	BOLD	513	0.367528
514	BOLD	514	0.391199
515	BOLD	515	0.399686
516	BOLD	516	0.406907
517	BOLD	517	0.460867
518	BOLD	518	0.361142
519	BOLD	519	0.46476
520	BOLD	520	0.481279
521	BOLD	521	0.46091
522	BOLD	522	0.372236
523	BOLD	523	0.404971
524	BOLD	524	0.407591
525	BOLD	525	0.4133
526	BOLD	526	0.391444
527	BOLD	527	0.362626
528	BOLD	528	0.435785
529	BOLD	529	0.482407
530	BOLD	530	0.357
531	BOLD	531	0.416357
532	BOLD	532	0.388602
533	BOLD	533	0.484075
534	BOLD	534	0.414206
535	BOLD	535	0.406078
536	BOLD	536	0.456776
537	BOLD	537	0.485217
538	BOLD	538	0.43211
539	BOLD	539	0.375578
540	BOLD	540	0.375628
541	BOLD	541	0.335047
542	Ca$^{2\!\!+}_{slow}$	0	0.175979
543	Ca$^{2\!\!+}_{slow}$	1	0.413369
544	Ca$^{2\!\!+}_{slow}$	2	0.198139
545	Ca$^{2\!\!+}_{slow}$	3	0.344367
546	Ca$^{2\!\!+}_{slow}$	4	0.535208
547	Ca$^{2\!\!+}_{slow}$	5	0.261523
548	Ca$^{2\!\!+}_{slow}$	6	0.196939
549	Ca$^{2\!\!+}_{slow}$	7	0.147803
550	Ca$^{2\!\!+}_{slow}$	8	0.161822
551	Ca$^{2\!\!+}_{slow}$	9	0.369149
552	Ca$^{2\!\!+}_{slow}$	10	0.366186
553	Ca$^{2\!\!+}_{slow}$	11	0.428666
554	Ca$^{2\!\!+}_{slow}$	12	0.468621
555	Ca$^{2\!\!+}_{slow}$	13	0.233479
556	Ca$^{2\!\!+}_{slow}$	14	0.368824
557	Ca$^{2\!\!+}_{slow}$	15	0.290567
558	Ca$^{2\!\!+}_{slow}$	16	0.151416
559	Ca$^{2\!\!+}_{slow}$	17	0.157488
560	Ca$^{2\!\!+}_{slow}$	18	0.176978
561	Ca$^{2\!\!+}_{slow}$	19	0.192599
562	Ca$^{2\!\!+}_{slow}$	20	0.566011
563	Ca$^{2\!\!+}_{slow}$	21	0.135926
564	Ca$^{2\!\!+}_{slow}$	22	0.424335
565	Ca$^{2\!\!+}_{slow}$	23	0.446847
566	Ca$^{2\!\!+}_{slow}$	24	0.41307
567	Ca$^{2\!\!+}_{slow}$	25	0.265029
568	Ca$^{2\!\!+}_{slow}$	26	0.356212
569	Ca$^{2\!\!+}_{slow}$	27	0.234572
570	Ca$^{2\!\!+}_{slow}$	28	0.15258
571	Ca$^{2\!\!+}_{slow}$	29	0.626607
572	Ca$^{2\!\!+}_{slow}$	30	0.110932
573	Ca$^{2\!\!+}_{slow}$	31	0.123384
574	Ca$^{2\!\!+}_{slow}$	32	0.541352
575	Ca$^{2\!\!+}_{slow}$	33	0.265601
576	Ca$^{2\!\!+}_{slow}$	34	0.207175
577	Ca$^{2\!\!+}_{slow}$	35	0.501135
578	Ca$^{2\!\!+}_{slow}$	36	0.479466
579	Ca$^{2\!\!+}_{slow}$	37	0.35554
580	Ca$^{2\!\!+}_{slow}$	38	0.452189
581	Ca$^{2\!\!+}_{slow}$	39	0.139322
582	Ca$^{2\!\!+}_{slow}$	40	0.164731
583	Ca$^{2\!\!+}_{slow}$	41	0.176588
584	Ca$^{2\!\!+}_{slow}$	42	0.539737
585	Ca$^{2\!\!+}_{slow}$	43	0.140495
586	Ca$^{2\!\!+}_{slow}$	44	0.261233
587	Ca$^{2\!\!+}_{slow}$	45	0.528497
588	Ca$^{2\!\!+}_{slow}$	46	0.144833
589	Ca$^{2\!\!+}_{slow}$	47	0.372695
590	Ca$^{2\!\!+}_{slow}$	48	0.507599
591	Ca$^{2\!\!+}_{slow}$	49	0.43738
592	Ca$^{2\!\!+}_{slow}$	50	0.494428
593	Ca$^{2\!\!+}_{slow}$	51	0.129144
594	Ca$^{2\!\!+}_{slow}$	52	0.128634
595	Ca$^{2\!\!+}_{slow}$	53	0.253936
596	Ca$^{2\!\!+}_{slow}$	54	0.13442
597	Ca$^{2\!\!+}_{slow}$	55	0.543438
598	Ca$^{2\!\!+}_{slow}$	56	0.193453
599	Ca$^{2\!\!+}_{slow}$	57	0.153664
600	Ca$^{2\!\!+}_{slow}$	58	0.384715
601	Ca$^{2\!\!+}_{slow}$	59	0.536469
602	Ca$^{2\!\!+}_{slow}$	60	0.189685
603	Ca$^{2\!\!+}_{slow}$	61	0.479185
604	Ca$^{2\!\!+}_{slow}$	62	0.532473
605	Ca$^{2\!\!+}_{slow}$	63	0.546601
606	Ca$^{2\!\!+}_{slow}$	64	0.232359
607	Ca$^{2\!\!+}_{slow}$	65	0.208153
608	Ca$^{2\!\!+}_{slow}$	66	0.33568
609	Ca$^{2\!\!+}_{slow}$	67	0.168502
610	Ca$^{2\!\!+}_{slow}$	68	0.201937
611	Ca$^{2\!\!+}_{slow}$	69	0.567606
612	Ca$^{2\!\!+}_{slow}$	70	0.451842
613	Ca$^{2\!\!+}_{slow}$	71	0.534647
614	Ca$^{2\!\!+}_{slow}$	72	0.563591
615	Ca$^{2\!\!+}_{slow}$	73	0.547208
616	Ca$^{2\!\!+}_{slow}$	74	0.578364
617	Ca$^{2\!\!+}_{slow}$	75	0.223323
618	Ca$^{2\!\!+}_{slow}$	76	0.258675
619	Ca$^{2\!\!+}_{slow}$	77	0.35266
620	Ca$^{2\!\!+}_{slow}$	78	0.349972
621	Ca$^{2\!\!+}_{slow}$	79	0.318266
622	Ca$^{2\!\!+}_{slow}$	80	0.319319
623	Ca$^{2\!\!+}_{slow}$	81	0.508944
624	Ca$^{2\!\!+}_{slow}$	82	0.598052
625	Ca$^{2\!\!+}_{slow}$	83	0.589913
626	Ca$^{2\!\!+}_{slow}$	84	0.566409
627	Ca$^{2\!\!+}_{slow}$	85	0.413562
628	Ca$^{2\!\!+}_{slow}$	86	0.556791
629	Ca$^{2\!\!+}_{slow}$	87	0.585073
630	Ca$^{2\!\!+}_{slow}$	88	0.407583
631	Ca$^{2\!\!+}_{slow}$	89	0.545325
632	Ca$^{2\!\!+}_{slow}$	90	0.430467
633	Ca$^{2\!\!+}_{slow}$	91	0.518266
634	Ca$^{2\!\!+}_{slow}$	92	0.546871
635	Ca$^{2\!\!+}_{slow}$	93	0.558373
636	Ca$^{2\!\!+}_{slow}$	94	0.495277
637	Ca$^{2\!\!+}_{slow}$	95	0.573946
638	Ca$^{2\!\!+}_{slow}$	96	0.581478
639	Ca$^{2\!\!+}_{slow}$	97	0.584016
640	Ca$^{2\!\!+}_{slow}$	98	0.546695
641	Ca$^{2\!\!+}_{slow}$	99	0.581941
642	Ca$^{2\!\!+}_{slow}$	100	0.572896
643	Ca$^{2\!\!+}_{slow}$	101	0.552716
644	Ca$^{2\!\!+}_{slow}$	102	0.550764
645	Ca$^{2\!\!+}_{slow}$	103	0.548209
646	Ca$^{2\!\!+}_{slow}$	104	0.529649
647	Ca$^{2\!\!+}_{slow}$	105	0.503455
648	Ca$^{2\!\!+}_{slow}$	106	0.48921
649	Ca$^{2\!\!+}_{slow}$	107	0.548766
650	Ca$^{2\!\!+}_{slow}$	108	0.599983
651	Ca$^{2\!\!+}_{slow}$	109	0.607745
652	Ca$^{2\!\!+}_{slow}$	110	0.575003
653	Ca$^{2\!\!+}_{slow}$	111	0.532207
654	Ca$^{2\!\!+}_{slow}$	112	0.572923
655	Ca$^{2\!\!+}_{slow}$	113	0.470919
656	Ca$^{2\!\!+}_{slow}$	114	0.52857
657	Ca$^{2\!\!+}_{slow}$	115	0.489343
658	Ca$^{2\!\!+}_{slow}$	116	0.44355
659	Ca$^{2\!\!+}_{slow}$	117	0.532465
660	Ca$^{2\!\!+}_{slow}$	118	0.463351
661	Ca$^{2\!\!+}_{slow}$	119	0.367059
662	Ca$^{2\!\!+}_{slow}$	120	0.547243
663	Ca$^{2\!\!+}_{slow}$	121	0.493494
664	Ca$^{2\!\!+}_{slow}$	122	0.602774
665	Ca$^{2\!\!+}_{slow}$	123	0.436949
666	Ca$^{2\!\!+}_{slow}$	124	0.352871
667	Ca$^{2\!\!+}_{slow}$	125	0.455047
668	Ca$^{2\!\!+}_{slow}$	126	0.415665
669	Ca$^{2\!\!+}_{slow}$	127	0.409811
670	Ca$^{2\!\!+}_{slow}$	128	0.41939
671	Ca$^{2\!\!+}_{slow}$	129	0.553876
672	Ca$^{2\!\!+}_{slow}$	130	0.38464
673	Ca$^{2\!\!+}_{slow}$	131	0.560744
674	Ca$^{2\!\!+}_{slow}$	132	0.369939
675	Ca$^{2\!\!+}_{slow}$	133	0.368271
676	Ca$^{2\!\!+}_{slow}$	134	0.331366
677	Ca$^{2\!\!+}_{slow}$	135	0.427708
678	Ca$^{2\!\!+}_{slow}$	136	0.522544
679	Ca$^{2\!\!+}_{slow}$	137	0.39666
680	Ca$^{2\!\!+}_{slow}$	138	0.559966
681	Ca$^{2\!\!+}_{slow}$	139	0.352891
682	Ca$^{2\!\!+}_{slow}$	140	0.40626
683	Ca$^{2\!\!+}_{slow}$	141	0.349057
684	Ca$^{2\!\!+}_{slow}$	142	0.479887
685	Ca$^{2\!\!+}_{slow}$	143	0.420332
686	Ca$^{2\!\!+}_{slow}$	144	0.387137
687	Ca$^{2\!\!+}_{slow}$	145	0.498298
688	Ca$^{2\!\!+}_{slow}$	146	0.385342
689	Ca$^{2\!\!+}_{slow}$	147	0.430811
690	Ca$^{2\!\!+}_{slow}$	148	0.577516
691	Ca$^{2\!\!+}_{slow}$	149	0.421761
692	Ca$^{2\!\!+}_{slow}$	150	0.383452
693	Ca$^{2\!\!+}_{slow}$	151	0.421228
694	Ca$^{2\!\!+}_{slow}$	152	0.399297
695	Ca$^{2\!\!+}_{slow}$	153	0.490845
696	Ca$^{2\!\!+}_{slow}$	154	0.481738
697	Ca$^{2\!\!+}_{slow}$	155	0.498268
698	Ca$^{2\!\!+}_{slow}$	156	0.499234
699	Ca$^{2\!\!+}_{slow}$	157	0.466879
700	Ca$^{2\!\!+}_{slow}$	158	0.566382
701	Ca$^{2\!\!+}_{slow}$	159	0.507322
702	Ca$^{2\!\!+}_{slow}$	160	0.550977
703	Ca$^{2\!\!+}_{slow}$	161	0.496922
704	Ca$^{2\!\!+}_{slow}$	162	0.428431
705	Ca$^{2\!\!+}_{slow}$	163	0.525873
706	Ca$^{2\!\!+}_{slow}$	164	0.489639
707	Ca$^{2\!\!+}_{slow}$	165	0.573814
708	Ca$^{2\!\!+}_{slow}$	166	0.55067
709	Ca$^{2\!\!+}_{slow}$	167	0.56077
710	Ca$^{2\!\!+}_{slow}$	168	0.399957
711	Ca$^{2\!\!+}_{slow}$	169	0.56872
712	Ca$^{2\!\!+}_{slow}$	170	0.559355
713	Ca$^{2\!\!+}_{slow}$	171	0.595455
714	Ca$^{2\!\!+}_{slow}$	172	0.514686
715	Ca$^{2\!\!+}_{slow}$	173	0.479314
716	Ca$^{2\!\!+}_{slow}$	174	0.646601
717	Ca$^{2\!\!+}_{slow}$	175	0.584023
718	Ca$^{2\!\!+}_{slow}$	176	0.597296
719	Ca$^{2\!\!+}_{slow}$	177	0.58065
720	Ca$^{2\!\!+}_{slow}$	178	0.340719
721	Ca$^{2\!\!+}_{slow}$	179	0.651328
722	Ca$^{2\!\!+}_{slow}$	180	0.37815
723	Ca$^{2\!\!+}_{slow}$	181	0.569372
724	Ca$^{2\!\!+}_{slow}$	182	0.653198
725	Ca$^{2\!\!+}_{slow}$	183	0.452019
726	Ca$^{2\!\!+}_{slow}$	184	0.528581
727	Ca$^{2\!\!+}_{slow}$	185	0.504404
728	Ca$^{2\!\!+}_{slow}$	186	0.408887
729	Ca$^{2\!\!+}_{slow}$	187	0.346454
730	Ca$^{2\!\!+}_{slow}$	188	0.30024
731	Ca$^{2\!\!+}_{slow}$	189	0.676192
732	Ca$^{2\!\!+}_{slow}$	190	0.163787
733	Ca$^{2\!\!+}_{slow}$	191	0.426701
734	Ca$^{2\!\!+}_{slow}$	192	0.478295
735	Ca$^{2\!\!+}_{slow}$	193	0.420774
736	Ca$^{2\!\!+}_{slow}$	194	0.620777
737	Ca$^{2\!\!+}_{slow}$	195	0.447174
738	Ca$^{2\!\!+}_{slow}$	196	0.266335
739	Ca$^{2\!\!+}_{slow}$	197	0.526809
740	Ca$^{2\!\!+}_{slow}$	198	0.335828
741	Ca$^{2\!\!+}_{slow}$	199	0.602792
742	Ca$^{2\!\!+}_{slow}$	200	0.314847
743	Ca$^{2\!\!+}_{slow}$	201	0.247922
744	Ca$^{2\!\!+}_{slow}$	202	0.337048
745	Ca$^{2\!\!+}_{slow}$	203	0.263969
746	Ca$^{2\!\!+}_{slow}$	204	0.598758
747	Ca$^{2\!\!+}_{slow}$	205	0.265995
748	Ca$^{2\!\!+}_{slow}$	206	0.333384
749	Ca$^{2\!\!+}_{slow}$	207	0.442812
750	Ca$^{2\!\!+}_{slow}$	208	0.319058
751	Ca$^{2\!\!+}_{slow}$	209	0.246485
752	Ca$^{2\!\!+}_{slow}$	210	0.335238
753	Ca$^{2\!\!+}_{slow}$	211	0.348763
754	Ca$^{2\!\!+}_{slow}$	212	0.209485
755	Ca$^{2\!\!+}_{slow}$	213	0.475582
756	Ca$^{2\!\!+}_{slow}$	214	0.222904
757	Ca$^{2\!\!+}_{slow}$	215	0.55989
758	Ca$^{2\!\!+}_{slow}$	216	0.243325
759	Ca$^{2\!\!+}_{slow}$	217	0.50156
760	Ca$^{2\!\!+}_{slow}$	218	0.234788
761	Ca$^{2\!\!+}_{slow}$	219	0.31905
762	Ca$^{2\!\!+}_{slow}$	220	0.350739
763	Ca$^{2\!\!+}_{slow}$	221	0.27856
764	Ca$^{2\!\!+}_{slow}$	222	0.222685
765	Ca$^{2\!\!+}_{slow}$	223	0.175602
766	Ca$^{2\!\!+}_{slow}$	224	0.357417
767	Ca$^{2\!\!+}_{slow}$	225	0.201778
768	Ca$^{2\!\!+}_{slow}$	226	0.310177
769	Ca$^{2\!\!+}_{slow}$	227	0.42892
770	Ca$^{2\!\!+}_{slow}$	228	0.294789
771	Ca$^{2\!\!+}_{slow}$	229	0.423674
772	Ca$^{2\!\!+}_{slow}$	230	0.497217
773	Ca$^{2\!\!+}_{slow}$	231	0.29128
774	Ca$^{2\!\!+}_{slow}$	232	0.27793
775	Ca$^{2\!\!+}_{slow}$	233	0.322797
776	Ca$^{2\!\!+}_{slow}$	234	0.373403
777	Ca$^{2\!\!+}_{slow}$	235	0.327318
778	Ca$^{2\!\!+}_{slow}$	236	0.231151
779	Ca$^{2\!\!+}_{slow}$	237	0.219403
780	Ca$^{2\!\!+}_{slow}$	238	0.215849
781	Ca$^{2\!\!+}_{slow}$	239	0.462561
782	Ca$^{2\!\!+}_{slow}$	240	0.338619
783	Ca$^{2\!\!+}_{slow}$	241	0.456637
784	Ca$^{2\!\!+}_{slow}$	242	0.346422
785	Ca$^{2\!\!+}_{slow}$	243	0.340113
786	Ca$^{2\!\!+}_{slow}$	244	0.345969
787	Ca$^{2\!\!+}_{slow}$	245	0.3471
788	Ca$^{2\!\!+}_{slow}$	246	0.270573
789	Ca$^{2\!\!+}_{slow}$	247	0.380279
790	Ca$^{2\!\!+}_{slow}$	248	0.352192
791	Ca$^{2\!\!+}_{slow}$	249	0.322534
792	Ca$^{2\!\!+}_{slow}$	250	0.516269
793	Ca$^{2\!\!+}_{slow}$	251	0.413866
794	Ca$^{2\!\!+}_{slow}$	252	0.519368
795	Ca$^{2\!\!+}_{slow}$	253	0.332557
796	Ca$^{2\!\!+}_{slow}$	254	0.447241
797	Ca$^{2\!\!+}_{slow}$	255	0.315245
798	Ca$^{2\!\!+}_{slow}$	256	0.358792
799	Ca$^{2\!\!+}_{slow}$	257	0.37871
800	Ca$^{2\!\!+}_{slow}$	258	0.484477
801	Ca$^{2\!\!+}_{slow}$	259	0.475718
802	Ca$^{2\!\!+}_{slow}$	260	0.49671
803	Ca$^{2\!\!+}_{slow}$	261	0.353597
804	Ca$^{2\!\!+}_{slow}$	262	0.443908
805	Ca$^{2\!\!+}_{slow}$	263	0.324914
806	Ca$^{2\!\!+}_{slow}$	264	0.445279
807	Ca$^{2\!\!+}_{slow}$	265	0.453545
808	Ca$^{2\!\!+}_{slow}$	266	0.499436
809	Ca$^{2\!\!+}_{slow}$	267	0.37735
810	Ca$^{2\!\!+}_{slow}$	268	0.550101
811	Ca$^{2\!\!+}_{slow}$	269	0.532161
812	Ca$^{2\!\!+}_{slow}$	270	0.534381
813	Ca$^{2\!\!+}_{slow}$	271	0.110991
814	Ca$^{2\!\!+}_{slow}$	272	0.522261
815	Ca$^{2\!\!+}_{slow}$	273	0.181895
816	Ca$^{2\!\!+}_{slow}$	274	0.35066
817	Ca$^{2\!\!+}_{slow}$	275	0.341206
818	Ca$^{2\!\!+}_{slow}$	276	0.336269
819	Ca$^{2\!\!+}_{slow}$	277	0.0670726
820	Ca$^{2\!\!+}_{slow}$	278	0.180201
821	Ca$^{2\!\!+}_{slow}$	279	0.168718
822	Ca$^{2\!\!+}_{slow}$	280	0.396443
823	Ca$^{2\!\!+}_{slow}$	281	0.39101
824	Ca$^{2\!\!+}_{slow}$	282	0.492061
825	Ca$^{2\!\!+}_{slow}$	283	0.489721
826	Ca$^{2\!\!+}_{slow}$	284	0.202588
827	Ca$^{2\!\!+}_{slow}$	285	0.433628
828	Ca$^{2\!\!+}_{slow}$	286	0.363605
829	Ca$^{2\!\!+}_{slow}$	287	0.171662
830	Ca$^{2\!\!+}_{slow}$	288	0.104935
831	Ca$^{2\!\!+}_{slow}$	289	0.113892
832	Ca$^{2\!\!+}_{slow}$	290	0.228536
833	Ca$^{2\!\!+}_{slow}$	291	0.589867
834	Ca$^{2\!\!+}_{slow}$	292	0.117245
835	Ca$^{2\!\!+}_{slow}$	293	0.42749
836	Ca$^{2\!\!+}_{slow}$	294	0.484393
837	Ca$^{2\!\!+}_{slow}$	295	0.387517
838	Ca$^{2\!\!+}_{slow}$	296	0.343039
839	Ca$^{2\!\!+}_{slow}$	297	0.394302
840	Ca$^{2\!\!+}_{slow}$	298	0.182708
841	Ca$^{2\!\!+}_{slow}$	299	0.1613
842	Ca$^{2\!\!+}_{slow}$	300	0.443418
843	Ca$^{2\!\!+}_{slow}$	301	0.141488
844	Ca$^{2\!\!+}_{slow}$	302	0.135717
845	Ca$^{2\!\!+}_{slow}$	303	0.603524
846	Ca$^{2\!\!+}_{slow}$	304	0.346866
847	Ca$^{2\!\!+}_{slow}$	305	0.231159
848	Ca$^{2\!\!+}_{slow}$	306	0.502438
849	Ca$^{2\!\!+}_{slow}$	307	0.451764
850	Ca$^{2\!\!+}_{slow}$	308	0.352654
851	Ca$^{2\!\!+}_{slow}$	309	0.436088
852	Ca$^{2\!\!+}_{slow}$	310	0.150039
853	Ca$^{2\!\!+}_{slow}$	311	0.0776666
854	Ca$^{2\!\!+}_{slow}$	312	0.18332
855	Ca$^{2\!\!+}_{slow}$	313	0.508294
856	Ca$^{2\!\!+}_{slow}$	314	0.13756
857	Ca$^{2\!\!+}_{slow}$	315	0.316331
858	Ca$^{2\!\!+}_{slow}$	316	0.518181
859	Ca$^{2\!\!+}_{slow}$	317	0.137216
860	Ca$^{2\!\!+}_{slow}$	318	0.414411
861	Ca$^{2\!\!+}_{slow}$	319	0.568838
862	Ca$^{2\!\!+}_{slow}$	320	0.470245
863	Ca$^{2\!\!+}_{slow}$	321	0.505504
864	Ca$^{2\!\!+}_{slow}$	322	0.151451
865	Ca$^{2\!\!+}_{slow}$	323	0.135311
866	Ca$^{2\!\!+}_{slow}$	324	0.270348
867	Ca$^{2\!\!+}_{slow}$	325	0.128371
868	Ca$^{2\!\!+}_{slow}$	326	0.621649
869	Ca$^{2\!\!+}_{slow}$	327	0.22799
870	Ca$^{2\!\!+}_{slow}$	328	0.172096
871	Ca$^{2\!\!+}_{slow}$	329	0.442667
872	Ca$^{2\!\!+}_{slow}$	330	0.586934
873	Ca$^{2\!\!+}_{slow}$	331	0.135284
874	Ca$^{2\!\!+}_{slow}$	332	0.495579
875	Ca$^{2\!\!+}_{slow}$	333	0.544172
876	Ca$^{2\!\!+}_{slow}$	334	0.518783
877	Ca$^{2\!\!+}_{slow}$	335	0.124097
878	Ca$^{2\!\!+}_{slow}$	336	0.228992
879	Ca$^{2\!\!+}_{slow}$	337	0.35886
880	Ca$^{2\!\!+}_{slow}$	338	0.160769
881	Ca$^{2\!\!+}_{slow}$	339	0.242945
882	Ca$^{2\!\!+}_{slow}$	340	0.586096
883	Ca$^{2\!\!+}_{slow}$	341	0.494254
884	Ca$^{2\!\!+}_{slow}$	342	0.551283
885	Ca$^{2\!\!+}_{slow}$	343	0.557661
886	Ca$^{2\!\!+}_{slow}$	344	0.545782
887	Ca$^{2\!\!+}_{slow}$	345	0.571753
888	Ca$^{2\!\!+}_{slow}$	346	0.238796
889	Ca$^{2\!\!+}_{slow}$	347	0.220018
890	Ca$^{2\!\!+}_{slow}$	348	0.400706
891	Ca$^{2\!\!+}_{slow}$	349	0.243978
892	Ca$^{2\!\!+}_{slow}$	350	0.275177
893	Ca$^{2\!\!+}_{slow}$	351	0.270075
894	Ca$^{2\!\!+}_{slow}$	352	0.519546
895	Ca$^{2\!\!+}_{slow}$	353	0.566007
896	Ca$^{2\!\!+}_{slow}$	354	0.583583
897	Ca$^{2\!\!+}_{slow}$	355	0.531417
898	Ca$^{2\!\!+}_{slow}$	356	0.405699
899	Ca$^{2\!\!+}_{slow}$	357	0.561083
900	Ca$^{2\!\!+}_{slow}$	358	0.575588
901	Ca$^{2\!\!+}_{slow}$	359	0.371883
902	Ca$^{2\!\!+}_{slow}$	360	0.371041
903	Ca$^{2\!\!+}_{slow}$	361	0.336507
904	Ca$^{2\!\!+}_{slow}$	362	0.3658
905	Ca$^{2\!\!+}_{slow}$	363	0.534033
906	Ca$^{2\!\!+}_{slow}$	364	0.552768
907	Ca$^{2\!\!+}_{slow}$	365	0.428772
908	Ca$^{2\!\!+}_{slow}$	366	0.570753
909	Ca$^{2\!\!+}_{slow}$	367	0.585567
910	Ca$^{2\!\!+}_{slow}$	368	0.552711
911	Ca$^{2\!\!+}_{slow}$	369	0.553067
912	Ca$^{2\!\!+}_{slow}$	370	0.494732
913	Ca$^{2\!\!+}_{slow}$	371	0.556903
914	Ca$^{2\!\!+}_{slow}$	372	0.491112
915	Ca$^{2\!\!+}_{slow}$	373	0.479545
916	Ca$^{2\!\!+}_{slow}$	374	0.54927
917	Ca$^{2\!\!+}_{slow}$	375	0.481224
918	Ca$^{2\!\!+}_{slow}$	376	0.484727
919	Ca$^{2\!\!+}_{slow}$	377	0.488532
920	Ca$^{2\!\!+}_{slow}$	378	0.564057
921	Ca$^{2\!\!+}_{slow}$	379	0.550492
922	Ca$^{2\!\!+}_{slow}$	380	0.590557
923	Ca$^{2\!\!+}_{slow}$	381	0.581866
924	Ca$^{2\!\!+}_{slow}$	382	0.507566
925	Ca$^{2\!\!+}_{slow}$	383	0.558151
926	Ca$^{2\!\!+}_{slow}$	384	0.493122
927	Ca$^{2\!\!+}_{slow}$	385	0.454702
928	Ca$^{2\!\!+}_{slow}$	386	0.478199
929	Ca$^{2\!\!+}_{slow}$	387	0.425868
930	Ca$^{2\!\!+}_{slow}$	388	0.582568
931	Ca$^{2\!\!+}_{slow}$	389	0.492444
932	Ca$^{2\!\!+}_{slow}$	390	0.412109
933	Ca$^{2\!\!+}_{slow}$	391	0.567462
934	Ca$^{2\!\!+}_{slow}$	392	0.518294
935	Ca$^{2\!\!+}_{slow}$	393	0.567505
936	Ca$^{2\!\!+}_{slow}$	394	0.454005
937	Ca$^{2\!\!+}_{slow}$	395	0.368118
938	Ca$^{2\!\!+}_{slow}$	396	0.428815
939	Ca$^{2\!\!+}_{slow}$	397	0.481892
940	Ca$^{2\!\!+}_{slow}$	398	0.481674
941	Ca$^{2\!\!+}_{slow}$	399	0.39788
942	Ca$^{2\!\!+}_{slow}$	400	0.536017
943	Ca$^{2\!\!+}_{slow}$	401	0.371299
944	Ca$^{2\!\!+}_{slow}$	402	0.587239
945	Ca$^{2\!\!+}_{slow}$	403	0.467735
946	Ca$^{2\!\!+}_{slow}$	404	0.399444
947	Ca$^{2\!\!+}_{slow}$	405	0.351198
948	Ca$^{2\!\!+}_{slow}$	406	0.460656
949	Ca$^{2\!\!+}_{slow}$	407	0.554488
950	Ca$^{2\!\!+}_{slow}$	408	0.431939
951	Ca$^{2\!\!+}_{slow}$	409	0.53515
952	Ca$^{2\!\!+}_{slow}$	410	0.33759
953	Ca$^{2\!\!+}_{slow}$	411	0.443005
954	Ca$^{2\!\!+}_{slow}$	412	0.400939
955	Ca$^{2\!\!+}_{slow}$	413	0.539705
956	Ca$^{2\!\!+}_{slow}$	414	0.447422
957	Ca$^{2\!\!+}_{slow}$	415	0.413612
958	Ca$^{2\!\!+}_{slow}$	416	0.490189
959	Ca$^{2\!\!+}_{slow}$	417	0.441761
960	Ca$^{2\!\!+}_{slow}$	418	0.496173
961	Ca$^{2\!\!+}_{slow}$	419	0.536799
962	Ca$^{2\!\!+}_{slow}$	420	0.447528
963	Ca$^{2\!\!+}_{slow}$	421	0.405526
964	Ca$^{2\!\!+}_{slow}$	422	0.414957
965	Ca$^{2\!\!+}_{slow}$	423	0.434414
966	Ca$^{2\!\!+}_{slow}$	424	0.474312
967	Ca$^{2\!\!+}_{slow}$	425	0.461556
968	Ca$^{2\!\!+}_{slow}$	426	0.462293
969	Ca$^{2\!\!+}_{slow}$	427	0.501633
970	Ca$^{2\!\!+}_{slow}$	428	0.440316
971	Ca$^{2\!\!+}_{slow}$	429	0.54762
972	Ca$^{2\!\!+}_{slow}$	430	0.453513
973	Ca$^{2\!\!+}_{slow}$	431	0.546835
974	Ca$^{2\!\!+}_{slow}$	432	0.458345
975	Ca$^{2\!\!+}_{slow}$	433	0.40899
976	Ca$^{2\!\!+}_{slow}$	434	0.521873
977	Ca$^{2\!\!+}_{slow}$	435	0.441945
978	Ca$^{2\!\!+}_{slow}$	436	0.492098
979	Ca$^{2\!\!+}_{slow}$	437	0.528067
980	Ca$^{2\!\!+}_{slow}$	438	0.560664
981	Ca$^{2\!\!+}_{slow}$	439	0.382234
982	Ca$^{2\!\!+}_{slow}$	440	0.511147
983	Ca$^{2\!\!+}_{slow}$	441	0.503195
984	Ca$^{2\!\!+}_{slow}$	442	0.553265
985	Ca$^{2\!\!+}_{slow}$	443	0.52129
986	Ca$^{2\!\!+}_{slow}$	444	0.418569
987	Ca$^{2\!\!+}_{slow}$	445	0.607564
988	Ca$^{2\!\!+}_{slow}$	446	0.491088
989	Ca$^{2\!\!+}_{slow}$	447	0.593725
990	Ca$^{2\!\!+}_{slow}$	448	0.540833
991	Ca$^{2\!\!+}_{slow}$	449	0.304083
992	Ca$^{2\!\!+}_{slow}$	450	0.637788
993	Ca$^{2\!\!+}_{slow}$	451	0.347598
994	Ca$^{2\!\!+}_{slow}$	452	0.486088
995	Ca$^{2\!\!+}_{slow}$	453	0.615345
996	Ca$^{2\!\!+}_{slow}$	454	0.444773
997	Ca$^{2\!\!+}_{slow}$	455	0.506662
998	Ca$^{2\!\!+}_{slow}$	456	0.439479
999	Ca$^{2\!\!+}_{slow}$	457	0.445472
1000	Ca$^{2\!\!+}_{slow}$	458	0.301391
1001	Ca$^{2\!\!+}_{slow}$	459	0.251759
1002	Ca$^{2\!\!+}_{slow}$	460	0.67515
1003	Ca$^{2\!\!+}_{slow}$	461	0.298776
1004	Ca$^{2\!\!+}_{slow}$	462	0.481154
1005	Ca$^{2\!\!+}_{slow}$	463	0.599491
1006	Ca$^{2\!\!+}_{slow}$	464	0.393411
1007	Ca$^{2\!\!+}_{slow}$	465	0.660054
1008	Ca$^{2\!\!+}_{slow}$	466	0.382422
1009	Ca$^{2\!\!+}_{slow}$	467	0.251077
1010	Ca$^{2\!\!+}_{slow}$	468	0.439608
1011	Ca$^{2\!\!+}_{slow}$	469	0.284055
1012	Ca$^{2\!\!+}_{slow}$	470	0.594881
1013	Ca$^{2\!\!+}_{slow}$	471	0.312359
1014	Ca$^{2\!\!+}_{slow}$	472	0.234112
1015	Ca$^{2\!\!+}_{slow}$	473	0.386445
1016	Ca$^{2\!\!+}_{slow}$	474	0.320986
1017	Ca$^{2\!\!+}_{slow}$	475	0.637
1018	Ca$^{2\!\!+}_{slow}$	476	0.251012
1019	Ca$^{2\!\!+}_{slow}$	477	0.404455
1020	Ca$^{2\!\!+}_{slow}$	478	0.56752
1021	Ca$^{2\!\!+}_{slow}$	479	0.287226
1022	Ca$^{2\!\!+}_{slow}$	480	0.204334
1023	Ca$^{2\!\!+}_{slow}$	481	0.267238
1024	Ca$^{2\!\!+}_{slow}$	482	0.366964
1025	Ca$^{2\!\!+}_{slow}$	483	0.219721
1026	Ca$^{2\!\!+}_{slow}$	484	0.390109
1027	Ca$^{2\!\!+}_{slow}$	485	0.192516
1028	Ca$^{2\!\!+}_{slow}$	486	0.543175
1029	Ca$^{2\!\!+}_{slow}$	487	0.253978
1030	Ca$^{2\!\!+}_{slow}$	488	0.570905
1031	Ca$^{2\!\!+}_{slow}$	489	0.313026
1032	Ca$^{2\!\!+}_{slow}$	490	0.427825
1033	Ca$^{2\!\!+}_{slow}$	491	0.358584
1034	Ca$^{2\!\!+}_{slow}$	492	0.318803
1035	Ca$^{2\!\!+}_{slow}$	493	0.187472
1036	Ca$^{2\!\!+}_{slow}$	494	0.144731
1037	Ca$^{2\!\!+}_{slow}$	495	0.375371
1038	Ca$^{2\!\!+}_{slow}$	496	0.212074
1039	Ca$^{2\!\!+}_{slow}$	497	0.219142
1040	Ca$^{2\!\!+}_{slow}$	498	0.367222
1041	Ca$^{2\!\!+}_{slow}$	499	0.333605
1042	Ca$^{2\!\!+}_{slow}$	500	0.517058
1043	Ca$^{2\!\!+}_{slow}$	501	0.51661
1044	Ca$^{2\!\!+}_{slow}$	502	0.318039
1045	Ca$^{2\!\!+}_{slow}$	503	0.33779
1046	Ca$^{2\!\!+}_{slow}$	504	0.304862
1047	Ca$^{2\!\!+}_{slow}$	505	0.304953
1048	Ca$^{2\!\!+}_{slow}$	506	0.400556
1049	Ca$^{2\!\!+}_{slow}$	507	0.225341
1050	Ca$^{2\!\!+}_{slow}$	508	0.188934
1051	Ca$^{2\!\!+}_{slow}$	509	0.219677
1052	Ca$^{2\!\!+}_{slow}$	510	0.397358
1053	Ca$^{2\!\!+}_{slow}$	511	0.223399
1054	Ca$^{2\!\!+}_{slow}$	512	0.505982
1055	Ca$^{2\!\!+}_{slow}$	513	0.330627
1056	Ca$^{2\!\!+}_{slow}$	514	0.347865
1057	Ca$^{2\!\!+}_{slow}$	515	0.345609
1058	Ca$^{2\!\!+}_{slow}$	516	0.370543
1059	Ca$^{2\!\!+}_{slow}$	517	0.176207
1060	Ca$^{2\!\!+}_{slow}$	518	0.355132
1061	Ca$^{2\!\!+}_{slow}$	519	0.450362
1062	Ca$^{2\!\!+}_{slow}$	520	0.219498
1063	Ca$^{2\!\!+}_{slow}$	521	0.433858
1064	Ca$^{2\!\!+}_{slow}$	522	0.339042
1065	Ca$^{2\!\!+}_{slow}$	523	0.470194
1066	Ca$^{2\!\!+}_{slow}$	524	0.241366
1067	Ca$^{2\!\!+}_{slow}$	525	0.259503
1068	Ca$^{2\!\!+}_{slow}$	526	0.386331
1069	Ca$^{2\!\!+}_{slow}$	527	0.368677
1070	Ca$^{2\!\!+}_{slow}$	528	0.421837
1071	Ca$^{2\!\!+}_{slow}$	529	0.427574
1072	Ca$^{2\!\!+}_{slow}$	530	0.294622
1073	Ca$^{2\!\!+}_{slow}$	531	0.453057
1074	Ca$^{2\!\!+}_{slow}$	532	0.218848
1075	Ca$^{2\!\!+}_{slow}$	533	0.524742
1076	Ca$^{2\!\!+}_{slow}$	534	0.414519
1077	Ca$^{2\!\!+}_{slow}$	535	0.405444
1078	Ca$^{2\!\!+}_{slow}$	536	0.395467
1079	Ca$^{2\!\!+}_{slow}$	537	0.447976
1080	Ca$^{2\!\!+}_{slow}$	538	0.296929
1081	Ca$^{2\!\!+}_{slow}$	539	0.336031
1082	Ca$^{2\!\!+}_{slow}$	540	0.343731
1083	Ca$^{2\!\!+}_{slow}$	541	0.300848
1084	Ca$^{2\!\!+}_{fast}$	0	0.0743207
1085	Ca$^{2\!\!+}_{fast}$	1	0.403515
1086	Ca$^{2\!\!+}_{fast}$	2	0.0833845
1087	Ca$^{2\!\!+}_{fast}$	3	0.297084
1088	Ca$^{2\!\!+}_{fast}$	4	0.27218
1089	Ca$^{2\!\!+}_{fast}$	5	0.238942
1090	Ca$^{2\!\!+}_{fast}$	6	0.0587885
1091	Ca$^{2\!\!+}_{fast}$	7	0.16791
1092	Ca$^{2\!\!+}_{fast}$	8	0.0917629
1093	Ca$^{2\!\!+}_{fast}$	9	0.236988
1094	Ca$^{2\!\!+}_{fast}$	10	0.404727
1095	Ca$^{2\!\!+}_{fast}$	11
1096	Ca$^{2\!\!+}_{fast}$	12
1097	Ca$^{2\!\!+}_{fast}$	13	0.106529
1098	Ca$^{2\!\!+}_{fast}$	14	0.2573
1099	Ca$^{2\!\!+}_{fast}$	15	0.149044
1100	Ca$^{2\!\!+}_{fast}$	16	0.100837
1101	Ca$^{2\!\!+}_{fast}$	17	0.0897404
1102	Ca$^{2\!\!+}_{fast}$	18	0.0937506
1103	Ca$^{2\!\!+}_{fast}$	19	0.0646444
1104	Ca$^{2\!\!+}_{fast}$	20
1105	Ca$^{2\!\!+}_{fast}$	21	0.0574496
1106	Ca$^{2\!\!+}_{fast}$	22	0.418779
1107	Ca$^{2\!\!+}_{fast}$	23	0.99333
1108	Ca$^{2\!\!+}_{fast}$	24	0.339415
1109	Ca$^{2\!\!+}_{fast}$	25	0.125965
1110	Ca$^{2\!\!+}_{fast}$	26	0.296446
1111	Ca$^{2\!\!+}_{fast}$	27	0.37063
1112	Ca$^{2\!\!+}_{fast}$	28	0.0752409
1113	Ca$^{2\!\!+}_{fast}$	29
1114	Ca$^{2\!\!+}_{fast}$	30	0.0865159
1115	Ca$^{2\!\!+}_{fast}$	31	0.0625801
1116	Ca$^{2\!\!+}_{fast}$	32	0.484778
1117	Ca$^{2\!\!+}_{fast}$	33	0.125809
1118	Ca$^{2\!\!+}_{fast}$	34	0.0854459
1119	Ca$^{2\!\!+}_{fast}$	35	0.563541
1120	Ca$^{2\!\!+}_{fast}$	36	0.424106
1121	Ca$^{2\!\!+}_{fast}$	37	0.307592
1122	Ca$^{2\!\!+}_{fast}$	38	0.424961
1123	Ca$^{2\!\!+}_{fast}$	39	0.0922952
1124	Ca$^{2\!\!+}_{fast}$	40	0.0539861
1125	Ca$^{2\!\!+}_{fast}$	41	0.0887809
1126	Ca$^{2\!\!+}_{fast}$	42	0.17256
1127	Ca$^{2\!\!+}_{fast}$	43	0.0666807
1128	Ca$^{2\!\!+}_{fast}$	44	0.169063
1129	Ca$^{2\!\!+}_{fast}$	45	0.666093
1130	Ca$^{2\!\!+}_{fast}$	46	0.0879281
1131	Ca$^{2\!\!+}_{fast}$	47	0.333326
1132	Ca$^{2\!\!+}_{fast}$	48	0.423416
1133	Ca$^{2\!\!+}_{fast}$	49	0.396375
1134	Ca$^{2\!\!+}_{fast}$	50	0.454094
1135	Ca$^{2\!\!+}_{fast}$	51	0.0640692
1136	Ca$^{2\!\!+}_{fast}$	52	0.204389
1137	Ca$^{2\!\!+}_{fast}$	53	0.159998
1138	Ca$^{2\!\!+}_{fast}$	54	0.0547977
1139	Ca$^{2\!\!+}_{fast}$	55	0.560118
1140	Ca$^{2\!\!+}_{fast}$	56	0.148132
1141	Ca$^{2\!\!+}_{fast}$	57	0.0720794
1142	Ca$^{2\!\!+}_{fast}$	58	0.383679
1143	Ca$^{2\!\!+}_{fast}$	59	0.503683
1144	Ca$^{2\!\!+}_{fast}$	60	0.061164
1145	Ca$^{2\!\!+}_{fast}$	61	0.481499
1146	Ca$^{2\!\!+}_{fast}$	62	0.509137
1147	Ca$^{2\!\!+}_{fast}$	63	0.564515
1148	Ca$^{2\!\!+}_{fast}$	64	0.0552268
1149	Ca$^{2\!\!+}_{fast}$	65	0.0562552
1150	Ca$^{2\!\!+}_{fast}$	66	0.263556
1151	Ca$^{2\!\!+}_{fast}$	67	0.0673397
1152	Ca$^{2\!\!+}_{fast}$	68	0.168081
1153	Ca$^{2\!\!+}_{fast}$	69	0.426026
1154	Ca$^{2\!\!+}_{fast}$	70	0.469258
1155	Ca$^{2\!\!+}_{fast}$	71	0.560289
1156	Ca$^{2\!\!+}_{fast}$	72	0.553262
1157	Ca$^{2\!\!+}_{fast}$	73	0.528769
1158	Ca$^{2\!\!+}_{fast}$	74	0.593702
1159	Ca$^{2\!\!+}_{fast}$	75	0.186789
1160	Ca$^{2\!\!+}_{fast}$	76	0.121126
1161	Ca$^{2\!\!+}_{fast}$	77	0.415351
1162	Ca$^{2\!\!+}_{fast}$	78	0.176547
1163	Ca$^{2\!\!+}_{fast}$	79	0.172039
1164	Ca$^{2\!\!+}_{fast}$	80	0.257782
1165	Ca$^{2\!\!+}_{fast}$	81	0.52882
1166	Ca$^{2\!\!+}_{fast}$	82	0.584818
1167	Ca$^{2\!\!+}_{fast}$	83	0.336155
1168	Ca$^{2\!\!+}_{fast}$	84	0.54143
1169	Ca$^{2\!\!+}_{fast}$	85	0.441275
1170	Ca$^{2\!\!+}_{fast}$	86	0.598344
1171	Ca$^{2\!\!+}_{fast}$	87	0.620416
1172	Ca$^{2\!\!+}_{fast}$	88	0.354745
1173	Ca$^{2\!\!+}_{fast}$	89	0.326182
1174	Ca$^{2\!\!+}_{fast}$	90	0.350689
1175	Ca$^{2\!\!+}_{fast}$	91	0.325529
1176	Ca$^{2\!\!+}_{fast}$	92	0.520301
1177	Ca$^{2\!\!+}_{fast}$	93	0.551532
1178	Ca$^{2\!\!+}_{fast}$	94	0.496258
1179	Ca$^{2\!\!+}_{fast}$	95	0.578458
1180	Ca$^{2\!\!+}_{fast}$	96	0.465834
1181	Ca$^{2\!\!+}_{fast}$	97	0.559263
1182	Ca$^{2\!\!+}_{fast}$	98	0.592318
1183	Ca$^{2\!\!+}_{fast}$	99	0.546879
1184	Ca$^{2\!\!+}_{fast}$	100	0.521132
1185	Ca$^{2\!\!+}_{fast}$	101	0.388881
1186	Ca$^{2\!\!+}_{fast}$	102	0.431443
1187	Ca$^{2\!\!+}_{fast}$	103	0.595722
1188	Ca$^{2\!\!+}_{fast}$	104	0.514666
1189	Ca$^{2\!\!+}_{fast}$	105	0.508104
1190	Ca$^{2\!\!+}_{fast}$	106	0.536082
1191	Ca$^{2\!\!+}_{fast}$	107	0.287327
1192	Ca$^{2\!\!+}_{fast}$	108	0.598145
1193	Ca$^{2\!\!+}_{fast}$	109	0.604686
1194	Ca$^{2\!\!+}_{fast}$	110	0.469154
1195	Ca$^{2\!\!+}_{fast}$	111	0.400561
1196	Ca$^{2\!\!+}_{fast}$	112	0.576845
1197	Ca$^{2\!\!+}_{fast}$	113	0.544726
1198	Ca$^{2\!\!+}_{fast}$	114	0.434386
1199	Ca$^{2\!\!+}_{fast}$	115	0.527437
1200	Ca$^{2\!\!+}_{fast}$	116	0.441991
1201	Ca$^{2\!\!+}_{fast}$	117	0.587829
1202	Ca$^{2\!\!+}_{fast}$	118	0.560331
1203	Ca$^{2\!\!+}_{fast}$	119	0.506857
1204	Ca$^{2\!\!+}_{fast}$	120	0.396555
1205	Ca$^{2\!\!+}_{fast}$	121	0.579209
1206	Ca$^{2\!\!+}_{fast}$	122	0.591655
1207	Ca$^{2\!\!+}_{fast}$	123	0.374562
1208	Ca$^{2\!\!+}_{fast}$	124	0.484003
1209	Ca$^{2\!\!+}_{fast}$	125	0.558331
1210	Ca$^{2\!\!+}_{fast}$	126	0.381013
1211	Ca$^{2\!\!+}_{fast}$	127	0.548334
1212	Ca$^{2\!\!+}_{fast}$	128	0.452803
1213	Ca$^{2\!\!+}_{fast}$	129	0.409706
1214	Ca$^{2\!\!+}_{fast}$	130	0.514827
1215	Ca$^{2\!\!+}_{fast}$	131	0.599081
1216	Ca$^{2\!\!+}_{fast}$	132	0.530818
1217	Ca$^{2\!\!+}_{fast}$	133	0.509198
1218	Ca$^{2\!\!+}_{fast}$	134	0.469406
1219	Ca$^{2\!\!+}_{fast}$	135	0.577425
1220	Ca$^{2\!\!+}_{fast}$	136	0.330763
1221	Ca$^{2\!\!+}_{fast}$	137	0.410246
1222	Ca$^{2\!\!+}_{fast}$	138	0.53737
1223	Ca$^{2\!\!+}_{fast}$	139	0.475539
1224	Ca$^{2\!\!+}_{fast}$	140	0.442994
1225	Ca$^{2\!\!+}_{fast}$	141	0.502882
1226	Ca$^{2\!\!+}_{fast}$	142	0.579529
1227	Ca$^{2\!\!+}_{fast}$	143	0.562196
1228	Ca$^{2\!\!+}_{fast}$	144	0.471551
1229	Ca$^{2\!\!+}_{fast}$	145	0.335223
1230	Ca$^{2\!\!+}_{fast}$	146	0.521783
1231	Ca$^{2\!\!+}_{fast}$	147	0.557141
1232	Ca$^{2\!\!+}_{fast}$	148	0.581508
1233	Ca$^{2\!\!+}_{fast}$	149	0.488405
1234	Ca$^{2\!\!+}_{fast}$	150	0.520693
1235	Ca$^{2\!\!+}_{fast}$	151	0.554729
1236	Ca$^{2\!\!+}_{fast}$	152	0.524512
1237	Ca$^{2\!\!+}_{fast}$	153	0.433855
1238	Ca$^{2\!\!+}_{fast}$	154	0.486239
1239	Ca$^{2\!\!+}_{fast}$	155	0.440608
1240	Ca$^{2\!\!+}_{fast}$	156	0.592758
1241	Ca$^{2\!\!+}_{fast}$	157	0.580044
1242	Ca$^{2\!\!+}_{fast}$	158	0.607467
1243	Ca$^{2\!\!+}_{fast}$	159	0.509743
1244	Ca$^{2\!\!+}_{fast}$	160	0.630493
1245	Ca$^{2\!\!+}_{fast}$	161	0.549663
1246	Ca$^{2\!\!+}_{fast}$	162	0.292217
1247	Ca$^{2\!\!+}_{fast}$	163	0.588643
1248	Ca$^{2\!\!+}_{fast}$	164	0.491848
1249	Ca$^{2\!\!+}_{fast}$	165	0.508032
1250	Ca$^{2\!\!+}_{fast}$	166	0.610574
1251	Ca$^{2\!\!+}_{fast}$	167	0.650911
1252	Ca$^{2\!\!+}_{fast}$	168	0.350062
1253	Ca$^{2\!\!+}_{fast}$	169	0.526602
1254	Ca$^{2\!\!+}_{fast}$	170	0.585764
1255	Ca$^{2\!\!+}_{fast}$	171	0.634135
1256	Ca$^{2\!\!+}_{fast}$	172	0.520892
1257	Ca$^{2\!\!+}_{fast}$	173	0.514099
1258	Ca$^{2\!\!+}_{fast}$	174	0.710176
1259	Ca$^{2\!\!+}_{fast}$	175	0.554675
1260	Ca$^{2\!\!+}_{fast}$	176	0.604037
1261	Ca$^{2\!\!+}_{fast}$	177	0.588936
1262	Ca$^{2\!\!+}_{fast}$	178	0.274407
1263	Ca$^{2\!\!+}_{fast}$	179	0.687322
1264	Ca$^{2\!\!+}_{fast}$	180	0.36146
1265	Ca$^{2\!\!+}_{fast}$	181	0.444284
1266	Ca$^{2\!\!+}_{fast}$	182	0.705839
1267	Ca$^{2\!\!+}_{fast}$	183	0.463077
1268	Ca$^{2\!\!+}_{fast}$	184	0.513974
1269	Ca$^{2\!\!+}_{fast}$	185	0.560016
1270	Ca$^{2\!\!+}_{fast}$	186	0.432716
1271	Ca$^{2\!\!+}_{fast}$	187	0.399468
1272	Ca$^{2\!\!+}_{fast}$	188	0.244913
1273	Ca$^{2\!\!+}_{fast}$	189	0.717435
1274	Ca$^{2\!\!+}_{fast}$	190	0.164016
1275	Ca$^{2\!\!+}_{fast}$	191	0.44661
1276	Ca$^{2\!\!+}_{fast}$	192	0.533646
1277	Ca$^{2\!\!+}_{fast}$	193	0.364797
1278	Ca$^{2\!\!+}_{fast}$	194	0.640336
1279	Ca$^{2\!\!+}_{fast}$	195	0.339034
1280	Ca$^{2\!\!+}_{fast}$	196	0.271744
1281	Ca$^{2\!\!+}_{fast}$	197	0.606283
1282	Ca$^{2\!\!+}_{fast}$	198	0.454996
1283	Ca$^{2\!\!+}_{fast}$	199	0.681293
1284	Ca$^{2\!\!+}_{fast}$	200	0.273258
1285	Ca$^{2\!\!+}_{fast}$	201	0.163246
1286	Ca$^{2\!\!+}_{fast}$	202	0.210479
1287	Ca$^{2\!\!+}_{fast}$	203	0.306341
1288	Ca$^{2\!\!+}_{fast}$	204	0.662115
1289	Ca$^{2\!\!+}_{fast}$	205	0.21303
1290	Ca$^{2\!\!+}_{fast}$	206	0.385476
1291	Ca$^{2\!\!+}_{fast}$	207	0.496933
1292	Ca$^{2\!\!+}_{fast}$	208	0.217788
1293	Ca$^{2\!\!+}_{fast}$	209	0.254127
1294	Ca$^{2\!\!+}_{fast}$	210	0.456031
1295	Ca$^{2\!\!+}_{fast}$	211	0.182353
1296	Ca$^{2\!\!+}_{fast}$	212	0.162693
1297	Ca$^{2\!\!+}_{fast}$	213	0.587645
1298	Ca$^{2\!\!+}_{fast}$	214	0.14674
1299	Ca$^{2\!\!+}_{fast}$	215	0.632019
1300	Ca$^{2\!\!+}_{fast}$	216	0.218543
1301	Ca$^{2\!\!+}_{fast}$	217	0.579416
1302	Ca$^{2\!\!+}_{fast}$	218	0.262849
1303	Ca$^{2\!\!+}_{fast}$	219	0.393197
1304	Ca$^{2\!\!+}_{fast}$	220	0.193375
1305	Ca$^{2\!\!+}_{fast}$	221	0.184719
1306	Ca$^{2\!\!+}_{fast}$	222	0.244713
1307	Ca$^{2\!\!+}_{fast}$	223	0.12776
1308	Ca$^{2\!\!+}_{fast}$	224	0.185157
1309	Ca$^{2\!\!+}_{fast}$	225	0.153759
1310	Ca$^{2\!\!+}_{fast}$	226	0.338679
1311	Ca$^{2\!\!+}_{fast}$	227	0.512605
1312	Ca$^{2\!\!+}_{fast}$	228	0.170412
1313	Ca$^{2\!\!+}_{fast}$	229	0.490107
1314	Ca$^{2\!\!+}_{fast}$	230	0.557692
1315	Ca$^{2\!\!+}_{fast}$	231	0.211365
1316	Ca$^{2\!\!+}_{fast}$	232	0.314282
1317	Ca$^{2\!\!+}_{fast}$	233	0.133949
1318	Ca$^{2\!\!+}_{fast}$	234	0.153499
1319	Ca$^{2\!\!+}_{fast}$	235	0.37925
1320	Ca$^{2\!\!+}_{fast}$	236	0.197711
1321	Ca$^{2\!\!+}_{fast}$	237	0.168994
1322	Ca$^{2\!\!+}_{fast}$	238	0.120549
1323	Ca$^{2\!\!+}_{fast}$	239	0.480834
1324	Ca$^{2\!\!+}_{fast}$	240	0.326225
1325	Ca$^{2\!\!+}_{fast}$	241	0.48134
1326	Ca$^{2\!\!+}_{fast}$	242	0.106778
1327	Ca$^{2\!\!+}_{fast}$	243	0.232556
1328	Ca$^{2\!\!+}_{fast}$	244	0.264007
1329	Ca$^{2\!\!+}_{fast}$	245	0.335527
1330	Ca$^{2\!\!+}_{fast}$	246	0.145571
1331	Ca$^{2\!\!+}_{fast}$	247	0.161377
1332	Ca$^{2\!\!+}_{fast}$	248	0.384694
1333	Ca$^{2\!\!+}_{fast}$	249	0.150774
1334	Ca$^{2\!\!+}_{fast}$	250	0.510084
1335	Ca$^{2\!\!+}_{fast}$	251	0.375282
1336	Ca$^{2\!\!+}_{fast}$	252	0.490363
1337	Ca$^{2\!\!+}_{fast}$	253	0.216285
1338	Ca$^{2\!\!+}_{fast}$	254	0.190139
1339	Ca$^{2\!\!+}_{fast}$	255	0.300496
1340	Ca$^{2\!\!+}_{fast}$	256	0.163777
1341	Ca$^{2\!\!+}_{fast}$	257	0.335771
1342	Ca$^{2\!\!+}_{fast}$	258	0.307966
1343	Ca$^{2\!\!+}_{fast}$	259	0.210663
1344	Ca$^{2\!\!+}_{fast}$	260	0.451729
1345	Ca$^{2\!\!+}_{fast}$	261	0.338668
1346	Ca$^{2\!\!+}_{fast}$	262	0.442648
1347	Ca$^{2\!\!+}_{fast}$	263	0.227418
1348	Ca$^{2\!\!+}_{fast}$	264	0.250775
1349	Ca$^{2\!\!+}_{fast}$	265	0.342727
1350	Ca$^{2\!\!+}_{fast}$	266	0.567741
1351	Ca$^{2\!\!+}_{fast}$	267	0.419724
1352	Ca$^{2\!\!+}_{fast}$	268	0.588811
1353	Ca$^{2\!\!+}_{fast}$	269	0.262637
1354	Ca$^{2\!\!+}_{fast}$	270	0.457446
1355	Ca$^{2\!\!+}_{fast}$	271
1356	Ca$^{2\!\!+}_{fast}$	272	0.273276
1357	Ca$^{2\!\!+}_{fast}$	273	0.0657222
1358	Ca$^{2\!\!+}_{fast}$	274	0.506371
1359	Ca$^{2\!\!+}_{fast}$	275
1360	Ca$^{2\!\!+}_{fast}$	276	0.168407
1361	Ca$^{2\!\!+}_{fast}$	277	0.122262
1362	Ca$^{2\!\!+}_{fast}$	278	0.0294379
1363	Ca$^{2\!\!+}_{fast}$	279	0.0488556
1364	Ca$^{2\!\!+}_{fast}$	280	0.487818
1365	Ca$^{2\!\!+}_{fast}$	281	0.318852
1366	Ca$^{2\!\!+}_{fast}$	282
1367	Ca$^{2\!\!+}_{fast}$	283
1368	Ca$^{2\!\!+}_{fast}$	284	0.0974608
1369	Ca$^{2\!\!+}_{fast}$	285	0.396138
1370	Ca$^{2\!\!+}_{fast}$	286	0.277228
1371	Ca$^{2\!\!+}_{fast}$	287	0.0388293
1372	Ca$^{2\!\!+}_{fast}$	288	0.0531181
1373	Ca$^{2\!\!+}_{fast}$	289	0.0539978
1374	Ca$^{2\!\!+}_{fast}$	290	0.113123
1375	Ca$^{2\!\!+}_{fast}$	291
1376	Ca$^{2\!\!+}_{fast}$	292	0.0687935
1377	Ca$^{2\!\!+}_{fast}$	293	0.352157
1378	Ca$^{2\!\!+}_{fast}$	294	0.40206
1379	Ca$^{2\!\!+}_{fast}$	295	0.391586
1380	Ca$^{2\!\!+}_{fast}$	296	0.228403
1381	Ca$^{2\!\!+}_{fast}$	297	0.422618
1382	Ca$^{2\!\!+}_{fast}$	298	0.0589406
1383	Ca$^{2\!\!+}_{fast}$	299	0.0513644
1384	Ca$^{2\!\!+}_{fast}$	300
1385	Ca$^{2\!\!+}_{fast}$	301	0.0509632
1386	Ca$^{2\!\!+}_{fast}$	302	0.0474824
1387	Ca$^{2\!\!+}_{fast}$	303
1388	Ca$^{2\!\!+}_{fast}$	304	0.157455
1389	Ca$^{2\!\!+}_{fast}$	305	0.0896081
1390	Ca$^{2\!\!+}_{fast}$	306	0.45105
1391	Ca$^{2\!\!+}_{fast}$	307	0.415155
1392	Ca$^{2\!\!+}_{fast}$	308	0.331366
1393	Ca$^{2\!\!+}_{fast}$	309	0.42466
1394	Ca$^{2\!\!+}_{fast}$	310	0.0910367
1395	Ca$^{2\!\!+}_{fast}$	311	0.0393071
1396	Ca$^{2\!\!+}_{fast}$	312	0.0472937
1397	Ca$^{2\!\!+}_{fast}$	313
1398	Ca$^{2\!\!+}_{fast}$	314	0.0282566
1399	Ca$^{2\!\!+}_{fast}$	315	0.246803
1400	Ca$^{2\!\!+}_{fast}$	316	0.433981
1401	Ca$^{2\!\!+}_{fast}$	317	0.0379356
1402	Ca$^{2\!\!+}_{fast}$	318	0.305015
1403	Ca$^{2\!\!+}_{fast}$	319	0.469938
1404	Ca$^{2\!\!+}_{fast}$	320	0.436062
1405	Ca$^{2\!\!+}_{fast}$	321	0.457203
1406	Ca$^{2\!\!+}_{fast}$	322	0.0414913
1407	Ca$^{2\!\!+}_{fast}$	323	0.053071
1408	Ca$^{2\!\!+}_{fast}$	324	0.150418
1409	Ca$^{2\!\!+}_{fast}$	325	0.0845016
1410	Ca$^{2\!\!+}_{fast}$	326	0.826299
1411	Ca$^{2\!\!+}_{fast}$	327	0.181565
1412	Ca$^{2\!\!+}_{fast}$	328	0.118326
1413	Ca$^{2\!\!+}_{fast}$	329	0.413778
1414	Ca$^{2\!\!+}_{fast}$	330	0.551511
1415	Ca$^{2\!\!+}_{fast}$	331	0.0258002
1416	Ca$^{2\!\!+}_{fast}$	332	0.455676
1417	Ca$^{2\!\!+}_{fast}$	333	0.504854
1418	Ca$^{2\!\!+}_{fast}$	334	0.531949
1419	Ca$^{2\!\!+}_{fast}$	335	0.121429
1420	Ca$^{2\!\!+}_{fast}$	336	0.134313
1421	Ca$^{2\!\!+}_{fast}$	337	0.32658
1422	Ca$^{2\!\!+}_{fast}$	338	0.096377
1423	Ca$^{2\!\!+}_{fast}$	339	0.225693
1424	Ca$^{2\!\!+}_{fast}$	340	0.448622
1425	Ca$^{2\!\!+}_{fast}$	341	0.503013
1426	Ca$^{2\!\!+}_{fast}$	342	0.555819
1427	Ca$^{2\!\!+}_{fast}$	343	0.555221
1428	Ca$^{2\!\!+}_{fast}$	344	0.434444
1429	Ca$^{2\!\!+}_{fast}$	345	0.578156
1430	Ca$^{2\!\!+}_{fast}$	346	0.170448
1431	Ca$^{2\!\!+}_{fast}$	347	0.189853
1432	Ca$^{2\!\!+}_{fast}$	348	0.358598
1433	Ca$^{2\!\!+}_{fast}$	349	0.157379
1434	Ca$^{2\!\!+}_{fast}$	350	0.206739
1435	Ca$^{2\!\!+}_{fast}$	351	0.279274
1436	Ca$^{2\!\!+}_{fast}$	352	0.493075
1437	Ca$^{2\!\!+}_{fast}$	353	0.561086
1438	Ca$^{2\!\!+}_{fast}$	354	0.412789
1439	Ca$^{2\!\!+}_{fast}$	355	0.543752
1440	Ca$^{2\!\!+}_{fast}$	356	0.379009
1441	Ca$^{2\!\!+}_{fast}$	357	0.586545
1442	Ca$^{2\!\!+}_{fast}$	358	0.608913
1443	Ca$^{2\!\!+}_{fast}$	359	0.323576
1444	Ca$^{2\!\!+}_{fast}$	360	0.264269
1445	Ca$^{2\!\!+}_{fast}$	361	0.323136
1446	Ca$^{2\!\!+}_{fast}$	362	0.314344
1447	Ca$^{2\!\!+}_{fast}$	363	0.484418
1448	Ca$^{2\!\!+}_{fast}$	364	0.555384
1449	Ca$^{2\!\!+}_{fast}$	365	0.430143
1450	Ca$^{2\!\!+}_{fast}$	366	0.560598
1451	Ca$^{2\!\!+}_{fast}$	367	0.418494
1452	Ca$^{2\!\!+}_{fast}$	368	0.513121
1453	Ca$^{2\!\!+}_{fast}$	369	0.578822
1454	Ca$^{2\!\!+}_{fast}$	370	0.465679
1455	Ca$^{2\!\!+}_{fast}$	371	0.491989
1456	Ca$^{2\!\!+}_{fast}$	372	0.375791
1457	Ca$^{2\!\!+}_{fast}$	373	0.378613
1458	Ca$^{2\!\!+}_{fast}$	374	0.562463
1459	Ca$^{2\!\!+}_{fast}$	375	0.477797
1460	Ca$^{2\!\!+}_{fast}$	376	0.509081
1461	Ca$^{2\!\!+}_{fast}$	377	0.508376
1462	Ca$^{2\!\!+}_{fast}$	378	0.34563
1463	Ca$^{2\!\!+}_{fast}$	379	0.552468
1464	Ca$^{2\!\!+}_{fast}$	380	0.583264
1465	Ca$^{2\!\!+}_{fast}$	381	0.521856
1466	Ca$^{2\!\!+}_{fast}$	382	0.301601
1467	Ca$^{2\!\!+}_{fast}$	383	0.53103
1468	Ca$^{2\!\!+}_{fast}$	384	0.545543
1469	Ca$^{2\!\!+}_{fast}$	385	0.399002
1470	Ca$^{2\!\!+}_{fast}$	386	0.495715
1471	Ca$^{2\!\!+}_{fast}$	387	0.44911
1472	Ca$^{2\!\!+}_{fast}$	388	0.605377
1473	Ca$^{2\!\!+}_{fast}$	389	0.53004
1474	Ca$^{2\!\!+}_{fast}$	390	0.4819
1475	Ca$^{2\!\!+}_{fast}$	391	0.361621
1476	Ca$^{2\!\!+}_{fast}$	392	0.557633
1477	Ca$^{2\!\!+}_{fast}$	393	0.513091
1478	Ca$^{2\!\!+}_{fast}$	394	0.401046
1479	Ca$^{2\!\!+}_{fast}$	395	0.46821
1480	Ca$^{2\!\!+}_{fast}$	396	0.483678
1481	Ca$^{2\!\!+}_{fast}$	397	0.374297
1482	Ca$^{2\!\!+}_{fast}$	398	0.53974
1483	Ca$^{2\!\!+}_{fast}$	399	0.438653
1484	Ca$^{2\!\!+}_{fast}$	400	0.35245
1485	Ca$^{2\!\!+}_{fast}$	401	0.469817
1486	Ca$^{2\!\!+}_{fast}$	402	0.583506
1487	Ca$^{2\!\!+}_{fast}$	403	0.542583
1488	Ca$^{2\!\!+}_{fast}$	404	0.52266
1489	Ca$^{2\!\!+}_{fast}$	405	0.46272
1490	Ca$^{2\!\!+}_{fast}$	406	0.527059
1491	Ca$^{2\!\!+}_{fast}$	407	0.306624
1492	Ca$^{2\!\!+}_{fast}$	408	0.441442
1493	Ca$^{2\!\!+}_{fast}$	409	0.42996
1494	Ca$^{2\!\!+}_{fast}$	410	0.459678
1495	Ca$^{2\!\!+}_{fast}$	411	0.416746
1496	Ca$^{2\!\!+}_{fast}$	412	0.501373
1497	Ca$^{2\!\!+}_{fast}$	413	0.591773
1498	Ca$^{2\!\!+}_{fast}$	414	0.522432
1499	Ca$^{2\!\!+}_{fast}$	415	0.457384
1500	Ca$^{2\!\!+}_{fast}$	416	0.307044
1501	Ca$^{2\!\!+}_{fast}$	417	0.523058
1502	Ca$^{2\!\!+}_{fast}$	418	0.572184
1503	Ca$^{2\!\!+}_{fast}$	419	0.533368
1504	Ca$^{2\!\!+}_{fast}$	420	0.456535
1505	Ca$^{2\!\!+}_{fast}$	421	0.481179
1506	Ca$^{2\!\!+}_{fast}$	422	0.491633
1507	Ca$^{2\!\!+}_{fast}$	423	0.507779
1508	Ca$^{2\!\!+}_{fast}$	424	0.347435
1509	Ca$^{2\!\!+}_{fast}$	425	0.464938
1510	Ca$^{2\!\!+}_{fast}$	426	0.396861
1511	Ca$^{2\!\!+}_{fast}$	427	0.571641
1512	Ca$^{2\!\!+}_{fast}$	428	0.518879
1513	Ca$^{2\!\!+}_{fast}$	429	0.580556
1514	Ca$^{2\!\!+}_{fast}$	430	0.484471
1515	Ca$^{2\!\!+}_{fast}$	431	0.609639
1516	Ca$^{2\!\!+}_{fast}$	432	0.532927
1517	Ca$^{2\!\!+}_{fast}$	433	0.258791
1518	Ca$^{2\!\!+}_{fast}$	434	0.563121
1519	Ca$^{2\!\!+}_{fast}$	435	0.406963
1520	Ca$^{2\!\!+}_{fast}$	436	0.519686
1521	Ca$^{2\!\!+}_{fast}$	437	0.57597
1522	Ca$^{2\!\!+}_{fast}$	438	0.607593
1523	Ca$^{2\!\!+}_{fast}$	439	0.300169
1524	Ca$^{2\!\!+}_{fast}$	440	0.41915
1525	Ca$^{2\!\!+}_{fast}$	441	0.50058
1526	Ca$^{2\!\!+}_{fast}$	442	0.595055
1527	Ca$^{2\!\!+}_{fast}$	443	0.391169
1528	Ca$^{2\!\!+}_{fast}$	444	0.46768
1529	Ca$^{2\!\!+}_{fast}$	445	0.655678
1530	Ca$^{2\!\!+}_{fast}$	446	0.425963
1531	Ca$^{2\!\!+}_{fast}$	447	0.604392
1532	Ca$^{2\!\!+}_{fast}$	448	0.544825
1533	Ca$^{2\!\!+}_{fast}$	449	0.236387
1534	Ca$^{2\!\!+}_{fast}$	450	0.666977
1535	Ca$^{2\!\!+}_{fast}$	451	0.284241
1536	Ca$^{2\!\!+}_{fast}$	452	0.449419
1537	Ca$^{2\!\!+}_{fast}$	453	0.669834
1538	Ca$^{2\!\!+}_{fast}$	454	0.407651
1539	Ca$^{2\!\!+}_{fast}$	455	0.361538
1540	Ca$^{2\!\!+}_{fast}$	456	0.514422
1541	Ca$^{2\!\!+}_{fast}$	457	0.445595
1542	Ca$^{2\!\!+}_{fast}$	458	0.320766
1543	Ca$^{2\!\!+}_{fast}$	459	0.209702
1544	Ca$^{2\!\!+}_{fast}$	460	0.70199
1545	Ca$^{2\!\!+}_{fast}$	461	0.219992
1546	Ca$^{2\!\!+}_{fast}$	462	0.493625
1547	Ca$^{2\!\!+}_{fast}$	463	0.603101
1548	Ca$^{2\!\!+}_{fast}$	464	0.344489
1549	Ca$^{2\!\!+}_{fast}$	465	0.665636
1550	Ca$^{2\!\!+}_{fast}$	466	0.276141
1551	Ca$^{2\!\!+}_{fast}$	467	0.204487
1552	Ca$^{2\!\!+}_{fast}$	468	0.538498
1553	Ca$^{2\!\!+}_{fast}$	469	0.352188
1554	Ca$^{2\!\!+}_{fast}$	470	0.645788
1555	Ca$^{2\!\!+}_{fast}$	471	0.286227
1556	Ca$^{2\!\!+}_{fast}$	472	0.183031
1557	Ca$^{2\!\!+}_{fast}$	473	0.230117
1558	Ca$^{2\!\!+}_{fast}$	474	0.307693
1559	Ca$^{2\!\!+}_{fast}$	475	0.674835
1560	Ca$^{2\!\!+}_{fast}$	476	0.182681
1561	Ca$^{2\!\!+}_{fast}$	477	0.40721
1562	Ca$^{2\!\!+}_{fast}$	478	0.610996
1563	Ca$^{2\!\!+}_{fast}$	479	0.16224
1564	Ca$^{2\!\!+}_{fast}$	480	0.207824
1565	Ca$^{2\!\!+}_{fast}$	481	0.326393
1566	Ca$^{2\!\!+}_{fast}$	482	0.233563
1567	Ca$^{2\!\!+}_{fast}$	483	0.154575
1568	Ca$^{2\!\!+}_{fast}$	484	0.500614
1569	Ca$^{2\!\!+}_{fast}$	485	0.160901
1570	Ca$^{2\!\!+}_{fast}$	486	0.612487
1571	Ca$^{2\!\!+}_{fast}$	487	0.215263
1572	Ca$^{2\!\!+}_{fast}$	488	0.624978
1573	Ca$^{2\!\!+}_{fast}$	489	0.280721
1574	Ca$^{2\!\!+}_{fast}$	490	0.473905
1575	Ca$^{2\!\!+}_{fast}$	491	0.185533
1576	Ca$^{2\!\!+}_{fast}$	492	0.203027
1577	Ca$^{2\!\!+}_{fast}$	493	0.159886
1578	Ca$^{2\!\!+}_{fast}$	494	0.125079
1579	Ca$^{2\!\!+}_{fast}$	495	0.213777
1580	Ca$^{2\!\!+}_{fast}$	496	0.141893
1581	Ca$^{2\!\!+}_{fast}$	497	0.225555
1582	Ca$^{2\!\!+}_{fast}$	498	0.428815
1583	Ca$^{2\!\!+}_{fast}$	499	0.263978
1584	Ca$^{2\!\!+}_{fast}$	500	0.548455
1585	Ca$^{2\!\!+}_{fast}$	501	0.564766
1586	Ca$^{2\!\!+}_{fast}$	502	0.292003
1587	Ca$^{2\!\!+}_{fast}$	503	0.339262
1588	Ca$^{2\!\!+}_{fast}$	504	0.177298
1589	Ca$^{2\!\!+}_{fast}$	505	0.25765
1590	Ca$^{2\!\!+}_{fast}$	506	0.393969
1591	Ca$^{2\!\!+}_{fast}$	507	0.105101
1592	Ca$^{2\!\!+}_{fast}$	508	0.139214
1593	Ca$^{2\!\!+}_{fast}$	509	0.120312
1594	Ca$^{2\!\!+}_{fast}$	510	0.423917
1595	Ca$^{2\!\!+}_{fast}$	511	0.207145
1596	Ca$^{2\!\!+}_{fast}$	512	0.580595
1597	Ca$^{2\!\!+}_{fast}$	513	0.274669
1598	Ca$^{2\!\!+}_{fast}$	514	0.269674
1599	Ca$^{2\!\!+}_{fast}$	515	0.296173
1600	Ca$^{2\!\!+}_{fast}$	516	0.331878
1601	Ca$^{2\!\!+}_{fast}$	517	0.139097
1602	Ca$^{2\!\!+}_{fast}$	518	0.247933
1603	Ca$^{2\!\!+}_{fast}$	519	0.483313
1604	Ca$^{2\!\!+}_{fast}$	520	0.17203
1605	Ca$^{2\!\!+}_{fast}$	521	0.444436
1606	Ca$^{2\!\!+}_{fast}$	522	0.306339
1607	Ca$^{2\!\!+}_{fast}$	523	0.561334
1608	Ca$^{2\!\!+}_{fast}$	524	0.182958
1609	Ca$^{2\!\!+}_{fast}$	525	0.280934
1610	Ca$^{2\!\!+}_{fast}$	526	0.330695
1611	Ca$^{2\!\!+}_{fast}$	527	0.238603
1612	Ca$^{2\!\!+}_{fast}$	528	0.345691
1613	Ca$^{2\!\!+}_{fast}$	529	0.43836
1614	Ca$^{2\!\!+}_{fast}$	530	0.371475
1615	Ca$^{2\!\!+}_{fast}$	531	0.412182
1616	Ca$^{2\!\!+}_{fast}$	532	0.274125
1617	Ca$^{2\!\!+}_{fast}$	533	0.523806
1618	Ca$^{2\!\!+}_{fast}$	534	0.320765
1619	Ca$^{2\!\!+}_{fast}$	535	0.256455
1620	Ca$^{2\!\!+}_{fast}$	536	0.438365
1621	Ca$^{2\!\!+}_{fast}$	537	0.387017
1622	Ca$^{2\!\!+}_{fast}$	538	0.292899
1623	Ca$^{2\!\!+}_{fast}$	539	0.521592
1624	Ca$^{2\!\!+}_{fast}$	540	0.25347
1625	Ca$^{2\!\!+}_{fast}$	541	0.512588

## Sheet: SuppFig8-B
	mode	node	participation coeff.
0	BOLD	0	0.770422
1	BOLD	1	0.697306
2	BOLD	2	0.775602
3	BOLD	3	0.755886
4	BOLD	4	0.811293
5	BOLD	5	0.819558
6	BOLD	6	0.524134
7	BOLD	7	0.530291
8	BOLD	8	0.633989
9	BOLD	9	0.700059
10	BOLD	10	0.846975
11	BOLD	11
12	BOLD	12
13	BOLD	13	0.712388
14	BOLD	14	0.688975
15	BOLD	15	0.685161
16	BOLD	16	0.604405
17	BOLD	17	0.511959
18	BOLD	18	0.524306
19	BOLD	19	0.637516
20	BOLD	20
21	BOLD	21	0.520506
22	BOLD	22	0.680845
23	BOLD	23	0.756145
24	BOLD	24	0.658807
25	BOLD	25	0.682069
26	BOLD	26	0.671911
27	BOLD	27	0.450137
28	BOLD	28	0.568154
29	BOLD	29
30	BOLD	30	0.511151
31	BOLD	31	0.53099
32	BOLD	32	0.725538
33	BOLD	33	0.657729
34	BOLD	34	0.626274
35	BOLD	35	0.79
36	BOLD	36	0.657698
37	BOLD	37	0.681811
38	BOLD	38	0.667626
39	BOLD	39	0.462252
40	BOLD	40	0.394967
41	BOLD	41	0.575375
42	BOLD	42	0.74428
43	BOLD	43	0.512819
44	BOLD	44	0.649026
45	BOLD	45	0.848359
46	BOLD	46	0.441621
47	BOLD	47	0.691117
48	BOLD	48	0.730816
49	BOLD	49	0.683674
50	BOLD	50	0.697864
51	BOLD	51	0.570575
52	BOLD	52	0.418802
53	BOLD	53	0.617548
54	BOLD	54	0.474971
55	BOLD	55	0.767017
56	BOLD	56	0.603179
57	BOLD	57	0.545172
58	BOLD	58	0.683535
59	BOLD	59	0.75587
60	BOLD	60	0.459071
61	BOLD	61	0.706443
62	BOLD	62	0.716424
63	BOLD	63	0.693689
64	BOLD	64	0.440507
65	BOLD	65	0.439663
66	BOLD	66	0.655386
67	BOLD	67	0.498543
68	BOLD	68	0.598946
69	BOLD	69	0.783833
70	BOLD	70	0.708182
71	BOLD	71	0.732704
72	BOLD	72	0.756025
73	BOLD	73	0.781271
74	BOLD	74	0.732222
75	BOLD	75	0.546746
76	BOLD	76	0.484234
77	BOLD	77	0.667069
78	BOLD	78	0.453478
79	BOLD	79	0.462855
80	BOLD	80	0.527622
81	BOLD	81	0.72908
82	BOLD	82	0.770281
83	BOLD	83	0.810747
84	BOLD	84	0.791413
85	BOLD	85	0.625575
86	BOLD	86	0.764069
87	BOLD	87	0.768625
88	BOLD	88	0.58257
89	BOLD	89	0.491295
90	BOLD	90	0.527797
91	BOLD	91	0.527448
92	BOLD	92	0.700441
93	BOLD	93	0.745995
94	BOLD	94	0.596752
95	BOLD	95	0.780981
96	BOLD	96	0.822576
97	BOLD	97	0.800442
98	BOLD	98	0.777648
99	BOLD	99	0.657587
100	BOLD	100	0.715419
101	BOLD	101	0.573569
102	BOLD	102	0.612655
103	BOLD	103	0.771317
104	BOLD	104	0.638587
105	BOLD	105	0.770376
106	BOLD	106	0.783026
107	BOLD	107	0.829173
108	BOLD	108	0.68705
109	BOLD	109	0.792198
110	BOLD	110	0.834353
111	BOLD	111	0.64621
112	BOLD	112	0.738193
113	BOLD	113	0.79802
114	BOLD	114	0.670882
115	BOLD	115	0.787186
116	BOLD	116	0.697458
117	BOLD	117	0.78746
118	BOLD	118	0.72407
119	BOLD	119	0.79602
120	BOLD	120	0.816021
121	BOLD	121	0.764462
122	BOLD	122	0.79679
123	BOLD	123	0.710254
124	BOLD	124	0.805959
125	BOLD	125	0.791638
126	BOLD	126	0.736049
127	BOLD	127	0.792249
128	BOLD	128	0.73022
129	BOLD	129	0.828451
130	BOLD	130	0.787961
131	BOLD	131	0.792134
132	BOLD	132	0.761393
133	BOLD	133	0.747983
134	BOLD	134	0.765228
135	BOLD	135	0.772786
136	BOLD	136	0.762738
137	BOLD	137	0.738684
138	BOLD	138	0.790476
139	BOLD	139	0.740855
140	BOLD	140	0.719694
141	BOLD	141	0.748326
142	BOLD	142	0.748341
143	BOLD	143	0.757774
144	BOLD	144	0.754586
145	BOLD	145	0.759468
146	BOLD	146	0.759385
147	BOLD	147	0.743025
148	BOLD	148	0.769098
149	BOLD	149	0.736735
150	BOLD	150	0.702909
151	BOLD	151	0.72666
152	BOLD	152	0.761058
153	BOLD	153	0.773226
154	BOLD	154	0.705921
155	BOLD	155	0.658186
156	BOLD	156	0.724493
157	BOLD	157	0.70146
158	BOLD	158	0.71668
159	BOLD	159	0.735114
160	BOLD	160	0.715016
161	BOLD	161	0.733396
162	BOLD	162	0.751437
163	BOLD	163	0.721412
164	BOLD	164	0.759934
165	BOLD	165	0.649787
166	BOLD	166	0.694758
167	BOLD	167	0.702223
168	BOLD	168	0.763398
169	BOLD	169	0.614763
170	BOLD	170	0.696642
171	BOLD	171	0.677906
172	BOLD	172	0.593815
173	BOLD	173	0.716675
174	BOLD	174	0.694358
175	BOLD	175	0.621624
176	BOLD	176	0.690773
177	BOLD	177	0.684315
178	BOLD	178	0.741958
179	BOLD	179	0.691157
180	BOLD	180	0.739201
181	BOLD	181	0.573538
182	BOLD	182	0.676198
183	BOLD	183	0.592577
184	BOLD	184	0.568241
185	BOLD	185	0.684901
186	BOLD	186	0.594193
187	BOLD	187	0.742291
188	BOLD	188	0.726077
189	BOLD	189	0.657837
190	BOLD	190	0.727348
191	BOLD	191	0.595449
192	BOLD	192	0.600885
193	BOLD	193	0.540527
194	BOLD	194	0.617859
195	BOLD	195	0.521859
196	BOLD	196	0.70097
197	BOLD	197	0.628397
198	BOLD	198	0.670074
199	BOLD	199	0.598042
200	BOLD	200	0.538232
201	BOLD	201	0.694677
202	BOLD	202	0.531688
203	BOLD	203	0.523111
204	BOLD	204	0.560337
205	BOLD	205	0.524831
206	BOLD	206	0.512188
207	BOLD	207	0.515527
208	BOLD	208	0.507626
209	BOLD	209	0.624565
210	BOLD	210	0.536338
211	BOLD	211	0.54171
212	BOLD	212	0.687462
213	BOLD	213	0.480243
214	BOLD	214	0.680898
215	BOLD	215	0.480722
216	BOLD	216	0.51064
217	BOLD	217	0.508646
218	BOLD	218	0.508779
219	BOLD	219	0.510472
220	BOLD	220	0.580861
221	BOLD	221	0.517291
222	BOLD	222	0.525668
223	BOLD	223	0.637439
224	BOLD	224	0.520859
225	BOLD	225	0.746707
226	BOLD	226	0.463486
227	BOLD	227	0.451649
228	BOLD	228	0.495014
229	BOLD	229	0.489881
230	BOLD	230	0.485948
231	BOLD	231	0.486915
232	BOLD	232	0.489164
233	BOLD	233	0.566916
234	BOLD	234	0.522375
235	BOLD	235	0.468075
236	BOLD	236	0.721871
237	BOLD	237	0.576969
238	BOLD	238	0.63144
239	BOLD	239	0.474211
240	BOLD	240	0.521749
241	BOLD	241	0.485746
242	BOLD	242	0.563865
243	BOLD	243	0.506469
244	BOLD	244	0.494616
245	BOLD	245	0.488534
246	BOLD	246	0.663536
247	BOLD	247	0.550973
248	BOLD	248	0.479935
249	BOLD	249	0.83833
250	BOLD	250	0.530319
251	BOLD	251	0.606807
252	BOLD	252	0.514005
253	BOLD	253	0.704102
254	BOLD	254	0.602254
255	BOLD	255	0.552417
256	BOLD	256	0.599721
257	BOLD	257	0.511715
258	BOLD	258	0.522215
259	BOLD	259	0.624848
260	BOLD	260	0.72104
261	BOLD	261	0.808651
262	BOLD	262	0.630163
263	BOLD	263	0.624087
264	BOLD	264	0.650673
265	BOLD	265	0.637423
266	BOLD	266	0.649917
267	BOLD	267	0.746533
268	BOLD	268	0.737055
269	BOLD	269	0.738752
270	BOLD	270	0.692349
271	BOLD	271
272	BOLD	272	0.833521
273	BOLD	273	0.797451
274	BOLD	274	0.753663
275	BOLD	275
276	BOLD	276	0.811496
277	BOLD	277	0.531743
278	BOLD	278	0.551037
279	BOLD	279	0.64572
280	BOLD	280	0.7486
281	BOLD	281	0.859984
282	BOLD	282
283	BOLD	283
284	BOLD	284	0.691374
285	BOLD	285	0.738976
286	BOLD	286	0.737334
287	BOLD	287	0.584042
288	BOLD	288	0.562867
289	BOLD	289	0.565291
290	BOLD	290	0.628963
291	BOLD	291
292	BOLD	292	0.576782
293	BOLD	293	0.707433
294	BOLD	294	0.811648
295	BOLD	295	0.637035
296	BOLD	296	0.671437
297	BOLD	297	0.671533
298	BOLD	298	0.515291
299	BOLD	299	0.540002
300	BOLD	300
301	BOLD	301	0.582554
302	BOLD	302	0.49397
303	BOLD	303
304	BOLD	304	0.661199
305	BOLD	305	0.610041
306	BOLD	306	0.740153
307	BOLD	307	0.699099
308	BOLD	308	0.686679
309	BOLD	309	0.692874
310	BOLD	310	0.49982
311	BOLD	311	0.491516
312	BOLD	312	0.539057
313	BOLD	313
314	BOLD	314	0.488149
315	BOLD	315	0.645145
316	BOLD	316	0.768722
317	BOLD	317	0.442469
318	BOLD	318	0.68987
319	BOLD	319	0.757319
320	BOLD	320	0.707215
321	BOLD	321	0.706885
322	BOLD	322	0.527857
323	BOLD	323	0.44334
324	BOLD	324	0.611708
325	BOLD	325	0.473303
326	BOLD	326	0.729013
327	BOLD	327	0.559622
328	BOLD	328	0.520072
329	BOLD	329	0.667246
330	BOLD	330	0.756674
331	BOLD	331	0.433946
332	BOLD	332	0.70901
333	BOLD	333	0.72557
334	BOLD	334	0.719513
335	BOLD	335	0.442478
336	BOLD	336	0.439832
337	BOLD	337	0.637459
338	BOLD	338	0.477434
339	BOLD	339	0.568722
340	BOLD	340	0.777729
341	BOLD	341	0.703202
342	BOLD	342	0.734618
343	BOLD	343	0.756881
344	BOLD	344	0.81394
345	BOLD	345	0.742923
346	BOLD	346	0.542071
347	BOLD	347	0.491522
348	BOLD	348	0.64069
349	BOLD	349	0.473082
350	BOLD	350	0.484741
351	BOLD	351	0.523363
352	BOLD	352	0.706424
353	BOLD	353	0.770159
354	BOLD	354	0.816434
355	BOLD	355	0.79119
356	BOLD	356	0.610142
357	BOLD	357	0.740832
358	BOLD	358	0.761081
359	BOLD	359	0.555714
360	BOLD	360	0.489661
361	BOLD	361	0.509874
362	BOLD	362	0.493108
363	BOLD	363	0.69033
364	BOLD	364	0.746519
365	BOLD	365	0.561065
366	BOLD	366	0.773134
367	BOLD	367	0.817154
368	BOLD	368	0.804519
369	BOLD	369	0.741264
370	BOLD	370	0.610406
371	BOLD	371	0.665269
372	BOLD	372	0.524419
373	BOLD	373	0.548044
374	BOLD	374	0.756753
375	BOLD	375	0.57791
376	BOLD	376	0.748347
377	BOLD	377	0.766711
378	BOLD	378	0.794849
379	BOLD	379	0.642245
380	BOLD	380	0.790413
381	BOLD	381	0.822986
382	BOLD	382	0.563309
383	BOLD	383	0.704283
384	BOLD	384	0.766548
385	BOLD	385	0.582649
386	BOLD	386	0.739488
387	BOLD	387	0.616948
388	BOLD	388	0.780696
389	BOLD	389	0.65051
390	BOLD	390	0.802004
391	BOLD	391	0.819221
392	BOLD	392	0.703125
393	BOLD	393	0.814707
394	BOLD	394	0.64544
395	BOLD	395	0.794333
396	BOLD	396	0.754503
397	BOLD	397	0.690196
398	BOLD	398	0.797467
399	BOLD	399	0.66898
400	BOLD	400	0.822664
401	BOLD	401	0.789115
402	BOLD	402	0.795821
403	BOLD	403	0.71245
404	BOLD	404	0.695476
405	BOLD	405	0.798666
406	BOLD	406	0.744074
407	BOLD	407	0.770422
408	BOLD	408	0.720692
409	BOLD	409	0.803835
410	BOLD	410	0.788045
411	BOLD	411	0.730505
412	BOLD	412	0.773673
413	BOLD	413	0.777548
414	BOLD	414	0.773617
415	BOLD	415	0.704989
416	BOLD	416	0.75953
417	BOLD	417	0.71736
418	BOLD	418	0.757945
419	BOLD	419	0.786582
420	BOLD	420	0.731006
421	BOLD	421	0.741619
422	BOLD	422	0.766536
423	BOLD	423	0.712746
424	BOLD	424	0.772976
425	BOLD	425	0.731565
426	BOLD	426	0.702012
427	BOLD	427	0.736066
428	BOLD	428	0.727838
429	BOLD	429	0.745131
430	BOLD	430	0.740434
431	BOLD	431	0.762106
432	BOLD	432	0.741226
433	BOLD	433	0.762169
434	BOLD	434	0.757523
435	BOLD	435	0.752747
436	BOLD	436	0.720678
437	BOLD	437	0.726087
438	BOLD	438	0.693772
439	BOLD	439	0.77677
440	BOLD	440	0.69924
441	BOLD	441	0.720916
442	BOLD	442	0.68729
443	BOLD	443	0.640662
444	BOLD	444	0.731943
445	BOLD	445	0.698947
446	BOLD	446	0.686036
447	BOLD	447	0.727179
448	BOLD	448	0.724793
449	BOLD	449	0.765087
450	BOLD	450	0.710519
451	BOLD	451	0.751933
452	BOLD	452	0.636127
453	BOLD	453	0.686101
454	BOLD	454	0.590424
455	BOLD	455	0.570432
456	BOLD	456	0.693888
457	BOLD	457	0.590597
458	BOLD	458	0.728752
459	BOLD	459	0.769271
460	BOLD	460	0.652432
461	BOLD	461	0.70964
462	BOLD	462	0.621395
463	BOLD	463	0.635551
464	BOLD	464	0.561781
465	BOLD	465	0.623004
466	BOLD	466	0.566777
467	BOLD	467	0.750667
468	BOLD	468	0.630954
469	BOLD	469	0.69887
470	BOLD	470	0.573573
471	BOLD	471	0.532282
472	BOLD	472	0.706974
473	BOLD	473	0.537393
474	BOLD	474	0.525197
475	BOLD	475	0.520323
476	BOLD	476	0.531337
477	BOLD	477	0.526967
478	BOLD	478	0.523601
479	BOLD	479	0.502212
480	BOLD	480	0.671082
481	BOLD	481	0.52848
482	BOLD	482	0.518044
483	BOLD	483	0.661172
484	BOLD	484	0.51262
485	BOLD	485	0.685293
486	BOLD	486	0.50472
487	BOLD	487	0.499976
488	BOLD	488	0.496632
489	BOLD	489	0.515254
490	BOLD	490	0.493353
491	BOLD	491	0.503793
492	BOLD	492	0.48265
493	BOLD	493	0.55168
494	BOLD	494	0.687585
495	BOLD	495	0.498809
496	BOLD	496	0.678201
497	BOLD	497	0.49142
498	BOLD	498	0.468644
499	BOLD	499	0.469823
500	BOLD	500	0.459723
501	BOLD	501	0.449966
502	BOLD	502	0.465048
503	BOLD	503	0.479829
504	BOLD	504	0.492989
505	BOLD	505	0.45921
506	BOLD	506	0.47453
507	BOLD	507	0.748589
508	BOLD	508	0.572628
509	BOLD	509	0.594776
510	BOLD	510	0.457952
511	BOLD	511	0.635628
512	BOLD	512	0.468793
513	BOLD	513	0.474101
514	BOLD	514	0.468066
515	BOLD	515	0.458606
516	BOLD	516	0.471274
517	BOLD	517	0.57356
518	BOLD	518	0.484264
519	BOLD	519	0.479494
520	BOLD	520	0.697549
521	BOLD	521	0.568843
522	BOLD	522	0.601438
523	BOLD	523	0.563056
524	BOLD	524	0.662068
525	BOLD	525	0.534682
526	BOLD	526	0.48124
527	BOLD	527	0.56118
528	BOLD	528	0.488315
529	BOLD	529	0.526309
530	BOLD	530	0.591843
531	BOLD	531	0.690664
532	BOLD	532	0.694962
533	BOLD	533	0.695491
534	BOLD	534	0.631316
535	BOLD	535	0.595025
536	BOLD	536	0.618601
537	BOLD	537	0.597781
538	BOLD	538	0.647922
539	BOLD	539	0.76274
540	BOLD	540	0.653123
541	BOLD	541	0.733214
542	Ca$^{2\!\!+}_{slow}$	0	0.756974
543	Ca$^{2\!\!+}_{slow}$	1	0.784314
544	Ca$^{2\!\!+}_{slow}$	2	0.60758
545	Ca$^{2\!\!+}_{slow}$	3	0.703493
546	Ca$^{2\!\!+}_{slow}$	4
547	Ca$^{2\!\!+}_{slow}$	5	0.565685
548	Ca$^{2\!\!+}_{slow}$	6	0.710386
549	Ca$^{2\!\!+}_{slow}$	7	0.45836
550	Ca$^{2\!\!+}_{slow}$	8	0.345513
551	Ca$^{2\!\!+}_{slow}$	9	0.666873
552	Ca$^{2\!\!+}_{slow}$	10	0.749132
553	Ca$^{2\!\!+}_{slow}$	11
554	Ca$^{2\!\!+}_{slow}$	12
555	Ca$^{2\!\!+}_{slow}$	13	0.367342
556	Ca$^{2\!\!+}_{slow}$	14	0.57119
557	Ca$^{2\!\!+}_{slow}$	15	0.482648
558	Ca$^{2\!\!+}_{slow}$	16	0.306599
559	Ca$^{2\!\!+}_{slow}$	17	0.300139
560	Ca$^{2\!\!+}_{slow}$	18	0.384823
561	Ca$^{2\!\!+}_{slow}$	19	0.342412
562	Ca$^{2\!\!+}_{slow}$	20
563	Ca$^{2\!\!+}_{slow}$	21	0.501482
564	Ca$^{2\!\!+}_{slow}$	22	0.599527
565	Ca$^{2\!\!+}_{slow}$	23	0.655584
566	Ca$^{2\!\!+}_{slow}$	24	0.600448
567	Ca$^{2\!\!+}_{slow}$	25	0.420041
568	Ca$^{2\!\!+}_{slow}$	26	0.568383
569	Ca$^{2\!\!+}_{slow}$	27	0.701421
570	Ca$^{2\!\!+}_{slow}$	28	0.277352
571	Ca$^{2\!\!+}_{slow}$	29
572	Ca$^{2\!\!+}_{slow}$	30	0.303313
573	Ca$^{2\!\!+}_{slow}$	31	0.242136
574	Ca$^{2\!\!+}_{slow}$	32	0.804898
575	Ca$^{2\!\!+}_{slow}$	33	0.434289
576	Ca$^{2\!\!+}_{slow}$	34	0.369376
577	Ca$^{2\!\!+}_{slow}$	35	0.65006
578	Ca$^{2\!\!+}_{slow}$	36	0.644145
579	Ca$^{2\!\!+}_{slow}$	37	0.559892
580	Ca$^{2\!\!+}_{slow}$	38	0.644675
581	Ca$^{2\!\!+}_{slow}$	39	0.320904
582	Ca$^{2\!\!+}_{slow}$	40	0.580684
583	Ca$^{2\!\!+}_{slow}$	41	0.277927
584	Ca$^{2\!\!+}_{slow}$	42	0.771026
585	Ca$^{2\!\!+}_{slow}$	43	0.192513
586	Ca$^{2\!\!+}_{slow}$	44	0.431744
587	Ca$^{2\!\!+}_{slow}$	45	0.723397
588	Ca$^{2\!\!+}_{slow}$	46	0.370047
589	Ca$^{2\!\!+}_{slow}$	47	0.579937
590	Ca$^{2\!\!+}_{slow}$	48	0.605819
591	Ca$^{2\!\!+}_{slow}$	49	0.665618
592	Ca$^{2\!\!+}_{slow}$	50	0.652434
593	Ca$^{2\!\!+}_{slow}$	51	0.229775
594	Ca$^{2\!\!+}_{slow}$	52	0.434595
595	Ca$^{2\!\!+}_{slow}$	53	0.407385
596	Ca$^{2\!\!+}_{slow}$	54	0.219329
597	Ca$^{2\!\!+}_{slow}$	55	0.791297
598	Ca$^{2\!\!+}_{slow}$	56	0.348609
599	Ca$^{2\!\!+}_{slow}$	57	0.246253
600	Ca$^{2\!\!+}_{slow}$	58	0.584753
601	Ca$^{2\!\!+}_{slow}$	59	0.653523
602	Ca$^{2\!\!+}_{slow}$	60	0.267339
603	Ca$^{2\!\!+}_{slow}$	61	0.692612
604	Ca$^{2\!\!+}_{slow}$	62	0.657074
605	Ca$^{2\!\!+}_{slow}$	63	0.701338
606	Ca$^{2\!\!+}_{slow}$	64	0.684683
607	Ca$^{2\!\!+}_{slow}$	65	0.288808
608	Ca$^{2\!\!+}_{slow}$	66	0.519702
609	Ca$^{2\!\!+}_{slow}$	67	0.211428
610	Ca$^{2\!\!+}_{slow}$	68	0.339482
611	Ca$^{2\!\!+}_{slow}$	69	0.698639
612	Ca$^{2\!\!+}_{slow}$	70	0.640925
613	Ca$^{2\!\!+}_{slow}$	71	0.710628
614	Ca$^{2\!\!+}_{slow}$	72	0.692498
615	Ca$^{2\!\!+}_{slow}$	73	0.693755
616	Ca$^{2\!\!+}_{slow}$	74	0.725661
617	Ca$^{2\!\!+}_{slow}$	75	0.298006
618	Ca$^{2\!\!+}_{slow}$	76	0.255692
619	Ca$^{2\!\!+}_{slow}$	77	0.496892
620	Ca$^{2\!\!+}_{slow}$	78	0.499907
621	Ca$^{2\!\!+}_{slow}$	79	0.412911
622	Ca$^{2\!\!+}_{slow}$	80	0.353737
623	Ca$^{2\!\!+}_{slow}$	81	0.65981
624	Ca$^{2\!\!+}_{slow}$	82	0.723158
625	Ca$^{2\!\!+}_{slow}$	83	0.710538
626	Ca$^{2\!\!+}_{slow}$	84	0.70319
627	Ca$^{2\!\!+}_{slow}$	85	0.544294
628	Ca$^{2\!\!+}_{slow}$	86	0.707802
629	Ca$^{2\!\!+}_{slow}$	87	0.721187
630	Ca$^{2\!\!+}_{slow}$	88	0.502376
631	Ca$^{2\!\!+}_{slow}$	89	0.680183
632	Ca$^{2\!\!+}_{slow}$	90	0.500636
633	Ca$^{2\!\!+}_{slow}$	91	0.540318
634	Ca$^{2\!\!+}_{slow}$	92	0.668258
635	Ca$^{2\!\!+}_{slow}$	93	0.666667
636	Ca$^{2\!\!+}_{slow}$	94	0.591426
637	Ca$^{2\!\!+}_{slow}$	95	0.720991
638	Ca$^{2\!\!+}_{slow}$	96	0.721776
639	Ca$^{2\!\!+}_{slow}$	97	0.747831
640	Ca$^{2\!\!+}_{slow}$	98	0.664033
641	Ca$^{2\!\!+}_{slow}$	99	0.694504
642	Ca$^{2\!\!+}_{slow}$	100	0.67413
643	Ca$^{2\!\!+}_{slow}$	101	0.581793
644	Ca$^{2\!\!+}_{slow}$	102	0.590064
645	Ca$^{2\!\!+}_{slow}$	103	0.69266
646	Ca$^{2\!\!+}_{slow}$	104	0.652643
647	Ca$^{2\!\!+}_{slow}$	105	0.573375
648	Ca$^{2\!\!+}_{slow}$	106	0.587221
649	Ca$^{2\!\!+}_{slow}$	107	0.709753
650	Ca$^{2\!\!+}_{slow}$	108	0.729093
651	Ca$^{2\!\!+}_{slow}$	109	0.737104
652	Ca$^{2\!\!+}_{slow}$	110	0.742567
653	Ca$^{2\!\!+}_{slow}$	111	0.586146
654	Ca$^{2\!\!+}_{slow}$	112	0.699172
655	Ca$^{2\!\!+}_{slow}$	113	0.593027
656	Ca$^{2\!\!+}_{slow}$	114	0.447173
657	Ca$^{2\!\!+}_{slow}$	115	0.568099
658	Ca$^{2\!\!+}_{slow}$	116	0.50336
659	Ca$^{2\!\!+}_{slow}$	117	0.676833
660	Ca$^{2\!\!+}_{slow}$	118	0.635636
661	Ca$^{2\!\!+}_{slow}$	119	0.457073
662	Ca$^{2\!\!+}_{slow}$	120	0.70089
663	Ca$^{2\!\!+}_{slow}$	121	0.65051
664	Ca$^{2\!\!+}_{slow}$	122	0.73305
665	Ca$^{2\!\!+}_{slow}$	123	0.497666
666	Ca$^{2\!\!+}_{slow}$	124	0.433266
667	Ca$^{2\!\!+}_{slow}$	125	0.603893
668	Ca$^{2\!\!+}_{slow}$	126	0.564103
669	Ca$^{2\!\!+}_{slow}$	127	0.538533
670	Ca$^{2\!\!+}_{slow}$	128	0.453233
671	Ca$^{2\!\!+}_{slow}$	129	0.709153
672	Ca$^{2\!\!+}_{slow}$	130	0.530652
673	Ca$^{2\!\!+}_{slow}$	131	0.694098
674	Ca$^{2\!\!+}_{slow}$	132	0.61761
675	Ca$^{2\!\!+}_{slow}$	133	0.563299
676	Ca$^{2\!\!+}_{slow}$	134	0.399094
677	Ca$^{2\!\!+}_{slow}$	135	0.623258
678	Ca$^{2\!\!+}_{slow}$	136	0.875178
679	Ca$^{2\!\!+}_{slow}$	137	0.542764
680	Ca$^{2\!\!+}_{slow}$	138	0.705977
681	Ca$^{2\!\!+}_{slow}$	139	0.456551
682	Ca$^{2\!\!+}_{slow}$	140	0.612111
683	Ca$^{2\!\!+}_{slow}$	141	0.478321
684	Ca$^{2\!\!+}_{slow}$	142	0.626005
685	Ca$^{2\!\!+}_{slow}$	143	0.61554
686	Ca$^{2\!\!+}_{slow}$	144	0.539083
687	Ca$^{2\!\!+}_{slow}$	145	0.660576
688	Ca$^{2\!\!+}_{slow}$	146	0.635233
689	Ca$^{2\!\!+}_{slow}$	147	0.651861
690	Ca$^{2\!\!+}_{slow}$	148	0.696004
691	Ca$^{2\!\!+}_{slow}$	149	0.58773
692	Ca$^{2\!\!+}_{slow}$	150	0.517664
693	Ca$^{2\!\!+}_{slow}$	151	0.577222
694	Ca$^{2\!\!+}_{slow}$	152	0.646959
695	Ca$^{2\!\!+}_{slow}$	153	0.654287
696	Ca$^{2\!\!+}_{slow}$	154	0.702653
697	Ca$^{2\!\!+}_{slow}$	155	0.801009
698	Ca$^{2\!\!+}_{slow}$	156	0.626568
699	Ca$^{2\!\!+}_{slow}$	157	0.599478
700	Ca$^{2\!\!+}_{slow}$	158	0.684204
701	Ca$^{2\!\!+}_{slow}$	159	0.672837
702	Ca$^{2\!\!+}_{slow}$	160	0.697197
703	Ca$^{2\!\!+}_{slow}$	161	0.699056
704	Ca$^{2\!\!+}_{slow}$	162	0.63847
705	Ca$^{2\!\!+}_{slow}$	163	0.697513
706	Ca$^{2\!\!+}_{slow}$	164	0.635953
707	Ca$^{2\!\!+}_{slow}$	165	0.681913
708	Ca$^{2\!\!+}_{slow}$	166	0.68182
709	Ca$^{2\!\!+}_{slow}$	167	0.676265
710	Ca$^{2\!\!+}_{slow}$	168	0.572858
711	Ca$^{2\!\!+}_{slow}$	169	0.7064
712	Ca$^{2\!\!+}_{slow}$	170	0.704373
713	Ca$^{2\!\!+}_{slow}$	171	0.696612
714	Ca$^{2\!\!+}_{slow}$	172	0.806104
715	Ca$^{2\!\!+}_{slow}$	173	0.630442
716	Ca$^{2\!\!+}_{slow}$	174	0.72434
717	Ca$^{2\!\!+}_{slow}$	175	0.67163
718	Ca$^{2\!\!+}_{slow}$	176	0.703715
719	Ca$^{2\!\!+}_{slow}$	177	0.704889
720	Ca$^{2\!\!+}_{slow}$	178	0.539094
721	Ca$^{2\!\!+}_{slow}$	179	0.726506
722	Ca$^{2\!\!+}_{slow}$	180	0.543608
723	Ca$^{2\!\!+}_{slow}$	181	0.625152
724	Ca$^{2\!\!+}_{slow}$	182	0.714511
725	Ca$^{2\!\!+}_{slow}$	183	0.578137
726	Ca$^{2\!\!+}_{slow}$	184	0.66741
727	Ca$^{2\!\!+}_{slow}$	185	0.630881
728	Ca$^{2\!\!+}_{slow}$	186	0.541138
729	Ca$^{2\!\!+}_{slow}$	187	0.519976
730	Ca$^{2\!\!+}_{slow}$	188	0.478816
731	Ca$^{2\!\!+}_{slow}$	189	0.721843
732	Ca$^{2\!\!+}_{slow}$	190	0.729177
733	Ca$^{2\!\!+}_{slow}$	191	0.563458
734	Ca$^{2\!\!+}_{slow}$	192	0.61098
735	Ca$^{2\!\!+}_{slow}$	193	0.483219
736	Ca$^{2\!\!+}_{slow}$	194	0.685152
737	Ca$^{2\!\!+}_{slow}$	195	0.514443
738	Ca$^{2\!\!+}_{slow}$	196	0.447412
739	Ca$^{2\!\!+}_{slow}$	197	0.634586
740	Ca$^{2\!\!+}_{slow}$	198	0.516693
741	Ca$^{2\!\!+}_{slow}$	199	0.683841
742	Ca$^{2\!\!+}_{slow}$	200	0.378978
743	Ca$^{2\!\!+}_{slow}$	201	0.407944
744	Ca$^{2\!\!+}_{slow}$	202	0.57694
745	Ca$^{2\!\!+}_{slow}$	203	0.394076
746	Ca$^{2\!\!+}_{slow}$	204	0.679201
747	Ca$^{2\!\!+}_{slow}$	205	0.351341
748	Ca$^{2\!\!+}_{slow}$	206	0.481768
749	Ca$^{2\!\!+}_{slow}$	207	0.579538
750	Ca$^{2\!\!+}_{slow}$	208	0.324725
751	Ca$^{2\!\!+}_{slow}$	209	0.414208
752	Ca$^{2\!\!+}_{slow}$	210	0.513612
753	Ca$^{2\!\!+}_{slow}$	211	0.453646
754	Ca$^{2\!\!+}_{slow}$	212	0.375276
755	Ca$^{2\!\!+}_{slow}$	213	0.608808
756	Ca$^{2\!\!+}_{slow}$	214	0.439053
757	Ca$^{2\!\!+}_{slow}$	215	0.652649
758	Ca$^{2\!\!+}_{slow}$	216	0.331714
759	Ca$^{2\!\!+}_{slow}$	217	0.613772
760	Ca$^{2\!\!+}_{slow}$	218	0.37808
761	Ca$^{2\!\!+}_{slow}$	219	0.48198
762	Ca$^{2\!\!+}_{slow}$	220	0.649702
763	Ca$^{2\!\!+}_{slow}$	221	0.315839
764	Ca$^{2\!\!+}_{slow}$	222	0.42105
765	Ca$^{2\!\!+}_{slow}$	223	0.458178
766	Ca$^{2\!\!+}_{slow}$	224	0.314815
767	Ca$^{2\!\!+}_{slow}$	225	0.38523
768	Ca$^{2\!\!+}_{slow}$	226	0.475535
769	Ca$^{2\!\!+}_{slow}$	227	0.577386
770	Ca$^{2\!\!+}_{slow}$	228	0.291878
771	Ca$^{2\!\!+}_{slow}$	229	0.558251
772	Ca$^{2\!\!+}_{slow}$	230	0.616646
773	Ca$^{2\!\!+}_{slow}$	231	0.3491
774	Ca$^{2\!\!+}_{slow}$	232	0.391119
775	Ca$^{2\!\!+}_{slow}$	233	0.585338
776	Ca$^{2\!\!+}_{slow}$	234	0.318424
777	Ca$^{2\!\!+}_{slow}$	235	0.473705
778	Ca$^{2\!\!+}_{slow}$	236	0.468153
779	Ca$^{2\!\!+}_{slow}$	237	0.399972
780	Ca$^{2\!\!+}_{slow}$	238	0.371997
781	Ca$^{2\!\!+}_{slow}$	239	0.583227
782	Ca$^{2\!\!+}_{slow}$	240	0.48355
783	Ca$^{2\!\!+}_{slow}$	241	0.575528
784	Ca$^{2\!\!+}_{slow}$	242	0.477842
785	Ca$^{2\!\!+}_{slow}$	243	0.321405
786	Ca$^{2\!\!+}_{slow}$	244	0.364938
787	Ca$^{2\!\!+}_{slow}$	245	0.403561
788	Ca$^{2\!\!+}_{slow}$	246	0.400293
789	Ca$^{2\!\!+}_{slow}$	247	0.371735
790	Ca$^{2\!\!+}_{slow}$	248	0.481919
791	Ca$^{2\!\!+}_{slow}$	249	0.598669
792	Ca$^{2\!\!+}_{slow}$	250	0.58911
793	Ca$^{2\!\!+}_{slow}$	251	0.521385
794	Ca$^{2\!\!+}_{slow}$	252	0.566515
795	Ca$^{2\!\!+}_{slow}$	253	0.461422
796	Ca$^{2\!\!+}_{slow}$	254	0.608259
797	Ca$^{2\!\!+}_{slow}$	255	0.373117
798	Ca$^{2\!\!+}_{slow}$	256	0.526353
799	Ca$^{2\!\!+}_{slow}$	257	0.389317
800	Ca$^{2\!\!+}_{slow}$	258	0.475556
801	Ca$^{2\!\!+}_{slow}$	259	0.623316
802	Ca$^{2\!\!+}_{slow}$	260	0.595916
803	Ca$^{2\!\!+}_{slow}$	261	0.674512
804	Ca$^{2\!\!+}_{slow}$	262	0.703915
805	Ca$^{2\!\!+}_{slow}$	263	0.637435
806	Ca$^{2\!\!+}_{slow}$	264	0.445487
807	Ca$^{2\!\!+}_{slow}$	265	0.667191
808	Ca$^{2\!\!+}_{slow}$	266	0.655546
809	Ca$^{2\!\!+}_{slow}$	267	0.729424
810	Ca$^{2\!\!+}_{slow}$	268	0.78659
811	Ca$^{2\!\!+}_{slow}$	269	0.683397
812	Ca$^{2\!\!+}_{slow}$	270
813	Ca$^{2\!\!+}_{slow}$	271
814	Ca$^{2\!\!+}_{slow}$	272
815	Ca$^{2\!\!+}_{slow}$	273	0.679192
816	Ca$^{2\!\!+}_{slow}$	274	0.685016
817	Ca$^{2\!\!+}_{slow}$	275
818	Ca$^{2\!\!+}_{slow}$	276	0.564213
819	Ca$^{2\!\!+}_{slow}$	277	0.679143
820	Ca$^{2\!\!+}_{slow}$	278	0.532394
821	Ca$^{2\!\!+}_{slow}$	279	0.453385
822	Ca$^{2\!\!+}_{slow}$	280	0.596224
823	Ca$^{2\!\!+}_{slow}$	281	0.659054
824	Ca$^{2\!\!+}_{slow}$	282
825	Ca$^{2\!\!+}_{slow}$	283
826	Ca$^{2\!\!+}_{slow}$	284	0.504346
827	Ca$^{2\!\!+}_{slow}$	285	0.641659
828	Ca$^{2\!\!+}_{slow}$	286	0.65424
829	Ca$^{2\!\!+}_{slow}$	287	0.330531
830	Ca$^{2\!\!+}_{slow}$	288	0.405141
831	Ca$^{2\!\!+}_{slow}$	289	0.489493
832	Ca$^{2\!\!+}_{slow}$	290	0.407818
833	Ca$^{2\!\!+}_{slow}$	291
834	Ca$^{2\!\!+}_{slow}$	292	0.491444
835	Ca$^{2\!\!+}_{slow}$	293	0.61823
836	Ca$^{2\!\!+}_{slow}$	294	0.634927
837	Ca$^{2\!\!+}_{slow}$	295	0.59253
838	Ca$^{2\!\!+}_{slow}$	296	0.496548
839	Ca$^{2\!\!+}_{slow}$	297	0.57505
840	Ca$^{2\!\!+}_{slow}$	298	0.633448
841	Ca$^{2\!\!+}_{slow}$	299	0.296093
842	Ca$^{2\!\!+}_{slow}$	300
843	Ca$^{2\!\!+}_{slow}$	301	0.28205
844	Ca$^{2\!\!+}_{slow}$	302	0.238959
845	Ca$^{2\!\!+}_{slow}$	303
846	Ca$^{2\!\!+}_{slow}$	304	0.505386
847	Ca$^{2\!\!+}_{slow}$	305	0.382603
848	Ca$^{2\!\!+}_{slow}$	306	0.637314
849	Ca$^{2\!\!+}_{slow}$	307	0.625838
850	Ca$^{2\!\!+}_{slow}$	308	0.5882
851	Ca$^{2\!\!+}_{slow}$	309	0.611627
852	Ca$^{2\!\!+}_{slow}$	310	0.259462
853	Ca$^{2\!\!+}_{slow}$	311	0.577534
854	Ca$^{2\!\!+}_{slow}$	312	0.288311
855	Ca$^{2\!\!+}_{slow}$	313
856	Ca$^{2\!\!+}_{slow}$	314	0.230702
857	Ca$^{2\!\!+}_{slow}$	315	0.498229
858	Ca$^{2\!\!+}_{slow}$	316	0.716636
859	Ca$^{2\!\!+}_{slow}$	317	0.250259
860	Ca$^{2\!\!+}_{slow}$	318	0.612116
861	Ca$^{2\!\!+}_{slow}$	319	0.665943
862	Ca$^{2\!\!+}_{slow}$	320	0.662498
863	Ca$^{2\!\!+}_{slow}$	321	0.666018
864	Ca$^{2\!\!+}_{slow}$	322	0.266361
865	Ca$^{2\!\!+}_{slow}$	323	0.461939
866	Ca$^{2\!\!+}_{slow}$	324	0.450182
867	Ca$^{2\!\!+}_{slow}$	325	0.216193
868	Ca$^{2\!\!+}_{slow}$	326	0.689745
869	Ca$^{2\!\!+}_{slow}$	327	0.390389
870	Ca$^{2\!\!+}_{slow}$	328	0.274261
871	Ca$^{2\!\!+}_{slow}$	329	0.623246
872	Ca$^{2\!\!+}_{slow}$	330	0.698019
873	Ca$^{2\!\!+}_{slow}$	331	0.237587
874	Ca$^{2\!\!+}_{slow}$	332	0.686289
875	Ca$^{2\!\!+}_{slow}$	333	0.651208
876	Ca$^{2\!\!+}_{slow}$	334	0.695956
877	Ca$^{2\!\!+}_{slow}$	335	0.619282
878	Ca$^{2\!\!+}_{slow}$	336	0.322422
879	Ca$^{2\!\!+}_{slow}$	337	0.547362
880	Ca$^{2\!\!+}_{slow}$	338	0.277521
881	Ca$^{2\!\!+}_{slow}$	339	0.402676
882	Ca$^{2\!\!+}_{slow}$	340	0.672091
883	Ca$^{2\!\!+}_{slow}$	341	0.670213
884	Ca$^{2\!\!+}_{slow}$	342	0.714118
885	Ca$^{2\!\!+}_{slow}$	343	0.705916
886	Ca$^{2\!\!+}_{slow}$	344	0.741955
887	Ca$^{2\!\!+}_{slow}$	345	0.712117
888	Ca$^{2\!\!+}_{slow}$	346	0.349777
889	Ca$^{2\!\!+}_{slow}$	347	0.265934
890	Ca$^{2\!\!+}_{slow}$	348	0.583442
891	Ca$^{2\!\!+}_{slow}$	349	0.523168
892	Ca$^{2\!\!+}_{slow}$	350	0.375785
893	Ca$^{2\!\!+}_{slow}$	351	0.365992
894	Ca$^{2\!\!+}_{slow}$	352	0.676004
895	Ca$^{2\!\!+}_{slow}$	353	0.738124
896	Ca$^{2\!\!+}_{slow}$	354	0.684562
897	Ca$^{2\!\!+}_{slow}$	355	0.700435
898	Ca$^{2\!\!+}_{slow}$	356	0.576186
899	Ca$^{2\!\!+}_{slow}$	357	0.706542
900	Ca$^{2\!\!+}_{slow}$	358	0.722009
901	Ca$^{2\!\!+}_{slow}$	359	0.513166
902	Ca$^{2\!\!+}_{slow}$	360	0.553115
903	Ca$^{2\!\!+}_{slow}$	361	0.474381
904	Ca$^{2\!\!+}_{slow}$	362	0.465153
905	Ca$^{2\!\!+}_{slow}$	363	0.655578
906	Ca$^{2\!\!+}_{slow}$	364	0.672098
907	Ca$^{2\!\!+}_{slow}$	365	0.59576
908	Ca$^{2\!\!+}_{slow}$	366	0.730824
909	Ca$^{2\!\!+}_{slow}$	367	0.67301
910	Ca$^{2\!\!+}_{slow}$	368	0.732528
911	Ca$^{2\!\!+}_{slow}$	369	0.688693
912	Ca$^{2\!\!+}_{slow}$	370	0.663105
913	Ca$^{2\!\!+}_{slow}$	371	0.66398
914	Ca$^{2\!\!+}_{slow}$	372	0.647085
915	Ca$^{2\!\!+}_{slow}$	373	0.644034
916	Ca$^{2\!\!+}_{slow}$	374	0.703803
917	Ca$^{2\!\!+}_{slow}$	375	0.670255
918	Ca$^{2\!\!+}_{slow}$	376	0.578935
919	Ca$^{2\!\!+}_{slow}$	377	0.596495
920	Ca$^{2\!\!+}_{slow}$	378	0.663912
921	Ca$^{2\!\!+}_{slow}$	379	0.711428
922	Ca$^{2\!\!+}_{slow}$	380	0.744211
923	Ca$^{2\!\!+}_{slow}$	381	0.691482
924	Ca$^{2\!\!+}_{slow}$	382	0.696379
925	Ca$^{2\!\!+}_{slow}$	383	0.670267
926	Ca$^{2\!\!+}_{slow}$	384	0.651171
927	Ca$^{2\!\!+}_{slow}$	385	0.556316
928	Ca$^{2\!\!+}_{slow}$	386	0.541226
929	Ca$^{2\!\!+}_{slow}$	387	0.6057
930	Ca$^{2\!\!+}_{slow}$	388	0.716482
931	Ca$^{2\!\!+}_{slow}$	389	0.676949
932	Ca$^{2\!\!+}_{slow}$	390	0.508295
933	Ca$^{2\!\!+}_{slow}$	391	0.698116
934	Ca$^{2\!\!+}_{slow}$	392	0.660299
935	Ca$^{2\!\!+}_{slow}$	393	0.722254
936	Ca$^{2\!\!+}_{slow}$	394	0.524106
937	Ca$^{2\!\!+}_{slow}$	395	0.43143
938	Ca$^{2\!\!+}_{slow}$	396	0.53072
939	Ca$^{2\!\!+}_{slow}$	397	0.591505
940	Ca$^{2\!\!+}_{slow}$	398	0.626185
941	Ca$^{2\!\!+}_{slow}$	399	0.51005
942	Ca$^{2\!\!+}_{slow}$	400	0.667704
943	Ca$^{2\!\!+}_{slow}$	401	0.456268
944	Ca$^{2\!\!+}_{slow}$	402	0.709369
945	Ca$^{2\!\!+}_{slow}$	403	0.63261
946	Ca$^{2\!\!+}_{slow}$	404	0.593087
947	Ca$^{2\!\!+}_{slow}$	405	0.452938
948	Ca$^{2\!\!+}_{slow}$	406	0.595976
949	Ca$^{2\!\!+}_{slow}$	407	0.66696
950	Ca$^{2\!\!+}_{slow}$	408	0.549313
951	Ca$^{2\!\!+}_{slow}$	409	0.692279
952	Ca$^{2\!\!+}_{slow}$	410	0.427801
953	Ca$^{2\!\!+}_{slow}$	411	0.615124
954	Ca$^{2\!\!+}_{slow}$	412	0.545587
955	Ca$^{2\!\!+}_{slow}$	413	0.677283
956	Ca$^{2\!\!+}_{slow}$	414	0.581937
957	Ca$^{2\!\!+}_{slow}$	415	0.583173
958	Ca$^{2\!\!+}_{slow}$	416	0.652281
959	Ca$^{2\!\!+}_{slow}$	417	0.639465
960	Ca$^{2\!\!+}_{slow}$	418	0.655631
961	Ca$^{2\!\!+}_{slow}$	419	0.6891
962	Ca$^{2\!\!+}_{slow}$	420	0.618783
963	Ca$^{2\!\!+}_{slow}$	421	0.524986
964	Ca$^{2\!\!+}_{slow}$	422	0.536673
965	Ca$^{2\!\!+}_{slow}$	423	0.646686
966	Ca$^{2\!\!+}_{slow}$	424	0.65298
967	Ca$^{2\!\!+}_{slow}$	425	0.631928
968	Ca$^{2\!\!+}_{slow}$	426	0.788954
969	Ca$^{2\!\!+}_{slow}$	427	0.64591
970	Ca$^{2\!\!+}_{slow}$	428	0.576516
971	Ca$^{2\!\!+}_{slow}$	429	0.683406
972	Ca$^{2\!\!+}_{slow}$	430	0.658254
973	Ca$^{2\!\!+}_{slow}$	431	0.68508
974	Ca$^{2\!\!+}_{slow}$	432	0.671172
975	Ca$^{2\!\!+}_{slow}$	433	0.644784
976	Ca$^{2\!\!+}_{slow}$	434	0.688638
977	Ca$^{2\!\!+}_{slow}$	435	0.59913
978	Ca$^{2\!\!+}_{slow}$	436	0.665391
979	Ca$^{2\!\!+}_{slow}$	437	0.652424
980	Ca$^{2\!\!+}_{slow}$	438	0.680484
981	Ca$^{2\!\!+}_{slow}$	439	0.574354
982	Ca$^{2\!\!+}_{slow}$	440	0.725734
983	Ca$^{2\!\!+}_{slow}$	441	0.691134
984	Ca$^{2\!\!+}_{slow}$	442	0.68894
985	Ca$^{2\!\!+}_{slow}$	443	0.807648
986	Ca$^{2\!\!+}_{slow}$	444	0.596842
987	Ca$^{2\!\!+}_{slow}$	445	0.715322
988	Ca$^{2\!\!+}_{slow}$	446	0.674903
989	Ca$^{2\!\!+}_{slow}$	447	0.719232
990	Ca$^{2\!\!+}_{slow}$	448	0.701543
991	Ca$^{2\!\!+}_{slow}$	449	0.561724
992	Ca$^{2\!\!+}_{slow}$	450	0.725431
993	Ca$^{2\!\!+}_{slow}$	451	0.526198
994	Ca$^{2\!\!+}_{slow}$	452	0.63901
995	Ca$^{2\!\!+}_{slow}$	453	0.711287
996	Ca$^{2\!\!+}_{slow}$	454	0.605144
997	Ca$^{2\!\!+}_{slow}$	455	0.68074
998	Ca$^{2\!\!+}_{slow}$	456	0.610076
999	Ca$^{2\!\!+}_{slow}$	457	0.588792
1000	Ca$^{2\!\!+}_{slow}$	458	0.492856
1001	Ca$^{2\!\!+}_{slow}$	459	0.468925
1002	Ca$^{2\!\!+}_{slow}$	460	0.726976
1003	Ca$^{2\!\!+}_{slow}$	461	0.44681
1004	Ca$^{2\!\!+}_{slow}$	462	0.602045
1005	Ca$^{2\!\!+}_{slow}$	463	0.678605
1006	Ca$^{2\!\!+}_{slow}$	464	0.532701
1007	Ca$^{2\!\!+}_{slow}$	465	0.710555
1008	Ca$^{2\!\!+}_{slow}$	466	0.528353
1009	Ca$^{2\!\!+}_{slow}$	467	0.389132
1010	Ca$^{2\!\!+}_{slow}$	468	0.607908
1011	Ca$^{2\!\!+}_{slow}$	469	0.469475
1012	Ca$^{2\!\!+}_{slow}$	470	0.683385
1013	Ca$^{2\!\!+}_{slow}$	471	0.441434
1014	Ca$^{2\!\!+}_{slow}$	472	0.453422
1015	Ca$^{2\!\!+}_{slow}$	473	0.629806
1016	Ca$^{2\!\!+}_{slow}$	474	0.433172
1017	Ca$^{2\!\!+}_{slow}$	475	0.695888
1018	Ca$^{2\!\!+}_{slow}$	476	0.35022
1019	Ca$^{2\!\!+}_{slow}$	477	0.515808
1020	Ca$^{2\!\!+}_{slow}$	478	0.645165
1021	Ca$^{2\!\!+}_{slow}$	479	0.404452
1022	Ca$^{2\!\!+}_{slow}$	480	0.391857
1023	Ca$^{2\!\!+}_{slow}$	481	0.470081
1024	Ca$^{2\!\!+}_{slow}$	482	0.429158
1025	Ca$^{2\!\!+}_{slow}$	483	0.372699
1026	Ca$^{2\!\!+}_{slow}$	484	0.571922
1027	Ca$^{2\!\!+}_{slow}$	485	0.419364
1028	Ca$^{2\!\!+}_{slow}$	486	0.647822
1029	Ca$^{2\!\!+}_{slow}$	487	0.359733
1030	Ca$^{2\!\!+}_{slow}$	488	0.64573
1031	Ca$^{2\!\!+}_{slow}$	489	0.400959
1032	Ca$^{2\!\!+}_{slow}$	490	0.510371
1033	Ca$^{2\!\!+}_{slow}$	491	0.663852
1034	Ca$^{2\!\!+}_{slow}$	492	0.354625
1035	Ca$^{2\!\!+}_{slow}$	493	0.37168
1036	Ca$^{2\!\!+}_{slow}$	494	0.364429
1037	Ca$^{2\!\!+}_{slow}$	495	0.412464
1038	Ca$^{2\!\!+}_{slow}$	496	0.33382
1039	Ca$^{2\!\!+}_{slow}$	497	0.430546
1040	Ca$^{2\!\!+}_{slow}$	498	0.541634
1041	Ca$^{2\!\!+}_{slow}$	499	0.2881
1042	Ca$^{2\!\!+}_{slow}$	500	0.590938
1043	Ca$^{2\!\!+}_{slow}$	501	0.620378
1044	Ca$^{2\!\!+}_{slow}$	502	0.359691
1045	Ca$^{2\!\!+}_{slow}$	503	0.410902
1046	Ca$^{2\!\!+}_{slow}$	504	0.618343
1047	Ca$^{2\!\!+}_{slow}$	505	0.362229
1048	Ca$^{2\!\!+}_{slow}$	506	0.48598
1049	Ca$^{2\!\!+}_{slow}$	507	0.484845
1050	Ca$^{2\!\!+}_{slow}$	508	0.340165
1051	Ca$^{2\!\!+}_{slow}$	509	0.401958
1052	Ca$^{2\!\!+}_{slow}$	510	0.546982
1053	Ca$^{2\!\!+}_{slow}$	511	0.423528
1054	Ca$^{2\!\!+}_{slow}$	512	0.587298
1055	Ca$^{2\!\!+}_{slow}$	513	0.526257
1056	Ca$^{2\!\!+}_{slow}$	514	0.339411
1057	Ca$^{2\!\!+}_{slow}$	515	0.361245
1058	Ca$^{2\!\!+}_{slow}$	516	0.392331
1059	Ca$^{2\!\!+}_{slow}$	517	0.403485
1060	Ca$^{2\!\!+}_{slow}$	518	0.375743
1061	Ca$^{2\!\!+}_{slow}$	519	0.504713
1062	Ca$^{2\!\!+}_{slow}$	520	0.561795
1063	Ca$^{2\!\!+}_{slow}$	521	0.621738
1064	Ca$^{2\!\!+}_{slow}$	522	0.515013
1065	Ca$^{2\!\!+}_{slow}$	523	0.612106
1066	Ca$^{2\!\!+}_{slow}$	524	0.504408
1067	Ca$^{2\!\!+}_{slow}$	525	0.67828
1068	Ca$^{2\!\!+}_{slow}$	526	0.363566
1069	Ca$^{2\!\!+}_{slow}$	527	0.443395
1070	Ca$^{2\!\!+}_{slow}$	528	0.419555
1071	Ca$^{2\!\!+}_{slow}$	529	0.540473
1072	Ca$^{2\!\!+}_{slow}$	530	0.648625
1073	Ca$^{2\!\!+}_{slow}$	531	0.623333
1074	Ca$^{2\!\!+}_{slow}$	532	0.755977
1075	Ca$^{2\!\!+}_{slow}$	533	0.639437
1076	Ca$^{2\!\!+}_{slow}$	534	0.503862
1077	Ca$^{2\!\!+}_{slow}$	535	0.602964
1078	Ca$^{2\!\!+}_{slow}$	536	0.645531
1079	Ca$^{2\!\!+}_{slow}$	537	0.743514
1080	Ca$^{2\!\!+}_{slow}$	538	0.819578
1081	Ca$^{2\!\!+}_{slow}$	539	0.866255
1082	Ca$^{2\!\!+}_{slow}$	540	0.612413
1083	Ca$^{2\!\!+}_{slow}$	541
1084	Ca$^{2\!\!+}_{fast}$	0
1085	Ca$^{2\!\!+}_{fast}$	1
1086	Ca$^{2\!\!+}_{fast}$	2
1087	Ca$^{2\!\!+}_{fast}$	3
1088	Ca$^{2\!\!+}_{fast}$	4
1089	Ca$^{2\!\!+}_{fast}$	5
1090	Ca$^{2\!\!+}_{fast}$	6
1091	Ca$^{2\!\!+}_{fast}$	7
1092	Ca$^{2\!\!+}_{fast}$	8
1093	Ca$^{2\!\!+}_{fast}$	9
1094	Ca$^{2\!\!+}_{fast}$	10
1095	Ca$^{2\!\!+}_{fast}$	11
1096	Ca$^{2\!\!+}_{fast}$	12
1097	Ca$^{2\!\!+}_{fast}$	13	0.666078
1098	Ca$^{2\!\!+}_{fast}$	14
1099	Ca$^{2\!\!+}_{fast}$	15
1100	Ca$^{2\!\!+}_{fast}$	16	0.690078
1101	Ca$^{2\!\!+}_{fast}$	17	0.663612
1102	Ca$^{2\!\!+}_{fast}$	18
1103	Ca$^{2\!\!+}_{fast}$	19	0.480653
1104	Ca$^{2\!\!+}_{fast}$	20
1105	Ca$^{2\!\!+}_{fast}$	21
1106	Ca$^{2\!\!+}_{fast}$	22
1107	Ca$^{2\!\!+}_{fast}$	23
1108	Ca$^{2\!\!+}_{fast}$	24	0.837617
1109	Ca$^{2\!\!+}_{fast}$	25	0.549278
1110	Ca$^{2\!\!+}_{fast}$	26	0.684232
1111	Ca$^{2\!\!+}_{fast}$	27
1112	Ca$^{2\!\!+}_{fast}$	28	0.447193
1113	Ca$^{2\!\!+}_{fast}$	29
1114	Ca$^{2\!\!+}_{fast}$	30
1115	Ca$^{2\!\!+}_{fast}$	31	0.423498
1116	Ca$^{2\!\!+}_{fast}$	32
1117	Ca$^{2\!\!+}_{fast}$	33	0.529789
1118	Ca$^{2\!\!+}_{fast}$	34	0.395421
1119	Ca$^{2\!\!+}_{fast}$	35
1120	Ca$^{2\!\!+}_{fast}$	36	0.827387
1121	Ca$^{2\!\!+}_{fast}$	37	0.63709
1122	Ca$^{2\!\!+}_{fast}$	38	0.741326
1123	Ca$^{2\!\!+}_{fast}$	39	0.60273
1124	Ca$^{2\!\!+}_{fast}$	40
1125	Ca$^{2\!\!+}_{fast}$	41	0.381463
1126	Ca$^{2\!\!+}_{fast}$	42
1127	Ca$^{2\!\!+}_{fast}$	43	0.469051
1128	Ca$^{2\!\!+}_{fast}$	44	0.539716
1129	Ca$^{2\!\!+}_{fast}$	45
1130	Ca$^{2\!\!+}_{fast}$	46	0.594323
1131	Ca$^{2\!\!+}_{fast}$	47	0.639877
1132	Ca$^{2\!\!+}_{fast}$	48
1133	Ca$^{2\!\!+}_{fast}$	49	0.710358
1134	Ca$^{2\!\!+}_{fast}$	50	0.799875
1135	Ca$^{2\!\!+}_{fast}$	51	0.390362
1136	Ca$^{2\!\!+}_{fast}$	52	0.66712
1137	Ca$^{2\!\!+}_{fast}$	53	0.528239
1138	Ca$^{2\!\!+}_{fast}$	54	0.460446
1139	Ca$^{2\!\!+}_{fast}$	55
1140	Ca$^{2\!\!+}_{fast}$	56	0.500471
1141	Ca$^{2\!\!+}_{fast}$	57	0.404342
1142	Ca$^{2\!\!+}_{fast}$	58	0.657782
1143	Ca$^{2\!\!+}_{fast}$	59
1144	Ca$^{2\!\!+}_{fast}$	60	0.425419
1145	Ca$^{2\!\!+}_{fast}$	61	0.712037
1146	Ca$^{2\!\!+}_{fast}$	62	0.7224
1147	Ca$^{2\!\!+}_{fast}$	63	0.695153
1148	Ca$^{2\!\!+}_{fast}$	64	0.805534
1149	Ca$^{2\!\!+}_{fast}$	65	0.51186
1150	Ca$^{2\!\!+}_{fast}$	66	0.64088
1151	Ca$^{2\!\!+}_{fast}$	67	0.468277
1152	Ca$^{2\!\!+}_{fast}$	68	0.539538
1153	Ca$^{2\!\!+}_{fast}$	69
1154	Ca$^{2\!\!+}_{fast}$	70	0.689125
1155	Ca$^{2\!\!+}_{fast}$	71	0.718388
1156	Ca$^{2\!\!+}_{fast}$	72	0.68932
1157	Ca$^{2\!\!+}_{fast}$	73	0.795979
1158	Ca$^{2\!\!+}_{fast}$	74	0.683236
1159	Ca$^{2\!\!+}_{fast}$	75	0.546154
1160	Ca$^{2\!\!+}_{fast}$	76	0.501603
1161	Ca$^{2\!\!+}_{fast}$	77	0.670205
1162	Ca$^{2\!\!+}_{fast}$	78	0.65967
1163	Ca$^{2\!\!+}_{fast}$	79	0.561728
1164	Ca$^{2\!\!+}_{fast}$	80	0.578685
1165	Ca$^{2\!\!+}_{fast}$	81	0.70476
1166	Ca$^{2\!\!+}_{fast}$	82	0.623061
1167	Ca$^{2\!\!+}_{fast}$	83	0.85435
1168	Ca$^{2\!\!+}_{fast}$	84	0.691252
1169	Ca$^{2\!\!+}_{fast}$	85	0.675585
1170	Ca$^{2\!\!+}_{fast}$	86	0.696739
1171	Ca$^{2\!\!+}_{fast}$	87	0.690276
1172	Ca$^{2\!\!+}_{fast}$	88	0.667054
1173	Ca$^{2\!\!+}_{fast}$	89	0.742194
1174	Ca$^{2\!\!+}_{fast}$	90	0.638863
1175	Ca$^{2\!\!+}_{fast}$	91	0.687543
1176	Ca$^{2\!\!+}_{fast}$	92	0.693912
1177	Ca$^{2\!\!+}_{fast}$	93	0.668845
1178	Ca$^{2\!\!+}_{fast}$	94	0.691571
1179	Ca$^{2\!\!+}_{fast}$	95	0.622089
1180	Ca$^{2\!\!+}_{fast}$	96	0.748915
1181	Ca$^{2\!\!+}_{fast}$	97	0.697605
1182	Ca$^{2\!\!+}_{fast}$	98	0.664255
1183	Ca$^{2\!\!+}_{fast}$	99	0.700734
1184	Ca$^{2\!\!+}_{fast}$	100	0.684047
1185	Ca$^{2\!\!+}_{fast}$	101	0.719719
1186	Ca$^{2\!\!+}_{fast}$	102	0.699181
1187	Ca$^{2\!\!+}_{fast}$	103	0.665159
1188	Ca$^{2\!\!+}_{fast}$	104	0.712803
1189	Ca$^{2\!\!+}_{fast}$	105	0.640845
1190	Ca$^{2\!\!+}_{fast}$	106	0.635052
1191	Ca$^{2\!\!+}_{fast}$	107	0.805046
1192	Ca$^{2\!\!+}_{fast}$	108	0.712578
1193	Ca$^{2\!\!+}_{fast}$	109	0.668631
1194	Ca$^{2\!\!+}_{fast}$	110	0.714923
1195	Ca$^{2\!\!+}_{fast}$	111	0.752272
1196	Ca$^{2\!\!+}_{fast}$	112	0.681175
1197	Ca$^{2\!\!+}_{fast}$	113	0.62425
1198	Ca$^{2\!\!+}_{fast}$	114	0.644591
1199	Ca$^{2\!\!+}_{fast}$	115	0.63143
1200	Ca$^{2\!\!+}_{fast}$	116	0.661015
1201	Ca$^{2\!\!+}_{fast}$	117	0.651396
1202	Ca$^{2\!\!+}_{fast}$	118	0.678453
1203	Ca$^{2\!\!+}_{fast}$	119	0.594233
1204	Ca$^{2\!\!+}_{fast}$	120	0.701731
1205	Ca$^{2\!\!+}_{fast}$	121	0.671697
1206	Ca$^{2\!\!+}_{fast}$	122	0.652525
1207	Ca$^{2\!\!+}_{fast}$	123	0.677029
1208	Ca$^{2\!\!+}_{fast}$	124	0.588529
1209	Ca$^{2\!\!+}_{fast}$	125	0.636479
1210	Ca$^{2\!\!+}_{fast}$	126	0.749692
1211	Ca$^{2\!\!+}_{fast}$	127	0.620227
1212	Ca$^{2\!\!+}_{fast}$	128	0.606783
1213	Ca$^{2\!\!+}_{fast}$	129	0.663576
1214	Ca$^{2\!\!+}_{fast}$	130	0.594348
1215	Ca$^{2\!\!+}_{fast}$	131	0.668651
1216	Ca$^{2\!\!+}_{fast}$	132	0.617174
1217	Ca$^{2\!\!+}_{fast}$	133	0.618974
1218	Ca$^{2\!\!+}_{fast}$	134	0.55007
1219	Ca$^{2\!\!+}_{fast}$	135	0.631953
1220	Ca$^{2\!\!+}_{fast}$	136
1221	Ca$^{2\!\!+}_{fast}$	137	0.609668
1222	Ca$^{2\!\!+}_{fast}$	138	0.648673
1223	Ca$^{2\!\!+}_{fast}$	139	0.557771
1224	Ca$^{2\!\!+}_{fast}$	140	0.72683
1225	Ca$^{2\!\!+}_{fast}$	141	0.57584
1226	Ca$^{2\!\!+}_{fast}$	142	0.638324
1227	Ca$^{2\!\!+}_{fast}$	143	0.623884
1228	Ca$^{2\!\!+}_{fast}$	144	0.546585
1229	Ca$^{2\!\!+}_{fast}$	145	0.666876
1230	Ca$^{2\!\!+}_{fast}$	146	0.58839
1231	Ca$^{2\!\!+}_{fast}$	147	0.606613
1232	Ca$^{2\!\!+}_{fast}$	148	0.653481
1233	Ca$^{2\!\!+}_{fast}$	149	0.513712
1234	Ca$^{2\!\!+}_{fast}$	150	0.583542
1235	Ca$^{2\!\!+}_{fast}$	151	0.601479
1236	Ca$^{2\!\!+}_{fast}$	152	0.582655
1237	Ca$^{2\!\!+}_{fast}$	153	0.634489
1238	Ca$^{2\!\!+}_{fast}$	154	0.586446
1239	Ca$^{2\!\!+}_{fast}$	155	0.774283
1240	Ca$^{2\!\!+}_{fast}$	156	0.638785
1241	Ca$^{2\!\!+}_{fast}$	157	0.610271
1242	Ca$^{2\!\!+}_{fast}$	158	0.672834
1243	Ca$^{2\!\!+}_{fast}$	159	0.508358
1244	Ca$^{2\!\!+}_{fast}$	160	0.651353
1245	Ca$^{2\!\!+}_{fast}$	161	0.561104
1246	Ca$^{2\!\!+}_{fast}$	162	0.640574
1247	Ca$^{2\!\!+}_{fast}$	163	0.598801
1248	Ca$^{2\!\!+}_{fast}$	164	0.646765
1249	Ca$^{2\!\!+}_{fast}$	165	0.568368
1250	Ca$^{2\!\!+}_{fast}$	166	0.633478
1251	Ca$^{2\!\!+}_{fast}$	167	0.667129
1252	Ca$^{2\!\!+}_{fast}$	168	0.6029
1253	Ca$^{2\!\!+}_{fast}$	169	0.640167
1254	Ca$^{2\!\!+}_{fast}$	170	0.62714
1255	Ca$^{2\!\!+}_{fast}$	171	0.682155
1256	Ca$^{2\!\!+}_{fast}$	172	0.815509
1257	Ca$^{2\!\!+}_{fast}$	173	0.656378
1258	Ca$^{2\!\!+}_{fast}$	174	0.691094
1259	Ca$^{2\!\!+}_{fast}$	175	0.64136
1260	Ca$^{2\!\!+}_{fast}$	176	0.639374
1261	Ca$^{2\!\!+}_{fast}$	177	0.628663
1262	Ca$^{2\!\!+}_{fast}$	178	0.571042
1263	Ca$^{2\!\!+}_{fast}$	179	0.672313
1264	Ca$^{2\!\!+}_{fast}$	180	0.59521
1265	Ca$^{2\!\!+}_{fast}$	181	0.635581
1266	Ca$^{2\!\!+}_{fast}$	182	0.705815
1267	Ca$^{2\!\!+}_{fast}$	183	0.591909
1268	Ca$^{2\!\!+}_{fast}$	184	0.677877
1269	Ca$^{2\!\!+}_{fast}$	185	0.67568
1270	Ca$^{2\!\!+}_{fast}$	186	0.596793
1271	Ca$^{2\!\!+}_{fast}$	187	0.6158
1272	Ca$^{2\!\!+}_{fast}$	188	0.523708
1273	Ca$^{2\!\!+}_{fast}$	189	0.708952
1274	Ca$^{2\!\!+}_{fast}$	190	0.770073
1275	Ca$^{2\!\!+}_{fast}$	191	0.609942
1276	Ca$^{2\!\!+}_{fast}$	192	0.639625
1277	Ca$^{2\!\!+}_{fast}$	193	0.576899
1278	Ca$^{2\!\!+}_{fast}$	194	0.679638
1279	Ca$^{2\!\!+}_{fast}$	195	0.566262
1280	Ca$^{2\!\!+}_{fast}$	196	0.556922
1281	Ca$^{2\!\!+}_{fast}$	197	0.686726
1282	Ca$^{2\!\!+}_{fast}$	198	0.636752
1283	Ca$^{2\!\!+}_{fast}$	199	0.710194
1284	Ca$^{2\!\!+}_{fast}$	200	0.527289
1285	Ca$^{2\!\!+}_{fast}$	201	0.411557
1286	Ca$^{2\!\!+}_{fast}$	202	0.660157
1287	Ca$^{2\!\!+}_{fast}$	203	0.523834
1288	Ca$^{2\!\!+}_{fast}$	204	0.701387
1289	Ca$^{2\!\!+}_{fast}$	205	0.471685
1290	Ca$^{2\!\!+}_{fast}$	206	0.574546
1291	Ca$^{2\!\!+}_{fast}$	207	0.639314
1292	Ca$^{2\!\!+}_{fast}$	208	0.440666
1293	Ca$^{2\!\!+}_{fast}$	209	0.551144
1294	Ca$^{2\!\!+}_{fast}$	210	0.63386
1295	Ca$^{2\!\!+}_{fast}$	211	0.566148
1296	Ca$^{2\!\!+}_{fast}$	212	0.434137
1297	Ca$^{2\!\!+}_{fast}$	213	0.67977
1298	Ca$^{2\!\!+}_{fast}$	214	0.516015
1299	Ca$^{2\!\!+}_{fast}$	215	0.697643
1300	Ca$^{2\!\!+}_{fast}$	216	0.45887
1301	Ca$^{2\!\!+}_{fast}$	217	0.670738
1302	Ca$^{2\!\!+}_{fast}$	218	0.494346
1303	Ca$^{2\!\!+}_{fast}$	219	0.580952
1304	Ca$^{2\!\!+}_{fast}$	220	0.789058
1305	Ca$^{2\!\!+}_{fast}$	221	0.408989
1306	Ca$^{2\!\!+}_{fast}$	222	0.520912
1307	Ca$^{2\!\!+}_{fast}$	223	0.502449
1308	Ca$^{2\!\!+}_{fast}$	224	0.462814
1309	Ca$^{2\!\!+}_{fast}$	225	0.420259
1310	Ca$^{2\!\!+}_{fast}$	226	0.562308
1311	Ca$^{2\!\!+}_{fast}$	227	0.658591
1312	Ca$^{2\!\!+}_{fast}$	228	0.432537
1313	Ca$^{2\!\!+}_{fast}$	229	0.634852
1314	Ca$^{2\!\!+}_{fast}$	230	0.66933
1315	Ca$^{2\!\!+}_{fast}$	231	0.470449
1316	Ca$^{2\!\!+}_{fast}$	232	0.514651
1317	Ca$^{2\!\!+}_{fast}$	233	0.723657
1318	Ca$^{2\!\!+}_{fast}$	234	0.473189
1319	Ca$^{2\!\!+}_{fast}$	235	0.580718
1320	Ca$^{2\!\!+}_{fast}$	236	0.626865
1321	Ca$^{2\!\!+}_{fast}$	237	0.404352
1322	Ca$^{2\!\!+}_{fast}$	238	0.454854
1323	Ca$^{2\!\!+}_{fast}$	239	0.646204
1324	Ca$^{2\!\!+}_{fast}$	240	0.537522
1325	Ca$^{2\!\!+}_{fast}$	241	0.658328
1326	Ca$^{2\!\!+}_{fast}$	242	0.66396
1327	Ca$^{2\!\!+}_{fast}$	243	0.410619
1328	Ca$^{2\!\!+}_{fast}$	244	0.452029
1329	Ca$^{2\!\!+}_{fast}$	245	0.511806
1330	Ca$^{2\!\!+}_{fast}$	246	0.46912
1331	Ca$^{2\!\!+}_{fast}$	247	0.552362
1332	Ca$^{2\!\!+}_{fast}$	248	0.572396
1333	Ca$^{2\!\!+}_{fast}$	249	0.669422
1334	Ca$^{2\!\!+}_{fast}$	250	0.646006
1335	Ca$^{2\!\!+}_{fast}$	251	0.587189
1336	Ca$^{2\!\!+}_{fast}$	252	0.618493
1337	Ca$^{2\!\!+}_{fast}$	253	0.625564
1338	Ca$^{2\!\!+}_{fast}$	254
1339	Ca$^{2\!\!+}_{fast}$	255	0.48598
1340	Ca$^{2\!\!+}_{fast}$	256	0.697937
1341	Ca$^{2\!\!+}_{fast}$	257	0.480118
1342	Ca$^{2\!\!+}_{fast}$	258	0.671885
1343	Ca$^{2\!\!+}_{fast}$	259
1344	Ca$^{2\!\!+}_{fast}$	260	0.717522
1345	Ca$^{2\!\!+}_{fast}$	261	0.772705
1346	Ca$^{2\!\!+}_{fast}$	262	0.834652
1347	Ca$^{2\!\!+}_{fast}$	263
1348	Ca$^{2\!\!+}_{fast}$	264	0.693142
1349	Ca$^{2\!\!+}_{fast}$	265	0.807018
1350	Ca$^{2\!\!+}_{fast}$	266	0.795876
1351	Ca$^{2\!\!+}_{fast}$	267
1352	Ca$^{2\!\!+}_{fast}$	268
1353	Ca$^{2\!\!+}_{fast}$	269
1354	Ca$^{2\!\!+}_{fast}$	270
1355	Ca$^{2\!\!+}_{fast}$	271
1356	Ca$^{2\!\!+}_{fast}$	272
1357	Ca$^{2\!\!+}_{fast}$	273
1358	Ca$^{2\!\!+}_{fast}$	274
1359	Ca$^{2\!\!+}_{fast}$	275
1360	Ca$^{2\!\!+}_{fast}$	276
1361	Ca$^{2\!\!+}_{fast}$	277
1362	Ca$^{2\!\!+}_{fast}$	278
1363	Ca$^{2\!\!+}_{fast}$	279
1364	Ca$^{2\!\!+}_{fast}$	280
1365	Ca$^{2\!\!+}_{fast}$	281
1366	Ca$^{2\!\!+}_{fast}$	282
1367	Ca$^{2\!\!+}_{fast}$	283
1368	Ca$^{2\!\!+}_{fast}$	284
1369	Ca$^{2\!\!+}_{fast}$	285
1370	Ca$^{2\!\!+}_{fast}$	286
1371	Ca$^{2\!\!+}_{fast}$	287
1372	Ca$^{2\!\!+}_{fast}$	288
1373	Ca$^{2\!\!+}_{fast}$	289
1374	Ca$^{2\!\!+}_{fast}$	290	0.629975
1375	Ca$^{2\!\!+}_{fast}$	291
1376	Ca$^{2\!\!+}_{fast}$	292
1377	Ca$^{2\!\!+}_{fast}$	293
1378	Ca$^{2\!\!+}_{fast}$	294
1379	Ca$^{2\!\!+}_{fast}$	295
1380	Ca$^{2\!\!+}_{fast}$	296	0.698896
1381	Ca$^{2\!\!+}_{fast}$	297	0.809138
1382	Ca$^{2\!\!+}_{fast}$	298
1383	Ca$^{2\!\!+}_{fast}$	299	0.533648
1384	Ca$^{2\!\!+}_{fast}$	300
1385	Ca$^{2\!\!+}_{fast}$	301
1386	Ca$^{2\!\!+}_{fast}$	302	0.501253
1387	Ca$^{2\!\!+}_{fast}$	303
1388	Ca$^{2\!\!+}_{fast}$	304	0.663154
1389	Ca$^{2\!\!+}_{fast}$	305	0.492112
1390	Ca$^{2\!\!+}_{fast}$	306
1391	Ca$^{2\!\!+}_{fast}$	307
1392	Ca$^{2\!\!+}_{fast}$	308	0.744296
1393	Ca$^{2\!\!+}_{fast}$	309	0.789334
1394	Ca$^{2\!\!+}_{fast}$	310
1395	Ca$^{2\!\!+}_{fast}$	311
1396	Ca$^{2\!\!+}_{fast}$	312	0.491751
1397	Ca$^{2\!\!+}_{fast}$	313
1398	Ca$^{2\!\!+}_{fast}$	314	0.445896
1399	Ca$^{2\!\!+}_{fast}$	315	0.58952
1400	Ca$^{2\!\!+}_{fast}$	316
1401	Ca$^{2\!\!+}_{fast}$	317	0.642417
1402	Ca$^{2\!\!+}_{fast}$	318	0.703431
1403	Ca$^{2\!\!+}_{fast}$	319
1404	Ca$^{2\!\!+}_{fast}$	320	0.747731
1405	Ca$^{2\!\!+}_{fast}$	321	0.790337
1406	Ca$^{2\!\!+}_{fast}$	322	0.492111
1407	Ca$^{2\!\!+}_{fast}$	323	0.66357
1408	Ca$^{2\!\!+}_{fast}$	324	0.541664
1409	Ca$^{2\!\!+}_{fast}$	325	0.435419
1410	Ca$^{2\!\!+}_{fast}$	326
1411	Ca$^{2\!\!+}_{fast}$	327	0.490309
1412	Ca$^{2\!\!+}_{fast}$	328	0.45065
1413	Ca$^{2\!\!+}_{fast}$	329	0.69682
1414	Ca$^{2\!\!+}_{fast}$	330	0.901922
1415	Ca$^{2\!\!+}_{fast}$	331	0.531352
1416	Ca$^{2\!\!+}_{fast}$	332	0.742169
1417	Ca$^{2\!\!+}_{fast}$	333	0.774393
1418	Ca$^{2\!\!+}_{fast}$	334	0.695119
1419	Ca$^{2\!\!+}_{fast}$	335
1420	Ca$^{2\!\!+}_{fast}$	336	0.554809
1421	Ca$^{2\!\!+}_{fast}$	337	0.647846
1422	Ca$^{2\!\!+}_{fast}$	338	0.469323
1423	Ca$^{2\!\!+}_{fast}$	339	0.510251
1424	Ca$^{2\!\!+}_{fast}$	340
1425	Ca$^{2\!\!+}_{fast}$	341	0.704854
1426	Ca$^{2\!\!+}_{fast}$	342	0.700824
1427	Ca$^{2\!\!+}_{fast}$	343	0.70498
1428	Ca$^{2\!\!+}_{fast}$	344	0.826518
1429	Ca$^{2\!\!+}_{fast}$	345	0.660053
1430	Ca$^{2\!\!+}_{fast}$	346	0.515511
1431	Ca$^{2\!\!+}_{fast}$	347	0.472474
1432	Ca$^{2\!\!+}_{fast}$	348	0.671756
1433	Ca$^{2\!\!+}_{fast}$	349	0.609031
1434	Ca$^{2\!\!+}_{fast}$	350	0.545243
1435	Ca$^{2\!\!+}_{fast}$	351	0.540384
1436	Ca$^{2\!\!+}_{fast}$	352	0.702354
1437	Ca$^{2\!\!+}_{fast}$	353	0.649972
1438	Ca$^{2\!\!+}_{fast}$	354	0.855947
1439	Ca$^{2\!\!+}_{fast}$	355	0.718442
1440	Ca$^{2\!\!+}_{fast}$	356	0.661023
1441	Ca$^{2\!\!+}_{fast}$	357	0.676012
1442	Ca$^{2\!\!+}_{fast}$	358	0.647376
1443	Ca$^{2\!\!+}_{fast}$	359	0.644643
1444	Ca$^{2\!\!+}_{fast}$	360	0.67378
1445	Ca$^{2\!\!+}_{fast}$	361	0.632667
1446	Ca$^{2\!\!+}_{fast}$	362	0.618355
1447	Ca$^{2\!\!+}_{fast}$	363	0.672463
1448	Ca$^{2\!\!+}_{fast}$	364	0.644186
1449	Ca$^{2\!\!+}_{fast}$	365	0.676441
1450	Ca$^{2\!\!+}_{fast}$	366	0.633065
1451	Ca$^{2\!\!+}_{fast}$	367	0.779037
1452	Ca$^{2\!\!+}_{fast}$	368	0.703536
1453	Ca$^{2\!\!+}_{fast}$	369	0.635671
1454	Ca$^{2\!\!+}_{fast}$	370	0.70923
1455	Ca$^{2\!\!+}_{fast}$	371	0.670364
1456	Ca$^{2\!\!+}_{fast}$	372	0.7101
1457	Ca$^{2\!\!+}_{fast}$	373	0.689781
1458	Ca$^{2\!\!+}_{fast}$	374	0.616818
1459	Ca$^{2\!\!+}_{fast}$	375	0.707439
1460	Ca$^{2\!\!+}_{fast}$	376	0.601691
1461	Ca$^{2\!\!+}_{fast}$	377	0.563999
1462	Ca$^{2\!\!+}_{fast}$	378	0.793738
1463	Ca$^{2\!\!+}_{fast}$	379	0.698433
1464	Ca$^{2\!\!+}_{fast}$	380	0.635875
1465	Ca$^{2\!\!+}_{fast}$	381	0.762205
1466	Ca$^{2\!\!+}_{fast}$	382	0.75154
1467	Ca$^{2\!\!+}_{fast}$	383	0.661838
1468	Ca$^{2\!\!+}_{fast}$	384	0.613274
1469	Ca$^{2\!\!+}_{fast}$	385	0.67709
1470	Ca$^{2\!\!+}_{fast}$	386	0.598576
1471	Ca$^{2\!\!+}_{fast}$	387	0.66879
1472	Ca$^{2\!\!+}_{fast}$	388	0.640931
1473	Ca$^{2\!\!+}_{fast}$	389	0.684149
1474	Ca$^{2\!\!+}_{fast}$	390	0.55929
1475	Ca$^{2\!\!+}_{fast}$	391	0.766289
1476	Ca$^{2\!\!+}_{fast}$	392	0.655214
1477	Ca$^{2\!\!+}_{fast}$	393	0.687059
1478	Ca$^{2\!\!+}_{fast}$	394	0.725883
1479	Ca$^{2\!\!+}_{fast}$	395	0.547138
1480	Ca$^{2\!\!+}_{fast}$	396	0.571986
1481	Ca$^{2\!\!+}_{fast}$	397	0.758579
1482	Ca$^{2\!\!+}_{fast}$	398	0.617565
1483	Ca$^{2\!\!+}_{fast}$	399	0.612848
1484	Ca$^{2\!\!+}_{fast}$	400	0.726155
1485	Ca$^{2\!\!+}_{fast}$	401	0.540955
1486	Ca$^{2\!\!+}_{fast}$	402	0.657477
1487	Ca$^{2\!\!+}_{fast}$	403	0.618543
1488	Ca$^{2\!\!+}_{fast}$	404	0.626728
1489	Ca$^{2\!\!+}_{fast}$	405	0.531361
1490	Ca$^{2\!\!+}_{fast}$	406	0.607067
1491	Ca$^{2\!\!+}_{fast}$	407	0.716721
1492	Ca$^{2\!\!+}_{fast}$	408	0.585828
1493	Ca$^{2\!\!+}_{fast}$	409	0.684629
1494	Ca$^{2\!\!+}_{fast}$	410	0.512636
1495	Ca$^{2\!\!+}_{fast}$	411	0.763175
1496	Ca$^{2\!\!+}_{fast}$	412	0.529003
1497	Ca$^{2\!\!+}_{fast}$	413	0.638609
1498	Ca$^{2\!\!+}_{fast}$	414	0.576074
1499	Ca$^{2\!\!+}_{fast}$	415	0.513567
1500	Ca$^{2\!\!+}_{fast}$	416	0.660089
1501	Ca$^{2\!\!+}_{fast}$	417	0.560858
1502	Ca$^{2\!\!+}_{fast}$	418	0.614521
1503	Ca$^{2\!\!+}_{fast}$	419	0.649314
1504	Ca$^{2\!\!+}_{fast}$	420	0.513836
1505	Ca$^{2\!\!+}_{fast}$	421	0.547694
1506	Ca$^{2\!\!+}_{fast}$	422	0.523209
1507	Ca$^{2\!\!+}_{fast}$	423	0.504403
1508	Ca$^{2\!\!+}_{fast}$	424	0.648475
1509	Ca$^{2\!\!+}_{fast}$	425	0.57854
1510	Ca$^{2\!\!+}_{fast}$	426	0.815963
1511	Ca$^{2\!\!+}_{fast}$	427	0.628402
1512	Ca$^{2\!\!+}_{fast}$	428	0.554675
1513	Ca$^{2\!\!+}_{fast}$	429	0.661933
1514	Ca$^{2\!\!+}_{fast}$	430	0.527328
1515	Ca$^{2\!\!+}_{fast}$	431	0.631843
1516	Ca$^{2\!\!+}_{fast}$	432	0.554736
1517	Ca$^{2\!\!+}_{fast}$	433	0.640775
1518	Ca$^{2\!\!+}_{fast}$	434	0.580217
1519	Ca$^{2\!\!+}_{fast}$	435	0.623374
1520	Ca$^{2\!\!+}_{fast}$	436	0.607096
1521	Ca$^{2\!\!+}_{fast}$	437	0.606915
1522	Ca$^{2\!\!+}_{fast}$	438	0.651957
1523	Ca$^{2\!\!+}_{fast}$	439	0.609497
1524	Ca$^{2\!\!+}_{fast}$	440	0.674268
1525	Ca$^{2\!\!+}_{fast}$	441	0.568046
1526	Ca$^{2\!\!+}_{fast}$	442	0.668366
1527	Ca$^{2\!\!+}_{fast}$	443	0.786715
1528	Ca$^{2\!\!+}_{fast}$	444	0.640442
1529	Ca$^{2\!\!+}_{fast}$	445	0.66894
1530	Ca$^{2\!\!+}_{fast}$	446	0.61025
1531	Ca$^{2\!\!+}_{fast}$	447	0.635627
1532	Ca$^{2\!\!+}_{fast}$	448	0.595857
1533	Ca$^{2\!\!+}_{fast}$	449	0.570862
1534	Ca$^{2\!\!+}_{fast}$	450	0.666224
1535	Ca$^{2\!\!+}_{fast}$	451	0.589438
1536	Ca$^{2\!\!+}_{fast}$	452	0.625572
1537	Ca$^{2\!\!+}_{fast}$	453	0.694253
1538	Ca$^{2\!\!+}_{fast}$	454	0.568865
1539	Ca$^{2\!\!+}_{fast}$	455	0.667513
1540	Ca$^{2\!\!+}_{fast}$	456	0.662074
1541	Ca$^{2\!\!+}_{fast}$	457	0.589686
1542	Ca$^{2\!\!+}_{fast}$	458	0.598885
1543	Ca$^{2\!\!+}_{fast}$	459	0.589281
1544	Ca$^{2\!\!+}_{fast}$	460	0.700015
1545	Ca$^{2\!\!+}_{fast}$	461	0.533724
1546	Ca$^{2\!\!+}_{fast}$	462	0.612693
1547	Ca$^{2\!\!+}_{fast}$	463	0.658172
1548	Ca$^{2\!\!+}_{fast}$	464	0.568353
1549	Ca$^{2\!\!+}_{fast}$	465	0.684673
1550	Ca$^{2\!\!+}_{fast}$	466	0.589154
1551	Ca$^{2\!\!+}_{fast}$	467	0.541505
1552	Ca$^{2\!\!+}_{fast}$	468	0.667623
1553	Ca$^{2\!\!+}_{fast}$	469	0.593486
1554	Ca$^{2\!\!+}_{fast}$	470	0.694274
1555	Ca$^{2\!\!+}_{fast}$	471	0.506061
1556	Ca$^{2\!\!+}_{fast}$	472	0.54322
1557	Ca$^{2\!\!+}_{fast}$	473	0.774693
1558	Ca$^{2\!\!+}_{fast}$	474	0.538307
1559	Ca$^{2\!\!+}_{fast}$	475	0.701623
1560	Ca$^{2\!\!+}_{fast}$	476	0.436999
1561	Ca$^{2\!\!+}_{fast}$	477	0.588459
1562	Ca$^{2\!\!+}_{fast}$	478	0.667492
1563	Ca$^{2\!\!+}_{fast}$	479	0.474947
1564	Ca$^{2\!\!+}_{fast}$	480	0.532148
1565	Ca$^{2\!\!+}_{fast}$	481	0.588199
1566	Ca$^{2\!\!+}_{fast}$	482	0.569329
1567	Ca$^{2\!\!+}_{fast}$	483	0.465856
1568	Ca$^{2\!\!+}_{fast}$	484	0.653504
1569	Ca$^{2\!\!+}_{fast}$	485	0.492131
1570	Ca$^{2\!\!+}_{fast}$	486	0.686524
1571	Ca$^{2\!\!+}_{fast}$	487	0.42731
1572	Ca$^{2\!\!+}_{fast}$	488	0.683844
1573	Ca$^{2\!\!+}_{fast}$	489	0.49532
1574	Ca$^{2\!\!+}_{fast}$	490	0.60415
1575	Ca$^{2\!\!+}_{fast}$	491	0.774833
1576	Ca$^{2\!\!+}_{fast}$	492	0.468263
1577	Ca$^{2\!\!+}_{fast}$	493	0.482061
1578	Ca$^{2\!\!+}_{fast}$	494	0.445878
1579	Ca$^{2\!\!+}_{fast}$	495	0.508898
1580	Ca$^{2\!\!+}_{fast}$	496	0.432457
1581	Ca$^{2\!\!+}_{fast}$	497	0.53505
1582	Ca$^{2\!\!+}_{fast}$	498	0.612639
1583	Ca$^{2\!\!+}_{fast}$	499	0.399718
1584	Ca$^{2\!\!+}_{fast}$	500	0.654567
1585	Ca$^{2\!\!+}_{fast}$	501	0.668462
1586	Ca$^{2\!\!+}_{fast}$	502	0.341297
1587	Ca$^{2\!\!+}_{fast}$	503	0.4806
1588	Ca$^{2\!\!+}_{fast}$	504	0.768734
1589	Ca$^{2\!\!+}_{fast}$	505	0.533998
1590	Ca$^{2\!\!+}_{fast}$	506	0.561354
1591	Ca$^{2\!\!+}_{fast}$	507	0.593354
1592	Ca$^{2\!\!+}_{fast}$	508	0.437533
1593	Ca$^{2\!\!+}_{fast}$	509	0.516351
1594	Ca$^{2\!\!+}_{fast}$	510	0.615784
1595	Ca$^{2\!\!+}_{fast}$	511	0.49418
1596	Ca$^{2\!\!+}_{fast}$	512	0.671274
1597	Ca$^{2\!\!+}_{fast}$	513	0.729799
1598	Ca$^{2\!\!+}_{fast}$	514	0.447127
1599	Ca$^{2\!\!+}_{fast}$	515	0.439866
1600	Ca$^{2\!\!+}_{fast}$	516	0.513443
1601	Ca$^{2\!\!+}_{fast}$	517	0.496705
1602	Ca$^{2\!\!+}_{fast}$	518	0.574281
1603	Ca$^{2\!\!+}_{fast}$	519	0.587164
1604	Ca$^{2\!\!+}_{fast}$	520	0.667675
1605	Ca$^{2\!\!+}_{fast}$	521	0.688902
1606	Ca$^{2\!\!+}_{fast}$	522	0.572974
1607	Ca$^{2\!\!+}_{fast}$	523	0.747973
1608	Ca$^{2\!\!+}_{fast}$	524	0.548679
1609	Ca$^{2\!\!+}_{fast}$	525	0.755915
1610	Ca$^{2\!\!+}_{fast}$	526	0.585139
1611	Ca$^{2\!\!+}_{fast}$	527	0.722922
1612	Ca$^{2\!\!+}_{fast}$	528	0.565981
1613	Ca$^{2\!\!+}_{fast}$	529	0.714901
1614	Ca$^{2\!\!+}_{fast}$	530
1615	Ca$^{2\!\!+}_{fast}$	531	0.732866
1616	Ca$^{2\!\!+}_{fast}$	532	0.820529
1617	Ca$^{2\!\!+}_{fast}$	533	0.780978
1618	Ca$^{2\!\!+}_{fast}$	534	0.673742
1619	Ca$^{2\!\!+}_{fast}$	535	0.692493
1620	Ca$^{2\!\!+}_{fast}$	536	0.70445
1621	Ca$^{2\!\!+}_{fast}$	537	0.82578
1622	Ca$^{2\!\!+}_{fast}$	538
1623	Ca$^{2\!\!+}_{fast}$	539
1624	Ca$^{2\!\!+}_{fast}$	540	0.729887
1625	Ca$^{2\!\!+}_{fast}$	541
