# Supplementary material for: Multimodal measures of spontaneous brain activity reveal both common and divergent patterns of cortical functional organization
Source: Nat Commun. 2024 Jan 3;15:229. doi: 10.1038/s41467-023-44363-z (PMC10764905; doi:10.1038/s41467-023-44363-z)
Supplement: Supplementary file 4 — Source Data [file 41467_2023_44363_MOESM4_ESM.zip › SupplementaryFigure9.xlsx]

## Sheet: SuppFig9-A
	BOLD	CAS	CAF
0	64.0755	28.413	20.75
1	60.7071	30.3898	26.3077
2	65.6889	55.2222	19
3	63.9737	42.0441	34.3333
4	74.3939	43.25	31.6667
5	74.5614	37.6667	14.8333
6	69.0789	33.7826	15
7	74.9091	45.5579	28.3448
8	70.9515	48.191	15
9	74.1125	37.8889	18
10	78.5333	16.9167
11	79.9167	37.8929
12	85.7477	54.2222	24.5814
13	84.4057	58.1287	27.8857
14	88.5351	49.6354	20.5769
15	100.939	50.7525	34.6512
16	84.614	44.1789	23.2619
17	85.5702	41.7467	20.1364
18	114.386	63.4673	37.4658
19	87.4688	19.7308
20	81.3684	35.1194	12
21	81.7843	44.6627	20.0476
22	91.5579	27.9219	1.5
23	83.0849	59.6981	25.1304
24	104.789	65.4324	44.8143
25	95.5702	69.0545	45
26	78.7368	31.8788	22
27	104.228	61.537	35.0725
28	78.7455	40.3333
29	86.2632	41.913	21.3636
30	95.6404	58.9259	34.1558
31	97.5182	26.1143	2
32	109.5	70.3964	47.7614
33	115.026	74.8426	51.3368
34	97.3131	44.6234	12.8182
35	85.8684	65.2308	40.82
36	99.6228	78.1532	57.5155
37	87.0182	75.0183	51.8851
38	91.7368	40.4773	23.451
39	78.8333	31.5769	17.8966
40	109.474	70.5315	53.0538
41	94.068	26.9464	2.5
42	108.57	49.5505	36.169
43	112.211	74.7297	61.044
44	106.519	30.8143	7
45	101.447	42.8193	27.4151
46	106.737	81.5495	68.028
47	104.044	48.5607	12.5
48	96.7632	78.7387	57.6344
49	92.8246	70.5315	57.7742
50	113.114	65.9189	48.956
51	92.5614	31.1026	32.2826
52	112	79.8108	79.11
53	107.254	51.9537	39.8077
54	101.465	37.7308	16
55	103.333	80.4775	68.3889
56	110.974	63.5135	47.9608
57	114.237	96.3423	94.7838
58	106.904	49.8558	30.4545
59	115.491	93.3333	93.019
60	100.882	69.5556	43.4627
61	98.8246	47.4082	41.4177
62	106.316	94.8288	84.9608
63	96.5702	40.5	44.7945
64	108.904	87.4955	83.713
65	104.982	53.0811	53.4242
66	103.553	71.9279	66.787
67	104.273	41.1529	23
68	107.123	92.991	105.459
69	103.781	102.126	134.676
70	94.0294	88.9818	72.2625
71	97.4314	60.2745	39.1778
72	101.772	109.054	123.439
73	103.64	54.7838	57.8857
74	95.6667	47.9444	62.1856
75	100.026	75.9369	98.243
76	91.8509	27.9125	39.4688
77	94.4825	37.0729	44.625
78	96.5088	50.7748	76.934
79	86.9825	90.7297	118.135
80	98.2982	120.243	121.673
81	108.064	51.3838	36.6552
82	99.4035	79.6636	65.8143
83	95.3333	51.2523	81.3063
84	91.3246	107.505	142.036
85	88.6316	126.721	163.099
86	93.7719	55.2523	72.6636
87	85.9474	30.0526	38.8529
88	85.5175	43.8829	78.9126
89	89.3596	27.1068	42.5761
90	77.7193	67.0991	107.577
91	69.5877	95.2432	127.018
92	72.3333	52.5495	99.8649
93	90.1404	129.243	137.321
94	112.206	63.5909	39.8182
95	101.218	119.387	124.301
96	75.9386	120.973	155.369
97	79.4211	56.3333	108.081
98	70.1316	59.3784	103.676
99	77.9211	28.4946	42.3059
100	69.9123	33.9364	72.972
101	71.4737	140.126	170.495
102	63.6842	49.4324	106.633
103	60.8333	79.1532	116.784
104	58.9737	102.378	136.892
105	110.075	54.8438	63.2745
106	59.7456	68.0541	138.198
107	75.7193	139.883	160.454
108	103.038	101.773	91.1429
109	62.9737	24.0506	44.9857
110	62.6491	77.1802	136.225
111	58.2368	117.766	151.604
112	61.193	31.3423	66.619
113	57.0789	76.8288	123.622
114	55.8684	37.566	86.9717
115	56.6754	137.189	168.568
116	51.9123	59.6577	132.622
117	57.4737	92.6757	137.423
118	105.627	74.3818	60.6867
119	51.1579	79.6847	149.144
120	77.9035	136.991	147.613
121	57.8421	33	57.1905
122	56.0088	83.4595	129.703
123	52.807	88.3604	146.541
124	54.2018	28.7606	49.5238
125	53.2719	110.441	157.55
126	53.9737	40.5946	92.4862
127	99.3367	89.1351	90.4242
128	58.886	97.0721	146.811
129	56.1053	135.459	165.793
130	42.4474	65.6486	143.252
131	45.0789	52.2973	127.676
132	53.7018	85.4324	130.378
133	46.7105	91.3874	157.054
134	87.3684	44.9048	55.6429
135	55.0614	41.7075	86.2336
136	77.3246	124.297	124.734
137	50.3246	89.2703	137.063
138	48.0877	39.8228	75.9677
139	55.0702	96.4685	144.279
140	54.0455	124	160.991
141	49.807	104.432	164.09
142	47.4561	46.6455	101.523
143	89.5	73.5586	77.2857
144	52.5526	69.3784	142.955
145	45.3333	93.7477	158.658
146	61.2456	134.631	146.036
147	46.5175	49.3545	94.9279
148	53.2368	102.541	150.946
149	42.6754	108.216	162.64
150	42.6579	66.3514	135.658
151	84.0263	109.532	104.14
152	47.1316	61.1538	98.3556
153	52.0351	55.1094	94.9216
154	54.8596	122.82	164.559
155	49.193	116.099	165.883
156	56.2456	135.063	166.694
157	44.2719	65.9908	105.239
158	58.1228	132.27	184.532
159	50.3246	81.7273	136.874
160	47.7719	102.64	158.55
161	79.386	74.0291	72.8539
162	64.9123	119.297	127.252
163	49.4211	74.7798	108.32
164	45.4825	133.423	176.306
165	53.6842	136.532	180.901
166	86.6316	94.3964	91.181
167	55.4211	81.4396	97.6711
168	61.4211	97.0541	151.604
169	59.0351	143.676	175.081
170	56.5351	60.9643	72.8095
171	55.9474	123.261	141.892
172	57.9912	155.333	196.045
173	53.3947	90.2162	126.41
174	57.5439	122.55	160.586
175	54.4649	107.459	153.171
176	85.1491	78.3694	79.7921
177	59.3158	146.64	184.685
178	73.1261	99.5856	102.306
179	63.6316	86.1415	88.07
180	62.9035	160.739	194.306
181	62.8684	91.3514	120.757
182	58.0965	79.9756	75.4247
183	57.1228	130.207	156.586
184	71.9649	92.1171	121.216
185	54.9906	98.0721	117.874
186	86.1053	83.7477	85.028
187	62.5614	159.333	192.468
188	59.5943	62.0351	65.3061
189	69.5088	98.1081	120.73
190	71.5175	110.532	140.036
191	67.1579	80.2072	101.255
192	57.7807	135.135	162.748
193	65.9474	72.9896	68.2273
194	77.6355	88.2793	99.3
195	66.4649	133.171	164.676
196	58.9825	104.838	133.324
197	75.9825	148.928	179.369
198	64.2105	67.045	77.3148
199	79.3772	73.045	70.7196
200	67.1316	69.6234	51.7797
201	69.1579	77.7477	99.8649
202	72.1491	138.297	167.198
203	70	70.4587	79.1111
204	64.7368	90.3063	108.252
205	64.4386	107.27	125.937
206	74.5439	59.6126	51.35
207	70.5965	82.4414	100.036
208	54.5636	105.072	132.036
209	74.4474	56	50.2353
210	86.6863	76.1892	77.0642
211	62.9455	123.532	153.162
212	65.2018	58.3469	58.321
213	65.193	135.613	155.784
214	70.4779	70.0811	77.3981
215	68.5	121.414	142.117
216	70.6316	74.5495	82.4865
217	62.0175	90.9009	102.586
218	75.8407	44.2075	42.9655
219	73.8158	61.7545	63.5472
220	57.4211	88.8018	99.1171
221	80.6636	69.1068	70.2292
222	75.4825	48.9259	41.5
223	77.2719	66.5	63.4592
224	64.7105	92.6306	104.955
225	68.0088	110.45	123.303
226	77.5526	55.729	55.7872
227	68.1228	103.373	108.775
228	73.7807	120.072	125.892
229	83.1491	70.3455	75.581
230	73.8684	73.5225	74.3019
231	82.4737	46.127	33.0556
232	81.3509	45.598	36.7703
233	74.1228	84.2973	85.1
234	75.3692	47.9737	44.08
235	89.1553	74.211	71.6055
236	94.9479	66.7283	61.2692
237	86.5	100.807	97.819
238	90.5514	82.7387	85.0571
239	84.7895	98.5727	94.5385
240	79.6842	42.1429	29.5745
241	88.9425	46.3673	53.2812
242	80.9381	57.5794	42.7253
243	81.2982	63.9346	60.0532
244	80.8684	64.2342	51.9381
245	106.88	61.9057	59.2273
246	84.0088	49.3196	37.5397
247	82.2982	73.9545	61.89
248	103.522	54.8333	52.381
249	98.7018	88.5872	66.78
250	97.8455	74.8	58.7586
251	93.386	73.5755	52.1111
252	101.956	55.18	56.8592
253	92.8421	35.4915	27.64
254	91.1053	50.1287	35.0548
255	91.7368	43.1447	35
256	91.3333	50.8273	41.043
257	92.7281	46.5588	38.6769
258	90.3063	32.623	26.2593
259	100.096	56.1304	45.8136
260	101.172	39.4754	39.9744
261	103.922	57.2	48.4211
262	89.6455	31.5079	19.2069
263	87.0095	36.0119	21.3256
264	92.9375	40.4237	27.6
265	102.657	38.5857	27
266	97.6429	20.9111	9.16667
267	94.2529	32.1591	32.5
268	89.2255	29.4545	15.931
269	88.3585	25.9444	12.2353
270	71.7761	28.1667	30
271	45.8774	38.9388	33
272	75.8136	17.0952
273	76.5534	45.4706	35.75
274	68.6531	45.05	20.5
275	75.2456	38.2619	16.75
276	69.5088	32.0984	12.5
277	61.8158	49.6282	16.4615
278	79.28	44.4118	16.4
279	79.4028	32.4493	18.5
280	79.4909	30.4286
281	79.3131	23.5897
282	76.2455	54.5647	33.0417
283	80.9205	45.4133	24.7273
284	87.3297	50.7324	15.4615
285	82.7456	53.3571	28.1212
286	82.807	50.4512	19.16
287	82.307	43.0141	21.375
288	100.123	59.9118	31.0889
289	87.1316	22.9615
290	72.9737	28.4921	20.2857
291	81.1456	38.4074	24.5
292	91.1818	28.3939	9
293	84.5175	51.8922	21.9667
294	97.7456	63.2621	38.8491
295	94.5702	66.2115	45.0408
296	71.6053	28.2889	17.7778
297	98.3246	62.5825	33.7857
298	79.807	38.3889
299	78.0442	47.0316	19.68
300	83.0614	59.783	31.625
301	102.8	14.8511
302	105.096	72.0865	49.7246
303	111.921	72.1712	51.9481
304	97.4314	38.1786	13.2857
305	85.717	51.2577	22.8235
306	100.904	69.6635	45.3333
307	93.5	73.5833	47.2836
308	82.6726	41.8817	24.4103
309	82.0818	36.0364	19.7333
310	100.132	67.7636	50.6753
311	93.807	27.3396
312	94.1491	58.3396	32.4366
313	117.544	76.2162	51.8795
314	100.314	41.0317	10.25
315	81.7593	43.4239	37.0238
316	103.246	84.3153	67.7528
317	93.4854	53.1136	21.4828
318	98.2193	88.1982	70.0333
319	93.4825	78.3211	55.7097
320	95.6579	61.7757	37.0435
321	80.614	41.5217	22
322	115.404	83.4505	64.2872
323	97.1053	57.9065	35.7778
324	105.175	24.4744	11
325	97.0789	81.5045	61.5816
326	102.509	66.5045	54.4891
327	110.211	91.2523	85.1143
328	107.173	51.1628	35.2692
329	99.1228	88.6486	84.8211
330	97.7544	65.549	40.6182
331	94.1316	54.3981	42.918
332	91.0175	93.5676	77.2299
333	95.193	44.764	35.4746
334	90.5175	92.7387	81.0096
335	107.254	60.9159	48.5
336	114.342	70.018	54.9902
337	109.754	37.9022	11.9286
338	99.5263	97.7818	92.1028
339	101.877	105.225	112.355
340	99.6667	88.0367	73.2317
341	107.408	58.2747	28.6923
342	99.307	104.342	111.25
343	112.64	61.1622	51.8119
344	103.719	55.9626	54.8851
345	102.886	91.5135	81.9817
346	101.956	43.8286	26
347	102.754	53	46.3158
348	104.482	64.6937	63.757
349	90.2018	102.036	98.8288
350	105.044	118.135	110.283
351	118.088	53.102	34.5429
352	116.82	69.717	45.5303
353	104.377	69.3784	66.8909
354	80.9211	115.108	127.536
355	89.9649	130.712	139.889
356	97.8596	56.3514	56.4486
357	93.1754	38.3571	29.1324
358	92.7368	59.3832	70.7766
359	92.3246	44.0093	50.9647
360	92.3421	82.4144	84.9189
361	73.9912	103.261	110.856
362	88.6491	70.5856	80.8273
363	88.0351	121.234	119.98
364	123.645	62.2642	58.0208
365	105.93	94.8899	90.8108
366	65.8684	127.054	144.838
367	84.7193	59.5946	75.6822
368	83.1667	67.5315	81.6606
369	87.114	37.0106	46.7037
370	84.5439	46.4766	70.3564
371	66.2982	132.018	139.7
372	82.4211	60.2342	92.3727
373	75.7105	91.1532	102.703
374	64.9386	99.2883	111.477
375	116.509	59.0874	58.0784
376	76.193	68.3333	103.459
377	82.2632	126.874	127.913
378	103.132	79.5962	75.4359
379	73.8947	26.7619	28.5167
380	70.8158	72.3604	101.288
381	59	124.973	143.919
382	74.8509	40.2056	63.8454
383	70.2105	81.4144	101.82
384	67.3421	50.8378	78.3818
385	64.2632	141.55	151.505
386	63.8596	70.5495	118.171
387	58.386	100.486	117.739
388	105.539	68.5364	61.2899
389	64.0526	86.1802	128.631
390	81.8727	116.667	120.36
391	66.5614	34.1	49.1282
392	56.7982	87.4505	109.207
393	47.2982	86.7387	111.441
394	59.1842	29.5	35.0179
395	51.0526	123.649	150.703
396	61.7193	49.6727	75.0472
397	107.396	65.4324	72.9878
398	57.0175	92.2613	123
399	61.2895	138.64	147.315
400	48.9561	84.3063	136.721
401	54.5702	61.5225	121.505
402	50.6667	91.964	115.919
403	53.0526	99.2523	140.297
404	94.193	60.991	65.5195
405	59.9649	53.1456	74.9053
406	81.114	108.631	103.847
407	54.9298	88.4685	121.523
408	49.2301	36.3947	43.7736
409	56.614	106.73	125.234
410	66.6667	134.766	149.838
411	50.8947	109.595	147.126
412	53.0088	57.1622	83.9369
413	85.7368	67.7117	71.7976
414	43.5175	81.027	131
415	53	112.694	161.721
416	68.5789	128.27	127.67
417	51.5088	60.9903	70.9596
418	51.9649	101.577	133.108
419	51.1491	102.297	134.063
420	46.0088	69.8468	109.874
421	88.8947	93.5455	88.44
422	48.6316	57.3824	64.8675
423	43.7895	47.9273	58.5455
424	58.4211	126.658	154.883
425	52.5702	109.802	141.604
426	64.8091	132.604	149.207
427	49.9035	74.5856	101.303
428	50.7632	133.901	174.595
429	48.8421	84.2342	124.037
430	46.807	113.198	150.865
431	78.8421	68.6226	68.2588
432	62.4	106.045	102.404
433	51.6404	71.1308	93.3667
434	45.1667	125.414	160.946
435	47.9474	135.351	169.18
436	81.8868	80.4771	80.7755
437	52.1491	65.9375	56.386
438	59.1579	94.7477	121.946
439	55.7544	138.73	153.901
440	54.9737	55.9074	40.1176
441	54.4273	111.694	123.586
442	42.5789	149.027	179.36
443	53.8158	87.7838	102.269
444	54.4474	130.622	162.252
445	60.9123	108.243	134.387
446	80.8909	69.787	69.2316
447	60.5877	145.739	179.333
448	69.4912	89.973	91.1495
449	61.3772	78.2136	93.9451
450	66.6404	154.495	179.369
451	62.5088	86.3153	88.7593
452	64.0439	71.9146	50.0147
453	67.5088	121.55	139.82
454	73.6491	94.1351	106.595
455	61.5455	97.4234	105.055
456	79.0204	72.27	81.6333
457	67.7018	161.45	184.865
458	58.7982	59.982	70.3118
459	65.386	102.991	121.55
460	57.3947	126.811	150.153
461	66.2719	85.4112	84.6058
462	69.5088	143.514	165.532
463	67.2456	74.1134	65.7683
464	70.9574	76.7297	88.0097
465	72.7455	123.505	144.207
466	60.6078	97.7838	112.8
467	70.6228	143.378	165.64
468	66.2018	82.7658	76.945
469	78.0273	68.9238	73.7416
470	70.114	61.2778	51.7838
471	63.4474	85.0631	86.4685
472	76.0263	150.333	164.225
473	67.807	68.1261	50.1717
474	62.1053	95.3514	95.5856
475	69.5614	129.117	141.117
476	71.2368	69.3922	53.1512
477	62.549	82.1802	92.0388
478	63.3684	98.2523	109.505
479	73.5789	56.2791	46.9672
480	83.2368	69.283	75.5652
481	77.4825	116.658	132.865
482	65.0088	57.7767	67.1235
483	82.1316	132.171	143.595
484	64	78.955	67.4865
485	72.4561	135.144	139.721
486	57.307	79.3874	72.2793
487	66.8596	98.9369	104.761
488	81.7105	63.7593	51.6571
489	72.3684	66.2381	50.1977
490	60.1667	81.9279	85.9135
491	71.7736	64.2574	67.2609
492	78.7345	57.1889	46.4355
493	70.5405	57.0762	58.725
494	67.0091	87.8468	90.6667
495	69.0439	102.288	108.736
496	71.5439	62.5	45.4
497	84.4035	108.721	103.991
498	77.1053	121.694	120.218
499	70.2895	70	47.835
500	71.5614	80.3636	63.2952
501	83.5526	44.9423	38.6667
502	79.3684	55.2526	43.1538
503	78.6667	87.7615	64.3592
504	76.5921	43.2836	39.2326
505	71.4694	65.5728	70.0222
506	78.991	49.2913	57.6883
507	79.2456	91.6091	84.89
508	72.1548	77.7798	76.59
509	87.3421	106.845	90.0777
510	86.7105	44.5946	37.7692
511	93.3396	37.8529	43
512	75.9211	63.3654	47.1071
513	78	61.4579	44.631
514	89.886	66.2336	46.573
515	84.1545	55.5155	55.026
516	93.3596	50.9412	41.7586
517	91.2895	81.1509	54.5208
518	94.3804	40.8529	48.2391
519	90.2736	76.9787	57.5467
520	91.1226	73.0099	63.4217
521	92.4912	74.604	58.6027
522	94.6286	59.679	54.3382
523	86.4386	53.2826	40.9032
524	82.1228	48.8163	39.6667
525	91.3596	43.2	36.1364
526	83.0789	56.9307	39.0845
527	92.6667	54.5978	47.3443
528	95.3246	34.0943	23.7826
529	100.387	63.0115	56.1475
530	99.3571	55.8846	50.9143
531	101.727	57.9861	46
532	86.2667	40.2143	30.9767
533	98.7807	42.5789	30.973
534	87.4737	51.4366	32.7692
535	101.602	52.2889	31.4839
536	95.2679	50.1935	48.1
537	103.093	47.3429	34.5789
538	95.9182	36.931	28.0571
539	89.3265	22.8889	12.6667

## Sheet: SuppFig9-B
	BOLD	CAS	CAF
0	0.368848	0.168606	0.103858
1	0.347012	0.180836	0.133165
2	0.389775	0.337561	0.0943601
3	0.363371	0.265558	0.164282
4	0.445586	0.265554	0.159183
5	0.486093	0.221717	0.0680651
6	0.431608	0.194365	0.0581744
7	0.450538	0.279242	0.148869
8	0.425159	0.291241	0.0741533
9	0.440998	0.225528	0.0874514
10	0.480088	0.0854529
11	0.491723	0.221308
12	0.552422	0.334918	0.132694
13	0.534968	0.370882	0.143444
14	0.55689	0.306997	0.106139
15	0.669088	0.318603	0.168044
16	0.555955	0.258823	0.110465
17	0.580494	0.247808	0.08922
18	0.761745	0.413419	0.197388
19	0.548425	0.121694
20	0.548499	0.206256	0.0640619
21	0.526288	0.270807	0.0902223
22	0.578718	0.169793	0.00984682
23	0.537008	0.383936	0.125616
24	0.668712	0.426664	0.248445
25	0.625186	0.448328	0.231832
26	0.519872	0.179467	0.107897
27	0.692104	0.401444	0.179991
28	0.474027	0.229555
29	0.570726	0.245385	0.0954223
30	0.630663	0.377863	0.172646
31	0.604948	0.15498	0.0179558
32	0.713128	0.466096	0.259619
33	0.755855	0.509573	0.28055
34	0.634368	0.272741	0.0645923
35	0.559799	0.41679	0.209632
36	0.6575	0.522775	0.318715
37	0.571913	0.503312	0.273831
38	0.621908	0.241875	0.109541
39	0.522966	0.184432	0.0862247
40	0.722952	0.47946	0.276488
41	0.576887	0.155353	0.0249167
42	0.739236	0.308012	0.186096
43	0.73224	0.518001	0.334081
44	0.667065	0.174911	0.0531453
45	0.694863	0.251288	0.126638
46	0.709977	0.554979	0.383427
47	0.673726	0.302457	0.0603679
48	0.632489	0.519651	0.309692
49	0.609178	0.461223	0.287096
50	0.754965	0.439447	0.261949
51	0.630098	0.177308	0.153085
52	0.738738	0.562325	0.438644
53	0.725398	0.320524	0.196388
54	0.623264	0.237422	0.0641846
55	0.669619	0.555129	0.36735
56	0.737925	0.410459	0.250866
57	0.739879	0.65421	0.514304
58	0.681861	0.312218	0.161514
59	0.742361	0.62078	0.503423
60	0.642563	0.446322	0.224567
61	0.67083	0.288547	0.207435
62	0.682347	0.614338	0.449099
63	0.664561	0.238469	0.229639
64	0.714032	0.603918	0.470155
65	0.703155	0.330039	0.27527
66	0.693357	0.480636	0.351062
67	0.639464	0.249861	0.123649
68	0.703944	0.630636	0.557237
69	0.675531	0.672221	0.710492
70	0.592855	0.577602	0.391877
71	0.641239	0.373348	0.200993
72	0.662114	0.697934	0.659524
73	0.706788	0.346897	0.295765
74	0.654925	0.299422	0.326773
75	0.667225	0.518264	0.533756
76	0.617249	0.15549	0.198323
77	0.642825	0.221278	0.228302
78	0.646019	0.330166	0.405293
79	0.588311	0.611869	0.634713
80	0.631632	0.753032	0.631322
81	0.688507	0.308061	0.187262
82	0.649101	0.505874	0.354061
83	0.623907	0.313003	0.401185
84	0.60421	0.704877	0.750903
85	0.58305	0.793268	0.837677
86	0.634116	0.348563	0.385327
87	0.569827	0.167016	0.180187
88	0.571	0.278813	0.419215
89	0.588017	0.146442	0.2088
90	0.494212	0.429037	0.553377
91	0.445095	0.635937	0.681866
92	0.476942	0.349459	0.53198
93	0.594933	0.798842	0.718307
94	0.700409	0.397942	0.228715
95	0.656703	0.745581	0.65267
96	0.49205	0.778744	0.811539
97	0.509171	0.345114	0.551497
98	0.445366	0.356972	0.515441
99	0.505352	0.160824	0.199749
100	0.443457	0.189627	0.350745
101	0.448319	0.872495	0.869663
102	0.389165	0.301053	0.538697
103	0.365014	0.498615	0.599494
104	0.353036	0.681415	0.729523
105	0.673646	0.346868	0.329784
106	0.358253	0.457086	0.72919
107	0.484243	0.852128	0.820481
108	0.663429	0.6322	0.481292
109	0.40443	0.117301	0.222496
110	0.381918	0.498707	0.705764
111	0.336751	0.761405	0.796094
112	0.376387	0.172491	0.328125
113	0.330899	0.495534	0.63903
114	0.325868	0.217135	0.423175
115	0.338956	0.856231	0.86087
116	0.285158	0.383742	0.693822
117	0.340206	0.609001	0.718136
118	0.67535	0.464573	0.32466
119	0.292239	0.540485	0.781997
120	0.520519	0.839084	0.767402
121	0.350592	0.186042	0.283171
122	0.331389	0.536117	0.670139
123	0.301949	0.588439	0.76453
124	0.310947	0.147017	0.250183
125	0.301604	0.716312	0.819859
126	0.323734	0.234891	0.455898
127	0.648113	0.563389	0.486691
128	0.344041	0.638682	0.763327
129	0.333666	0.843147	0.854269
130	0.213022	0.431265	0.745819
131	0.23438	0.325238	0.664131
132	0.313988	0.540001	0.666995
133	0.247642	0.610131	0.820763
134	0.506569	0.297176	0.310569
135	0.324384	0.243025	0.42787
136	0.493362	0.782385	0.676278
137	0.28185	0.580651	0.70595
138	0.26884	0.23283	0.400562
139	0.318206	0.624749	0.742737
140	0.3206	0.788192	0.840852
141	0.265441	0.688266	0.855471
142	0.256333	0.280935	0.517572
143	0.552945	0.480336	0.420709
144	0.299734	0.449498	0.74642
145	0.235493	0.604887	0.828115
146	0.385592	0.833844	0.767512
147	0.246534	0.309426	0.488029
148	0.314514	0.65862	0.771171
149	0.212694	0.703228	0.840284
150	0.213641	0.419435	0.697679
151	0.547204	0.703166	0.578113
152	0.24838	0.402886	0.53786
153	0.284806	0.354809	0.497571
154	0.327563	0.777416	0.849904
155	0.278177	0.742134	0.852298
156	0.340387	0.846901	0.868257
157	0.229722	0.430171	0.531093
158	0.357926	0.819385	0.93721
159	0.279875	0.543702	0.713531
160	0.261921	0.66522	0.823301
161	0.501742	0.477772	0.393318
162	0.413803	0.761464	0.680852
163	0.275042	0.482782	0.558189
164	0.242833	0.817658	0.894304
165	0.322791	0.828858	0.915771
166	0.566239	0.60889	0.50183
167	0.308466	0.538435	0.554305
168	0.381992	0.623981	0.791462
169	0.360168	0.877314	0.897245
170	0.315195	0.394785	0.375644
171	0.336676	0.78008	0.743947
172	0.349102	0.910492	0.9645
173	0.30572	0.581405	0.66565
174	0.342114	0.763036	0.828172
175	0.31657	0.687267	0.789763
176	0.559493	0.51049	0.43367
177	0.356263	0.881512	0.926654
178	0.474191	0.643965	0.555037
179	0.389644	0.553554	0.461509
180	0.384728	0.931476	0.958856
181	0.377376	0.591309	0.622401
182	0.327484	0.523045	0.419675
183	0.342796	0.816312	0.819786
184	0.46007	0.586751	0.616775
185	0.319522	0.65534	0.623859
186	0.56027	0.54936	0.462096
187	0.377865	0.919285	0.951059
188	0.345026	0.398894	0.361372
189	0.439826	0.616838	0.617153
190	0.454054	0.693968	0.714526
191	0.409111	0.531495	0.530085
192	0.335037	0.830053	0.836533
193	0.408654	0.485064	0.363479
194	0.501878	0.586052	0.536257
195	0.430734	0.828117	0.852558
196	0.363752	0.69124	0.706533
197	0.489843	0.879985	0.901651
198	0.390234	0.434501	0.399234
199	0.510585	0.477943	0.385102
200	0.404714	0.4593	0.281096
201	0.447087	0.505485	0.4988
202	0.449704	0.849387	0.854274
203	0.428348	0.452566	0.393982
204	0.408423	0.581435	0.542416
205	0.393401	0.688157	0.654191
206	0.478068	0.382936	0.266512
207	0.4577	0.547261	0.536144
208	0.316493	0.694384	0.700171
209	0.465346	0.364878	0.24861
210	0.5673	0.500985	0.419211
211	0.375313	0.785244	0.797872
212	0.386043	0.374772	0.323971
213	0.408323	0.833936	0.813204
214	0.438657	0.456666	0.384628
215	0.438786	0.77606	0.734475
216	0.447401	0.484799	0.414456
217	0.376614	0.596744	0.519168
218	0.48812	0.275662	0.225466
219	0.472555	0.393272	0.313397
220	0.343029	0.589966	0.530537
221	0.518529	0.454595	0.378802
222	0.491844	0.29871	0.20688
223	0.475208	0.439275	0.345474
224	0.41379	0.617117	0.557407
225	0.432159	0.713398	0.653936
226	0.509563	0.350095	0.267533
227	0.433658	0.681409	0.560907
228	0.473713	0.7691	0.659275
229	0.557825	0.459401	0.367964
230	0.486381	0.482491	0.37215
231	0.540934	0.287431	0.153038
232	0.54121	0.287663	0.188543
233	0.484861	0.55707	0.42352
234	0.457604	0.309603	0.236018
235	0.588599	0.488055	0.373677
236	0.61917	0.441308	0.327761
237	0.566808	0.656016	0.509636
238	0.600756	0.548014	0.438292
239	0.564605	0.646044	0.487755
240	0.537305	0.257942	0.137332
241	0.587224	0.308677	0.276171
242	0.537324	0.370229	0.208682
243	0.541083	0.412699	0.278772
244	0.530777	0.418984	0.256041
245	0.704882	0.404294	0.308432
246	0.559679	0.314434	0.181544
247	0.545974	0.484952	0.303478
248	0.69234	0.365803	0.270678
249	0.643352	0.577033	0.338996
250	0.637608	0.488667	0.302815
251	0.611379	0.475131	0.26528
252	0.679573	0.35852	0.283853
253	0.624345	0.217542	0.128418
254	0.606515	0.314793	0.173037
255	0.609623	0.271096	0.167391
256	0.591824	0.32271	0.191351
257	0.598472	0.288712	0.202598
258	0.5879	0.198885	0.122041
259	0.651288	0.354279	0.236769
260	0.679088	0.237657	0.192324
261	0.676416	0.364439	0.266784
262	0.569385	0.184999	0.0878173
263	0.579666	0.214016	0.0952018
264	0.597069	0.245272	0.129293
265	0.664354	0.224602	0.130463
266	0.650941	0.111933	0.0427117
267	0.613029	0.196139	0.165767
268	0.58401	0.170544	0.0704866
269	0.587455	0.159991	0.0504235
270	0.446765	0.177482	0.129067
271	0.230547	0.23101	0.158421
272	0.463773	0.096487
273	0.463848	0.282037	0.191666
274	0.40748	0.267028	0.0914057
275	0.488204	0.219469	0.0680935
276	0.439586	0.184208	0.0328449
277	0.358064	0.298381	0.0646625
278	0.491463	0.267925	0.0554255
279	0.485072	0.189285	0.0686963
280	0.483925	0.160204
281	0.485736	0.132554
282	0.467638	0.335901	0.172082
283	0.506097	0.281671	0.112837
284	0.55698	0.30682	0.057583
285	0.53084	0.337575	0.136984
286	0.556908	0.308714	0.0798188
287	0.550157	0.257982	0.085396
288	0.646351	0.385652	0.160238
289	0.536172	0.131602
290	0.480137	0.164499	0.072181
291	0.528748	0.234254	0.11277
292	0.583049	0.164732	0.0202559
293	0.554794	0.328771	0.103064
294	0.647259	0.416913	0.190587
295	0.622488	0.432117	0.234099
296	0.449725	0.152928	0.0807829
297	0.654866	0.417315	0.16786
298	0.468744	0.208532
299	0.505602	0.287439	0.0855035
300	0.550953	0.393273	0.160292
301	0.646344	0.0745543
302	0.706643	0.477337	0.271832
303	0.724381	0.495643	0.281116
304	0.632706	0.224961	0.0423056
305	0.565412	0.332122	0.106941
306	0.681465	0.453947	0.236821
307	0.622541	0.477916	0.248273
308	0.567337	0.250829	0.109467
309	0.542681	0.197319	0.0766224
310	0.675376	0.466491	0.277915
311	0.568304	0.161171
312	0.634364	0.386269	0.167114
313	0.763294	0.513307	0.284309
314	0.637751	0.235152	0.0453861
315	0.534006	0.261689	0.177712
316	0.689199	0.561934	0.382227
317	0.603812	0.320055	0.0992645
318	0.651551	0.583809	0.383588
319	0.626211	0.513069	0.289861
320	0.639953	0.412257	0.192428
321	0.536455	0.232679	0.10062
322	0.752707	0.569148	0.365942
323	0.659822	0.370214	0.17941
324	0.638196	0.142751	0.0334358
325	0.655011	0.557549	0.340529
326	0.7075	0.451136	0.288339
327	0.714848	0.621696	0.473109
328	0.667873	0.301518	0.17485
329	0.646718	0.593539	0.470749
330	0.627252	0.414496	0.198985
331	0.646787	0.342643	0.224663
332	0.609156	0.607758	0.409355
333	0.651361	0.269144	0.172807
334	0.601625	0.622436	0.452073
335	0.730979	0.398259	0.251038
336	0.768168	0.473052	0.295349
337	0.670702	0.232514	0.0574714
338	0.661891	0.646263	0.505568
339	0.669501	0.686383	0.598155
340	0.631492	0.569827	0.393225
341	0.66645	0.353837	0.140501
342	0.638947	0.66596	0.595113
343	0.763054	0.404768	0.274574
344	0.715718	0.351972	0.293983
345	0.699553	0.614492	0.450009
346	0.694086	0.244668	0.125107
347	0.707283	0.334215	0.234865
348	0.712628	0.416043	0.337158
349	0.609372	0.667444	0.543023
350	0.675161	0.75147	0.598922
351	0.726857	0.334113	0.163707
352	0.732554	0.449417	0.241247
353	0.703493	0.454511	0.355448
354	0.545623	0.736888	0.675303
355	0.596132	0.812559	0.737174
356	0.665751	0.348832	0.288285
357	0.642095	0.213841	0.129027
358	0.631225	0.381102	0.379549
359	0.630364	0.267123	0.259475
360	0.602887	0.5372	0.464661
361	0.492825	0.667735	0.603562
362	0.593902	0.445777	0.422301
363	0.606096	0.758193	0.648763
364	0.747743	0.385329	0.31854
365	0.700085	0.595585	0.508884
366	0.432645	0.797779	0.762336
367	0.581271	0.354926	0.376347
368	0.543182	0.427302	0.432057
369	0.596376	0.206881	0.220651
370	0.571524	0.277519	0.369919
371	0.443092	0.817134	0.741721
372	0.549083	0.391171	0.502717
373	0.49088	0.585378	0.55817
374	0.412351	0.633922	0.606355
375	0.706383	0.36936	0.310784
376	0.496675	0.434119	0.540656
377	0.56097	0.783143	0.697151
378	0.67387	0.500549	0.417335
379	0.473517	0.11799	0.126695
380	0.448541	0.452938	0.521687
381	0.368956	0.796932	0.763217
382	0.492641	0.22872	0.323882
383	0.450027	0.514313	0.53143
384	0.437205	0.308833	0.411133
385	0.405244	0.865577	0.793383
386	0.403963	0.450025	0.622673
387	0.348922	0.647195	0.628409
388	0.672291	0.437198	0.340427
389	0.406123	0.5525	0.669354
390	0.527219	0.735784	0.660366
391	0.419837	0.187558	0.236654
392	0.339303	0.555861	0.574402
393	0.253056	0.559429	0.588684
394	0.35756	0.151787	0.171484
395	0.291424	0.784248	0.788168
396	0.387862	0.290539	0.384372
397	0.686688	0.422509	0.39922
398	0.336835	0.588288	0.634225
399	0.36485	0.861659	0.77804
400	0.272326	0.547599	0.720487
401	0.335664	0.379185	0.636142
402	0.289462	0.578613	0.611517
403	0.301946	0.647817	0.738503
404	0.568674	0.384234	0.350129
405	0.374575	0.318155	0.387199
406	0.504709	0.709158	0.582909
407	0.320503	0.550277	0.62557
408	0.272445	0.210572	0.235706
409	0.342836	0.690581	0.673111
410	0.425417	0.841058	0.790662
411	0.292929	0.696507	0.768211
412	0.310867	0.344124	0.450377
413	0.524859	0.430208	0.400322
414	0.224732	0.51723	0.694625
415	0.312133	0.715662	0.840008
416	0.424452	0.819639	0.695788
417	0.298338	0.383961	0.379565
418	0.304313	0.645099	0.691864
419	0.291933	0.649278	0.697615
420	0.246855	0.436708	0.591207
421	0.57021	0.608854	0.497188
422	0.264252	0.37448	0.34806
423	0.222528	0.301495	0.337968
424	0.352626	0.797532	0.808116
425	0.308969	0.693168	0.735829
426	0.408899	0.834221	0.788317
427	0.285754	0.470803	0.524183
428	0.281403	0.816829	0.895512
429	0.275591	0.549182	0.665219
430	0.252859	0.712245	0.787207
431	0.486578	0.435051	0.365788
432	0.375592	0.693775	0.563841
433	0.294179	0.460973	0.496188
434	0.236057	0.776779	0.828447
435	0.265387	0.828553	0.870229
436	0.521939	0.531158	0.446283
437	0.296817	0.428688	0.305738
438	0.367196	0.61783	0.64005
439	0.338335	0.860589	0.803695
440	0.326457	0.35403	0.223531
441	0.325734	0.730607	0.666587
442	0.223361	0.885266	0.911799
443	0.30644	0.575451	0.537705
444	0.326751	0.811546	0.829534
445	0.372183	0.695309	0.704375
446	0.521258	0.449466	0.372003
447	0.37175	0.87242	0.909492
448	0.440005	0.585417	0.503728
449	0.387061	0.524572	0.521727
450	0.435432	0.911548	0.913052
451	0.386941	0.580936	0.491141
452	0.393063	0.478512	0.260374
453	0.426549	0.786804	0.742334
454	0.472373	0.617905	0.562109
455	0.378977	0.642329	0.573313
456	0.51414	0.47946	0.460436
457	0.432105	0.927526	0.928081
458	0.343411	0.388256	0.389202
459	0.407552	0.666233	0.639832
460	0.344497	0.790107	0.772496
461	0.419112	0.575567	0.456631
462	0.43864	0.862149	0.841547
463	0.43009	0.511995	0.362344
464	0.451679	0.508337	0.492641
465	0.472057	0.791728	0.762574
466	0.375298	0.645349	0.615377
467	0.454223	0.873233	0.851753
468	0.414867	0.549235	0.414282
469	0.504429	0.451966	0.404236
470	0.44634	0.408202	0.26268
471	0.395508	0.564725	0.456479
472	0.497306	0.887244	0.840627
473	0.428853	0.452517	0.262471
474	0.399005	0.626388	0.50409
475	0.445466	0.804954	0.734806
476	0.472598	0.461714	0.268146
477	0.390455	0.537042	0.50884
478	0.401684	0.643179	0.595789
479	0.483068	0.370921	0.243612
480	0.551209	0.452098	0.410761
481	0.515271	0.758493	0.707231
482	0.378648	0.37926	0.371131
483	0.56211	0.81588	0.74768
484	0.394878	0.522879	0.35404
485	0.470284	0.827473	0.727944
486	0.346432	0.523824	0.378169
487	0.431469	0.648846	0.5544
488	0.531547	0.398644	0.269616
489	0.471962	0.42714	0.25659
490	0.375004	0.537362	0.470739
491	0.462738	0.419196	0.364627
492	0.523681	0.365227	0.22548
493	0.429159	0.377995	0.317509
494	0.441384	0.583288	0.500791
495	0.451869	0.676317	0.587633
496	0.473591	0.401553	0.222975
497	0.573452	0.698308	0.558934
498	0.50689	0.775891	0.638301
499	0.450187	0.455923	0.244401
500	0.461116	0.527012	0.329103
501	0.551159	0.265302	0.174791
502	0.531365	0.341471	0.215855
503	0.522172	0.575635	0.346801
504	0.487244	0.283607	0.199882
505	0.454287	0.432916	0.375616
506	0.509469	0.323426	0.302877
507	0.530592	0.61028	0.460116
508	0.483086	0.51508	0.410194
509	0.588663	0.694399	0.487496
510	0.589397	0.26532	0.169932
511	0.583535	0.234023	0.211344
512	0.494326	0.408257	0.233371
513	0.514454	0.393536	0.218585
514	0.599659	0.432689	0.238926
515	0.553878	0.3657	0.288446
516	0.635963	0.313729	0.198427
517	0.606091	0.535245	0.28865
518	0.618939	0.272381	0.245129
519	0.601332	0.514329	0.305235
520	0.613742	0.48445	0.33675
521	0.613462	0.48771	0.310573
522	0.63276	0.389611	0.285248
523	0.582146	0.309768	0.180092
524	0.542636	0.301229	0.185532
525	0.613083	0.259815	0.160487
526	0.557553	0.358269	0.188952
527	0.619144	0.336614	0.232771
528	0.649157	0.192174	0.0968296
529	0.662756	0.415018	0.284633
530	0.656673	0.368302	0.258634
531	0.671873	0.361596	0.237056
532	0.544817	0.231559	0.137269
533	0.65675	0.247773	0.137117
534	0.567331	0.315851	0.150306
535	0.672825	0.328514	0.142925
536	0.628661	0.311149	0.219495
537	0.669297	0.30901	0.173884
538	0.618769	0.221082	0.126228
539	0.56702	0.127294	0.0477974
