# Supplementary material for: Multimodal measures of spontaneous brain activity reveal both common and divergent patterns of cortical functional organization
Source: Nat Commun. 2024 Jan 3;15:229. doi: 10.1038/s41467-023-44363-z (PMC10764905; doi:10.1038/s41467-023-44363-z)
Supplement: Supplementary file 4 — Source Data [file 41467_2023_44363_MOESM4_ESM.zip › SupplementaryFigure10.xlsx]

## Sheet: SuppFig10-A
	mode	node	degree_percentile
0	BOLD	0	30.6273
1	BOLD	1	37.4539
2	BOLD	2	47.048
3	BOLD	3	29.8893
4	BOLD	4	23.2472
5	BOLD	5	61.9926
6	BOLD	6	56.4576
7	BOLD	7	57.3801
8	BOLD	8	60.3321
9	BOLD	9	23.9852
10	BOLD	10	50.5535
11	BOLD	11	39.4834
12	BOLD	12	46.1255
13	BOLD	13	68.6347
14	BOLD	14	54.6125
15	BOLD	15	66.4207
16	BOLD	16	78.2288
17	BOLD	17	71.4022
18	BOLD	18	73.6162
19	BOLD	19	91.5129
20	BOLD	20	61.2546
21	BOLD	21	67.5277
22	BOLD	22	28.5978
23	BOLD	23	56.0886
24	BOLD	24	38.9299
25	BOLD	25	79.8893
26	BOLD	26	71.0332
27	BOLD	27	69.1882
28	BOLD	28	89.4834
29	BOLD	29	33.9483
30	BOLD	30	79.1513
31	BOLD	31	84.1328
32	BOLD	32	70.2952
33	BOLD	33	87.0849
34	BOLD	34	96.8635
35	BOLD	35	74.5387
36	BOLD	36	48.524
37	BOLD	37	76.7528
38	BOLD	38	61.6236
39	BOLD	39	95.3875
40	BOLD	40	81.1808
41	BOLD	41	94.8339
42	BOLD	42	71.5867
43	BOLD	43	99.631
44	BOLD	44	89.6679
45	BOLD	45	74.3542
46	BOLD	46	97.6015
47	BOLD	47	83.7638
48	BOLD	48	82.6568
49	BOLD	49	73.0627
50	BOLD	50	68.8192
51	BOLD	51	98.7085
52	BOLD	52	93.5424
53	BOLD	53	97.9705
54	BOLD	54	96.31
55	BOLD	55	75.4613
56	BOLD	56	95.203
57	BOLD	57	95.941
58	BOLD	58	92.4354
59	BOLD	59	84.5018
60	BOLD	60	93.7269
61	BOLD	61	85.6089
62	BOLD	62	73.4317
63	BOLD	63	79.5203
64	BOLD	64	92.6199
65	BOLD	65	93.9114
66	BOLD	66	90.0369
67	BOLD	67	94.4649
68	BOLD	68	92.0664
69	BOLD	69	76.9373
70	BOLD	70	89.1144
71	BOLD	71	87.4539
72	BOLD	72	72.3247
73	BOLD	73	73.8007
74	BOLD	74	85.4244
75	BOLD	75	95.572
76	BOLD	76	90.7749
77	BOLD	77	91.8819
78	BOLD	78	88.3764
79	BOLD	79	86.3469
80	BOLD	80	91.6974
81	BOLD	81	83.9483
82	BOLD	82	78.7823
83	BOLD	83	83.3948
84	BOLD	84	76.3838
85	BOLD	85	91.3284
86	BOLD	86	81.7343
87	BOLD	87	87.2694
88	BOLD	88	90.2214
89	BOLD	89	82.2878
90	BOLD	90	88.1919
91	BOLD	91	81.5498
92	BOLD	92	73.2472
93	BOLD	93	54.428
94	BOLD	94	78.4133
95	BOLD	95	68.2657
96	BOLD	96	82.1033
97	BOLD	97	75.8303
98	BOLD	98	53.69
99	BOLD	99	76.1993
100	BOLD	100	71.9557
101	BOLD	101	78.0443
102	BOLD	102	74.7232
103	BOLD	103	47.6015
104	BOLD	104	63.6531
105	BOLD	105	34.6863
106	BOLD	106	24.5387
107	BOLD	107	80.2583
108	BOLD	108	51.6605
109	BOLD	109	44.2804
110	BOLD	110	81.9188
111	BOLD	111	55.3506
112	BOLD	112	48.155
113	BOLD	113	4.05904
114	BOLD	114	57.7491
115	BOLD	115	37.2694
116	BOLD	116	42.0664
117	BOLD	117	0.738007
118	BOLD	118	16.0517
119	BOLD	119	6.27306
120	BOLD	120	86.5314
121	BOLD	121	18.0812
122	BOLD	122	33.7638
123	BOLD	123	33.5793
124	BOLD	124	11.8081
125	BOLD	125	8.48708
126	BOLD	126	27.3063
127	BOLD	127	6.45756
128	BOLD	128	21.2177
129	BOLD	129	77.8598
130	BOLD	130	2.95203
131	BOLD	131	9.7786
132	BOLD	132	2.39852
133	BOLD	133	3.50554
134	BOLD	134	6.82657
135	BOLD	135	0.369004
136	BOLD	136	64.7601
137	BOLD	137	12.5461
138	BOLD	138	44.4649
139	BOLD	139	3.69004
140	BOLD	140	13.4686
141	BOLD	141	2.21402
142	BOLD	142	13.8376
143	BOLD	143	0.184502
144	BOLD	144	1.47601
145	BOLD	145	65.3137
146	BOLD	146	9.40959
147	BOLD	147	6.64207
148	BOLD	148	15.8672
149	BOLD	149	2.76753
150	BOLD	150	16.4207
151	BOLD	151	9.04059
152	BOLD	152	0.922509
153	BOLD	153	45.7565
154	BOLD	154	16.2362
155	BOLD	155	4.98155
156	BOLD	156	20.4797
157	BOLD	157	8.11808
158	BOLD	158	23.8007
159	BOLD	159	1.10701
160	BOLD	160	19.7417
161	BOLD	161	1.29151
162	BOLD	162	39.2989
163	BOLD	163	11.4391
164	BOLD	164	5.90406
165	BOLD	165	7.74908
166	BOLD	166	14.3911
167	BOLD	167	18.4502
168	BOLD	168	55.5351
169	BOLD	169	13.2841
170	BOLD	170	17.1587
171	BOLD	171	17.5277
172	BOLD	172	16.6052
173	BOLD	173	1.66052
174	BOLD	174	28.4133
175	BOLD	175	10.1476
176	BOLD	176	13.0996
177	BOLD	177	21.0332
178	BOLD	178	55.9041
179	BOLD	179	22.5092
180	BOLD	180	20.1107
181	BOLD	181	20.2952
182	BOLD	182	25.2768
183	BOLD	183	25.0923
184	BOLD	184	15.6827
185	BOLD	185	9.5941
186	BOLD	186	24.1697
187	BOLD	187	11.0701
188	BOLD	188	62.7306
189	BOLD	189	29.1513
190	BOLD	190	9.22509
191	BOLD	191	26.9373
192	BOLD	192	32.1033
193	BOLD	193	14.0221
194	BOLD	194	26.1993
195	BOLD	195	27.8598
196	BOLD	196	41.8819
197	BOLD	197	13.6531
198	BOLD	198	1.84502
199	BOLD	199	44.8339
200	BOLD	200	22.1402
201	BOLD	201	54.059
202	BOLD	202	25.6458
203	BOLD	203	16.7897
204	BOLD	204	41.3284
205	BOLD	205	36.3469
206	BOLD	206	26.3838
207	BOLD	207	7.93358
208	BOLD	208	41.5129
209	BOLD	209	21.9557
210	BOLD	210	10.7011
211	BOLD	211	40.7749
212	BOLD	212	52.7675
213	BOLD	213	30.2583
214	BOLD	214	12.3616
215	BOLD	215	20.6642
216	BOLD	216	33.0258
217	BOLD	217	33.2103
218	BOLD	218	19.3727
219	BOLD	219	29.7048
220	BOLD	220	46.8635
221	BOLD	221	42.9889
222	BOLD	222	4.79705
223	BOLD	223	34.3173
224	BOLD	224	47.2325
225	BOLD	225	36.5314
226	BOLD	226	5.53506
227	BOLD	227	14.9446
228	BOLD	228	30.9963
229	BOLD	229	17.7122
230	BOLD	230	30.4428
231	BOLD	231	49.0775
232	BOLD	232	30.8118
233	BOLD	233	52.952
234	BOLD	234	40.2214
235	BOLD	235	19.1882
236	BOLD	236	50.9225
237	BOLD	237	46.4945
238	BOLD	238	50.369
239	BOLD	239	41.1439
240	BOLD	240	49.631
241	BOLD	241	35.9779
242	BOLD	242	44.6494
243	BOLD	243	45.941
244	BOLD	244	53.321
245	BOLD	245	47.417
246	BOLD	246	71.2177
247	BOLD	247	51.2915
248	BOLD	248	43.1734
249	BOLD	249	74.9077
250	BOLD	250	61.0701
251	BOLD	251	66.7897
252	BOLD	252	62.1771
253	BOLD	253	72.1402
254	BOLD	254	59.0406
255	BOLD	255	53.8745
256	BOLD	256	52.0295
257	BOLD	257	54.797
258	BOLD	258	57.1956
259	BOLD	259	56.6421
260	BOLD	260	66.6052
261	BOLD	261	64.3911
262	BOLD	262	64.0221
263	BOLD	263	53.1365
264	BOLD	264	68.4502
265	BOLD	265	64.5756
266	BOLD	266	69.7417
267	BOLD	267	72.6937
268	BOLD	268	60.1476
269	BOLD	269	58.6716
270	BOLD	270	49.4465
271	BOLD	271	0.553506
272	BOLD	272	52.3985
273	BOLD	273	15.1292
274	BOLD	274	54.2435
275	BOLD	275	55.1661
276	BOLD	276	32.6568
277	BOLD	277	57.5646
278	BOLD	278	43.3579
279	BOLD	279	38.0074
280	BOLD	280	54.9815
281	BOLD	281	55.7196
282	BOLD	282	43.7269
283	BOLD	283	46.31
284	BOLD	284	52.583
285	BOLD	285	56.8266
286	BOLD	286	51.107
287	BOLD	287	64.9446
288	BOLD	288	74.1697
289	BOLD	289	70.1107
290	BOLD	290	84.6863
291	BOLD	291	45.0185
292	BOLD	292	50
293	BOLD	293	50.738
294	BOLD	294	60.5166
295	BOLD	295	58.1181
296	BOLD	296	84.3173
297	BOLD	297	70.8487
298	BOLD	298	61.4391
299	BOLD	299	88.0074
300	BOLD	300	36.1624
301	BOLD	301	69.0037
302	BOLD	302	87.6384
303	BOLD	303	83.2103
304	BOLD	304	95.0185
305	BOLD	305	97.786
306	BOLD	306	69.9262
307	BOLD	307	48.893
308	BOLD	308	77.1218
309	BOLD	309	69.5572
310	BOLD	310	83.5793
311	BOLD	311	80.6273
312	BOLD	312	96.1255
313	BOLD	313	69.3727
314	BOLD	314	90.9594
315	BOLD	315	92.8044
316	BOLD	316	76.5683
317	BOLD	317	82.4723
318	BOLD	318	85.7934
319	BOLD	319	66.9742
320	BOLD	320	80.8118
321	BOLD	321	70.6642
322	BOLD	322	87.8229
323	BOLD	323	83.0258
324	BOLD	324	97.417
325	BOLD	325	96.4945
326	BOLD	326	77.6753
327	BOLD	327	99.8155
328	BOLD	328	99.4465
329	BOLD	329	90.4059
330	BOLD	330	80.9963
331	BOLD	331	93.3579
332	BOLD	332	78.5978
333	BOLD	333	73.9852
334	BOLD	334	71.7712
335	BOLD	335	93.1734
336	BOLD	336	94.2804
337	BOLD	337	94.0959
338	BOLD	338	98.893
339	BOLD	339	98.3395
340	BOLD	340	79.3358
341	BOLD	341	88.7454
342	BOLD	342	86.1624
343	BOLD	343	77.3063
344	BOLD	344	76.0148
345	BOLD	345	78.9668
346	BOLD	346	99.0775
347	BOLD	347	99.262
348	BOLD	348	98.524
349	BOLD	349	95.7565
350	BOLD	350	100
351	BOLD	351	98.155
352	BOLD	352	92.2509
353	BOLD	353	85.2399
354	BOLD	354	84.8708
355	BOLD	355	85.9779
356	BOLD	356	96.679
357	BOLD	357	72.8782
358	BOLD	358	80.0738
359	BOLD	359	97.2325
360	BOLD	360	92.9889
361	BOLD	361	97.048
362	BOLD	362	94.6494
363	BOLD	363	85.0554
364	BOLD	364	64.2066
365	BOLD	365	91.1439
366	BOLD	366	67.8967
367	BOLD	367	89.8524
368	BOLD	368	80.4428
369	BOLD	369	38.1919
370	BOLD	370	89.2989
371	BOLD	371	81.3653
372	BOLD	372	90.5904
373	BOLD	373	86.7159
374	BOLD	374	38.3764
375	BOLD	375	88.5609
376	BOLD	376	70.4797
377	BOLD	377	39.8524
378	BOLD	378	88.9299
379	BOLD	379	82.8413
380	BOLD	380	59.4096
381	BOLD	381	77.4908
382	BOLD	382	75.6458
383	BOLD	383	72.5092
384	BOLD	384	38.7454
385	BOLD	385	75.0923
386	BOLD	386	58.3026
387	BOLD	387	67.3432
388	BOLD	388	32.2878
389	BOLD	389	62.5461
390	BOLD	390	36.9004
391	BOLD	391	86.9004
392	BOLD	392	48.7085
393	BOLD	393	59.5941
394	BOLD	394	63.2841
395	BOLD	395	40.4059
396	BOLD	396	19.5572
397	BOLD	397	35.2399
398	BOLD	398	12.1771
399	BOLD	399	57.0111
400	BOLD	400	79.7048
401	BOLD	401	28.7823
402	BOLD	402	35.6089
403	BOLD	403	10.3321
404	BOLD	404	29.3358
405	BOLD	405	15.3137
406	BOLD	406	9.9631
407	BOLD	407	75.2768
408	BOLD	408	24.9077
409	BOLD	409	62.3616
410	BOLD	410	19.9262
411	BOLD	411	4.61255
412	BOLD	412	14.2066
413	BOLD	413	39.6679
414	BOLD	414	2.58303
415	BOLD	415	17.3432
416	BOLD	416	59.9631
417	BOLD	417	6.08856
418	BOLD	418	5.16605
419	BOLD	419	37.8229
420	BOLD	420	4.24354
421	BOLD	421	11.2546
422	BOLD	422	5.35055
423	BOLD	423	4.42804
424	BOLD	424	67.7122
425	BOLD	425	3.32103
426	BOLD	426	3.13653
427	BOLD	427	10.5166
428	BOLD	428	12.9151
429	BOLD	429	40.9594
430	BOLD	430	10.8856
431	BOLD	431	7.56458
432	BOLD	432	5.71956
433	BOLD	433	48.3395
434	BOLD	434	2.02952
435	BOLD	435	31.3653
436	BOLD	436	3.87454
437	BOLD	437	8.85609
438	BOLD	438	8.30258
439	BOLD	439	65.1292
440	BOLD	440	7.01107
441	BOLD	441	18.6347
442	BOLD	442	11.6236
443	BOLD	443	18.2657
444	BOLD	444	21.5867
445	BOLD	445	8.67159
446	BOLD	446	7.19557
447	BOLD	447	7.38007
448	BOLD	448	21.4022
449	BOLD	449	52.214
450	BOLD	450	14.5756
451	BOLD	451	30.0738
452	BOLD	452	15.4982
453	BOLD	453	37.6384
454	BOLD	454	19.0037
455	BOLD	455	23.6162
456	BOLD	456	31.9188
457	BOLD	457	42.2509
458	BOLD	458	14.7601
459	BOLD	459	42.4354
460	BOLD	460	44.0959
461	BOLD	461	22.8782
462	BOLD	462	43.9114
463	BOLD	463	16.9742
464	BOLD	464	35.7934
465	BOLD	465	40.0369
466	BOLD	466	24.3542
467	BOLD	467	37.0849
468	BOLD	468	34.1328
469	BOLD	469	22.3247
470	BOLD	470	45.3875
471	BOLD	471	27.1218
472	BOLD	472	35.4244
473	BOLD	473	26.5683
474	BOLD	474	33.3948
475	BOLD	475	40.5904
476	BOLD	476	32.4723
477	BOLD	477	28.2288
478	BOLD	478	34.5018
479	BOLD	479	21.7712
480	BOLD	480	12.7306
481	BOLD	481	27.4908
482	BOLD	482	26.0148
483	BOLD	483	47.9705
484	BOLD	484	50.1845
485	BOLD	485	23.4317
486	BOLD	486	47.786
487	BOLD	487	25.8303
488	BOLD	488	45.572
489	BOLD	489	17.8967
490	BOLD	490	42.6199
491	BOLD	491	36.7159
492	BOLD	492	29.5203
493	BOLD	493	11.9926
494	BOLD	494	25.4613
495	BOLD	495	28.0443
496	BOLD	496	18.8192
497	BOLD	497	28.9668
498	BOLD	498	27.6753
499	BOLD	499	31.1808
500	BOLD	500	51.845
501	BOLD	501	45.203
502	BOLD	502	20.8487
503	BOLD	503	32.8413
504	BOLD	504	35.0554
505	BOLD	505	42.8044
506	BOLD	506	39.1144
507	BOLD	507	22.6937
508	BOLD	508	38.5609
509	BOLD	509	43.5424
510	BOLD	510	31.5498
511	BOLD	511	23.0627
512	BOLD	512	59.7786
513	BOLD	513	46.679
514	BOLD	514	34.8708
515	BOLD	515	31.7343
516	BOLD	516	59.2251
517	BOLD	517	53.5055
518	BOLD	518	60.8856
519	BOLD	519	63.0996
520	BOLD	520	51.476
521	BOLD	521	62.9151
522	BOLD	522	57.9336
523	BOLD	523	58.4871
524	BOLD	524	61.8081
525	BOLD	525	49.262
526	BOLD	526	26.7528
527	BOLD	527	49.8155
528	BOLD	528	41.6974
529	BOLD	529	60.7011
530	BOLD	530	65.4982
531	BOLD	531	65.8672
532	BOLD	532	63.4686
533	BOLD	533	68.0812
534	BOLD	534	58.8561
535	BOLD	535	56.2731
536	BOLD	536	24.7232
537	BOLD	537	67.1587
538	BOLD	538	66.0517
539	BOLD	539	65.6827
540	BOLD	540	66.2362
541	BOLD	541	63.8376
542	Ca$^{2\!\!+}_{slow}$	0	32.8413
543	Ca$^{2\!\!+}_{slow}$	1	19.3727
544	Ca$^{2\!\!+}_{slow}$	2	11.2546
545	Ca$^{2\!\!+}_{slow}$	3	23.4317
546	Ca$^{2\!\!+}_{slow}$	4	43.1734
547	Ca$^{2\!\!+}_{slow}$	5	12.7306
548	Ca$^{2\!\!+}_{slow}$	6	23.0627
549	Ca$^{2\!\!+}_{slow}$	7	14.5756
550	Ca$^{2\!\!+}_{slow}$	8	16.0517
551	Ca$^{2\!\!+}_{slow}$	9	31.9188
552	Ca$^{2\!\!+}_{slow}$	10	13.4686
553	Ca$^{2\!\!+}_{slow}$	11	56.2731
554	Ca$^{2\!\!+}_{slow}$	12	40.4059
555	Ca$^{2\!\!+}_{slow}$	13	30.0738
556	Ca$^{2\!\!+}_{slow}$	14	35.2399
557	Ca$^{2\!\!+}_{slow}$	15	25.8303
558	Ca$^{2\!\!+}_{slow}$	16	19.7417
559	Ca$^{2\!\!+}_{slow}$	17	17.8967
560	Ca$^{2\!\!+}_{slow}$	18	16.2362
561	Ca$^{2\!\!+}_{slow}$	19	34.3173
562	Ca$^{2\!\!+}_{slow}$	20	9.5941
563	Ca$^{2\!\!+}_{slow}$	21	17.3432
564	Ca$^{2\!\!+}_{slow}$	22	32.6568
565	Ca$^{2\!\!+}_{slow}$	23	2.02952
566	Ca$^{2\!\!+}_{slow}$	24	45.203
567	Ca$^{2\!\!+}_{slow}$	25	50
568	Ca$^{2\!\!+}_{slow}$	26	48.155
569	Ca$^{2\!\!+}_{slow}$	27	38.3764
570	Ca$^{2\!\!+}_{slow}$	28	33.9483
571	Ca$^{2\!\!+}_{slow}$	29	33.7638
572	Ca$^{2\!\!+}_{slow}$	30	6.08856
573	Ca$^{2\!\!+}_{slow}$	31	21.9557
574	Ca$^{2\!\!+}_{slow}$	32	8.30258
575	Ca$^{2\!\!+}_{slow}$	33	48.3395
576	Ca$^{2\!\!+}_{slow}$	34	62.1771
577	Ca$^{2\!\!+}_{slow}$	35	26.3838
578	Ca$^{2\!\!+}_{slow}$	36	50.1845
579	Ca$^{2\!\!+}_{slow}$	37	62.3616
580	Ca$^{2\!\!+}_{slow}$	38	59.4096
581	Ca$^{2\!\!+}_{slow}$	39	9.40959
582	Ca$^{2\!\!+}_{slow}$	40	4.05904
583	Ca$^{2\!\!+}_{slow}$	41	53.8745
584	Ca$^{2\!\!+}_{slow}$	42	10.1476
585	Ca$^{2\!\!+}_{slow}$	43	13.6531
586	Ca$^{2\!\!+}_{slow}$	44	59.0406
587	Ca$^{2\!\!+}_{slow}$	45	9.04059
588	Ca$^{2\!\!+}_{slow}$	46	11.9926
589	Ca$^{2\!\!+}_{slow}$	47	67.7122
590	Ca$^{2\!\!+}_{slow}$	48	25.6458
591	Ca$^{2\!\!+}_{slow}$	49	65.3137
592	Ca$^{2\!\!+}_{slow}$	50	57.1956
593	Ca$^{2\!\!+}_{slow}$	51	36.3469
594	Ca$^{2\!\!+}_{slow}$	52	7.19557
595	Ca$^{2\!\!+}_{slow}$	53	66.9742
596	Ca$^{2\!\!+}_{slow}$	54	26.7528
597	Ca$^{2\!\!+}_{slow}$	55	22.1402
598	Ca$^{2\!\!+}_{slow}$	56	66.7897
599	Ca$^{2\!\!+}_{slow}$	57	31.7343
600	Ca$^{2\!\!+}_{slow}$	58	81.5498
601	Ca$^{2\!\!+}_{slow}$	59	40.0369
602	Ca$^{2\!\!+}_{slow}$	60	10.8856
603	Ca$^{2\!\!+}_{slow}$	61	76.1993
604	Ca$^{2\!\!+}_{slow}$	62	54.9815
605	Ca$^{2\!\!+}_{slow}$	63	74.1697
606	Ca$^{2\!\!+}_{slow}$	64	3.13653
607	Ca$^{2\!\!+}_{slow}$	65	3.69004
608	Ca$^{2\!\!+}_{slow}$	66	74.9077
609	Ca$^{2\!\!+}_{slow}$	67	5.53506
610	Ca$^{2\!\!+}_{slow}$	68	47.786
611	Ca$^{2\!\!+}_{slow}$	69	22.6937
612	Ca$^{2\!\!+}_{slow}$	70	76.9373
613	Ca$^{2\!\!+}_{slow}$	71	78.4133
614	Ca$^{2\!\!+}_{slow}$	72	71.0332
615	Ca$^{2\!\!+}_{slow}$	73	48.524
616	Ca$^{2\!\!+}_{slow}$	74	83.7638
617	Ca$^{2\!\!+}_{slow}$	75	22.8782
618	Ca$^{2\!\!+}_{slow}$	76	9.9631
619	Ca$^{2\!\!+}_{slow}$	77	59.7786
620	Ca$^{2\!\!+}_{slow}$	78	1.10701
621	Ca$^{2\!\!+}_{slow}$	79	4.42804
622	Ca$^{2\!\!+}_{slow}$	80	15.8672
623	Ca$^{2\!\!+}_{slow}$	81	71.4022
624	Ca$^{2\!\!+}_{slow}$	82	87.0849
625	Ca$^{2\!\!+}_{slow}$	83	42.6199
626	Ca$^{2\!\!+}_{slow}$	84	64.7601
627	Ca$^{2\!\!+}_{slow}$	85	29.5203
628	Ca$^{2\!\!+}_{slow}$	86	83.3948
629	Ca$^{2\!\!+}_{slow}$	87	88.9299
630	Ca$^{2\!\!+}_{slow}$	88	24.3542
631	Ca$^{2\!\!+}_{slow}$	89	0.184502
632	Ca$^{2\!\!+}_{slow}$	90	14.0221
633	Ca$^{2\!\!+}_{slow}$	91	0.369004
634	Ca$^{2\!\!+}_{slow}$	92	49.631
635	Ca$^{2\!\!+}_{slow}$	93	73.4317
636	Ca$^{2\!\!+}_{slow}$	94	23.9852
637	Ca$^{2\!\!+}_{slow}$	95	92.4354
638	Ca$^{2\!\!+}_{slow}$	96	53.321
639	Ca$^{2\!\!+}_{slow}$	97	88.0074
640	Ca$^{2\!\!+}_{slow}$	98	88.5609
641	Ca$^{2\!\!+}_{slow}$	99	30.8118
642	Ca$^{2\!\!+}_{slow}$	100	38.0074
643	Ca$^{2\!\!+}_{slow}$	101	0.553506
644	Ca$^{2\!\!+}_{slow}$	102	1.29151
645	Ca$^{2\!\!+}_{slow}$	103	99.0775
646	Ca$^{2\!\!+}_{slow}$	104	7.93358
647	Ca$^{2\!\!+}_{slow}$	105	61.6236
648	Ca$^{2\!\!+}_{slow}$	106	84.1328
649	Ca$^{2\!\!+}_{slow}$	107	42.9889
650	Ca$^{2\!\!+}_{slow}$	108	43.9114
651	Ca$^{2\!\!+}_{slow}$	109	96.31
652	Ca$^{2\!\!+}_{slow}$	110	76.5683
653	Ca$^{2\!\!+}_{slow}$	111	2.21402
654	Ca$^{2\!\!+}_{slow}$	112	55.9041
655	Ca$^{2\!\!+}_{slow}$	113	91.1439
656	Ca$^{2\!\!+}_{slow}$	114	3.32103
657	Ca$^{2\!\!+}_{slow}$	115	55.7196
658	Ca$^{2\!\!+}_{slow}$	116	3.87454
659	Ca$^{2\!\!+}_{slow}$	117	98.524
660	Ca$^{2\!\!+}_{slow}$	118	29.3358
661	Ca$^{2\!\!+}_{slow}$	119	75.0923
662	Ca$^{2\!\!+}_{slow}$	120	61.0701
663	Ca$^{2\!\!+}_{slow}$	121	58.8561
664	Ca$^{2\!\!+}_{slow}$	122	94.8339
665	Ca$^{2\!\!+}_{slow}$	123	1.84502
666	Ca$^{2\!\!+}_{slow}$	124	64.5756
667	Ca$^{2\!\!+}_{slow}$	125	70.1107
668	Ca$^{2\!\!+}_{slow}$	126	5.35055
669	Ca$^{2\!\!+}_{slow}$	127	86.1624
670	Ca$^{2\!\!+}_{slow}$	128	2.39852
671	Ca$^{2\!\!+}_{slow}$	129	69.7417
672	Ca$^{2\!\!+}_{slow}$	130	80.2583
673	Ca$^{2\!\!+}_{slow}$	131	97.6015
674	Ca$^{2\!\!+}_{slow}$	132	37.0849
675	Ca$^{2\!\!+}_{slow}$	133	10.5166
676	Ca$^{2\!\!+}_{slow}$	134	66.4207
677	Ca$^{2\!\!+}_{slow}$	135	72.6937
678	Ca$^{2\!\!+}_{slow}$	136	45.7565
679	Ca$^{2\!\!+}_{slow}$	137	15.6827
680	Ca$^{2\!\!+}_{slow}$	138	93.1734
681	Ca$^{2\!\!+}_{slow}$	139	71.7712
682	Ca$^{2\!\!+}_{slow}$	140	19.9262
683	Ca$^{2\!\!+}_{slow}$	141	77.4908
684	Ca$^{2\!\!+}_{slow}$	142	94.4649
685	Ca$^{2\!\!+}_{slow}$	143	81.9188
686	Ca$^{2\!\!+}_{slow}$	144	6.64207
687	Ca$^{2\!\!+}_{slow}$	145	55.3506
688	Ca$^{2\!\!+}_{slow}$	146	41.3284
689	Ca$^{2\!\!+}_{slow}$	147	73.0627
690	Ca$^{2\!\!+}_{slow}$	148	95.572
691	Ca$^{2\!\!+}_{slow}$	149	22.3247
692	Ca$^{2\!\!+}_{slow}$	150	80.9963
693	Ca$^{2\!\!+}_{slow}$	151	84.5018
694	Ca$^{2\!\!+}_{slow}$	152	34.5018
695	Ca$^{2\!\!+}_{slow}$	153	82.6568
696	Ca$^{2\!\!+}_{slow}$	154	45.572
697	Ca$^{2\!\!+}_{slow}$	155	49.4465
698	Ca$^{2\!\!+}_{slow}$	156	90.5904
699	Ca$^{2\!\!+}_{slow}$	157	86.9004
700	Ca$^{2\!\!+}_{slow}$	158	98.155
701	Ca$^{2\!\!+}_{slow}$	159	47.048
702	Ca$^{2\!\!+}_{slow}$	160	95.7565
703	Ca$^{2\!\!+}_{slow}$	161	62.7306
704	Ca$^{2\!\!+}_{slow}$	162	56.4576
705	Ca$^{2\!\!+}_{slow}$	163	82.4723
706	Ca$^{2\!\!+}_{slow}$	164	88.3764
707	Ca$^{2\!\!+}_{slow}$	165	59.9631
708	Ca$^{2\!\!+}_{slow}$	166	92.0664
709	Ca$^{2\!\!+}_{slow}$	167	94.6494
710	Ca$^{2\!\!+}_{slow}$	168	72.3247
711	Ca$^{2\!\!+}_{slow}$	169	61.4391
712	Ca$^{2\!\!+}_{slow}$	170	76.0148
713	Ca$^{2\!\!+}_{slow}$	171	98.7085
714	Ca$^{2\!\!+}_{slow}$	172	43.3579
715	Ca$^{2\!\!+}_{slow}$	173	88.7454
716	Ca$^{2\!\!+}_{slow}$	174	97.786
717	Ca$^{2\!\!+}_{slow}$	175	69.3727
718	Ca$^{2\!\!+}_{slow}$	176	90.2214
719	Ca$^{2\!\!+}_{slow}$	177	83.5793
720	Ca$^{2\!\!+}_{slow}$	178	60.7011
721	Ca$^{2\!\!+}_{slow}$	179	99.631
722	Ca$^{2\!\!+}_{slow}$	180	77.6753
723	Ca$^{2\!\!+}_{slow}$	181	63.2841
724	Ca$^{2\!\!+}_{slow}$	182	97.417
725	Ca$^{2\!\!+}_{slow}$	183	69.9262
726	Ca$^{2\!\!+}_{slow}$	184	60.8856
727	Ca$^{2\!\!+}_{slow}$	185	91.5129
728	Ca$^{2\!\!+}_{slow}$	186	72.1402
729	Ca$^{2\!\!+}_{slow}$	187	81.1808
730	Ca$^{2\!\!+}_{slow}$	188	64.0221
731	Ca$^{2\!\!+}_{slow}$	189	97.048
732	Ca$^{2\!\!+}_{slow}$	190	51.476
733	Ca$^{2\!\!+}_{slow}$	191	78.0443
734	Ca$^{2\!\!+}_{slow}$	192	85.4244
735	Ca$^{2\!\!+}_{slow}$	193	63.0996
736	Ca$^{2\!\!+}_{slow}$	194	93.7269
737	Ca$^{2\!\!+}_{slow}$	195	58.4871
738	Ca$^{2\!\!+}_{slow}$	196	69.1882
739	Ca$^{2\!\!+}_{slow}$	197	91.3284
740	Ca$^{2\!\!+}_{slow}$	198	85.0554
741	Ca$^{2\!\!+}_{slow}$	199	93.9114
742	Ca$^{2\!\!+}_{slow}$	200	54.2435
743	Ca$^{2\!\!+}_{slow}$	201	51.2915
744	Ca$^{2\!\!+}_{slow}$	202	51.6605
745	Ca$^{2\!\!+}_{slow}$	203	59.2251
746	Ca$^{2\!\!+}_{slow}$	204	92.8044
747	Ca$^{2\!\!+}_{slow}$	205	48.893
748	Ca$^{2\!\!+}_{slow}$	206	74.5387
749	Ca$^{2\!\!+}_{slow}$	207	84.6863
750	Ca$^{2\!\!+}_{slow}$	208	45.3875
751	Ca$^{2\!\!+}_{slow}$	209	65.1292
752	Ca$^{2\!\!+}_{slow}$	210	84.8708
753	Ca$^{2\!\!+}_{slow}$	211	35.9779
754	Ca$^{2\!\!+}_{slow}$	212	54.6125
755	Ca$^{2\!\!+}_{slow}$	213	89.4834
756	Ca$^{2\!\!+}_{slow}$	214	27.1218
757	Ca$^{2\!\!+}_{slow}$	215	90.9594
758	Ca$^{2\!\!+}_{slow}$	216	50.369
759	Ca$^{2\!\!+}_{slow}$	217	90.4059
760	Ca$^{2\!\!+}_{slow}$	218	55.5351
761	Ca$^{2\!\!+}_{slow}$	219	73.9852
762	Ca$^{2\!\!+}_{slow}$	220	24.7232
763	Ca$^{2\!\!+}_{slow}$	221	44.8339
764	Ca$^{2\!\!+}_{slow}$	222	71.2177
765	Ca$^{2\!\!+}_{slow}$	223	49.8155
766	Ca$^{2\!\!+}_{slow}$	224	23.2472
767	Ca$^{2\!\!+}_{slow}$	225	38.5609
768	Ca$^{2\!\!+}_{slow}$	226	77.3063
769	Ca$^{2\!\!+}_{slow}$	227	83.2103
770	Ca$^{2\!\!+}_{slow}$	228	35.7934
771	Ca$^{2\!\!+}_{slow}$	229	83.0258
772	Ca$^{2\!\!+}_{slow}$	230	86.3469
773	Ca$^{2\!\!+}_{slow}$	231	53.1365
774	Ca$^{2\!\!+}_{slow}$	232	56.0886
775	Ca$^{2\!\!+}_{slow}$	233	26.5683
776	Ca$^{2\!\!+}_{slow}$	234	20.2952
777	Ca$^{2\!\!+}_{slow}$	235	66.2362
778	Ca$^{2\!\!+}_{slow}$	236	11.6236
779	Ca$^{2\!\!+}_{slow}$	237	54.797
780	Ca$^{2\!\!+}_{slow}$	238	39.6679
781	Ca$^{2\!\!+}_{slow}$	239	74.3542
782	Ca$^{2\!\!+}_{slow}$	240	65.8672
783	Ca$^{2\!\!+}_{slow}$	241	75.6458
784	Ca$^{2\!\!+}_{slow}$	242	15.1292
785	Ca$^{2\!\!+}_{slow}$	243	38.7454
786	Ca$^{2\!\!+}_{slow}$	244	44.2804
787	Ca$^{2\!\!+}_{slow}$	245	50.738
788	Ca$^{2\!\!+}_{slow}$	246	40.7749
789	Ca$^{2\!\!+}_{slow}$	247	21.4022
790	Ca$^{2\!\!+}_{slow}$	248	56.6421
791	Ca$^{2\!\!+}_{slow}$	249	37.8229
792	Ca$^{2\!\!+}_{slow}$	250	68.0812
793	Ca$^{2\!\!+}_{slow}$	251	56.8266
794	Ca$^{2\!\!+}_{slow}$	252	57.9336
795	Ca$^{2\!\!+}_{slow}$	253	32.4723
796	Ca$^{2\!\!+}_{slow}$	254	14.3911
797	Ca$^{2\!\!+}_{slow}$	255	22.5092
798	Ca$^{2\!\!+}_{slow}$	256	15.4982
799	Ca$^{2\!\!+}_{slow}$	257	28.5978
800	Ca$^{2\!\!+}_{slow}$	258	23.8007
801	Ca$^{2\!\!+}_{slow}$	259	7.01107
802	Ca$^{2\!\!+}_{slow}$	260	40.2214
803	Ca$^{2\!\!+}_{slow}$	261	18.2657
804	Ca$^{2\!\!+}_{slow}$	262	30.9963
805	Ca$^{2\!\!+}_{slow}$	263	1.66052
806	Ca$^{2\!\!+}_{slow}$	264	5.90406
807	Ca$^{2\!\!+}_{slow}$	265	18.0812
808	Ca$^{2\!\!+}_{slow}$	266	21.0332
809	Ca$^{2\!\!+}_{slow}$	267	0.738007
810	Ca$^{2\!\!+}_{slow}$	268	43.7269
811	Ca$^{2\!\!+}_{slow}$	269	12.5461
812	Ca$^{2\!\!+}_{slow}$	270	19.0037
813	Ca$^{2\!\!+}_{slow}$	271	29.7048
814	Ca$^{2\!\!+}_{slow}$	272	11.8081
815	Ca$^{2\!\!+}_{slow}$	273	12.1771
816	Ca$^{2\!\!+}_{slow}$	274	17.7122
817	Ca$^{2\!\!+}_{slow}$	275	4.79705
818	Ca$^{2\!\!+}_{slow}$	276	21.7712
819	Ca$^{2\!\!+}_{slow}$	277	21.2177
820	Ca$^{2\!\!+}_{slow}$	278	1.47601
821	Ca$^{2\!\!+}_{slow}$	279	18.8192
822	Ca$^{2\!\!+}_{slow}$	280	18.4502
823	Ca$^{2\!\!+}_{slow}$	281	9.7786
824	Ca$^{2\!\!+}_{slow}$	282	27.4908
825	Ca$^{2\!\!+}_{slow}$	283	8.48708
826	Ca$^{2\!\!+}_{slow}$	284	26.1993
827	Ca$^{2\!\!+}_{slow}$	285	21.5867
828	Ca$^{2\!\!+}_{slow}$	286	28.7823
829	Ca$^{2\!\!+}_{slow}$	287	31.1808
830	Ca$^{2\!\!+}_{slow}$	288	26.0148
831	Ca$^{2\!\!+}_{slow}$	289	16.9742
832	Ca$^{2\!\!+}_{slow}$	290	39.4834
833	Ca$^{2\!\!+}_{slow}$	291	17.1587
834	Ca$^{2\!\!+}_{slow}$	292	2.58303
835	Ca$^{2\!\!+}_{slow}$	293	12.9151
836	Ca$^{2\!\!+}_{slow}$	294	10.3321
837	Ca$^{2\!\!+}_{slow}$	295	27.6753
838	Ca$^{2\!\!+}_{slow}$	296	41.1439
839	Ca$^{2\!\!+}_{slow}$	297	43.5424
840	Ca$^{2\!\!+}_{slow}$	298	9.22509
841	Ca$^{2\!\!+}_{slow}$	299	41.5129
842	Ca$^{2\!\!+}_{slow}$	300	35.0554
843	Ca$^{2\!\!+}_{slow}$	301	20.6642
844	Ca$^{2\!\!+}_{slow}$	302	33.3948
845	Ca$^{2\!\!+}_{slow}$	303	4.98155
846	Ca$^{2\!\!+}_{slow}$	304	53.5055
847	Ca$^{2\!\!+}_{slow}$	305	54.428
848	Ca$^{2\!\!+}_{slow}$	306	14.2066
849	Ca$^{2\!\!+}_{slow}$	307	28.2288
850	Ca$^{2\!\!+}_{slow}$	308	52.3985
851	Ca$^{2\!\!+}_{slow}$	309	58.3026
852	Ca$^{2\!\!+}_{slow}$	310	7.38007
853	Ca$^{2\!\!+}_{slow}$	311	8.11808
854	Ca$^{2\!\!+}_{slow}$	312	46.679
855	Ca$^{2\!\!+}_{slow}$	313	20.8487
856	Ca$^{2\!\!+}_{slow}$	314	29.1513
857	Ca$^{2\!\!+}_{slow}$	315	61.9926
858	Ca$^{2\!\!+}_{slow}$	316	16.6052
859	Ca$^{2\!\!+}_{slow}$	317	10.7011
860	Ca$^{2\!\!+}_{slow}$	318	69.0037
861	Ca$^{2\!\!+}_{slow}$	319	35.6089
862	Ca$^{2\!\!+}_{slow}$	320	70.6642
863	Ca$^{2\!\!+}_{slow}$	321	63.8376
864	Ca$^{2\!\!+}_{slow}$	322	34.1328
865	Ca$^{2\!\!+}_{slow}$	323	25.2768
866	Ca$^{2\!\!+}_{slow}$	324	67.1587
867	Ca$^{2\!\!+}_{slow}$	325	32.1033
868	Ca$^{2\!\!+}_{slow}$	326	5.16605
869	Ca$^{2\!\!+}_{slow}$	327	66.0517
870	Ca$^{2\!\!+}_{slow}$	328	39.1144
871	Ca$^{2\!\!+}_{slow}$	329	75.8303
872	Ca$^{2\!\!+}_{slow}$	330	31.3653
873	Ca$^{2\!\!+}_{slow}$	331	28.9668
874	Ca$^{2\!\!+}_{slow}$	332	72.8782
875	Ca$^{2\!\!+}_{slow}$	333	52.0295
876	Ca$^{2\!\!+}_{slow}$	334	77.1218
877	Ca$^{2\!\!+}_{slow}$	335	13.8376
878	Ca$^{2\!\!+}_{slow}$	336	19.1882
879	Ca$^{2\!\!+}_{slow}$	337	74.7232
880	Ca$^{2\!\!+}_{slow}$	338	28.4133
881	Ca$^{2\!\!+}_{slow}$	339	51.107
882	Ca$^{2\!\!+}_{slow}$	340	14.9446
883	Ca$^{2\!\!+}_{slow}$	341	75.4613
884	Ca$^{2\!\!+}_{slow}$	342	80.8118
885	Ca$^{2\!\!+}_{slow}$	343	67.8967
886	Ca$^{2\!\!+}_{slow}$	344	46.31
887	Ca$^{2\!\!+}_{slow}$	345	80.4428
888	Ca$^{2\!\!+}_{slow}$	346	28.0443
889	Ca$^{2\!\!+}_{slow}$	347	25.0923
890	Ca$^{2\!\!+}_{slow}$	348	73.2472
891	Ca$^{2\!\!+}_{slow}$	349	24.1697
892	Ca$^{2\!\!+}_{slow}$	350	23.6162
893	Ca$^{2\!\!+}_{slow}$	351	40.9594
894	Ca$^{2\!\!+}_{slow}$	352	78.5978
895	Ca$^{2\!\!+}_{slow}$	353	87.4539
896	Ca$^{2\!\!+}_{slow}$	354	27.3063
897	Ca$^{2\!\!+}_{slow}$	355	52.7675
898	Ca$^{2\!\!+}_{slow}$	356	47.6015
899	Ca$^{2\!\!+}_{slow}$	357	85.9779
900	Ca$^{2\!\!+}_{slow}$	358	95.3875
901	Ca$^{2\!\!+}_{slow}$	359	26.9373
902	Ca$^{2\!\!+}_{slow}$	360	7.74908
903	Ca$^{2\!\!+}_{slow}$	361	25.4613
904	Ca$^{2\!\!+}_{slow}$	362	4.61255
905	Ca$^{2\!\!+}_{slow}$	363	64.9446
906	Ca$^{2\!\!+}_{slow}$	364	78.2288
907	Ca$^{2\!\!+}_{slow}$	365	53.69
908	Ca$^{2\!\!+}_{slow}$	366	89.6679
909	Ca$^{2\!\!+}_{slow}$	367	49.262
910	Ca$^{2\!\!+}_{slow}$	368	69.5572
911	Ca$^{2\!\!+}_{slow}$	369	90.7749
912	Ca$^{2\!\!+}_{slow}$	370	41.8819
913	Ca$^{2\!\!+}_{slow}$	371	42.0664
914	Ca$^{2\!\!+}_{slow}$	372	11.4391
915	Ca$^{2\!\!+}_{slow}$	373	8.67159
916	Ca$^{2\!\!+}_{slow}$	374	94.0959
917	Ca$^{2\!\!+}_{slow}$	375	32.2878
918	Ca$^{2\!\!+}_{slow}$	376	73.6162
919	Ca$^{2\!\!+}_{slow}$	377	79.5203
920	Ca$^{2\!\!+}_{slow}$	378	36.5314
921	Ca$^{2\!\!+}_{slow}$	379	52.583
922	Ca$^{2\!\!+}_{slow}$	380	89.8524
923	Ca$^{2\!\!+}_{slow}$	381	58.6716
924	Ca$^{2\!\!+}_{slow}$	382	0.922509
925	Ca$^{2\!\!+}_{slow}$	383	52.214
926	Ca$^{2\!\!+}_{slow}$	384	94.2804
927	Ca$^{2\!\!+}_{slow}$	385	2.76753
928	Ca$^{2\!\!+}_{slow}$	386	63.4686
929	Ca$^{2\!\!+}_{slow}$	387	8.85609
930	Ca$^{2\!\!+}_{slow}$	388	98.3395
931	Ca$^{2\!\!+}_{slow}$	389	47.2325
932	Ca$^{2\!\!+}_{slow}$	390	79.7048
933	Ca$^{2\!\!+}_{slow}$	391	46.4945
934	Ca$^{2\!\!+}_{slow}$	392	65.6827
935	Ca$^{2\!\!+}_{slow}$	393	86.5314
936	Ca$^{2\!\!+}_{slow}$	394	2.95203
937	Ca$^{2\!\!+}_{slow}$	395	68.8192
938	Ca$^{2\!\!+}_{slow}$	396	68.4502
939	Ca$^{2\!\!+}_{slow}$	397	6.27306
940	Ca$^{2\!\!+}_{slow}$	398	92.9889
941	Ca$^{2\!\!+}_{slow}$	399	5.71956
942	Ca$^{2\!\!+}_{slow}$	400	47.417
943	Ca$^{2\!\!+}_{slow}$	401	72.5092
944	Ca$^{2\!\!+}_{slow}$	402	99.8155
945	Ca$^{2\!\!+}_{slow}$	403	67.3432
946	Ca$^{2\!\!+}_{slow}$	404	29.8893
947	Ca$^{2\!\!+}_{slow}$	405	73.8007
948	Ca$^{2\!\!+}_{slow}$	406	81.7343
949	Ca$^{2\!\!+}_{slow}$	407	44.6494
950	Ca$^{2\!\!+}_{slow}$	408	27.8598
951	Ca$^{2\!\!+}_{slow}$	409	81.3653
952	Ca$^{2\!\!+}_{slow}$	410	70.2952
953	Ca$^{2\!\!+}_{slow}$	411	4.24354
954	Ca$^{2\!\!+}_{slow}$	412	82.1033
955	Ca$^{2\!\!+}_{slow}$	413	96.679
956	Ca$^{2\!\!+}_{slow}$	414	85.7934
957	Ca$^{2\!\!+}_{slow}$	415	13.0996
958	Ca$^{2\!\!+}_{slow}$	416	48.7085
959	Ca$^{2\!\!+}_{slow}$	417	64.2066
960	Ca$^{2\!\!+}_{slow}$	418	85.6089
961	Ca$^{2\!\!+}_{slow}$	419	97.9705
962	Ca$^{2\!\!+}_{slow}$	420	39.2989
963	Ca$^{2\!\!+}_{slow}$	421	82.8413
964	Ca$^{2\!\!+}_{slow}$	422	78.7823
965	Ca$^{2\!\!+}_{slow}$	423	39.8524
966	Ca$^{2\!\!+}_{slow}$	424	70.4797
967	Ca$^{2\!\!+}_{slow}$	425	38.9299
968	Ca$^{2\!\!+}_{slow}$	426	37.2694
969	Ca$^{2\!\!+}_{slow}$	427	92.2509
970	Ca$^{2\!\!+}_{slow}$	428	84.3173
971	Ca$^{2\!\!+}_{slow}$	429	95.941
972	Ca$^{2\!\!+}_{slow}$	430	58.1181
973	Ca$^{2\!\!+}_{slow}$	431	91.6974
974	Ca$^{2\!\!+}_{slow}$	432	66.6052
975	Ca$^{2\!\!+}_{slow}$	433	44.4649
976	Ca$^{2\!\!+}_{slow}$	434	86.7159
977	Ca$^{2\!\!+}_{slow}$	435	83.9483
978	Ca$^{2\!\!+}_{slow}$	436	57.7491
979	Ca$^{2\!\!+}_{slow}$	437	96.1255
980	Ca$^{2\!\!+}_{slow}$	438	99.262
981	Ca$^{2\!\!+}_{slow}$	439	59.5941
982	Ca$^{2\!\!+}_{slow}$	440	49.0775
983	Ca$^{2\!\!+}_{slow}$	441	78.9668
984	Ca$^{2\!\!+}_{slow}$	442	97.2325
985	Ca$^{2\!\!+}_{slow}$	443	54.059
986	Ca$^{2\!\!+}_{slow}$	444	87.2694
987	Ca$^{2\!\!+}_{slow}$	445	100
988	Ca$^{2\!\!+}_{slow}$	446	70.8487
989	Ca$^{2\!\!+}_{slow}$	447	90.0369
990	Ca$^{2\!\!+}_{slow}$	448	85.2399
991	Ca$^{2\!\!+}_{slow}$	449	37.6384
992	Ca$^{2\!\!+}_{slow}$	450	96.4945
993	Ca$^{2\!\!+}_{slow}$	451	71.5867
994	Ca$^{2\!\!+}_{slow}$	452	61.8081
995	Ca$^{2\!\!+}_{slow}$	453	99.4465
996	Ca$^{2\!\!+}_{slow}$	454	68.6347
997	Ca$^{2\!\!+}_{slow}$	455	57.3801
998	Ca$^{2\!\!+}_{slow}$	456	92.6199
999	Ca$^{2\!\!+}_{slow}$	457	77.8598
1000	Ca$^{2\!\!+}_{slow}$	458	79.8893
1001	Ca$^{2\!\!+}_{slow}$	459	34.8708
1002	Ca$^{2\!\!+}_{slow}$	460	98.893
1003	Ca$^{2\!\!+}_{slow}$	461	31.5498
1004	Ca$^{2\!\!+}_{slow}$	462	79.1513
1005	Ca$^{2\!\!+}_{slow}$	463	87.6384
1006	Ca$^{2\!\!+}_{slow}$	464	68.2657
1007	Ca$^{2\!\!+}_{slow}$	465	93.5424
1008	Ca$^{2\!\!+}_{slow}$	466	57.0111
1009	Ca$^{2\!\!+}_{slow}$	467	52.952
1010	Ca$^{2\!\!+}_{slow}$	468	95.203
1011	Ca$^{2\!\!+}_{slow}$	469	80.6273
1012	Ca$^{2\!\!+}_{slow}$	470	96.8635
1013	Ca$^{2\!\!+}_{slow}$	471	64.3911
1014	Ca$^{2\!\!+}_{slow}$	472	45.941
1015	Ca$^{2\!\!+}_{slow}$	473	45.0185
1016	Ca$^{2\!\!+}_{slow}$	474	65.4982
1017	Ca$^{2\!\!+}_{slow}$	475	95.0185
1018	Ca$^{2\!\!+}_{slow}$	476	46.8635
1019	Ca$^{2\!\!+}_{slow}$	477	76.3838
1020	Ca$^{2\!\!+}_{slow}$	478	89.1144
1021	Ca$^{2\!\!+}_{slow}$	479	44.0959
1022	Ca$^{2\!\!+}_{slow}$	480	62.9151
1023	Ca$^{2\!\!+}_{slow}$	481	79.3358
1024	Ca$^{2\!\!+}_{slow}$	482	36.7159
1025	Ca$^{2\!\!+}_{slow}$	483	42.4354
1026	Ca$^{2\!\!+}_{slow}$	484	91.8819
1027	Ca$^{2\!\!+}_{slow}$	485	30.6273
1028	Ca$^{2\!\!+}_{slow}$	486	93.3579
1029	Ca$^{2\!\!+}_{slow}$	487	57.5646
1030	Ca$^{2\!\!+}_{slow}$	488	87.8229
1031	Ca$^{2\!\!+}_{slow}$	489	60.5166
1032	Ca$^{2\!\!+}_{slow}$	490	75.2768
1033	Ca$^{2\!\!+}_{slow}$	491	42.2509
1034	Ca$^{2\!\!+}_{slow}$	492	46.1255
1035	Ca$^{2\!\!+}_{slow}$	493	63.6531
1036	Ca$^{2\!\!+}_{slow}$	494	15.3137
1037	Ca$^{2\!\!+}_{slow}$	495	35.4244
1038	Ca$^{2\!\!+}_{slow}$	496	20.1107
1039	Ca$^{2\!\!+}_{slow}$	497	71.9557
1040	Ca$^{2\!\!+}_{slow}$	498	88.1919
1041	Ca$^{2\!\!+}_{slow}$	499	36.1624
1042	Ca$^{2\!\!+}_{slow}$	500	80.0738
1043	Ca$^{2\!\!+}_{slow}$	501	89.2989
1044	Ca$^{2\!\!+}_{slow}$	502	50.9225
1045	Ca$^{2\!\!+}_{slow}$	503	60.1476
1046	Ca$^{2\!\!+}_{slow}$	504	30.4428
1047	Ca$^{2\!\!+}_{slow}$	505	24.9077
1048	Ca$^{2\!\!+}_{slow}$	506	67.5277
1049	Ca$^{2\!\!+}_{slow}$	507	3.50554
1050	Ca$^{2\!\!+}_{slow}$	508	33.5793
1051	Ca$^{2\!\!+}_{slow}$	509	17.5277
1052	Ca$^{2\!\!+}_{slow}$	510	76.7528
1053	Ca$^{2\!\!+}_{slow}$	511	60.3321
1054	Ca$^{2\!\!+}_{slow}$	512	82.2878
1055	Ca$^{2\!\!+}_{slow}$	513	14.7601
1056	Ca$^{2\!\!+}_{slow}$	514	40.5904
1057	Ca$^{2\!\!+}_{slow}$	515	37.4539
1058	Ca$^{2\!\!+}_{slow}$	516	50.5535
1059	Ca$^{2\!\!+}_{slow}$	517	6.45756
1060	Ca$^{2\!\!+}_{slow}$	518	16.4207
1061	Ca$^{2\!\!+}_{slow}$	519	62.5461
1062	Ca$^{2\!\!+}_{slow}$	520	18.6347
1063	Ca$^{2\!\!+}_{slow}$	521	61.2546
1064	Ca$^{2\!\!+}_{slow}$	522	51.845
1065	Ca$^{2\!\!+}_{slow}$	523	55.1661
1066	Ca$^{2\!\!+}_{slow}$	524	20.4797
1067	Ca$^{2\!\!+}_{slow}$	525	24.5387
1068	Ca$^{2\!\!+}_{slow}$	526	19.5572
1069	Ca$^{2\!\!+}_{slow}$	527	12.3616
1070	Ca$^{2\!\!+}_{slow}$	528	30.2583
1071	Ca$^{2\!\!+}_{slow}$	529	33.2103
1072	Ca$^{2\!\!+}_{slow}$	530	11.0701
1073	Ca$^{2\!\!+}_{slow}$	531	38.1919
1074	Ca$^{2\!\!+}_{slow}$	532	33.0258
1075	Ca$^{2\!\!+}_{slow}$	533	47.9705
1076	Ca$^{2\!\!+}_{slow}$	534	7.56458
1077	Ca$^{2\!\!+}_{slow}$	535	13.2841
1078	Ca$^{2\!\!+}_{slow}$	536	34.6863
1079	Ca$^{2\!\!+}_{slow}$	537	42.8044
1080	Ca$^{2\!\!+}_{slow}$	538	36.9004
1081	Ca$^{2\!\!+}_{slow}$	539	41.6974
1082	Ca$^{2\!\!+}_{slow}$	540	6.82657
1083	Ca$^{2\!\!+}_{slow}$	541	16.7897
1084	Ca$^{2\!\!+}_{fast}$	0	8.96947
1085	Ca$^{2\!\!+}_{fast}$	1	12.9771
1086	Ca$^{2\!\!+}_{fast}$	2	16.7939
1087	Ca$^{2\!\!+}_{fast}$	3	32.6336
1088	Ca$^{2\!\!+}_{fast}$	4	0
1089	Ca$^{2\!\!+}_{fast}$	5	28.4351
1090	Ca$^{2\!\!+}_{fast}$	6	8.20611
1091	Ca$^{2\!\!+}_{fast}$	7	12.4046
1092	Ca$^{2\!\!+}_{fast}$	8	19.8473
1093	Ca$^{2\!\!+}_{fast}$	9	3.81679
1094	Ca$^{2\!\!+}_{fast}$	10	24.8092
1095	Ca$^{2\!\!+}_{fast}$	11
1096	Ca$^{2\!\!+}_{fast}$	12
1097	Ca$^{2\!\!+}_{fast}$	13	3.62595
1098	Ca$^{2\!\!+}_{fast}$	14	4.38931
1099	Ca$^{2\!\!+}_{fast}$	15	4.00763
1100	Ca$^{2\!\!+}_{fast}$	16	20.8015
1101	Ca$^{2\!\!+}_{fast}$	17	12.5954
1102	Ca$^{2\!\!+}_{fast}$	18	9.16031
1103	Ca$^{2\!\!+}_{fast}$	19	13.5496
1104	Ca$^{2\!\!+}_{fast}$	20
1105	Ca$^{2\!\!+}_{fast}$	21	1.52672
1106	Ca$^{2\!\!+}_{fast}$	22	25.5725
1107	Ca$^{2\!\!+}_{fast}$	23	0
1108	Ca$^{2\!\!+}_{fast}$	24	4.19847
1109	Ca$^{2\!\!+}_{fast}$	25	17.1756
1110	Ca$^{2\!\!+}_{fast}$	26	15.8397
1111	Ca$^{2\!\!+}_{fast}$	27	14.6947
1112	Ca$^{2\!\!+}_{fast}$	28	9.54198
1113	Ca$^{2\!\!+}_{fast}$	29
1114	Ca$^{2\!\!+}_{fast}$	30	1.71756
1115	Ca$^{2\!\!+}_{fast}$	31	7.63359
1116	Ca$^{2\!\!+}_{fast}$	32	0
1117	Ca$^{2\!\!+}_{fast}$	33	22.5191
1118	Ca$^{2\!\!+}_{fast}$	34	28.0534
1119	Ca$^{2\!\!+}_{fast}$	35	6.48855
1120	Ca$^{2\!\!+}_{fast}$	36	23.4733
1121	Ca$^{2\!\!+}_{fast}$	37	25.9542
1122	Ca$^{2\!\!+}_{fast}$	38	35.3053
1123	Ca$^{2\!\!+}_{fast}$	39	3.24427
1124	Ca$^{2\!\!+}_{fast}$	40	4.58015
1125	Ca$^{2\!\!+}_{fast}$	41	30.916
1126	Ca$^{2\!\!+}_{fast}$	42	0.19084
1127	Ca$^{2\!\!+}_{fast}$	43	15.6489
1128	Ca$^{2\!\!+}_{fast}$	44	38.7405
1129	Ca$^{2\!\!+}_{fast}$	45	0
1130	Ca$^{2\!\!+}_{fast}$	46	12.0229
1131	Ca$^{2\!\!+}_{fast}$	47	46.7557
1132	Ca$^{2\!\!+}_{fast}$	48	0.381679
1133	Ca$^{2\!\!+}_{fast}$	49	40.458
1134	Ca$^{2\!\!+}_{fast}$	50	32.0611
1135	Ca$^{2\!\!+}_{fast}$	51	23.2824
1136	Ca$^{2\!\!+}_{fast}$	52	26.145
1137	Ca$^{2\!\!+}_{fast}$	53	52.0992
1138	Ca$^{2\!\!+}_{fast}$	54	5.91603
1139	Ca$^{2\!\!+}_{fast}$	55	2.8626
1140	Ca$^{2\!\!+}_{fast}$	56	45.8015
1141	Ca$^{2\!\!+}_{fast}$	57	26.5267
1142	Ca$^{2\!\!+}_{fast}$	58	64.1221
1143	Ca$^{2\!\!+}_{fast}$	59	21.9466
1144	Ca$^{2\!\!+}_{fast}$	60	20.9924
1145	Ca$^{2\!\!+}_{fast}$	61	61.4504
1146	Ca$^{2\!\!+}_{fast}$	62	11.6412
1147	Ca$^{2\!\!+}_{fast}$	63	58.0153
1148	Ca$^{2\!\!+}_{fast}$	64	27.2901
1149	Ca$^{2\!\!+}_{fast}$	65	16.6031
1150	Ca$^{2\!\!+}_{fast}$	66	56.1069
1151	Ca$^{2\!\!+}_{fast}$	67	24.2366
1152	Ca$^{2\!\!+}_{fast}$	68	41.6031
1153	Ca$^{2\!\!+}_{fast}$	69	23.0916
1154	Ca$^{2\!\!+}_{fast}$	70	67.3664
1155	Ca$^{2\!\!+}_{fast}$	71	79.9618
1156	Ca$^{2\!\!+}_{fast}$	72	47.3282
1157	Ca$^{2\!\!+}_{fast}$	73	21.5649
1158	Ca$^{2\!\!+}_{fast}$	74	78.2443
1159	Ca$^{2\!\!+}_{fast}$	75	29.9618
1160	Ca$^{2\!\!+}_{fast}$	76	37.7863
1161	Ca$^{2\!\!+}_{fast}$	77	66.0305
1162	Ca$^{2\!\!+}_{fast}$	78	20.6107
1163	Ca$^{2\!\!+}_{fast}$	79	25.3817
1164	Ca$^{2\!\!+}_{fast}$	80	52.8626
1165	Ca$^{2\!\!+}_{fast}$	81	75
1166	Ca$^{2\!\!+}_{fast}$	82	74.2366
1167	Ca$^{2\!\!+}_{fast}$	83	35.1145
1168	Ca$^{2\!\!+}_{fast}$	84	38.1679
1169	Ca$^{2\!\!+}_{fast}$	85	58.2061
1170	Ca$^{2\!\!+}_{fast}$	86	80.7252
1171	Ca$^{2\!\!+}_{fast}$	87	97.1374
1172	Ca$^{2\!\!+}_{fast}$	88	47.9008
1173	Ca$^{2\!\!+}_{fast}$	89	5.15267
1174	Ca$^{2\!\!+}_{fast}$	90	54.1985
1175	Ca$^{2\!\!+}_{fast}$	91	32.2519
1176	Ca$^{2\!\!+}_{fast}$	92	70.8015
1177	Ca$^{2\!\!+}_{fast}$	93	84.7328
1178	Ca$^{2\!\!+}_{fast}$	94	71.9466
1179	Ca$^{2\!\!+}_{fast}$	95	81.6794
1180	Ca$^{2\!\!+}_{fast}$	96	23.855
1181	Ca$^{2\!\!+}_{fast}$	97	68.7023
1182	Ca$^{2\!\!+}_{fast}$	98	89.5038
1183	Ca$^{2\!\!+}_{fast}$	99	72.7099
1184	Ca$^{2\!\!+}_{fast}$	100	68.5115
1185	Ca$^{2\!\!+}_{fast}$	101	19.2748
1186	Ca$^{2\!\!+}_{fast}$	102	54.0076
1187	Ca$^{2\!\!+}_{fast}$	103	95.4198
1188	Ca$^{2\!\!+}_{fast}$	104	69.8473
1189	Ca$^{2\!\!+}_{fast}$	105	72.3282
1190	Ca$^{2\!\!+}_{fast}$	106	87.9771
1191	Ca$^{2\!\!+}_{fast}$	107	46.374
1192	Ca$^{2\!\!+}_{fast}$	108	86.4504
1193	Ca$^{2\!\!+}_{fast}$	109	96.374
1194	Ca$^{2\!\!+}_{fast}$	110	62.4046
1195	Ca$^{2\!\!+}_{fast}$	111	25.7634
1196	Ca$^{2\!\!+}_{fast}$	112	85.1145
1197	Ca$^{2\!\!+}_{fast}$	113	89.313
1198	Ca$^{2\!\!+}_{fast}$	114	44.4656
1199	Ca$^{2\!\!+}_{fast}$	115	77.2901
1200	Ca$^{2\!\!+}_{fast}$	116	58.9695
1201	Ca$^{2\!\!+}_{fast}$	117	95.9924
1202	Ca$^{2\!\!+}_{fast}$	118	77.8626
1203	Ca$^{2\!\!+}_{fast}$	119	79.3893
1204	Ca$^{2\!\!+}_{fast}$	120	36.8321
1205	Ca$^{2\!\!+}_{fast}$	121	90.6489
1206	Ca$^{2\!\!+}_{fast}$	122	90.8397
1207	Ca$^{2\!\!+}_{fast}$	123	36.0687
1208	Ca$^{2\!\!+}_{fast}$	124	76.5267
1209	Ca$^{2\!\!+}_{fast}$	125	89.1221
1210	Ca$^{2\!\!+}_{fast}$	126	46.9466
1211	Ca$^{2\!\!+}_{fast}$	127	88.5496
1212	Ca$^{2\!\!+}_{fast}$	128	67.1756
1213	Ca$^{2\!\!+}_{fast}$	129	58.5878
1214	Ca$^{2\!\!+}_{fast}$	130	84.9237
1215	Ca$^{2\!\!+}_{fast}$	131	97.3282
1216	Ca$^{2\!\!+}_{fast}$	132	83.0153
1217	Ca$^{2\!\!+}_{fast}$	133	79.5802
1218	Ca$^{2\!\!+}_{fast}$	134	76.3359
1219	Ca$^{2\!\!+}_{fast}$	135	90.0763
1220	Ca$^{2\!\!+}_{fast}$	136	50.1908
1221	Ca$^{2\!\!+}_{fast}$	137	65.0763
1222	Ca$^{2\!\!+}_{fast}$	138	77.0992
1223	Ca$^{2\!\!+}_{fast}$	139	82.6336
1224	Ca$^{2\!\!+}_{fast}$	140	53.626
1225	Ca$^{2\!\!+}_{fast}$	141	83.5878
1226	Ca$^{2\!\!+}_{fast}$	142	92.7481
1227	Ca$^{2\!\!+}_{fast}$	143	94.6565
1228	Ca$^{2\!\!+}_{fast}$	144	66.7939
1229	Ca$^{2\!\!+}_{fast}$	145	51.5267
1230	Ca$^{2\!\!+}_{fast}$	146	92.9389
1231	Ca$^{2\!\!+}_{fast}$	147	88.1679
1232	Ca$^{2\!\!+}_{fast}$	148	85.8779
1233	Ca$^{2\!\!+}_{fast}$	149	65.458
1234	Ca$^{2\!\!+}_{fast}$	150	87.0229
1235	Ca$^{2\!\!+}_{fast}$	151	90.2672
1236	Ca$^{2\!\!+}_{fast}$	152	87.5954
1237	Ca$^{2\!\!+}_{fast}$	153	69.2748
1238	Ca$^{2\!\!+}_{fast}$	154	62.2137
1239	Ca$^{2\!\!+}_{fast}$	155	61.0687
1240	Ca$^{2\!\!+}_{fast}$	156	92.3664
1241	Ca$^{2\!\!+}_{fast}$	157	93.8931
1242	Ca$^{2\!\!+}_{fast}$	158	93.5115
1243	Ca$^{2\!\!+}_{fast}$	159	67.7481
1244	Ca$^{2\!\!+}_{fast}$	160	98.4733
1245	Ca$^{2\!\!+}_{fast}$	161	80.916
1246	Ca$^{2\!\!+}_{fast}$	162	46.5649
1247	Ca$^{2\!\!+}_{fast}$	163	93.7023
1248	Ca$^{2\!\!+}_{fast}$	164	83.3969
1249	Ca$^{2\!\!+}_{fast}$	165	70.229
1250	Ca$^{2\!\!+}_{fast}$	166	96.1832
1251	Ca$^{2\!\!+}_{fast}$	167	98.855
1252	Ca$^{2\!\!+}_{fast}$	168	62.0229
1253	Ca$^{2\!\!+}_{fast}$	169	60.8779
1254	Ca$^{2\!\!+}_{fast}$	170	88.9313
1255	Ca$^{2\!\!+}_{fast}$	171	94.8473
1256	Ca$^{2\!\!+}_{fast}$	172	53.2443
1257	Ca$^{2\!\!+}_{fast}$	173	85.3053
1258	Ca$^{2\!\!+}_{fast}$	174	100
1259	Ca$^{2\!\!+}_{fast}$	175	75.5725
1260	Ca$^{2\!\!+}_{fast}$	176	95.0382
1261	Ca$^{2\!\!+}_{fast}$	177	86.0687
1262	Ca$^{2\!\!+}_{fast}$	178	54.771
1263	Ca$^{2\!\!+}_{fast}$	179	96.7557
1264	Ca$^{2\!\!+}_{fast}$	180	75.3817
1265	Ca$^{2\!\!+}_{fast}$	181	57.8244
1266	Ca$^{2\!\!+}_{fast}$	182	98.6641
1267	Ca$^{2\!\!+}_{fast}$	183	73.6641
1268	Ca$^{2\!\!+}_{fast}$	184	51.3359
1269	Ca$^{2\!\!+}_{fast}$	185	87.2137
1270	Ca$^{2\!\!+}_{fast}$	186	72.5191
1271	Ca$^{2\!\!+}_{fast}$	187	75.9542
1272	Ca$^{2\!\!+}_{fast}$	188	59.7328
1273	Ca$^{2\!\!+}_{fast}$	189	99.0458
1274	Ca$^{2\!\!+}_{fast}$	190	48.2824
1275	Ca$^{2\!\!+}_{fast}$	191	74.4275
1276	Ca$^{2\!\!+}_{fast}$	192	77.6718
1277	Ca$^{2\!\!+}_{fast}$	193	63.7405
1278	Ca$^{2\!\!+}_{fast}$	194	91.6031
1279	Ca$^{2\!\!+}_{fast}$	195	51.9084
1280	Ca$^{2\!\!+}_{fast}$	196	73.0916
1281	Ca$^{2\!\!+}_{fast}$	197	88.3588
1282	Ca$^{2\!\!+}_{fast}$	198	81.1069
1283	Ca$^{2\!\!+}_{fast}$	199	93.3206
1284	Ca$^{2\!\!+}_{fast}$	200	60.687
1285	Ca$^{2\!\!+}_{fast}$	201	45.229
1286	Ca$^{2\!\!+}_{fast}$	202	37.4046
1287	Ca$^{2\!\!+}_{fast}$	203	65.8397
1288	Ca$^{2\!\!+}_{fast}$	204	91.7939
1289	Ca$^{2\!\!+}_{fast}$	205	57.2519
1290	Ca$^{2\!\!+}_{fast}$	206	69.6565
1291	Ca$^{2\!\!+}_{fast}$	207	73.855
1292	Ca$^{2\!\!+}_{fast}$	208	29.1985
1293	Ca$^{2\!\!+}_{fast}$	209	74.6183
1294	Ca$^{2\!\!+}_{fast}$	210	82.2519
1295	Ca$^{2\!\!+}_{fast}$	211	32.4427
1296	Ca$^{2\!\!+}_{fast}$	212	52.2901
1297	Ca$^{2\!\!+}_{fast}$	213	83.2061
1298	Ca$^{2\!\!+}_{fast}$	214	38.9313
1299	Ca$^{2\!\!+}_{fast}$	215	89.6947
1300	Ca$^{2\!\!+}_{fast}$	216	56.6794
1301	Ca$^{2\!\!+}_{fast}$	217	82.4427
1302	Ca$^{2\!\!+}_{fast}$	218	59.9237
1303	Ca$^{2\!\!+}_{fast}$	219	68.8931
1304	Ca$^{2\!\!+}_{fast}$	220	24.6183
1305	Ca$^{2\!\!+}_{fast}$	221	49.6183
1306	Ca$^{2\!\!+}_{fast}$	222	72.1374
1307	Ca$^{2\!\!+}_{fast}$	223	50
1308	Ca$^{2\!\!+}_{fast}$	224	11.0687
1309	Ca$^{2\!\!+}_{fast}$	225	36.4504
1310	Ca$^{2\!\!+}_{fast}$	226	70.6107
1311	Ca$^{2\!\!+}_{fast}$	227	74.0458
1312	Ca$^{2\!\!+}_{fast}$	228	41.2214
1313	Ca$^{2\!\!+}_{fast}$	229	70.9924
1314	Ca$^{2\!\!+}_{fast}$	230	74.8092
1315	Ca$^{2\!\!+}_{fast}$	231	55.3435
1316	Ca$^{2\!\!+}_{fast}$	232	54.5802
1317	Ca$^{2\!\!+}_{fast}$	233	12.7863
1318	Ca$^{2\!\!+}_{fast}$	234	8.77863
1319	Ca$^{2\!\!+}_{fast}$	235	60.3053
1320	Ca$^{2\!\!+}_{fast}$	236	15.0763
1321	Ca$^{2\!\!+}_{fast}$	237	53.4351
1322	Ca$^{2\!\!+}_{fast}$	238	35.4962
1323	Ca$^{2\!\!+}_{fast}$	239	65.6489
1324	Ca$^{2\!\!+}_{fast}$	240	61.2595
1325	Ca$^{2\!\!+}_{fast}$	241	62.7863
1326	Ca$^{2\!\!+}_{fast}$	242	2.48092
1327	Ca$^{2\!\!+}_{fast}$	243	32.8244
1328	Ca$^{2\!\!+}_{fast}$	244	39.5038
1329	Ca$^{2\!\!+}_{fast}$	245	37.9771
1330	Ca$^{2\!\!+}_{fast}$	246	34.1603
1331	Ca$^{2\!\!+}_{fast}$	247	7.25191
1332	Ca$^{2\!\!+}_{fast}$	248	42.7481
1333	Ca$^{2\!\!+}_{fast}$	249	31.6794
1334	Ca$^{2\!\!+}_{fast}$	250	50.5725
1335	Ca$^{2\!\!+}_{fast}$	251	43.5115
1336	Ca$^{2\!\!+}_{fast}$	252	45.0382
1337	Ca$^{2\!\!+}_{fast}$	253	36.6412
1338	Ca$^{2\!\!+}_{fast}$	254	7.44275
1339	Ca$^{2\!\!+}_{fast}$	255	5.34351
1340	Ca$^{2\!\!+}_{fast}$	256	10.4962
1341	Ca$^{2\!\!+}_{fast}$	257	13.3588
1342	Ca$^{2\!\!+}_{fast}$	258	10.1145
1343	Ca$^{2\!\!+}_{fast}$	259	8.58779
1344	Ca$^{2\!\!+}_{fast}$	260	28.8168
1345	Ca$^{2\!\!+}_{fast}$	261	33.5878
1346	Ca$^{2\!\!+}_{fast}$	262	40.8397
1347	Ca$^{2\!\!+}_{fast}$	263	6.29771
1348	Ca$^{2\!\!+}_{fast}$	264	1.14504
1349	Ca$^{2\!\!+}_{fast}$	265	19.4656
1350	Ca$^{2\!\!+}_{fast}$	266	8.39695
1351	Ca$^{2\!\!+}_{fast}$	267	2.67176
1352	Ca$^{2\!\!+}_{fast}$	268	45.6107
1353	Ca$^{2\!\!+}_{fast}$	269	18.1298
1354	Ca$^{2\!\!+}_{fast}$	270	17.5573
1355	Ca$^{2\!\!+}_{fast}$	271
1356	Ca$^{2\!\!+}_{fast}$	272	0
1357	Ca$^{2\!\!+}_{fast}$	273	37.0229
1358	Ca$^{2\!\!+}_{fast}$	274	40.2672
1359	Ca$^{2\!\!+}_{fast}$	275
1360	Ca$^{2\!\!+}_{fast}$	276	17.9389
1361	Ca$^{2\!\!+}_{fast}$	277	0.763359
1362	Ca$^{2\!\!+}_{fast}$	278	14.313
1363	Ca$^{2\!\!+}_{fast}$	279	5.53435
1364	Ca$^{2\!\!+}_{fast}$	280	14.8855
1365	Ca$^{2\!\!+}_{fast}$	281	13.7405
1366	Ca$^{2\!\!+}_{fast}$	282
1367	Ca$^{2\!\!+}_{fast}$	283
1368	Ca$^{2\!\!+}_{fast}$	284	9.35115
1369	Ca$^{2\!\!+}_{fast}$	285	20.4198
1370	Ca$^{2\!\!+}_{fast}$	286	19.6565
1371	Ca$^{2\!\!+}_{fast}$	287	18.8931
1372	Ca$^{2\!\!+}_{fast}$	288	2.09924
1373	Ca$^{2\!\!+}_{fast}$	289	14.5038
1374	Ca$^{2\!\!+}_{fast}$	290	2.29008
1375	Ca$^{2\!\!+}_{fast}$	291
1376	Ca$^{2\!\!+}_{fast}$	292	30.5344
1377	Ca$^{2\!\!+}_{fast}$	293	6.67939
1378	Ca$^{2\!\!+}_{fast}$	294	0
1379	Ca$^{2\!\!+}_{fast}$	295	9.92366
1380	Ca$^{2\!\!+}_{fast}$	296	5.72519
1381	Ca$^{2\!\!+}_{fast}$	297	7.82443
1382	Ca$^{2\!\!+}_{fast}$	298	22.3282
1383	Ca$^{2\!\!+}_{fast}$	299	10.3053
1384	Ca$^{2\!\!+}_{fast}$	300
1385	Ca$^{2\!\!+}_{fast}$	301	1.9084
1386	Ca$^{2\!\!+}_{fast}$	302	4.96183
1387	Ca$^{2\!\!+}_{fast}$	303
1388	Ca$^{2\!\!+}_{fast}$	304	18.3206
1389	Ca$^{2\!\!+}_{fast}$	305	25.1908
1390	Ca$^{2\!\!+}_{fast}$	306	0.954198
1391	Ca$^{2\!\!+}_{fast}$	307	6.10687
1392	Ca$^{2\!\!+}_{fast}$	308	20.229
1393	Ca$^{2\!\!+}_{fast}$	309	34.7328
1394	Ca$^{2\!\!+}_{fast}$	310	9.73282
1395	Ca$^{2\!\!+}_{fast}$	311	6.87023
1396	Ca$^{2\!\!+}_{fast}$	312	33.2061
1397	Ca$^{2\!\!+}_{fast}$	313
1398	Ca$^{2\!\!+}_{fast}$	314	16.0305
1399	Ca$^{2\!\!+}_{fast}$	315	29.771
1400	Ca$^{2\!\!+}_{fast}$	316	16.4122
1401	Ca$^{2\!\!+}_{fast}$	317	13.9313
1402	Ca$^{2\!\!+}_{fast}$	318	45.4198
1403	Ca$^{2\!\!+}_{fast}$	319	10.8779
1404	Ca$^{2\!\!+}_{fast}$	320	44.2748
1405	Ca$^{2\!\!+}_{fast}$	321	27.6718
1406	Ca$^{2\!\!+}_{fast}$	322	11.2595
1407	Ca$^{2\!\!+}_{fast}$	323	8.01527
1408	Ca$^{2\!\!+}_{fast}$	324	41.9847
1409	Ca$^{2\!\!+}_{fast}$	325	11.4504
1410	Ca$^{2\!\!+}_{fast}$	326	16.9847
1411	Ca$^{2\!\!+}_{fast}$	327	39.313
1412	Ca$^{2\!\!+}_{fast}$	328	27.8626
1413	Ca$^{2\!\!+}_{fast}$	329	60.1145
1414	Ca$^{2\!\!+}_{fast}$	330	34.3511
1415	Ca$^{2\!\!+}_{fast}$	331	18.5115
1416	Ca$^{2\!\!+}_{fast}$	332	55.916
1417	Ca$^{2\!\!+}_{fast}$	333	30.7252
1418	Ca$^{2\!\!+}_{fast}$	334	48.4733
1419	Ca$^{2\!\!+}_{fast}$	335	20.0382
1420	Ca$^{2\!\!+}_{fast}$	336	10.687
1421	Ca$^{2\!\!+}_{fast}$	337	56.2977
1422	Ca$^{2\!\!+}_{fast}$	338	23.6641
1423	Ca$^{2\!\!+}_{fast}$	339	36.2595
1424	Ca$^{2\!\!+}_{fast}$	340	3.43511
1425	Ca$^{2\!\!+}_{fast}$	341	63.5496
1426	Ca$^{2\!\!+}_{fast}$	342	66.2214
1427	Ca$^{2\!\!+}_{fast}$	343	50.9542
1428	Ca$^{2\!\!+}_{fast}$	344	31.1069
1429	Ca$^{2\!\!+}_{fast}$	345	66.6031
1430	Ca$^{2\!\!+}_{fast}$	346	12.2137
1431	Ca$^{2\!\!+}_{fast}$	347	37.5954
1432	Ca$^{2\!\!+}_{fast}$	348	57.0611
1433	Ca$^{2\!\!+}_{fast}$	349	1.33588
1434	Ca$^{2\!\!+}_{fast}$	350	39.6947
1435	Ca$^{2\!\!+}_{fast}$	351	39.8855
1436	Ca$^{2\!\!+}_{fast}$	352	70.0382
1437	Ca$^{2\!\!+}_{fast}$	353	63.3588
1438	Ca$^{2\!\!+}_{fast}$	354	35.8779
1439	Ca$^{2\!\!+}_{fast}$	355	26.7176
1440	Ca$^{2\!\!+}_{fast}$	356	42.9389
1441	Ca$^{2\!\!+}_{fast}$	357	81.8702
1442	Ca$^{2\!\!+}_{fast}$	358	76.9084
1443	Ca$^{2\!\!+}_{fast}$	359	17.7481
1444	Ca$^{2\!\!+}_{fast}$	360	26.9084
1445	Ca$^{2\!\!+}_{fast}$	361	55.1527
1446	Ca$^{2\!\!+}_{fast}$	362	45.9924
1447	Ca$^{2\!\!+}_{fast}$	363	58.3969
1448	Ca$^{2\!\!+}_{fast}$	364	73.4733
1449	Ca$^{2\!\!+}_{fast}$	365	59.1603
1450	Ca$^{2\!\!+}_{fast}$	366	68.1298
1451	Ca$^{2\!\!+}_{fast}$	367	41.4122
1452	Ca$^{2\!\!+}_{fast}$	368	53.0534
1453	Ca$^{2\!\!+}_{fast}$	369	86.2595
1454	Ca$^{2\!\!+}_{fast}$	370	56.8702
1455	Ca$^{2\!\!+}_{fast}$	371	57.4427
1456	Ca$^{2\!\!+}_{fast}$	372	43.7023
1457	Ca$^{2\!\!+}_{fast}$	373	53.8168
1458	Ca$^{2\!\!+}_{fast}$	374	80.1527
1459	Ca$^{2\!\!+}_{fast}$	375	64.313
1460	Ca$^{2\!\!+}_{fast}$	376	73.2824
1461	Ca$^{2\!\!+}_{fast}$	377	69.4656
1462	Ca$^{2\!\!+}_{fast}$	378	29.5802
1463	Ca$^{2\!\!+}_{fast}$	379	68.3206
1464	Ca$^{2\!\!+}_{fast}$	380	71.374
1465	Ca$^{2\!\!+}_{fast}$	381	51.7176
1466	Ca$^{2\!\!+}_{fast}$	382	4.77099
1467	Ca$^{2\!\!+}_{fast}$	383	71.1832
1468	Ca$^{2\!\!+}_{fast}$	384	90.458
1469	Ca$^{2\!\!+}_{fast}$	385	42.3664
1470	Ca$^{2\!\!+}_{fast}$	386	72.9008
1471	Ca$^{2\!\!+}_{fast}$	387	55.5344
1472	Ca$^{2\!\!+}_{fast}$	388	92.1756
1473	Ca$^{2\!\!+}_{fast}$	389	79.0076
1474	Ca$^{2\!\!+}_{fast}$	390	85.4962
1475	Ca$^{2\!\!+}_{fast}$	391	39.1221
1476	Ca$^{2\!\!+}_{fast}$	392	83.7786
1477	Ca$^{2\!\!+}_{fast}$	393	66.9847
1478	Ca$^{2\!\!+}_{fast}$	394	27.4809
1479	Ca$^{2\!\!+}_{fast}$	395	77.4809
1480	Ca$^{2\!\!+}_{fast}$	396	78.0534
1481	Ca$^{2\!\!+}_{fast}$	397	31.8702
1482	Ca$^{2\!\!+}_{fast}$	398	95.229
1483	Ca$^{2\!\!+}_{fast}$	399	55.7252
1484	Ca$^{2\!\!+}_{fast}$	400	47.7099
1485	Ca$^{2\!\!+}_{fast}$	401	76.145
1486	Ca$^{2\!\!+}_{fast}$	402	87.7863
1487	Ca$^{2\!\!+}_{fast}$	403	82.0611
1488	Ca$^{2\!\!+}_{fast}$	404	79.1985
1489	Ca$^{2\!\!+}_{fast}$	405	81.4885
1490	Ca$^{2\!\!+}_{fast}$	406	92.5573
1491	Ca$^{2\!\!+}_{fast}$	407	44.084
1492	Ca$^{2\!\!+}_{fast}$	408	50.7634
1493	Ca$^{2\!\!+}_{fast}$	409	62.9771
1494	Ca$^{2\!\!+}_{fast}$	410	76.7176
1495	Ca$^{2\!\!+}_{fast}$	411	38.3588
1496	Ca$^{2\!\!+}_{fast}$	412	83.9695
1497	Ca$^{2\!\!+}_{fast}$	413	91.4122
1498	Ca$^{2\!\!+}_{fast}$	414	89.8855
1499	Ca$^{2\!\!+}_{fast}$	415	59.542
1500	Ca$^{2\!\!+}_{fast}$	416	44.8473
1501	Ca$^{2\!\!+}_{fast}$	417	78.8168
1502	Ca$^{2\!\!+}_{fast}$	418	94.084
1503	Ca$^{2\!\!+}_{fast}$	419	85.687
1504	Ca$^{2\!\!+}_{fast}$	420	52.6718
1505	Ca$^{2\!\!+}_{fast}$	421	91.0305
1506	Ca$^{2\!\!+}_{fast}$	422	80.5344
1507	Ca$^{2\!\!+}_{fast}$	423	71.7557
1508	Ca$^{2\!\!+}_{fast}$	424	57.6336
1509	Ca$^{2\!\!+}_{fast}$	425	48.0916
1510	Ca$^{2\!\!+}_{fast}$	426	49.8092
1511	Ca$^{2\!\!+}_{fast}$	427	98.0916
1512	Ca$^{2\!\!+}_{fast}$	428	84.3511
1513	Ca$^{2\!\!+}_{fast}$	429	96.5649
1514	Ca$^{2\!\!+}_{fast}$	430	64.8855
1515	Ca$^{2\!\!+}_{fast}$	431	95.8015
1516	Ca$^{2\!\!+}_{fast}$	432	79.771
1517	Ca$^{2\!\!+}_{fast}$	433	43.1298
1518	Ca$^{2\!\!+}_{fast}$	434	84.1603
1519	Ca$^{2\!\!+}_{fast}$	435	67.9389
1520	Ca$^{2\!\!+}_{fast}$	436	59.3511
1521	Ca$^{2\!\!+}_{fast}$	437	97.5191
1522	Ca$^{2\!\!+}_{fast}$	438	97.7099
1523	Ca$^{2\!\!+}_{fast}$	439	54.9618
1524	Ca$^{2\!\!+}_{fast}$	440	43.3206
1525	Ca$^{2\!\!+}_{fast}$	441	82.8244
1526	Ca$^{2\!\!+}_{fast}$	442	96.9466
1527	Ca$^{2\!\!+}_{fast}$	443	33.9695
1528	Ca$^{2\!\!+}_{fast}$	444	88.7405
1529	Ca$^{2\!\!+}_{fast}$	445	99.4275
1530	Ca$^{2\!\!+}_{fast}$	446	65.2672
1531	Ca$^{2\!\!+}_{fast}$	447	91.9847
1532	Ca$^{2\!\!+}_{fast}$	448	81.2977
1533	Ca$^{2\!\!+}_{fast}$	449	49.4275
1534	Ca$^{2\!\!+}_{fast}$	450	98.2824
1535	Ca$^{2\!\!+}_{fast}$	451	61.8321
1536	Ca$^{2\!\!+}_{fast}$	452	64.5038
1537	Ca$^{2\!\!+}_{fast}$	453	99.2366
1538	Ca$^{2\!\!+}_{fast}$	454	63.1679
1539	Ca$^{2\!\!+}_{fast}$	455	29.0076
1540	Ca$^{2\!\!+}_{fast}$	456	91.2214
1541	Ca$^{2\!\!+}_{fast}$	457	71.5649
1542	Ca$^{2\!\!+}_{fast}$	458	75.1908
1543	Ca$^{2\!\!+}_{fast}$	459	54.3893
1544	Ca$^{2\!\!+}_{fast}$	460	99.8092
1545	Ca$^{2\!\!+}_{fast}$	461	44.6565
1546	Ca$^{2\!\!+}_{fast}$	462	75.7634
1547	Ca$^{2\!\!+}_{fast}$	463	86.6412
1548	Ca$^{2\!\!+}_{fast}$	464	58.7786
1549	Ca$^{2\!\!+}_{fast}$	465	95.6107
1550	Ca$^{2\!\!+}_{fast}$	466	41.7939
1551	Ca$^{2\!\!+}_{fast}$	467	61.6412
1552	Ca$^{2\!\!+}_{fast}$	468	93.1298
1553	Ca$^{2\!\!+}_{fast}$	469	78.626
1554	Ca$^{2\!\!+}_{fast}$	470	99.6183
1555	Ca$^{2\!\!+}_{fast}$	471	52.4809
1556	Ca$^{2\!\!+}_{fast}$	472	48.6641
1557	Ca$^{2\!\!+}_{fast}$	473	42.1756
1558	Ca$^{2\!\!+}_{fast}$	474	62.5954
1559	Ca$^{2\!\!+}_{fast}$	475	97.9008
1560	Ca$^{2\!\!+}_{fast}$	476	33.3969
1561	Ca$^{2\!\!+}_{fast}$	477	67.5573
1562	Ca$^{2\!\!+}_{fast}$	478	84.542
1563	Ca$^{2\!\!+}_{fast}$	479	29.3893
1564	Ca$^{2\!\!+}_{fast}$	480	66.4122
1565	Ca$^{2\!\!+}_{fast}$	481	78.4351
1566	Ca$^{2\!\!+}_{fast}$	482	22.9008
1567	Ca$^{2\!\!+}_{fast}$	483	51.145
1568	Ca$^{2\!\!+}_{fast}$	484	94.2748
1569	Ca$^{2\!\!+}_{fast}$	485	40.0763
1570	Ca$^{2\!\!+}_{fast}$	486	94.4656
1571	Ca$^{2\!\!+}_{fast}$	487	37.2137
1572	Ca$^{2\!\!+}_{fast}$	488	86.8321
1573	Ca$^{2\!\!+}_{fast}$	489	50.3817
1574	Ca$^{2\!\!+}_{fast}$	490	70.4198
1575	Ca$^{2\!\!+}_{fast}$	491	43.8931
1576	Ca$^{2\!\!+}_{fast}$	492	26.3359
1577	Ca$^{2\!\!+}_{fast}$	493	60.4962
1578	Ca$^{2\!\!+}_{fast}$	494	34.9237
1579	Ca$^{2\!\!+}_{fast}$	495	22.1374
1580	Ca$^{2\!\!+}_{fast}$	496	31.4885
1581	Ca$^{2\!\!+}_{fast}$	497	64.6947
1582	Ca$^{2\!\!+}_{fast}$	498	87.4046
1583	Ca$^{2\!\!+}_{fast}$	499	30.1527
1584	Ca$^{2\!\!+}_{fast}$	500	69.084
1585	Ca$^{2\!\!+}_{fast}$	501	80.3435
1586	Ca$^{2\!\!+}_{fast}$	502	30.3435
1587	Ca$^{2\!\!+}_{fast}$	503	48.855
1588	Ca$^{2\!\!+}_{fast}$	504	35.687
1589	Ca$^{2\!\!+}_{fast}$	505	18.7023
1590	Ca$^{2\!\!+}_{fast}$	506	47.5191
1591	Ca$^{2\!\!+}_{fast}$	507	28.626
1592	Ca$^{2\!\!+}_{fast}$	508	49.2366
1593	Ca$^{2\!\!+}_{fast}$	509	31.2977
1594	Ca$^{2\!\!+}_{fast}$	510	56.4885
1595	Ca$^{2\!\!+}_{fast}$	511	47.1374
1596	Ca$^{2\!\!+}_{fast}$	512	63.9313
1597	Ca$^{2\!\!+}_{fast}$	513	27.0992
1598	Ca$^{2\!\!+}_{fast}$	514	19.084
1599	Ca$^{2\!\!+}_{fast}$	515	11.8321
1600	Ca$^{2\!\!+}_{fast}$	516	21.1832
1601	Ca$^{2\!\!+}_{fast}$	517	34.542
1602	Ca$^{2\!\!+}_{fast}$	518	21.374
1603	Ca$^{2\!\!+}_{fast}$	519	41.0305
1604	Ca$^{2\!\!+}_{fast}$	520	24.4275
1605	Ca$^{2\!\!+}_{fast}$	521	28.2443
1606	Ca$^{2\!\!+}_{fast}$	522	46.1832
1607	Ca$^{2\!\!+}_{fast}$	523	49.0458
1608	Ca$^{2\!\!+}_{fast}$	524	33.7786
1609	Ca$^{2\!\!+}_{fast}$	525	17.3664
1610	Ca$^{2\!\!+}_{fast}$	526	15.458
1611	Ca$^{2\!\!+}_{fast}$	527	13.1679
1612	Ca$^{2\!\!+}_{fast}$	528	16.2214
1613	Ca$^{2\!\!+}_{fast}$	529	25
1614	Ca$^{2\!\!+}_{fast}$	530	21.7557
1615	Ca$^{2\!\!+}_{fast}$	531	38.5496
1616	Ca$^{2\!\!+}_{fast}$	532	40.6489
1617	Ca$^{2\!\!+}_{fast}$	533	24.0458
1618	Ca$^{2\!\!+}_{fast}$	534	0.572519
1619	Ca$^{2\!\!+}_{fast}$	535	14.1221
1620	Ca$^{2\!\!+}_{fast}$	536	7.06107
1621	Ca$^{2\!\!+}_{fast}$	537	15.2672
1622	Ca$^{2\!\!+}_{fast}$	538	42.5573
1623	Ca$^{2\!\!+}_{fast}$	539	33.0153
1624	Ca$^{2\!\!+}_{fast}$	540	3.05344
1625	Ca$^{2\!\!+}_{fast}$	541	22.7099

## Sheet: SuppFig10-B
	mode	node	entropy_percentile
0	BOLD	0	20.8487
1	BOLD	1	86.5314
2	BOLD	2	73.0627
3	BOLD	3	22.3247
4	BOLD	4	11.2546
5	BOLD	5	23.2472
6	BOLD	6	21.9557
7	BOLD	7	42.6199
8	BOLD	8	40.5904
9	BOLD	9	83.2103
10	BOLD	10	12.7306
11	BOLD	11	23.9852
12	BOLD	12	4.79705
13	BOLD	13	15.3137
14	BOLD	14	11.8081
15	BOLD	15	52.214
16	BOLD	16	42.2509
17	BOLD	17	49.262
18	BOLD	18	54.059
19	BOLD	19	66.0517
20	BOLD	20	45.203
21	BOLD	21	10.8856
22	BOLD	22	50.9225
23	BOLD	23	40.7749
24	BOLD	24	70.8487
25	BOLD	25	67.7122
26	BOLD	26	68.4502
27	BOLD	27	30.0738
28	BOLD	28	63.6531
29	BOLD	29	62.7306
30	BOLD	30	31.9188
31	BOLD	31	54.797
32	BOLD	32	44.4649
33	BOLD	33	79.1513
34	BOLD	34	77.8598
35	BOLD	35	32.4723
36	BOLD	36	42.9889
37	BOLD	37	40.0369
38	BOLD	38	43.1734
39	BOLD	39	40.4059
40	BOLD	40	16.4207
41	BOLD	41	69.7417
42	BOLD	42	48.3395
43	BOLD	43	45.941
44	BOLD	44	92.2509
45	BOLD	45	26.1993
46	BOLD	46	28.4133
47	BOLD	47	94.8339
48	BOLD	48	40.9594
49	BOLD	49	47.417
50	BOLD	50	27.1218
51	BOLD	51	76.7528
52	BOLD	52	5.16605
53	BOLD	53	97.417
54	BOLD	54	48.7085
55	BOLD	55	35.4244
56	BOLD	56	91.5129
57	BOLD	57	61.6236
58	BOLD	58	87.2694
59	BOLD	59	37.8229
60	BOLD	60	40.2214
61	BOLD	61	88.5609
62	BOLD	62	62.3616
63	BOLD	63	38.9299
64	BOLD	64	28.9668
65	BOLD	65	24.9077
66	BOLD	66	87.8229
67	BOLD	67	38.0074
68	BOLD	68	93.9114
69	BOLD	69	35.0554
70	BOLD	70	88.9299
71	BOLD	71	98.893
72	BOLD	72	67.3432
73	BOLD	73	43.9114
74	BOLD	74	72.5092
75	BOLD	75	39.2989
76	BOLD	76	25.6458
77	BOLD	77	96.8635
78	BOLD	78	48.155
79	BOLD	79	41.6974
80	BOLD	80	34.8708
81	BOLD	81	98.155
82	BOLD	82	54.6125
83	BOLD	83	64.7601
84	BOLD	84	21.4022
85	BOLD	85	91.3284
86	BOLD	86	70.2952
87	BOLD	87	89.8524
88	BOLD	88	80.0738
89	BOLD	89	35.6089
90	BOLD	90	65.4982
91	BOLD	91	77.4908
92	BOLD	92	92.4354
93	BOLD	93	86.7159
94	BOLD	94	58.3026
95	BOLD	95	59.5941
96	BOLD	96	6.27306
97	BOLD	97	47.6015
98	BOLD	98	70.1107
99	BOLD	99	55.7196
100	BOLD	100	92.8044
101	BOLD	101	59.4096
102	BOLD	102	72.3247
103	BOLD	103	62.1771
104	BOLD	104	84.3173
105	BOLD	105	88.0074
106	BOLD	106	98.3395
107	BOLD	107	25.2768
108	BOLD	108	77.6753
109	BOLD	109	68.6347
110	BOLD	110	47.786
111	BOLD	111	42.0664
112	BOLD	112	49.0775
113	BOLD	113	86.9004
114	BOLD	114	53.69
115	BOLD	115	90.5904
116	BOLD	116	65.6827
117	BOLD	117	75.6458
118	BOLD	118	69.0037
119	BOLD	119	90.9594
120	BOLD	120	14.5756
121	BOLD	121	72.1402
122	BOLD	122	60.7011
123	BOLD	123	57.7491
124	BOLD	124	97.6015
125	BOLD	125	80.2583
126	BOLD	126	94.4649
127	BOLD	127	79.7048
128	BOLD	128	79.5203
129	BOLD	129	35.7934
130	BOLD	130	83.7638
131	BOLD	131	50
132	BOLD	132	68.8192
133	BOLD	133	78.0443
134	BOLD	134	90.4059
135	BOLD	135	74.3542
136	BOLD	136	60.1476
137	BOLD	137	93.1734
138	BOLD	138	49.4465
139	BOLD	139	98.7085
140	BOLD	140	51.2915
141	BOLD	141	71.2177
142	BOLD	142	60.8856
143	BOLD	143	82.1033
144	BOLD	144	64.3911
145	BOLD	145	57.0111
146	BOLD	146	75.2768
147	BOLD	147	65.1292
148	BOLD	148	89.1144
149	BOLD	149	45.7565
150	BOLD	150	92.9889
151	BOLD	151	85.7934
152	BOLD	152	82.6568
153	BOLD	153	61.0701
154	BOLD	154	47.9705
155	BOLD	155	65.3137
156	BOLD	156	95.0185
157	BOLD	157	71.5867
158	BOLD	158	97.786
159	BOLD	159	76.1993
160	BOLD	160	81.7343
161	BOLD	161	63.2841
162	BOLD	162	71.7712
163	BOLD	163	44.8339
164	BOLD	164	95.203
165	BOLD	165	42.4354
166	BOLD	166	71.9557
167	BOLD	167	90.2214
168	BOLD	168	74.1697
169	BOLD	169	32.8413
170	BOLD	170	76.0148
171	BOLD	171	89.6679
172	BOLD	172	29.1513
173	BOLD	173	78.4133
174	BOLD	174	70.4797
175	BOLD	175	53.8745
176	BOLD	176	50.738
177	BOLD	177	71.4022
178	BOLD	178	73.8007
179	BOLD	179	58.4871
180	BOLD	180	67.8967
181	BOLD	181	56.8266
182	BOLD	182	82.8413
183	BOLD	183	18.0812
184	BOLD	184	33.0258
185	BOLD	185	75.0923
186	BOLD	186	16.2362
187	BOLD	187	95.941
188	BOLD	188	58.6716
189	BOLD	189	33.9483
190	BOLD	190	12.9151
191	BOLD	191	57.3801
192	BOLD	192	25.8303
193	BOLD	193	19.3727
194	BOLD	194	28.2288
195	BOLD	195	23.8007
196	BOLD	196	96.4945
197	BOLD	197	62.9151
198	BOLD	198	78.9668
199	BOLD	199	69.3727
200	BOLD	200	46.1255
201	BOLD	201	76.3838
202	BOLD	202	23.0627
203	BOLD	203	9.5941
204	BOLD	204	54.2435
205	BOLD	205	26.0148
206	BOLD	206	34.5018
207	BOLD	207	31.5498
208	BOLD	208	17.8967
209	BOLD	209	85.4244
210	BOLD	210	78.2288
211	BOLD	211	29.7048
212	BOLD	212	92.6199
213	BOLD	213	55.1661
214	BOLD	214	84.6863
215	BOLD	215	26.7528
216	BOLD	216	37.6384
217	BOLD	217	54.428
218	BOLD	218	87.4539
219	BOLD	219	70.6642
220	BOLD	220	52.3985
221	BOLD	221	35.2399
222	BOLD	222	69.1882
223	BOLD	223	12.1771
224	BOLD	224	46.679
225	BOLD	225	12.5461
226	BOLD	226	74.7232
227	BOLD	227	36.5314
228	BOLD	228	33.7638
229	BOLD	229	85.2399
230	BOLD	230	46.31
231	BOLD	231	50.5535
232	BOLD	232	72.6937
233	BOLD	233	85.6089
234	BOLD	234	13.0996
235	BOLD	235	63.8376
236	BOLD	236	55.3506
237	BOLD	237	38.1919
238	BOLD	238	45.572
239	BOLD	239	12.3616
240	BOLD	240	30.6273
241	BOLD	241	51.107
242	BOLD	242	21.5867
243	BOLD	243	38.5609
244	BOLD	244	30.8118
245	BOLD	245	32.6568
246	BOLD	246	29.3358
247	BOLD	247	49.8155
248	BOLD	248	17.7122
249	BOLD	249	0.922509
250	BOLD	250	4.61255
251	BOLD	251	7.19557
252	BOLD	252	47.2325
253	BOLD	253	2.02952
254	BOLD	254	9.22509
255	BOLD	255	5.90406
256	BOLD	256	41.1439
257	BOLD	257	33.3948
258	BOLD	258	44.2804
259	BOLD	259	7.38007
260	BOLD	260	3.50554
261	BOLD	261	0.369004
262	BOLD	262	26.5683
263	BOLD	263	15.1292
264	BOLD	264	20.1107
265	BOLD	265	8.48708
266	BOLD	266	61.9926
267	BOLD	267	3.32103
268	BOLD	268	5.71956
269	BOLD	269	1.84502
270	BOLD	270	34.3173
271	BOLD	271	20.6642
272	BOLD	272	53.5055
273	BOLD	273	25.4613
274	BOLD	274	50.369
275	BOLD	275	14.3911
276	BOLD	276	24.7232
277	BOLD	277	22.8782
278	BOLD	278	14.2066
279	BOLD	279	48.893
280	BOLD	280	9.04059
281	BOLD	281	7.93358
282	BOLD	282	15.8672
283	BOLD	283	7.74908
284	BOLD	284	48.524
285	BOLD	285	54.9815
286	BOLD	286	30.2583
287	BOLD	287	57.1956
288	BOLD	288	26.3838
289	BOLD	289	38.3764
290	BOLD	290	91.1439
291	BOLD	291	24.1697
292	BOLD	292	9.7786
293	BOLD	293	68.2657
294	BOLD	294	25.0923
295	BOLD	295	43.5424
296	BOLD	296	91.6974
297	BOLD	297	56.4576
298	BOLD	298	10.1476
299	BOLD	299	64.9446
300	BOLD	300	64.0221
301	BOLD	301	13.4686
302	BOLD	302	38.7454
303	BOLD	303	39.6679
304	BOLD	304	83.0258
305	BOLD	305	98.524
306	BOLD	306	16.0517
307	BOLD	307	51.6605
308	BOLD	308	72.8782
309	BOLD	309	56.6421
310	BOLD	310	11.6236
311	BOLD	311	19.5572
312	BOLD	312	83.3948
313	BOLD	313	16.6052
314	BOLD	314	23.6162
315	BOLD	315	99.0775
316	BOLD	316	13.2841
317	BOLD	317	27.8598
318	BOLD	318	86.1624
319	BOLD	319	16.7897
320	BOLD	320	66.2362
321	BOLD	321	28.7823
322	BOLD	322	73.2472
323	BOLD	323	27.4908
324	BOLD	324	82.2878
325	BOLD	325	59.7786
326	BOLD	326	37.2694
327	BOLD	327	89.4834
328	BOLD	328	90.0369
329	BOLD	329	84.8708
330	BOLD	330	8.30258
331	BOLD	331	20.2952
332	BOLD	332	51.845
333	BOLD	333	31.3653
334	BOLD	334	36.7159
335	BOLD	335	15.4982
336	BOLD	336	27.6753
337	BOLD	337	97.9705
338	BOLD	338	19.1882
339	BOLD	339	89.2989
340	BOLD	340	41.5129
341	BOLD	341	95.7565
342	BOLD	342	79.3358
343	BOLD	343	33.5793
344	BOLD	344	39.4834
345	BOLD	345	55.5351
346	BOLD	346	57.5646
347	BOLD	347	36.1624
348	BOLD	348	99.631
349	BOLD	349	17.3432
350	BOLD	350	32.1033
351	BOLD	351	34.1328
352	BOLD	352	100
353	BOLD	353	52.952
354	BOLD	354	21.0332
355	BOLD	355	32.2878
356	BOLD	356	93.7269
357	BOLD	357	81.3653
358	BOLD	358	63.4686
359	BOLD	359	37.4539
360	BOLD	360	19.0037
361	BOLD	361	22.5092
362	BOLD	362	24.5387
363	BOLD	363	94.0959
364	BOLD	364	99.262
365	BOLD	365	61.4391
366	BOLD	366	64.2066
367	BOLD	367	76.9373
368	BOLD	368	44.6494
369	BOLD	369	87.6384
370	BOLD	370	66.6052
371	BOLD	371	80.6273
372	BOLD	372	17.1587
373	BOLD	373	28.5978
374	BOLD	374	74.9077
375	BOLD	375	39.1144
376	BOLD	376	99.4465
377	BOLD	377	97.2325
378	BOLD	378	62.5461
379	BOLD	379	56.2731
380	BOLD	380	78.5978
381	BOLD	381	19.9262
382	BOLD	382	44.0959
383	BOLD	383	82.4723
384	BOLD	384	79.8893
385	BOLD	385	29.8893
386	BOLD	386	95.572
387	BOLD	387	36.3469
388	BOLD	388	94.2804
389	BOLD	389	52.7675
390	BOLD	390	92.0664
391	BOLD	391	46.8635
392	BOLD	392	52.583
393	BOLD	393	51.476
394	BOLD	394	50.1845
395	BOLD	395	80.8118
396	BOLD	396	81.5498
397	BOLD	397	30.4428
398	BOLD	398	64.5756
399	BOLD	399	22.1402
400	BOLD	400	52.0295
401	BOLD	401	96.679
402	BOLD	402	60.5166
403	BOLD	403	80.4428
404	BOLD	404	68.0812
405	BOLD	405	77.3063
406	BOLD	406	93.3579
407	BOLD	407	71.0332
408	BOLD	408	31.1808
409	BOLD	409	76.5683
410	BOLD	410	83.5793
411	BOLD	411	23.4317
412	BOLD	412	80.9963
413	BOLD	413	59.9631
414	BOLD	414	73.4317
415	BOLD	415	33.2103
416	BOLD	416	58.1181
417	BOLD	417	78.7823
418	BOLD	418	94.6494
419	BOLD	419	61.8081
420	BOLD	420	41.3284
421	BOLD	421	83.9483
422	BOLD	422	95.3875
423	BOLD	423	29.5203
424	BOLD	424	69.5572
425	BOLD	425	18.6347
426	BOLD	426	66.4207
427	BOLD	427	60.3321
428	BOLD	428	96.31
429	BOLD	429	81.1808
430	BOLD	430	63.0996
431	BOLD	431	86.3469
432	BOLD	432	74.5387
433	BOLD	433	14.9446
434	BOLD	434	73.9852
435	BOLD	435	39.8524
436	BOLD	436	88.3764
437	BOLD	437	77.1218
438	BOLD	438	90.7749
439	BOLD	439	14.0221
440	BOLD	440	81.9188
441	BOLD	441	66.7897
442	BOLD	442	96.1255
443	BOLD	443	49.631
444	BOLD	444	88.7454
445	BOLD	445	97.048
446	BOLD	446	66.9742
447	BOLD	447	53.321
448	BOLD	448	61.2546
449	BOLD	449	18.2657
450	BOLD	450	42.8044
451	BOLD	451	88.1919
452	BOLD	452	84.5018
453	BOLD	453	57.9336
454	BOLD	454	26.9373
455	BOLD	455	55.9041
456	BOLD	456	85.9779
457	BOLD	457	17.5277
458	BOLD	458	99.8155
459	BOLD	459	11.0701
460	BOLD	460	87.0849
461	BOLD	461	67.5277
462	BOLD	462	67.1587
463	BOLD	463	53.1365
464	BOLD	464	45.3875
465	BOLD	465	73.6162
466	BOLD	466	10.7011
467	BOLD	467	93.5424
468	BOLD	468	46.4945
469	BOLD	469	91.8819
470	BOLD	470	75.4613
471	BOLD	471	43.7269
472	BOLD	472	10.5166
473	BOLD	473	37.0849
474	BOLD	474	24.3542
475	BOLD	475	47.048
476	BOLD	476	19.7417
477	BOLD	477	34.6863
478	BOLD	478	43.3579
479	BOLD	479	21.2177
480	BOLD	480	85.0554
481	BOLD	481	59.0406
482	BOLD	482	20.4797
483	BOLD	483	75.8303
484	BOLD	484	65.8672
485	BOLD	485	84.1328
486	BOLD	486	69.9262
487	BOLD	487	10.3321
488	BOLD	488	28.0443
489	BOLD	489	8.85609
490	BOLD	490	31.7343
491	BOLD	491	2.58303
492	BOLD	492	3.87454
493	BOLD	493	56.0886
494	BOLD	494	7.56458
495	BOLD	495	2.95203
496	BOLD	496	58.8561
497	BOLD	497	13.6531
498	BOLD	498	35.9779
499	BOLD	499	2.76753
500	BOLD	500	36.9004
501	BOLD	501	18.4502
502	BOLD	502	6.08856
503	BOLD	503	15.6827
504	BOLD	504	4.98155
505	BOLD	505	1.47601
506	BOLD	506	9.9631
507	BOLD	507	59.2251
508	BOLD	508	11.9926
509	BOLD	509	45.0185
510	BOLD	510	14.7601
511	BOLD	511	5.35055
512	BOLD	512	41.8819
513	BOLD	513	3.13653
514	BOLD	514	4.42804
515	BOLD	515	4.05904
516	BOLD	516	8.67159
517	BOLD	517	11.4391
518	BOLD	518	7.01107
519	BOLD	519	30.9963
520	BOLD	520	18.8192
521	BOLD	521	21.7712
522	BOLD	522	1.10701
523	BOLD	523	5.53506
524	BOLD	524	16.9742
525	BOLD	525	4.24354
526	BOLD	526	3.69004
527	BOLD	527	1.66052
528	BOLD	528	6.45756
529	BOLD	529	9.40959
530	BOLD	530	1.29151
531	BOLD	531	6.64207
532	BOLD	532	8.11808
533	BOLD	533	22.6937
534	BOLD	534	2.21402
535	BOLD	535	13.8376
536	BOLD	536	6.82657
537	BOLD	537	27.3063
538	BOLD	538	2.39852
539	BOLD	539	0.184502
540	BOLD	540	0.738007
541	BOLD	541	0.553506
542	Ca$^{2\!\!+}_{slow}$	0	3.50554
543	Ca$^{2\!\!+}_{slow}$	1	36.9004
544	Ca$^{2\!\!+}_{slow}$	2	11.4391
545	Ca$^{2\!\!+}_{slow}$	3	63.8376
546	Ca$^{2\!\!+}_{slow}$	4	19.9262
547	Ca$^{2\!\!+}_{slow}$	5	38.5609
548	Ca$^{2\!\!+}_{slow}$	6	0.738007
549	Ca$^{2\!\!+}_{slow}$	7	9.5941
550	Ca$^{2\!\!+}_{slow}$	8	16.4207
551	Ca$^{2\!\!+}_{slow}$	9	61.4391
552	Ca$^{2\!\!+}_{slow}$	10	29.3358
553	Ca$^{2\!\!+}_{slow}$	11	1.47601
554	Ca$^{2\!\!+}_{slow}$	12	56.6421
555	Ca$^{2\!\!+}_{slow}$	13	47.786
556	Ca$^{2\!\!+}_{slow}$	14	65.3137
557	Ca$^{2\!\!+}_{slow}$	15	59.9631
558	Ca$^{2\!\!+}_{slow}$	16	17.1587
559	Ca$^{2\!\!+}_{slow}$	17	6.08856
560	Ca$^{2\!\!+}_{slow}$	18	6.27306
561	Ca$^{2\!\!+}_{slow}$	19	39.6679
562	Ca$^{2\!\!+}_{slow}$	20	55.3506
563	Ca$^{2\!\!+}_{slow}$	21	3.69004
564	Ca$^{2\!\!+}_{slow}$	22	75.8303
565	Ca$^{2\!\!+}_{slow}$	23	40.0369
566	Ca$^{2\!\!+}_{slow}$	24	68.0812
567	Ca$^{2\!\!+}_{slow}$	25	52.3985
568	Ca$^{2\!\!+}_{slow}$	26	62.7306
569	Ca$^{2\!\!+}_{slow}$	27	2.21402
570	Ca$^{2\!\!+}_{slow}$	28	15.8672
571	Ca$^{2\!\!+}_{slow}$	29	31.9188
572	Ca$^{2\!\!+}_{slow}$	30	4.98155
573	Ca$^{2\!\!+}_{slow}$	31	6.64207
574	Ca$^{2\!\!+}_{slow}$	32	38.3764
575	Ca$^{2\!\!+}_{slow}$	33	48.155
576	Ca$^{2\!\!+}_{slow}$	34	38.1919
577	Ca$^{2\!\!+}_{slow}$	35	66.6052
578	Ca$^{2\!\!+}_{slow}$	36	83.2103
579	Ca$^{2\!\!+}_{slow}$	37	58.6716
580	Ca$^{2\!\!+}_{slow}$	38	80.8118
581	Ca$^{2\!\!+}_{slow}$	39	23.8007
582	Ca$^{2\!\!+}_{slow}$	40	1.66052
583	Ca$^{2\!\!+}_{slow}$	41	24.9077
584	Ca$^{2\!\!+}_{slow}$	42	72.5092
585	Ca$^{2\!\!+}_{slow}$	43	10.5166
586	Ca$^{2\!\!+}_{slow}$	44	47.2325
587	Ca$^{2\!\!+}_{slow}$	45	75.0923
588	Ca$^{2\!\!+}_{slow}$	46	24.1697
589	Ca$^{2\!\!+}_{slow}$	47	55.9041
590	Ca$^{2\!\!+}_{slow}$	48	83.9483
591	Ca$^{2\!\!+}_{slow}$	49	89.4834
592	Ca$^{2\!\!+}_{slow}$	50	79.5203
593	Ca$^{2\!\!+}_{slow}$	51	20.2952
594	Ca$^{2\!\!+}_{slow}$	52	1.29151
595	Ca$^{2\!\!+}_{slow}$	53	31.1808
596	Ca$^{2\!\!+}_{slow}$	54	7.38007
597	Ca$^{2\!\!+}_{slow}$	55	90.0369
598	Ca$^{2\!\!+}_{slow}$	56	38.9299
599	Ca$^{2\!\!+}_{slow}$	57	16.7897
600	Ca$^{2\!\!+}_{slow}$	58	58.8561
601	Ca$^{2\!\!+}_{slow}$	59	85.6089
602	Ca$^{2\!\!+}_{slow}$	60	4.79705
603	Ca$^{2\!\!+}_{slow}$	61	80.6273
604	Ca$^{2\!\!+}_{slow}$	62	85.9779
605	Ca$^{2\!\!+}_{slow}$	63	84.8708
606	Ca$^{2\!\!+}_{slow}$	64	1.10701
607	Ca$^{2\!\!+}_{slow}$	65	2.95203
608	Ca$^{2\!\!+}_{slow}$	66	47.048
609	Ca$^{2\!\!+}_{slow}$	67	4.61255
610	Ca$^{2\!\!+}_{slow}$	68	23.4317
611	Ca$^{2\!\!+}_{slow}$	69	50.738
612	Ca$^{2\!\!+}_{slow}$	70	56.8266
613	Ca$^{2\!\!+}_{slow}$	71	79.7048
614	Ca$^{2\!\!+}_{slow}$	72	94.8339
615	Ca$^{2\!\!+}_{slow}$	73	98.7085
616	Ca$^{2\!\!+}_{slow}$	74	92.6199
617	Ca$^{2\!\!+}_{slow}$	75	8.30258
618	Ca$^{2\!\!+}_{slow}$	76	9.04059
619	Ca$^{2\!\!+}_{slow}$	77	43.7269
620	Ca$^{2\!\!+}_{slow}$	78	18.4502
621	Ca$^{2\!\!+}_{slow}$	79	14.7601
622	Ca$^{2\!\!+}_{slow}$	80	17.7122
623	Ca$^{2\!\!+}_{slow}$	81	71.7712
624	Ca$^{2\!\!+}_{slow}$	82	97.048
625	Ca$^{2\!\!+}_{slow}$	83	71.2177
626	Ca$^{2\!\!+}_{slow}$	84	95.572
627	Ca$^{2\!\!+}_{slow}$	85	43.3579
628	Ca$^{2\!\!+}_{slow}$	86	82.8413
629	Ca$^{2\!\!+}_{slow}$	87	98.524
630	Ca$^{2\!\!+}_{slow}$	88	37.6384
631	Ca$^{2\!\!+}_{slow}$	89	67.3432
632	Ca$^{2\!\!+}_{slow}$	90	32.8413
633	Ca$^{2\!\!+}_{slow}$	91	57.7491
634	Ca$^{2\!\!+}_{slow}$	92	77.4908
635	Ca$^{2\!\!+}_{slow}$	93	90.5904
636	Ca$^{2\!\!+}_{slow}$	94	53.8745
637	Ca$^{2\!\!+}_{slow}$	95	99.262
638	Ca$^{2\!\!+}_{slow}$	96	90.4059
639	Ca$^{2\!\!+}_{slow}$	97	94.2804
640	Ca$^{2\!\!+}_{slow}$	98	97.9705
641	Ca$^{2\!\!+}_{slow}$	99	80.2583
642	Ca$^{2\!\!+}_{slow}$	100	86.5314
643	Ca$^{2\!\!+}_{slow}$	101	57.5646
644	Ca$^{2\!\!+}_{slow}$	102	70.2952
645	Ca$^{2\!\!+}_{slow}$	103	93.9114
646	Ca$^{2\!\!+}_{slow}$	104	78.0443
647	Ca$^{2\!\!+}_{slow}$	105	74.3542
648	Ca$^{2\!\!+}_{slow}$	106	83.0258
649	Ca$^{2\!\!+}_{slow}$	107	81.1808
650	Ca$^{2\!\!+}_{slow}$	108	83.5793
651	Ca$^{2\!\!+}_{slow}$	109	91.8819
652	Ca$^{2\!\!+}_{slow}$	110	88.0074
653	Ca$^{2\!\!+}_{slow}$	111	40.5904
654	Ca$^{2\!\!+}_{slow}$	112	91.3284
655	Ca$^{2\!\!+}_{slow}$	113	79.1513
656	Ca$^{2\!\!+}_{slow}$	114	51.2915
657	Ca$^{2\!\!+}_{slow}$	115	84.3173
658	Ca$^{2\!\!+}_{slow}$	116	40.7749
659	Ca$^{2\!\!+}_{slow}$	117	85.7934
660	Ca$^{2\!\!+}_{slow}$	118	69.5572
661	Ca$^{2\!\!+}_{slow}$	119	68.8192
662	Ca$^{2\!\!+}_{slow}$	120	97.2325
663	Ca$^{2\!\!+}_{slow}$	121	82.4723
664	Ca$^{2\!\!+}_{slow}$	122	93.3579
665	Ca$^{2\!\!+}_{slow}$	123	35.4244
666	Ca$^{2\!\!+}_{slow}$	124	66.4207
667	Ca$^{2\!\!+}_{slow}$	125	87.8229
668	Ca$^{2\!\!+}_{slow}$	126	22.8782
669	Ca$^{2\!\!+}_{slow}$	127	66.9742
670	Ca$^{2\!\!+}_{slow}$	128	35.0554
671	Ca$^{2\!\!+}_{slow}$	129	91.1439
672	Ca$^{2\!\!+}_{slow}$	130	83.3948
673	Ca$^{2\!\!+}_{slow}$	131	90.7749
674	Ca$^{2\!\!+}_{slow}$	132	64.2066
675	Ca$^{2\!\!+}_{slow}$	133	48.524
676	Ca$^{2\!\!+}_{slow}$	134	54.6125
677	Ca$^{2\!\!+}_{slow}$	135	78.5978
678	Ca$^{2\!\!+}_{slow}$	136	49.0775
679	Ca$^{2\!\!+}_{slow}$	137	33.5793
680	Ca$^{2\!\!+}_{slow}$	138	95.3875
681	Ca$^{2\!\!+}_{slow}$	139	65.1292
682	Ca$^{2\!\!+}_{slow}$	140	25.6458
683	Ca$^{2\!\!+}_{slow}$	141	58.3026
684	Ca$^{2\!\!+}_{slow}$	142	72.3247
685	Ca$^{2\!\!+}_{slow}$	143	79.8893
686	Ca$^{2\!\!+}_{slow}$	144	30.0738
687	Ca$^{2\!\!+}_{slow}$	145	98.155
688	Ca$^{2\!\!+}_{slow}$	146	62.5461
689	Ca$^{2\!\!+}_{slow}$	147	62.3616
690	Ca$^{2\!\!+}_{slow}$	148	95.7565
691	Ca$^{2\!\!+}_{slow}$	149	34.5018
692	Ca$^{2\!\!+}_{slow}$	150	61.0701
693	Ca$^{2\!\!+}_{slow}$	151	85.0554
694	Ca$^{2\!\!+}_{slow}$	152	48.7085
695	Ca$^{2\!\!+}_{slow}$	153	73.6162
696	Ca$^{2\!\!+}_{slow}$	154	40.2214
697	Ca$^{2\!\!+}_{slow}$	155	41.6974
698	Ca$^{2\!\!+}_{slow}$	156	67.5277
699	Ca$^{2\!\!+}_{slow}$	157	74.1697
700	Ca$^{2\!\!+}_{slow}$	158	88.1919
701	Ca$^{2\!\!+}_{slow}$	159	61.9926
702	Ca$^{2\!\!+}_{slow}$	160	93.1734
703	Ca$^{2\!\!+}_{slow}$	161	69.1882
704	Ca$^{2\!\!+}_{slow}$	162	64.7601
705	Ca$^{2\!\!+}_{slow}$	163	77.3063
706	Ca$^{2\!\!+}_{slow}$	164	63.2841
707	Ca$^{2\!\!+}_{slow}$	165	67.7122
708	Ca$^{2\!\!+}_{slow}$	166	87.0849
709	Ca$^{2\!\!+}_{slow}$	167	79.3358
710	Ca$^{2\!\!+}_{slow}$	168	49.4465
711	Ca$^{2\!\!+}_{slow}$	169	42.2509
712	Ca$^{2\!\!+}_{slow}$	170	75.6458
713	Ca$^{2\!\!+}_{slow}$	171	86.1624
714	Ca$^{2\!\!+}_{slow}$	172	46.31
715	Ca$^{2\!\!+}_{slow}$	173	56.4576
716	Ca$^{2\!\!+}_{slow}$	174	93.5424
717	Ca$^{2\!\!+}_{slow}$	175	74.9077
718	Ca$^{2\!\!+}_{slow}$	176	92.2509
719	Ca$^{2\!\!+}_{slow}$	177	87.4539
720	Ca$^{2\!\!+}_{slow}$	178	41.8819
721	Ca$^{2\!\!+}_{slow}$	179	98.3395
722	Ca$^{2\!\!+}_{slow}$	180	29.5203
723	Ca$^{2\!\!+}_{slow}$	181	75.2768
724	Ca$^{2\!\!+}_{slow}$	182	86.9004
725	Ca$^{2\!\!+}_{slow}$	183	40.9594
726	Ca$^{2\!\!+}_{slow}$	184	54.9815
727	Ca$^{2\!\!+}_{slow}$	185	55.5351
728	Ca$^{2\!\!+}_{slow}$	186	31.5498
729	Ca$^{2\!\!+}_{slow}$	187	26.7528
730	Ca$^{2\!\!+}_{slow}$	188	28.0443
731	Ca$^{2\!\!+}_{slow}$	189	96.8635
732	Ca$^{2\!\!+}_{slow}$	190	0.553506
733	Ca$^{2\!\!+}_{slow}$	191	36.7159
734	Ca$^{2\!\!+}_{slow}$	192	49.8155
735	Ca$^{2\!\!+}_{slow}$	193	33.9483
736	Ca$^{2\!\!+}_{slow}$	194	92.0664
737	Ca$^{2\!\!+}_{slow}$	195	26.9373
738	Ca$^{2\!\!+}_{slow}$	196	21.5867
739	Ca$^{2\!\!+}_{slow}$	197	57.0111
740	Ca$^{2\!\!+}_{slow}$	198	28.2288
741	Ca$^{2\!\!+}_{slow}$	199	80.4428
742	Ca$^{2\!\!+}_{slow}$	200	23.2472
743	Ca$^{2\!\!+}_{slow}$	201	22.1402
744	Ca$^{2\!\!+}_{slow}$	202	11.2546
745	Ca$^{2\!\!+}_{slow}$	203	18.2657
746	Ca$^{2\!\!+}_{slow}$	204	87.2694
747	Ca$^{2\!\!+}_{slow}$	205	11.0701
748	Ca$^{2\!\!+}_{slow}$	206	30.8118
749	Ca$^{2\!\!+}_{slow}$	207	50.1845
750	Ca$^{2\!\!+}_{slow}$	208	14.5756
751	Ca$^{2\!\!+}_{slow}$	209	14.3911
752	Ca$^{2\!\!+}_{slow}$	210	32.1033
753	Ca$^{2\!\!+}_{slow}$	211	13.2841
754	Ca$^{2\!\!+}_{slow}$	212	12.7306
755	Ca$^{2\!\!+}_{slow}$	213	48.893
756	Ca$^{2\!\!+}_{slow}$	214	8.67159
757	Ca$^{2\!\!+}_{slow}$	215	92.9889
758	Ca$^{2\!\!+}_{slow}$	216	7.01107
759	Ca$^{2\!\!+}_{slow}$	217	73.8007
760	Ca$^{2\!\!+}_{slow}$	218	23.9852
761	Ca$^{2\!\!+}_{slow}$	219	30.6273
762	Ca$^{2\!\!+}_{slow}$	220	13.4686
763	Ca$^{2\!\!+}_{slow}$	221	13.8376
764	Ca$^{2\!\!+}_{slow}$	222	18.0812
765	Ca$^{2\!\!+}_{slow}$	223	8.85609
766	Ca$^{2\!\!+}_{slow}$	224	17.5277
767	Ca$^{2\!\!+}_{slow}$	225	14.0221
768	Ca$^{2\!\!+}_{slow}$	226	30.4428
769	Ca$^{2\!\!+}_{slow}$	227	47.6015
770	Ca$^{2\!\!+}_{slow}$	228	12.5461
771	Ca$^{2\!\!+}_{slow}$	229	70.8487
772	Ca$^{2\!\!+}_{slow}$	230	84.5018
773	Ca$^{2\!\!+}_{slow}$	231	11.8081
774	Ca$^{2\!\!+}_{slow}$	232	19.1882
775	Ca$^{2\!\!+}_{slow}$	233	5.35055
776	Ca$^{2\!\!+}_{slow}$	234	23.0627
777	Ca$^{2\!\!+}_{slow}$	235	50.369
778	Ca$^{2\!\!+}_{slow}$	236	12.9151
779	Ca$^{2\!\!+}_{slow}$	237	13.6531
780	Ca$^{2\!\!+}_{slow}$	238	13.0996
781	Ca$^{2\!\!+}_{slow}$	239	72.1402
782	Ca$^{2\!\!+}_{slow}$	240	33.2103
783	Ca$^{2\!\!+}_{slow}$	241	71.9557
784	Ca$^{2\!\!+}_{slow}$	242	11.9926
785	Ca$^{2\!\!+}_{slow}$	243	16.2362
786	Ca$^{2\!\!+}_{slow}$	244	18.8192
787	Ca$^{2\!\!+}_{slow}$	245	27.4908
788	Ca$^{2\!\!+}_{slow}$	246	9.7786
789	Ca$^{2\!\!+}_{slow}$	247	20.1107
790	Ca$^{2\!\!+}_{slow}$	248	53.1365
791	Ca$^{2\!\!+}_{slow}$	249	5.90406
792	Ca$^{2\!\!+}_{slow}$	250	67.8967
793	Ca$^{2\!\!+}_{slow}$	251	51.6605
794	Ca$^{2\!\!+}_{slow}$	252	76.5683
795	Ca$^{2\!\!+}_{slow}$	253	22.5092
796	Ca$^{2\!\!+}_{slow}$	254	25.8303
797	Ca$^{2\!\!+}_{slow}$	255	29.1513
798	Ca$^{2\!\!+}_{slow}$	256	30.2583
799	Ca$^{2\!\!+}_{slow}$	257	31.7343
800	Ca$^{2\!\!+}_{slow}$	258	58.1181
801	Ca$^{2\!\!+}_{slow}$	259	24.3542
802	Ca$^{2\!\!+}_{slow}$	260	73.2472
803	Ca$^{2\!\!+}_{slow}$	261	18.6347
804	Ca$^{2\!\!+}_{slow}$	262	29.7048
805	Ca$^{2\!\!+}_{slow}$	263	16.6052
806	Ca$^{2\!\!+}_{slow}$	264	35.2399
807	Ca$^{2\!\!+}_{slow}$	265	35.9779
808	Ca$^{2\!\!+}_{slow}$	266	60.1476
809	Ca$^{2\!\!+}_{slow}$	267	5.71956
810	Ca$^{2\!\!+}_{slow}$	268	39.4834
811	Ca$^{2\!\!+}_{slow}$	269	23.6162
812	Ca$^{2\!\!+}_{slow}$	270	15.6827
813	Ca$^{2\!\!+}_{slow}$	271	0.369004
814	Ca$^{2\!\!+}_{slow}$	272	26.1993
815	Ca$^{2\!\!+}_{slow}$	273	32.4723
816	Ca$^{2\!\!+}_{slow}$	274	90.2214
817	Ca$^{2\!\!+}_{slow}$	275	4.05904
818	Ca$^{2\!\!+}_{slow}$	276	26.0148
819	Ca$^{2\!\!+}_{slow}$	277	0.184502
820	Ca$^{2\!\!+}_{slow}$	278	0.922509
821	Ca$^{2\!\!+}_{slow}$	279	22.3247
822	Ca$^{2\!\!+}_{slow}$	280	65.6827
823	Ca$^{2\!\!+}_{slow}$	281	67.1587
824	Ca$^{2\!\!+}_{slow}$	282	36.1624
825	Ca$^{2\!\!+}_{slow}$	283	36.3469
826	Ca$^{2\!\!+}_{slow}$	284	27.6753
827	Ca$^{2\!\!+}_{slow}$	285	37.2694
828	Ca$^{2\!\!+}_{slow}$	286	19.3727
829	Ca$^{2\!\!+}_{slow}$	287	5.16605
830	Ca$^{2\!\!+}_{slow}$	288	4.42804
831	Ca$^{2\!\!+}_{slow}$	289	2.58303
832	Ca$^{2\!\!+}_{slow}$	290	45.7565
833	Ca$^{2\!\!+}_{slow}$	291	37.8229
834	Ca$^{2\!\!+}_{slow}$	292	10.7011
835	Ca$^{2\!\!+}_{slow}$	293	63.0996
836	Ca$^{2\!\!+}_{slow}$	294	46.1255
837	Ca$^{2\!\!+}_{slow}$	295	41.3284
838	Ca$^{2\!\!+}_{slow}$	296	41.5129
839	Ca$^{2\!\!+}_{slow}$	297	53.321
840	Ca$^{2\!\!+}_{slow}$	298	3.32103
841	Ca$^{2\!\!+}_{slow}$	299	34.3173
842	Ca$^{2\!\!+}_{slow}$	300	35.7934
843	Ca$^{2\!\!+}_{slow}$	301	9.9631
844	Ca$^{2\!\!+}_{slow}$	302	24.5387
845	Ca$^{2\!\!+}_{slow}$	303	44.4649
846	Ca$^{2\!\!+}_{slow}$	304	46.8635
847	Ca$^{2\!\!+}_{slow}$	305	44.2804
848	Ca$^{2\!\!+}_{slow}$	306	73.9852
849	Ca$^{2\!\!+}_{slow}$	307	69.0037
850	Ca$^{2\!\!+}_{slow}$	308	43.1734
851	Ca$^{2\!\!+}_{slow}$	309	76.3838
852	Ca$^{2\!\!+}_{slow}$	310	21.2177
853	Ca$^{2\!\!+}_{slow}$	311	2.02952
854	Ca$^{2\!\!+}_{slow}$	312	32.2878
855	Ca$^{2\!\!+}_{slow}$	313	45.572
856	Ca$^{2\!\!+}_{slow}$	314	8.11808
857	Ca$^{2\!\!+}_{slow}$	315	60.3321
858	Ca$^{2\!\!+}_{slow}$	316	61.6236
859	Ca$^{2\!\!+}_{slow}$	317	10.8856
860	Ca$^{2\!\!+}_{slow}$	318	68.2657
861	Ca$^{2\!\!+}_{slow}$	319	59.2251
862	Ca$^{2\!\!+}_{slow}$	320	82.1033
863	Ca$^{2\!\!+}_{slow}$	321	88.9299
864	Ca$^{2\!\!+}_{slow}$	322	19.5572
865	Ca$^{2\!\!+}_{slow}$	323	16.9742
866	Ca$^{2\!\!+}_{slow}$	324	49.262
867	Ca$^{2\!\!+}_{slow}$	325	12.3616
868	Ca$^{2\!\!+}_{slow}$	326	85.2399
869	Ca$^{2\!\!+}_{slow}$	327	33.7638
870	Ca$^{2\!\!+}_{slow}$	328	10.3321
871	Ca$^{2\!\!+}_{slow}$	329	64.3911
872	Ca$^{2\!\!+}_{slow}$	330	59.0406
873	Ca$^{2\!\!+}_{slow}$	331	9.22509
874	Ca$^{2\!\!+}_{slow}$	332	76.7528
875	Ca$^{2\!\!+}_{slow}$	333	85.4244
876	Ca$^{2\!\!+}_{slow}$	334	89.1144
877	Ca$^{2\!\!+}_{slow}$	335	1.84502
878	Ca$^{2\!\!+}_{slow}$	336	20.8487
879	Ca$^{2\!\!+}_{slow}$	337	57.9336
880	Ca$^{2\!\!+}_{slow}$	338	11.6236
881	Ca$^{2\!\!+}_{slow}$	339	17.3432
882	Ca$^{2\!\!+}_{slow}$	340	69.3727
883	Ca$^{2\!\!+}_{slow}$	341	72.8782
884	Ca$^{2\!\!+}_{slow}$	342	88.7454
885	Ca$^{2\!\!+}_{slow}$	343	97.417
886	Ca$^{2\!\!+}_{slow}$	344	80.0738
887	Ca$^{2\!\!+}_{slow}$	345	97.786
888	Ca$^{2\!\!+}_{slow}$	346	17.8967
889	Ca$^{2\!\!+}_{slow}$	347	15.3137
890	Ca$^{2\!\!+}_{slow}$	348	50
891	Ca$^{2\!\!+}_{slow}$	349	7.74908
892	Ca$^{2\!\!+}_{slow}$	350	25.2768
893	Ca$^{2\!\!+}_{slow}$	351	27.8598
894	Ca$^{2\!\!+}_{slow}$	352	74.5387
895	Ca$^{2\!\!+}_{slow}$	353	93.7269
896	Ca$^{2\!\!+}_{slow}$	354	77.1218
897	Ca$^{2\!\!+}_{slow}$	355	90.9594
898	Ca$^{2\!\!+}_{slow}$	356	51.476
899	Ca$^{2\!\!+}_{slow}$	357	89.6679
900	Ca$^{2\!\!+}_{slow}$	358	92.4354
901	Ca$^{2\!\!+}_{slow}$	359	50.9225
902	Ca$^{2\!\!+}_{slow}$	360	35.6089
903	Ca$^{2\!\!+}_{slow}$	361	42.4354
904	Ca$^{2\!\!+}_{slow}$	362	49.631
905	Ca$^{2\!\!+}_{slow}$	363	76.0148
906	Ca$^{2\!\!+}_{slow}$	364	82.2878
907	Ca$^{2\!\!+}_{slow}$	365	54.059
908	Ca$^{2\!\!+}_{slow}$	366	100
909	Ca$^{2\!\!+}_{slow}$	367	87.6384
910	Ca$^{2\!\!+}_{slow}$	368	99.8155
911	Ca$^{2\!\!+}_{slow}$	369	86.3469
912	Ca$^{2\!\!+}_{slow}$	370	71.0332
913	Ca$^{2\!\!+}_{slow}$	371	78.7823
914	Ca$^{2\!\!+}_{slow}$	372	62.9151
915	Ca$^{2\!\!+}_{slow}$	373	64.5756
916	Ca$^{2\!\!+}_{slow}$	374	94.6494
917	Ca$^{2\!\!+}_{slow}$	375	66.2362
918	Ca$^{2\!\!+}_{slow}$	376	70.1107
919	Ca$^{2\!\!+}_{slow}$	377	75.4613
920	Ca$^{2\!\!+}_{slow}$	378	84.6863
921	Ca$^{2\!\!+}_{slow}$	379	76.1993
922	Ca$^{2\!\!+}_{slow}$	380	95.0185
923	Ca$^{2\!\!+}_{slow}$	381	99.631
924	Ca$^{2\!\!+}_{slow}$	382	71.4022
925	Ca$^{2\!\!+}_{slow}$	383	86.7159
926	Ca$^{2\!\!+}_{slow}$	384	81.3653
927	Ca$^{2\!\!+}_{slow}$	385	63.4686
928	Ca$^{2\!\!+}_{slow}$	386	73.0627
929	Ca$^{2\!\!+}_{slow}$	387	56.0886
930	Ca$^{2\!\!+}_{slow}$	388	89.8524
931	Ca$^{2\!\!+}_{slow}$	389	71.5867
932	Ca$^{2\!\!+}_{slow}$	390	68.4502
933	Ca$^{2\!\!+}_{slow}$	391	95.941
934	Ca$^{2\!\!+}_{slow}$	392	73.4317
935	Ca$^{2\!\!+}_{slow}$	393	97.6015
936	Ca$^{2\!\!+}_{slow}$	394	54.2435
937	Ca$^{2\!\!+}_{slow}$	395	62.1771
938	Ca$^{2\!\!+}_{slow}$	396	84.1328
939	Ca$^{2\!\!+}_{slow}$	397	56.2731
940	Ca$^{2\!\!+}_{slow}$	398	70.6642
941	Ca$^{2\!\!+}_{slow}$	399	42.9889
942	Ca$^{2\!\!+}_{slow}$	400	99.0775
943	Ca$^{2\!\!+}_{slow}$	401	59.4096
944	Ca$^{2\!\!+}_{slow}$	402	88.3764
945	Ca$^{2\!\!+}_{slow}$	403	70.4797
946	Ca$^{2\!\!+}_{slow}$	404	42.6199
947	Ca$^{2\!\!+}_{slow}$	405	52.952
948	Ca$^{2\!\!+}_{slow}$	406	82.6568
949	Ca$^{2\!\!+}_{slow}$	407	96.679
950	Ca$^{2\!\!+}_{slow}$	408	43.5424
951	Ca$^{2\!\!+}_{slow}$	409	96.31
952	Ca$^{2\!\!+}_{slow}$	410	52.583
953	Ca$^{2\!\!+}_{slow}$	411	40.4059
954	Ca$^{2\!\!+}_{slow}$	412	60.7011
955	Ca$^{2\!\!+}_{slow}$	413	81.7343
956	Ca$^{2\!\!+}_{slow}$	414	69.7417
957	Ca$^{2\!\!+}_{slow}$	415	37.0849
958	Ca$^{2\!\!+}_{slow}$	416	94.4649
959	Ca$^{2\!\!+}_{slow}$	417	57.3801
960	Ca$^{2\!\!+}_{slow}$	418	64.0221
961	Ca$^{2\!\!+}_{slow}$	419	92.8044
962	Ca$^{2\!\!+}_{slow}$	420	34.6863
963	Ca$^{2\!\!+}_{slow}$	421	55.7196
964	Ca$^{2\!\!+}_{slow}$	422	52.214
965	Ca$^{2\!\!+}_{slow}$	423	42.8044
966	Ca$^{2\!\!+}_{slow}$	424	68.6347
967	Ca$^{2\!\!+}_{slow}$	425	39.2989
968	Ca$^{2\!\!+}_{slow}$	426	65.4982
969	Ca$^{2\!\!+}_{slow}$	427	63.6531
970	Ca$^{2\!\!+}_{slow}$	428	61.2546
971	Ca$^{2\!\!+}_{slow}$	429	91.5129
972	Ca$^{2\!\!+}_{slow}$	430	36.5314
973	Ca$^{2\!\!+}_{slow}$	431	77.8598
974	Ca$^{2\!\!+}_{slow}$	432	44.6494
975	Ca$^{2\!\!+}_{slow}$	433	61.8081
976	Ca$^{2\!\!+}_{slow}$	434	66.7897
977	Ca$^{2\!\!+}_{slow}$	435	53.5055
978	Ca$^{2\!\!+}_{slow}$	436	51.107
979	Ca$^{2\!\!+}_{slow}$	437	78.4133
980	Ca$^{2\!\!+}_{slow}$	438	81.5498
981	Ca$^{2\!\!+}_{slow}$	439	58.4871
982	Ca$^{2\!\!+}_{slow}$	440	45.941
983	Ca$^{2\!\!+}_{slow}$	441	55.1661
984	Ca$^{2\!\!+}_{slow}$	442	88.5609
985	Ca$^{2\!\!+}_{slow}$	443	48.3395
986	Ca$^{2\!\!+}_{slow}$	444	53.69
987	Ca$^{2\!\!+}_{slow}$	445	94.0959
988	Ca$^{2\!\!+}_{slow}$	446	60.8856
989	Ca$^{2\!\!+}_{slow}$	447	76.9373
990	Ca$^{2\!\!+}_{slow}$	448	64.9446
991	Ca$^{2\!\!+}_{slow}$	449	34.8708
992	Ca$^{2\!\!+}_{slow}$	450	96.1255
993	Ca$^{2\!\!+}_{slow}$	451	33.3948
994	Ca$^{2\!\!+}_{slow}$	452	52.0295
995	Ca$^{2\!\!+}_{slow}$	453	95.203
996	Ca$^{2\!\!+}_{slow}$	454	66.0517
997	Ca$^{2\!\!+}_{slow}$	455	59.5941
998	Ca$^{2\!\!+}_{slow}$	456	59.7786
999	Ca$^{2\!\!+}_{slow}$	457	54.428
1000	Ca$^{2\!\!+}_{slow}$	458	27.1218
1001	Ca$^{2\!\!+}_{slow}$	459	28.9668
1002	Ca$^{2\!\!+}_{slow}$	460	99.4465
1003	Ca$^{2\!\!+}_{slow}$	461	31.3653
1004	Ca$^{2\!\!+}_{slow}$	462	51.845
1005	Ca$^{2\!\!+}_{slow}$	463	78.2288
1006	Ca$^{2\!\!+}_{slow}$	464	54.797
1007	Ca$^{2\!\!+}_{slow}$	465	89.2989
1008	Ca$^{2\!\!+}_{slow}$	466	39.1144
1009	Ca$^{2\!\!+}_{slow}$	467	15.4982
1010	Ca$^{2\!\!+}_{slow}$	468	52.7675
1011	Ca$^{2\!\!+}_{slow}$	469	22.6937
1012	Ca$^{2\!\!+}_{slow}$	470	98.893
1013	Ca$^{2\!\!+}_{slow}$	471	37.4539
1014	Ca$^{2\!\!+}_{slow}$	472	20.4797
1015	Ca$^{2\!\!+}_{slow}$	473	20.6642
1016	Ca$^{2\!\!+}_{slow}$	474	46.679
1017	Ca$^{2\!\!+}_{slow}$	475	96.4945
1018	Ca$^{2\!\!+}_{slow}$	476	28.7823
1019	Ca$^{2\!\!+}_{slow}$	477	45.3875
1020	Ca$^{2\!\!+}_{slow}$	478	77.6753
1021	Ca$^{2\!\!+}_{slow}$	479	30.9963
1022	Ca$^{2\!\!+}_{slow}$	480	9.40959
1023	Ca$^{2\!\!+}_{slow}$	481	21.0332
1024	Ca$^{2\!\!+}_{slow}$	482	19.0037
1025	Ca$^{2\!\!+}_{slow}$	483	14.9446
1026	Ca$^{2\!\!+}_{slow}$	484	46.4945
1027	Ca$^{2\!\!+}_{slow}$	485	7.19557
1028	Ca$^{2\!\!+}_{slow}$	486	91.6974
1029	Ca$^{2\!\!+}_{slow}$	487	28.5978
1030	Ca$^{2\!\!+}_{slow}$	488	80.9963
1031	Ca$^{2\!\!+}_{slow}$	489	45.0185
1032	Ca$^{2\!\!+}_{slow}$	490	44.0959
1033	Ca$^{2\!\!+}_{slow}$	491	2.39852
1034	Ca$^{2\!\!+}_{slow}$	492	26.5683
1035	Ca$^{2\!\!+}_{slow}$	493	7.56458
1036	Ca$^{2\!\!+}_{slow}$	494	4.24354
1037	Ca$^{2\!\!+}_{slow}$	495	26.3838
1038	Ca$^{2\!\!+}_{slow}$	496	15.1292
1039	Ca$^{2\!\!+}_{slow}$	497	14.2066
1040	Ca$^{2\!\!+}_{slow}$	498	41.1439
1041	Ca$^{2\!\!+}_{slow}$	499	33.0258
1042	Ca$^{2\!\!+}_{slow}$	500	81.9188
1043	Ca$^{2\!\!+}_{slow}$	501	83.7638
1044	Ca$^{2\!\!+}_{slow}$	502	25.4613
1045	Ca$^{2\!\!+}_{slow}$	503	32.6568
1046	Ca$^{2\!\!+}_{slow}$	504	10.1476
1047	Ca$^{2\!\!+}_{slow}$	505	21.7712
1048	Ca$^{2\!\!+}_{slow}$	506	42.0664
1049	Ca$^{2\!\!+}_{slow}$	507	7.93358
1050	Ca$^{2\!\!+}_{slow}$	508	8.48708
1051	Ca$^{2\!\!+}_{slow}$	509	6.45756
1052	Ca$^{2\!\!+}_{slow}$	510	60.5166
1053	Ca$^{2\!\!+}_{slow}$	511	19.7417
1054	Ca$^{2\!\!+}_{slow}$	512	78.9668
1055	Ca$^{2\!\!+}_{slow}$	513	16.0517
1056	Ca$^{2\!\!+}_{slow}$	514	34.1328
1057	Ca$^{2\!\!+}_{slow}$	515	38.7454
1058	Ca$^{2\!\!+}_{slow}$	516	43.9114
1059	Ca$^{2\!\!+}_{slow}$	517	3.13653
1060	Ca$^{2\!\!+}_{slow}$	518	25.0923
1061	Ca$^{2\!\!+}_{slow}$	519	57.1956
1062	Ca$^{2\!\!+}_{slow}$	520	6.82657
1063	Ca$^{2\!\!+}_{slow}$	521	45.203
1064	Ca$^{2\!\!+}_{slow}$	522	38.0074
1065	Ca$^{2\!\!+}_{slow}$	523	47.9705
1066	Ca$^{2\!\!+}_{slow}$	524	5.53506
1067	Ca$^{2\!\!+}_{slow}$	525	24.7232
1068	Ca$^{2\!\!+}_{slow}$	526	39.8524
1069	Ca$^{2\!\!+}_{slow}$	527	21.4022
1070	Ca$^{2\!\!+}_{slow}$	528	50.5535
1071	Ca$^{2\!\!+}_{slow}$	529	74.7232
1072	Ca$^{2\!\!+}_{slow}$	530	27.3063
1073	Ca$^{2\!\!+}_{slow}$	531	65.8672
1074	Ca$^{2\!\!+}_{slow}$	532	28.4133
1075	Ca$^{2\!\!+}_{slow}$	533	72.6937
1076	Ca$^{2\!\!+}_{slow}$	534	47.417
1077	Ca$^{2\!\!+}_{slow}$	535	44.8339
1078	Ca$^{2\!\!+}_{slow}$	536	29.8893
1079	Ca$^{2\!\!+}_{slow}$	537	69.9262
1080	Ca$^{2\!\!+}_{slow}$	538	2.76753
1081	Ca$^{2\!\!+}_{slow}$	539	12.1771
1082	Ca$^{2\!\!+}_{slow}$	540	21.9557
1083	Ca$^{2\!\!+}_{slow}$	541	3.87454
1084	Ca$^{2\!\!+}_{fast}$	0	9.0566
1085	Ca$^{2\!\!+}_{fast}$	1	83.3962
1086	Ca$^{2\!\!+}_{fast}$	2	11.6981
1087	Ca$^{2\!\!+}_{fast}$	3	5.4717
1088	Ca$^{2\!\!+}_{fast}$	4	99.2453
1089	Ca$^{2\!\!+}_{fast}$	5	1.88679
1090	Ca$^{2\!\!+}_{fast}$	6	0.566038
1091	Ca$^{2\!\!+}_{fast}$	7	16.9811
1092	Ca$^{2\!\!+}_{fast}$	8	4.5283
1093	Ca$^{2\!\!+}_{fast}$	9	3.39623
1094	Ca$^{2\!\!+}_{fast}$	10	56.9811
1095	Ca$^{2\!\!+}_{fast}$	11
1096	Ca$^{2\!\!+}_{fast}$	12
1097	Ca$^{2\!\!+}_{fast}$	13	7.16981
1098	Ca$^{2\!\!+}_{fast}$	14	17.9245
1099	Ca$^{2\!\!+}_{fast}$	15	2.64151
1100	Ca$^{2\!\!+}_{fast}$	16	11.1321
1101	Ca$^{2\!\!+}_{fast}$	17	16.0377
1102	Ca$^{2\!\!+}_{fast}$	18	6.79245
1103	Ca$^{2\!\!+}_{fast}$	19	3.01887
1104	Ca$^{2\!\!+}_{fast}$	20
1105	Ca$^{2\!\!+}_{fast}$	21	2.45283
1106	Ca$^{2\!\!+}_{fast}$	22	41.3208
1107	Ca$^{2\!\!+}_{fast}$	23	100
1108	Ca$^{2\!\!+}_{fast}$	24	27.1698
1109	Ca$^{2\!\!+}_{fast}$	25	5.09434
1110	Ca$^{2\!\!+}_{fast}$	26	28.3019
1111	Ca$^{2\!\!+}_{fast}$	27	1.32075
1112	Ca$^{2\!\!+}_{fast}$	28	10.1887
1113	Ca$^{2\!\!+}_{fast}$	29
1114	Ca$^{2\!\!+}_{fast}$	30	12.2642
1115	Ca$^{2\!\!+}_{fast}$	31	6.60377
1116	Ca$^{2\!\!+}_{fast}$	32	99.0566
1117	Ca$^{2\!\!+}_{fast}$	33	8.67925
1118	Ca$^{2\!\!+}_{fast}$	34	11.3208
1119	Ca$^{2\!\!+}_{fast}$	35	19.2453
1120	Ca$^{2\!\!+}_{fast}$	36	65.283
1121	Ca$^{2\!\!+}_{fast}$	37	29.0566
1122	Ca$^{2\!\!+}_{fast}$	38	56.2264
1123	Ca$^{2\!\!+}_{fast}$	39	23.3962
1124	Ca$^{2\!\!+}_{fast}$	40	3.58491
1125	Ca$^{2\!\!+}_{fast}$	41	20.566
1126	Ca$^{2\!\!+}_{fast}$	42	48.8679
1127	Ca$^{2\!\!+}_{fast}$	43	15.0943
1128	Ca$^{2\!\!+}_{fast}$	44	12.6415
1129	Ca$^{2\!\!+}_{fast}$	45	98.8679
1130	Ca$^{2\!\!+}_{fast}$	46	13.2075
1131	Ca$^{2\!\!+}_{fast}$	47	36.7925
1132	Ca$^{2\!\!+}_{fast}$	48	42.4528
1133	Ca$^{2\!\!+}_{fast}$	49	33.5849
1134	Ca$^{2\!\!+}_{fast}$	50	54.3396
1135	Ca$^{2\!\!+}_{fast}$	51	7.73585
1136	Ca$^{2\!\!+}_{fast}$	52	3.20755
1137	Ca$^{2\!\!+}_{fast}$	53	14.717
1138	Ca$^{2\!\!+}_{fast}$	54	17.3585
1139	Ca$^{2\!\!+}_{fast}$	55	89.2453
1140	Ca$^{2\!\!+}_{fast}$	56	16.2264
1141	Ca$^{2\!\!+}_{fast}$	57	18.4906
1142	Ca$^{2\!\!+}_{fast}$	58	35.0943
1143	Ca$^{2\!\!+}_{fast}$	59	30
1144	Ca$^{2\!\!+}_{fast}$	60	9.62264
1145	Ca$^{2\!\!+}_{fast}$	61	62.8302
1146	Ca$^{2\!\!+}_{fast}$	62	66.9811
1147	Ca$^{2\!\!+}_{fast}$	63	91.5094
1148	Ca$^{2\!\!+}_{fast}$	64	4.71698
1149	Ca$^{2\!\!+}_{fast}$	65	8.49057
1150	Ca$^{2\!\!+}_{fast}$	66	20.9434
1151	Ca$^{2\!\!+}_{fast}$	67	13.9623
1152	Ca$^{2\!\!+}_{fast}$	68	23.0189
1153	Ca$^{2\!\!+}_{fast}$	69	6.98113
1154	Ca$^{2\!\!+}_{fast}$	70	43.0189
1155	Ca$^{2\!\!+}_{fast}$	71	76.0377
1156	Ca$^{2\!\!+}_{fast}$	72	83.2075
1157	Ca$^{2\!\!+}_{fast}$	73	61.3208
1158	Ca$^{2\!\!+}_{fast}$	74	95.0943
1159	Ca$^{2\!\!+}_{fast}$	75	24.3396
1160	Ca$^{2\!\!+}_{fast}$	76	14.3396
1161	Ca$^{2\!\!+}_{fast}$	77	49.434
1162	Ca$^{2\!\!+}_{fast}$	78	29.2453
1163	Ca$^{2\!\!+}_{fast}$	79	17.5472
1164	Ca$^{2\!\!+}_{fast}$	80	30.566
1165	Ca$^{2\!\!+}_{fast}$	81	78.8679
1166	Ca$^{2\!\!+}_{fast}$	82	89.0566
1167	Ca$^{2\!\!+}_{fast}$	83	15.283
1168	Ca$^{2\!\!+}_{fast}$	84	85.4717
1169	Ca$^{2\!\!+}_{fast}$	85	68.1132
1170	Ca$^{2\!\!+}_{fast}$	86	89.6226
1171	Ca$^{2\!\!+}_{fast}$	87	92.6415
1172	Ca$^{2\!\!+}_{fast}$	88	39.6226
1173	Ca$^{2\!\!+}_{fast}$	89	33.9623
1174	Ca$^{2\!\!+}_{fast}$	90	52.4528
1175	Ca$^{2\!\!+}_{fast}$	91	41.8868
1176	Ca$^{2\!\!+}_{fast}$	92	96.4151
1177	Ca$^{2\!\!+}_{fast}$	93	94.9057
1178	Ca$^{2\!\!+}_{fast}$	94	72.6415
1179	Ca$^{2\!\!+}_{fast}$	95	81.1321
1180	Ca$^{2\!\!+}_{fast}$	96	53.7736
1181	Ca$^{2\!\!+}_{fast}$	97	69.434
1182	Ca$^{2\!\!+}_{fast}$	98	92.4528
1183	Ca$^{2\!\!+}_{fast}$	99	96.7925
1184	Ca$^{2\!\!+}_{fast}$	100	85.8491
1185	Ca$^{2\!\!+}_{fast}$	101	62.2642
1186	Ca$^{2\!\!+}_{fast}$	102	68.6792
1187	Ca$^{2\!\!+}_{fast}$	103	74.9057
1188	Ca$^{2\!\!+}_{fast}$	104	82.6415
1189	Ca$^{2\!\!+}_{fast}$	105	88.6792
1190	Ca$^{2\!\!+}_{fast}$	106	86.0377
1191	Ca$^{2\!\!+}_{fast}$	107	18.8679
1192	Ca$^{2\!\!+}_{fast}$	108	97.7358
1193	Ca$^{2\!\!+}_{fast}$	109	86.4151
1194	Ca$^{2\!\!+}_{fast}$	110	57.5472
1195	Ca$^{2\!\!+}_{fast}$	111	69.8113
1196	Ca$^{2\!\!+}_{fast}$	112	94.3396
1197	Ca$^{2\!\!+}_{fast}$	113	71.8868
1198	Ca$^{2\!\!+}_{fast}$	114	81.3208
1199	Ca$^{2\!\!+}_{fast}$	115	80.3774
1200	Ca$^{2\!\!+}_{fast}$	116	70.1887
1201	Ca$^{2\!\!+}_{fast}$	117	72.0755
1202	Ca$^{2\!\!+}_{fast}$	118	94.1509
1203	Ca$^{2\!\!+}_{fast}$	119	73.5849
1204	Ca$^{2\!\!+}_{fast}$	120	68.3019
1205	Ca$^{2\!\!+}_{fast}$	121	93.9623
1206	Ca$^{2\!\!+}_{fast}$	122	87.1698
1207	Ca$^{2\!\!+}_{fast}$	123	69.0566
1208	Ca$^{2\!\!+}_{fast}$	124	62.4528
1209	Ca$^{2\!\!+}_{fast}$	125	82.4528
1210	Ca$^{2\!\!+}_{fast}$	126	77.5472
1211	Ca$^{2\!\!+}_{fast}$	127	71.1321
1212	Ca$^{2\!\!+}_{fast}$	128	88.3019
1213	Ca$^{2\!\!+}_{fast}$	129	48.4906
1214	Ca$^{2\!\!+}_{fast}$	130	65.0943
1215	Ca$^{2\!\!+}_{fast}$	131	76.2264
1216	Ca$^{2\!\!+}_{fast}$	132	93.5849
1217	Ca$^{2\!\!+}_{fast}$	133	96.9811
1218	Ca$^{2\!\!+}_{fast}$	134	69.2453
1219	Ca$^{2\!\!+}_{fast}$	135	82.0755
1220	Ca$^{2\!\!+}_{fast}$	136	46.6038
1221	Ca$^{2\!\!+}_{fast}$	137	54.5283
1222	Ca$^{2\!\!+}_{fast}$	138	73.9623
1223	Ca$^{2\!\!+}_{fast}$	139	65.4717
1224	Ca$^{2\!\!+}_{fast}$	140	76.4151
1225	Ca$^{2\!\!+}_{fast}$	141	63.0189
1226	Ca$^{2\!\!+}_{fast}$	142	70.3774
1227	Ca$^{2\!\!+}_{fast}$	143	90.3774
1228	Ca$^{2\!\!+}_{fast}$	144	87.5472
1229	Ca$^{2\!\!+}_{fast}$	145	44.1509
1230	Ca$^{2\!\!+}_{fast}$	146	94.717
1231	Ca$^{2\!\!+}_{fast}$	147	76.7925
1232	Ca$^{2\!\!+}_{fast}$	148	78.3019
1233	Ca$^{2\!\!+}_{fast}$	149	74.3396
1234	Ca$^{2\!\!+}_{fast}$	150	64.717
1235	Ca$^{2\!\!+}_{fast}$	151	67.1698
1236	Ca$^{2\!\!+}_{fast}$	152	91.1321
1237	Ca$^{2\!\!+}_{fast}$	153	50.9434
1238	Ca$^{2\!\!+}_{fast}$	154	50.1887
1239	Ca$^{2\!\!+}_{fast}$	155	36.6038
1240	Ca$^{2\!\!+}_{fast}$	156	72.8302
1241	Ca$^{2\!\!+}_{fast}$	157	74.1509
1242	Ca$^{2\!\!+}_{fast}$	158	90
1243	Ca$^{2\!\!+}_{fast}$	159	73.0189
1244	Ca$^{2\!\!+}_{fast}$	160	86.7925
1245	Ca$^{2\!\!+}_{fast}$	161	79.2453
1246	Ca$^{2\!\!+}_{fast}$	162	55.6604
1247	Ca$^{2\!\!+}_{fast}$	163	90.9434
1248	Ca$^{2\!\!+}_{fast}$	164	70.566
1249	Ca$^{2\!\!+}_{fast}$	165	73.3962
1250	Ca$^{2\!\!+}_{fast}$	166	63.7736
1251	Ca$^{2\!\!+}_{fast}$	167	85.283
1252	Ca$^{2\!\!+}_{fast}$	168	37.1698
1253	Ca$^{2\!\!+}_{fast}$	169	76.9811
1254	Ca$^{2\!\!+}_{fast}$	170	86.6038
1255	Ca$^{2\!\!+}_{fast}$	171	92.8302
1256	Ca$^{2\!\!+}_{fast}$	172	50
1257	Ca$^{2\!\!+}_{fast}$	173	60.7547
1258	Ca$^{2\!\!+}_{fast}$	174	98.6792
1259	Ca$^{2\!\!+}_{fast}$	175	73.7736
1260	Ca$^{2\!\!+}_{fast}$	176	98.1132
1261	Ca$^{2\!\!+}_{fast}$	177	82.2642
1262	Ca$^{2\!\!+}_{fast}$	178	45.283
1263	Ca$^{2\!\!+}_{fast}$	179	96.0377
1264	Ca$^{2\!\!+}_{fast}$	180	51.3208
1265	Ca$^{2\!\!+}_{fast}$	181	50.566
1266	Ca$^{2\!\!+}_{fast}$	182	96.6038
1267	Ca$^{2\!\!+}_{fast}$	183	56.0377
1268	Ca$^{2\!\!+}_{fast}$	184	58.1132
1269	Ca$^{2\!\!+}_{fast}$	185	62.6415
1270	Ca$^{2\!\!+}_{fast}$	186	45.6604
1271	Ca$^{2\!\!+}_{fast}$	187	48.3019
1272	Ca$^{2\!\!+}_{fast}$	188	38.1132
1273	Ca$^{2\!\!+}_{fast}$	189	98.3019
1274	Ca$^{2\!\!+}_{fast}$	190	20.1887
1275	Ca$^{2\!\!+}_{fast}$	191	55.8491
1276	Ca$^{2\!\!+}_{fast}$	192	67.9245
1277	Ca$^{2\!\!+}_{fast}$	193	37.9245
1278	Ca$^{2\!\!+}_{fast}$	194	92.2642
1279	Ca$^{2\!\!+}_{fast}$	195	27.5472
1280	Ca$^{2\!\!+}_{fast}$	196	38.8679
1281	Ca$^{2\!\!+}_{fast}$	197	67.5472
1282	Ca$^{2\!\!+}_{fast}$	198	47.1698
1283	Ca$^{2\!\!+}_{fast}$	199	93.7736
1284	Ca$^{2\!\!+}_{fast}$	200	32.4528
1285	Ca$^{2\!\!+}_{fast}$	201	37.7358
1286	Ca$^{2\!\!+}_{fast}$	202	15.8491
1287	Ca$^{2\!\!+}_{fast}$	203	26.7925
1288	Ca$^{2\!\!+}_{fast}$	204	91.3208
1289	Ca$^{2\!\!+}_{fast}$	205	24.1509
1290	Ca$^{2\!\!+}_{fast}$	206	43.9623
1291	Ca$^{2\!\!+}_{fast}$	207	66.4151
1292	Ca$^{2\!\!+}_{fast}$	208	22.4528
1293	Ca$^{2\!\!+}_{fast}$	209	39.434
1294	Ca$^{2\!\!+}_{fast}$	210	46.0377
1295	Ca$^{2\!\!+}_{fast}$	211	18.1132
1296	Ca$^{2\!\!+}_{fast}$	212	45.0943
1297	Ca$^{2\!\!+}_{fast}$	213	73.2075
1298	Ca$^{2\!\!+}_{fast}$	214	52.8302
1299	Ca$^{2\!\!+}_{fast}$	215	95.4717
1300	Ca$^{2\!\!+}_{fast}$	216	25.283
1301	Ca$^{2\!\!+}_{fast}$	217	90.566
1302	Ca$^{2\!\!+}_{fast}$	218	32.8302
1303	Ca$^{2\!\!+}_{fast}$	219	58.6792
1304	Ca$^{2\!\!+}_{fast}$	220	16.6038
1305	Ca$^{2\!\!+}_{fast}$	221	32.6415
1306	Ca$^{2\!\!+}_{fast}$	222	30.7547
1307	Ca$^{2\!\!+}_{fast}$	223	42.2642
1308	Ca$^{2\!\!+}_{fast}$	224	17.1698
1309	Ca$^{2\!\!+}_{fast}$	225	28.6792
1310	Ca$^{2\!\!+}_{fast}$	226	30.1887
1311	Ca$^{2\!\!+}_{fast}$	227	59.6226
1312	Ca$^{2\!\!+}_{fast}$	228	21.1321
1313	Ca$^{2\!\!+}_{fast}$	229	75.8491
1314	Ca$^{2\!\!+}_{fast}$	230	70
1315	Ca$^{2\!\!+}_{fast}$	231	24.9057
1316	Ca$^{2\!\!+}_{fast}$	232	40.9434
1317	Ca$^{2\!\!+}_{fast}$	233	25.8491
1318	Ca$^{2\!\!+}_{fast}$	234	19.8113
1319	Ca$^{2\!\!+}_{fast}$	235	48.1132
1320	Ca$^{2\!\!+}_{fast}$	236	12.4528
1321	Ca$^{2\!\!+}_{fast}$	237	24.5283
1322	Ca$^{2\!\!+}_{fast}$	238	27.3585
1323	Ca$^{2\!\!+}_{fast}$	239	58.3019
1324	Ca$^{2\!\!+}_{fast}$	240	27.9245
1325	Ca$^{2\!\!+}_{fast}$	241	61.1321
1326	Ca$^{2\!\!+}_{fast}$	242	19.434
1327	Ca$^{2\!\!+}_{fast}$	243	33.2075
1328	Ca$^{2\!\!+}_{fast}$	244	51.8868
1329	Ca$^{2\!\!+}_{fast}$	245	49.2453
1330	Ca$^{2\!\!+}_{fast}$	246	31.6981
1331	Ca$^{2\!\!+}_{fast}$	247	14.5283
1332	Ca$^{2\!\!+}_{fast}$	248	53.9623
1333	Ca$^{2\!\!+}_{fast}$	249	21.5094
1334	Ca$^{2\!\!+}_{fast}$	250	59.434
1335	Ca$^{2\!\!+}_{fast}$	251	47.9245
1336	Ca$^{2\!\!+}_{fast}$	252	61.6981
1337	Ca$^{2\!\!+}_{fast}$	253	31.3208
1338	Ca$^{2\!\!+}_{fast}$	254	22.2642
1339	Ca$^{2\!\!+}_{fast}$	255	31.8868
1340	Ca$^{2\!\!+}_{fast}$	256	10
1341	Ca$^{2\!\!+}_{fast}$	257	61.8868
1342	Ca$^{2\!\!+}_{fast}$	258	23.7736
1343	Ca$^{2\!\!+}_{fast}$	259	20.7547
1344	Ca$^{2\!\!+}_{fast}$	260	54.1509
1345	Ca$^{2\!\!+}_{fast}$	261	25.6604
1346	Ca$^{2\!\!+}_{fast}$	262	43.3962
1347	Ca$^{2\!\!+}_{fast}$	263	10.566
1348	Ca$^{2\!\!+}_{fast}$	264	22.6415
1349	Ca$^{2\!\!+}_{fast}$	265	11.8868
1350	Ca$^{2\!\!+}_{fast}$	266	55.0943
1351	Ca$^{2\!\!+}_{fast}$	267	20.3774
1352	Ca$^{2\!\!+}_{fast}$	268	29.434
1353	Ca$^{2\!\!+}_{fast}$	269	5.84906
1354	Ca$^{2\!\!+}_{fast}$	270	6.03774
1355	Ca$^{2\!\!+}_{fast}$	271
1356	Ca$^{2\!\!+}_{fast}$	272	99.6226
1357	Ca$^{2\!\!+}_{fast}$	273	0.377358
1358	Ca$^{2\!\!+}_{fast}$	274	52.6415
1359	Ca$^{2\!\!+}_{fast}$	275
1360	Ca$^{2\!\!+}_{fast}$	276	6.22642
1361	Ca$^{2\!\!+}_{fast}$	277	2.26415
1362	Ca$^{2\!\!+}_{fast}$	278	0.188679
1363	Ca$^{2\!\!+}_{fast}$	279	1.13208
1364	Ca$^{2\!\!+}_{fast}$	280	25.0943
1365	Ca$^{2\!\!+}_{fast}$	281	44.3396
1366	Ca$^{2\!\!+}_{fast}$	282
1367	Ca$^{2\!\!+}_{fast}$	283
1368	Ca$^{2\!\!+}_{fast}$	284	17.7358
1369	Ca$^{2\!\!+}_{fast}$	285	9.81132
1370	Ca$^{2\!\!+}_{fast}$	286	34.1509
1371	Ca$^{2\!\!+}_{fast}$	287	3.77358
1372	Ca$^{2\!\!+}_{fast}$	288	4.90566
1373	Ca$^{2\!\!+}_{fast}$	289	0.943396
1374	Ca$^{2\!\!+}_{fast}$	290	43.7736
1375	Ca$^{2\!\!+}_{fast}$	291
1376	Ca$^{2\!\!+}_{fast}$	292	0.754717
1377	Ca$^{2\!\!+}_{fast}$	293	99.434
1378	Ca$^{2\!\!+}_{fast}$	294	99.8113
1379	Ca$^{2\!\!+}_{fast}$	295	34.5283
1380	Ca$^{2\!\!+}_{fast}$	296	16.7925
1381	Ca$^{2\!\!+}_{fast}$	297	63.3962
1382	Ca$^{2\!\!+}_{fast}$	298	1.69811
1383	Ca$^{2\!\!+}_{fast}$	299	15.4717
1384	Ca$^{2\!\!+}_{fast}$	300
1385	Ca$^{2\!\!+}_{fast}$	301	5.28302
1386	Ca$^{2\!\!+}_{fast}$	302	13.3962
1387	Ca$^{2\!\!+}_{fast}$	303
1388	Ca$^{2\!\!+}_{fast}$	304	13.0189
1389	Ca$^{2\!\!+}_{fast}$	305	21.8868
1390	Ca$^{2\!\!+}_{fast}$	306	35.6604
1391	Ca$^{2\!\!+}_{fast}$	307	21.6981
1392	Ca$^{2\!\!+}_{fast}$	308	29.6226
1393	Ca$^{2\!\!+}_{fast}$	309	66.2264
1394	Ca$^{2\!\!+}_{fast}$	310	24.717
1395	Ca$^{2\!\!+}_{fast}$	311	1.50943
1396	Ca$^{2\!\!+}_{fast}$	312	13.5849
1397	Ca$^{2\!\!+}_{fast}$	313
1398	Ca$^{2\!\!+}_{fast}$	314	8.30189
1399	Ca$^{2\!\!+}_{fast}$	315	21.3208
1400	Ca$^{2\!\!+}_{fast}$	316	2.07547
1401	Ca$^{2\!\!+}_{fast}$	317	6.41509
1402	Ca$^{2\!\!+}_{fast}$	318	26.0377
1403	Ca$^{2\!\!+}_{fast}$	319	26.9811
1404	Ca$^{2\!\!+}_{fast}$	320	60
1405	Ca$^{2\!\!+}_{fast}$	321	64.1509
1406	Ca$^{2\!\!+}_{fast}$	322	10.9434
1407	Ca$^{2\!\!+}_{fast}$	323	5.66038
1408	Ca$^{2\!\!+}_{fast}$	324	14.1509
1409	Ca$^{2\!\!+}_{fast}$	325	7.35849
1410	Ca$^{2\!\!+}_{fast}$	326	28.8679
1411	Ca$^{2\!\!+}_{fast}$	327	23.9623
1412	Ca$^{2\!\!+}_{fast}$	328	9.24528
1413	Ca$^{2\!\!+}_{fast}$	329	46.9811
1414	Ca$^{2\!\!+}_{fast}$	330	36.4151
1415	Ca$^{2\!\!+}_{fast}$	331	4.33962
1416	Ca$^{2\!\!+}_{fast}$	332	44.717
1417	Ca$^{2\!\!+}_{fast}$	333	45.8491
1418	Ca$^{2\!\!+}_{fast}$	334	78.6792
1419	Ca$^{2\!\!+}_{fast}$	335	2.83019
1420	Ca$^{2\!\!+}_{fast}$	336	3.96226
1421	Ca$^{2\!\!+}_{fast}$	337	41.6981
1422	Ca$^{2\!\!+}_{fast}$	338	10.3774
1423	Ca$^{2\!\!+}_{fast}$	339	29.8113
1424	Ca$^{2\!\!+}_{fast}$	340	16.4151
1425	Ca$^{2\!\!+}_{fast}$	341	58.4906
1426	Ca$^{2\!\!+}_{fast}$	342	81.5094
1427	Ca$^{2\!\!+}_{fast}$	343	79.6226
1428	Ca$^{2\!\!+}_{fast}$	344	40.1887
1429	Ca$^{2\!\!+}_{fast}$	345	79.0566
1430	Ca$^{2\!\!+}_{fast}$	346	19.6226
1431	Ca$^{2\!\!+}_{fast}$	347	19.0566
1432	Ca$^{2\!\!+}_{fast}$	348	46.7925
1433	Ca$^{2\!\!+}_{fast}$	349	11.5094
1434	Ca$^{2\!\!+}_{fast}$	350	10.7547
1435	Ca$^{2\!\!+}_{fast}$	351	40.3774
1436	Ca$^{2\!\!+}_{fast}$	352	63.9623
1437	Ca$^{2\!\!+}_{fast}$	353	74.717
1438	Ca$^{2\!\!+}_{fast}$	354	12.0755
1439	Ca$^{2\!\!+}_{fast}$	355	48.6792
1440	Ca$^{2\!\!+}_{fast}$	356	54.9057
1441	Ca$^{2\!\!+}_{fast}$	357	87.7358
1442	Ca$^{2\!\!+}_{fast}$	358	97.1698
1443	Ca$^{2\!\!+}_{fast}$	359	40.566
1444	Ca$^{2\!\!+}_{fast}$	360	23.5849
1445	Ca$^{2\!\!+}_{fast}$	361	27.7358
1446	Ca$^{2\!\!+}_{fast}$	362	30.3774
1447	Ca$^{2\!\!+}_{fast}$	363	66.7925
1448	Ca$^{2\!\!+}_{fast}$	364	88.1132
1449	Ca$^{2\!\!+}_{fast}$	365	56.7925
1450	Ca$^{2\!\!+}_{fast}$	366	72.2642
1451	Ca$^{2\!\!+}_{fast}$	367	47.7358
1452	Ca$^{2\!\!+}_{fast}$	368	60.3774
1453	Ca$^{2\!\!+}_{fast}$	369	84.3396
1454	Ca$^{2\!\!+}_{fast}$	370	84.1509
1455	Ca$^{2\!\!+}_{fast}$	371	66.6038
1456	Ca$^{2\!\!+}_{fast}$	372	49.6226
1457	Ca$^{2\!\!+}_{fast}$	373	41.5094
1458	Ca$^{2\!\!+}_{fast}$	374	77.7358
1459	Ca$^{2\!\!+}_{fast}$	375	67.3585
1460	Ca$^{2\!\!+}_{fast}$	376	81.8868
1461	Ca$^{2\!\!+}_{fast}$	377	90.1887
1462	Ca$^{2\!\!+}_{fast}$	378	54.717
1463	Ca$^{2\!\!+}_{fast}$	379	72.4528
1464	Ca$^{2\!\!+}_{fast}$	380	78.1132
1465	Ca$^{2\!\!+}_{fast}$	381	68.4906
1466	Ca$^{2\!\!+}_{fast}$	382	35.283
1467	Ca$^{2\!\!+}_{fast}$	383	84.5283
1468	Ca$^{2\!\!+}_{fast}$	384	85.0943
1469	Ca$^{2\!\!+}_{fast}$	385	80.1887
1470	Ca$^{2\!\!+}_{fast}$	386	83.9623
1471	Ca$^{2\!\!+}_{fast}$	387	75.0943
1472	Ca$^{2\!\!+}_{fast}$	388	86.9811
1473	Ca$^{2\!\!+}_{fast}$	389	84.9057
1474	Ca$^{2\!\!+}_{fast}$	390	96.2264
1475	Ca$^{2\!\!+}_{fast}$	391	39.0566
1476	Ca$^{2\!\!+}_{fast}$	392	94.5283
1477	Ca$^{2\!\!+}_{fast}$	393	59.8113
1478	Ca$^{2\!\!+}_{fast}$	394	66.0377
1479	Ca$^{2\!\!+}_{fast}$	395	80.9434
1480	Ca$^{2\!\!+}_{fast}$	396	83.5849
1481	Ca$^{2\!\!+}_{fast}$	397	60.9434
1482	Ca$^{2\!\!+}_{fast}$	398	93.3962
1483	Ca$^{2\!\!+}_{fast}$	399	89.8113
1484	Ca$^{2\!\!+}_{fast}$	400	52.2642
1485	Ca$^{2\!\!+}_{fast}$	401	71.6981
1486	Ca$^{2\!\!+}_{fast}$	402	80.566
1487	Ca$^{2\!\!+}_{fast}$	403	75.283
1488	Ca$^{2\!\!+}_{fast}$	404	88.8679
1489	Ca$^{2\!\!+}_{fast}$	405	79.434
1490	Ca$^{2\!\!+}_{fast}$	406	93.2075
1491	Ca$^{2\!\!+}_{fast}$	407	50.7547
1492	Ca$^{2\!\!+}_{fast}$	408	79.8113
1493	Ca$^{2\!\!+}_{fast}$	409	45.4717
1494	Ca$^{2\!\!+}_{fast}$	410	78.4906
1495	Ca$^{2\!\!+}_{fast}$	411	56.4151
1496	Ca$^{2\!\!+}_{fast}$	412	90.7547
1497	Ca$^{2\!\!+}_{fast}$	413	91.8868
1498	Ca$^{2\!\!+}_{fast}$	414	86.2264
1499	Ca$^{2\!\!+}_{fast}$	415	80
1500	Ca$^{2\!\!+}_{fast}$	416	47.5472
1501	Ca$^{2\!\!+}_{fast}$	417	83.0189
1502	Ca$^{2\!\!+}_{fast}$	418	93.0189
1503	Ca$^{2\!\!+}_{fast}$	419	74.5283
1504	Ca$^{2\!\!+}_{fast}$	420	71.5094
1505	Ca$^{2\!\!+}_{fast}$	421	75.6604
1506	Ca$^{2\!\!+}_{fast}$	422	70.9434
1507	Ca$^{2\!\!+}_{fast}$	423	77.1698
1508	Ca$^{2\!\!+}_{fast}$	424	56.6038
1509	Ca$^{2\!\!+}_{fast}$	425	62.0755
1510	Ca$^{2\!\!+}_{fast}$	426	23.2075
1511	Ca$^{2\!\!+}_{fast}$	427	97.5472
1512	Ca$^{2\!\!+}_{fast}$	428	82.8302
1513	Ca$^{2\!\!+}_{fast}$	429	85.6604
1514	Ca$^{2\!\!+}_{fast}$	430	67.7358
1515	Ca$^{2\!\!+}_{fast}$	431	87.3585
1516	Ca$^{2\!\!+}_{fast}$	432	89.434
1517	Ca$^{2\!\!+}_{fast}$	433	37.5472
1518	Ca$^{2\!\!+}_{fast}$	434	88.4906
1519	Ca$^{2\!\!+}_{fast}$	435	61.5094
1520	Ca$^{2\!\!+}_{fast}$	436	63.5849
1521	Ca$^{2\!\!+}_{fast}$	437	81.6981
1522	Ca$^{2\!\!+}_{fast}$	438	83.7736
1523	Ca$^{2\!\!+}_{fast}$	439	42.6415
1524	Ca$^{2\!\!+}_{fast}$	440	35.8491
1525	Ca$^{2\!\!+}_{fast}$	441	71.3208
1526	Ca$^{2\!\!+}_{fast}$	442	91.6981
1527	Ca$^{2\!\!+}_{fast}$	443	26.4151
1528	Ca$^{2\!\!+}_{fast}$	444	64.3396
1529	Ca$^{2\!\!+}_{fast}$	445	95.8491
1530	Ca$^{2\!\!+}_{fast}$	446	36.0377
1531	Ca$^{2\!\!+}_{fast}$	447	75.4717
1532	Ca$^{2\!\!+}_{fast}$	448	69.6226
1533	Ca$^{2\!\!+}_{fast}$	449	36.2264
1534	Ca$^{2\!\!+}_{fast}$	450	97.9245
1535	Ca$^{2\!\!+}_{fast}$	451	49.8113
1536	Ca$^{2\!\!+}_{fast}$	452	59.0566
1537	Ca$^{2\!\!+}_{fast}$	453	98.4906
1538	Ca$^{2\!\!+}_{fast}$	454	50.3774
1539	Ca$^{2\!\!+}_{fast}$	455	28.1132
1540	Ca$^{2\!\!+}_{fast}$	456	80.7547
1541	Ca$^{2\!\!+}_{fast}$	457	55.283
1542	Ca$^{2\!\!+}_{fast}$	458	57.3585
1543	Ca$^{2\!\!+}_{fast}$	459	28.4906
1544	Ca$^{2\!\!+}_{fast}$	460	95.6604
1545	Ca$^{2\!\!+}_{fast}$	461	46.2264
1546	Ca$^{2\!\!+}_{fast}$	462	57.9245
1547	Ca$^{2\!\!+}_{fast}$	463	64.9057
1548	Ca$^{2\!\!+}_{fast}$	464	36.9811
1549	Ca$^{2\!\!+}_{fast}$	465	84.717
1550	Ca$^{2\!\!+}_{fast}$	466	30.9434
1551	Ca$^{2\!\!+}_{fast}$	467	53.0189
1552	Ca$^{2\!\!+}_{fast}$	468	68.8679
1553	Ca$^{2\!\!+}_{fast}$	469	55.4717
1554	Ca$^{2\!\!+}_{fast}$	470	97.3585
1555	Ca$^{2\!\!+}_{fast}$	471	44.9057
1556	Ca$^{2\!\!+}_{fast}$	472	37.3585
1557	Ca$^{2\!\!+}_{fast}$	473	7.54717
1558	Ca$^{2\!\!+}_{fast}$	474	57.7358
1559	Ca$^{2\!\!+}_{fast}$	475	95.283
1560	Ca$^{2\!\!+}_{fast}$	476	41.1321
1561	Ca$^{2\!\!+}_{fast}$	477	53.5849
1562	Ca$^{2\!\!+}_{fast}$	478	70.7547
1563	Ca$^{2\!\!+}_{fast}$	479	22.8302
1564	Ca$^{2\!\!+}_{fast}$	480	34.3396
1565	Ca$^{2\!\!+}_{fast}$	481	51.6981
1566	Ca$^{2\!\!+}_{fast}$	482	18.3019
1567	Ca$^{2\!\!+}_{fast}$	483	31.1321
1568	Ca$^{2\!\!+}_{fast}$	484	65.6604
1569	Ca$^{2\!\!+}_{fast}$	485	47.3585
1570	Ca$^{2\!\!+}_{fast}$	486	92.0755
1571	Ca$^{2\!\!+}_{fast}$	487	53.2075
1572	Ca$^{2\!\!+}_{fast}$	488	77.3585
1573	Ca$^{2\!\!+}_{fast}$	489	49.0566
1574	Ca$^{2\!\!+}_{fast}$	490	63.2075
1575	Ca$^{2\!\!+}_{fast}$	491	7.92453
1576	Ca$^{2\!\!+}_{fast}$	492	33.7736
1577	Ca$^{2\!\!+}_{fast}$	493	38.3019
1578	Ca$^{2\!\!+}_{fast}$	494	32.2642
1579	Ca$^{2\!\!+}_{fast}$	495	33.0189
1580	Ca$^{2\!\!+}_{fast}$	496	51.1321
1581	Ca$^{2\!\!+}_{fast}$	497	46.4151
1582	Ca$^{2\!\!+}_{fast}$	498	57.1698
1583	Ca$^{2\!\!+}_{fast}$	499	40.7547
1584	Ca$^{2\!\!+}_{fast}$	500	60.1887
1585	Ca$^{2\!\!+}_{fast}$	501	77.9245
1586	Ca$^{2\!\!+}_{fast}$	502	64.5283
1587	Ca$^{2\!\!+}_{fast}$	503	52.0755
1588	Ca$^{2\!\!+}_{fast}$	504	4.15094
1589	Ca$^{2\!\!+}_{fast}$	505	42.8302
1590	Ca$^{2\!\!+}_{fast}$	506	53.3962
1591	Ca$^{2\!\!+}_{fast}$	507	22.0755
1592	Ca$^{2\!\!+}_{fast}$	508	33.3962
1593	Ca$^{2\!\!+}_{fast}$	509	34.717
1594	Ca$^{2\!\!+}_{fast}$	510	43.5849
1595	Ca$^{2\!\!+}_{fast}$	511	32.0755
1596	Ca$^{2\!\!+}_{fast}$	512	87.9245
1597	Ca$^{2\!\!+}_{fast}$	513	20
1598	Ca$^{2\!\!+}_{fast}$	514	26.2264
1599	Ca$^{2\!\!+}_{fast}$	515	38.4906
1600	Ca$^{2\!\!+}_{fast}$	516	38.6792
1601	Ca$^{2\!\!+}_{fast}$	517	42.0755
1602	Ca$^{2\!\!+}_{fast}$	518	25.4717
1603	Ca$^{2\!\!+}_{fast}$	519	76.6038
1604	Ca$^{2\!\!+}_{fast}$	520	39.8113
1605	Ca$^{2\!\!+}_{fast}$	521	35.4717
1606	Ca$^{2\!\!+}_{fast}$	522	31.5094
1607	Ca$^{2\!\!+}_{fast}$	523	65.8491
1608	Ca$^{2\!\!+}_{fast}$	524	39.2453
1609	Ca$^{2\!\!+}_{fast}$	525	15.6604
1610	Ca$^{2\!\!+}_{fast}$	526	40
1611	Ca$^{2\!\!+}_{fast}$	527	8.11321
1612	Ca$^{2\!\!+}_{fast}$	528	43.2075
1613	Ca$^{2\!\!+}_{fast}$	529	60.566
1614	Ca$^{2\!\!+}_{fast}$	530	18.6792
1615	Ca$^{2\!\!+}_{fast}$	531	51.5094
1616	Ca$^{2\!\!+}_{fast}$	532	34.9057
1617	Ca$^{2\!\!+}_{fast}$	533	58.8679
1618	Ca$^{2\!\!+}_{fast}$	534	26.6038
1619	Ca$^{2\!\!+}_{fast}$	535	12.8302
1620	Ca$^{2\!\!+}_{fast}$	536	59.2453
1621	Ca$^{2\!\!+}_{fast}$	537	14.9057
1622	Ca$^{2\!\!+}_{fast}$	538	13.7736
1623	Ca$^{2\!\!+}_{fast}$	539	8.86792
1624	Ca$^{2\!\!+}_{fast}$	540	9.43396
1625	Ca$^{2\!\!+}_{fast}$	541	44.5283
