# Supplementary material for: Multimodal measures of spontaneous brain activity reveal both common and divergent patterns of cortical functional organization
Source: Nat Commun. 2024 Jan 3;15:229. doi: 10.1038/s41467-023-44363-z (PMC10764905; doi:10.1038/s41467-023-44363-z)
Supplement: Supplementary file 4 — Source Data [file 41467_2023_44363_MOESM4_ESM.zip › SupplementaryFigure11.xlsx]

## Sheet: SuppFig11-A
	mode	condition	node	degree
0	BOLD	Minimally processed	0	95.6222
1	BOLD	Minimally processed	1	91.0417
2	BOLD	Minimally processed	2	102.237
3	BOLD	Minimally processed	3	78.1509
4	BOLD	Minimally processed	4	115.203
5	BOLD	Minimally processed	5	59.0833
6	BOLD	Minimally processed	6	65.7222
7	BOLD	Minimally processed	7	76.7238
8	BOLD	Minimally processed	8	101.84
9	BOLD	Minimally processed	9	99.25
10	BOLD	Minimally processed	10	104.07
11	BOLD	Minimally processed	11	99.1333
12	BOLD	Minimally processed	12	97.3298
13	BOLD	Minimally processed	13	107.457
14	BOLD	Minimally processed	14	112.067
15	BOLD	Minimally processed	15	79.2
16	BOLD	Minimally processed	16	69.3304
17	BOLD	Minimally processed	17	61.7664
18	BOLD	Minimally processed	18	108.53
19	BOLD	Minimally processed	19	118.104
20	BOLD	Minimally processed	20	63.2407
21	BOLD	Minimally processed	21	107.297
22	BOLD	Minimally processed	22	116.181
23	BOLD	Minimally processed	23	105.631
24	BOLD	Minimally processed	24	109.633
25	BOLD	Minimally processed	25	112.352
26	BOLD	Minimally processed	26	69.8796
27	BOLD	Minimally processed	27	87.3913
28	BOLD	Minimally processed	28	94.5
29	BOLD	Minimally processed	29	61.2991
30	BOLD	Minimally processed	30	64.7522
31	BOLD	Minimally processed	31	125.381
32	BOLD	Minimally processed	32	108.302
33	BOLD	Minimally processed	33	98.9828
34	BOLD	Minimally processed	34	118.038
35	BOLD	Minimally processed	35	107.228
36	BOLD	Minimally processed	36	108.921
37	BOLD	Minimally processed	37	110.616
38	BOLD	Minimally processed	38	72.7414
39	BOLD	Minimally processed	39	58.2895
40	BOLD	Minimally processed	40	81.4741
41	BOLD	Minimally processed	41	98.019
42	BOLD	Minimally processed	42	75.319
43	BOLD	Minimally processed	43	89.8276
44	BOLD	Minimally processed	44	110.952
45	BOLD	Minimally processed	45	60.8783
46	BOLD	Minimally processed	46	110.552
47	BOLD	Minimally processed	47	114.367
48	BOLD	Minimally processed	48	102.672
49	BOLD	Minimally processed	49	99.7982
50	BOLD	Minimally processed	50	81.5826
51	BOLD	Minimally processed	51	45.5351
52	BOLD	Minimally processed	52	88.9826
53	BOLD	Minimally processed	53	64.7155
54	BOLD	Minimally processed	54	107.969
55	BOLD	Minimally processed	55	96.9138
56	BOLD	Minimally processed	56	83.6293
57	BOLD	Minimally processed	57	102.966
58	BOLD	Minimally processed	58	110.81
59	BOLD	Minimally processed	59	56.5517
60	BOLD	Minimally processed	60	111.517
61	BOLD	Minimally processed	61	95.0463
62	BOLD	Minimally processed	62	104.061
63	BOLD	Minimally processed	63	60.9123
64	BOLD	Minimally processed	64	49.3304
65	BOLD	Minimally processed	65	96.3478
66	BOLD	Minimally processed	66	54.4569
67	BOLD	Minimally processed	67	91.2069
68	BOLD	Minimally processed	68	114.644
69	BOLD	Minimally processed	69	110.603
70	BOLD	Minimally processed	70	114.802
71	BOLD	Minimally processed	71	99.7245
72	BOLD	Minimally processed	72	108.074
73	BOLD	Minimally processed	73	113.81
74	BOLD	Minimally processed	74	59.569
75	BOLD	Minimally processed	75	54.2414
76	BOLD	Minimally processed	76	89.6207
77	BOLD	Minimally processed	77	44.0789
78	BOLD	Minimally processed	78	43.1897
79	BOLD	Minimally processed	79	50.713
80	BOLD	Minimally processed	80	85.0172
81	BOLD	Minimally processed	81	99.8333
82	BOLD	Minimally processed	82	123.121
83	BOLD	Minimally processed	83	100.509
84	BOLD	Minimally processed	84	73.9741
85	BOLD	Minimally processed	85	100.557
86	BOLD	Minimally processed	86	108.431
87	BOLD	Minimally processed	87	56.0431
88	BOLD	Minimally processed	88	36.3565
89	BOLD	Minimally processed	89	51.431
90	BOLD	Minimally processed	90	45.8522
91	BOLD	Minimally processed	91	70.4052
92	BOLD	Minimally processed	92	76.1478
93	BOLD	Minimally processed	93	49.1724
94	BOLD	Minimally processed	94	93.6937
95	BOLD	Minimally processed	95	125.102
96	BOLD	Minimally processed	96	104.165
97	BOLD	Minimally processed	97	95.9391
98	BOLD	Minimally processed	98	49.8879
99	BOLD	Minimally processed	99	61.9828
100	BOLD	Minimally processed	100	39.9737
101	BOLD	Minimally processed	101	46.9391
102	BOLD	Minimally processed	102	89.5948
103	BOLD	Minimally processed	103	43.9828
104	BOLD	Minimally processed	104	54.5304
105	BOLD	Minimally processed	105	71.9217
106	BOLD	Minimally processed	106	127.926
107	BOLD	Minimally processed	107	49.7672
108	BOLD	Minimally processed	108	85.9298
109	BOLD	Minimally processed	109	109.606
110	BOLD	Minimally processed	110	43.3661
111	BOLD	Minimally processed	111	48.4828
112	BOLD	Minimally processed	112	76.8174
113	BOLD	Minimally processed	113	40.3739
114	BOLD	Minimally processed	114	55.9052
115	BOLD	Minimally processed	115	37.8783
116	BOLD	Minimally processed	116	84.1053
117	BOLD	Minimally processed	117	48.7739
118	BOLD	Minimally processed	118	55.5172
119	BOLD	Minimally processed	119	121.343
120	BOLD	Minimally processed	120	43.8509
121	BOLD	Minimally processed	121	96.3879
122	BOLD	Minimally processed	122	42.4957
123	BOLD	Minimally processed	123	50.1724
124	BOLD	Minimally processed	124	52.4123
125	BOLD	Minimally processed	125	59.3793
126	BOLD	Minimally processed	126	83.9043
127	BOLD	Minimally processed	127	40.7739
128	BOLD	Minimally processed	128	113.5
129	BOLD	Minimally processed	129	42.7565
130	BOLD	Minimally processed	130	75.4052
131	BOLD	Minimally processed	131	38.7788
132	BOLD	Minimally processed	132	38.0174
133	BOLD	Minimally processed	133	64.8448
134	BOLD	Minimally processed	134	35.5877
135	BOLD	Minimally processed	135	92.9741
136	BOLD	Minimally processed	136	51.4828
137	BOLD	Minimally processed	137	89.5804
138	BOLD	Minimally processed	138	50.181
139	BOLD	Minimally processed	139	60.1565
140	BOLD	Minimally processed	140	79.0172
141	BOLD	Minimally processed	141	74.8276
142	BOLD	Minimally processed	142	41.9741
143	BOLD	Minimally processed	143	40.1478
144	BOLD	Minimally processed	144	91.9739
145	BOLD	Minimally processed	145	38.319
146	BOLD	Minimally processed	146	42.5575
147	BOLD	Minimally processed	147	69.5948
148	BOLD	Minimally processed	148	46.1304
149	BOLD	Minimally processed	149	55.8707
150	BOLD	Minimally processed	150	40.2759
151	BOLD	Minimally processed	151	35.0351
152	BOLD	Minimally processed	152	85.7719
153	BOLD	Minimally processed	153	50.9649
154	BOLD	Minimally processed	154	61.5351
155	BOLD	Minimally processed	155	58.6638
156	BOLD	Minimally processed	156	38.0603
157	BOLD	Minimally processed	157	62.6207
158	BOLD	Minimally processed	158	45.2632
159	BOLD	Minimally processed	159	50.193
160	BOLD	Minimally processed	160	37.6121
161	BOLD	Minimally processed	161	82.1293
162	BOLD	Minimally processed	162	38.4261
163	BOLD	Minimally processed	163	64.3879
164	BOLD	Minimally processed	164	49.9386
165	BOLD	Minimally processed	165	47.1466
166	BOLD	Minimally processed	166	49.7845
167	BOLD	Minimally processed	167	91.75
168	BOLD	Minimally processed	168	62.3879
169	BOLD	Minimally processed	169	49.8957
170	BOLD	Minimally processed	170	55.9483
171	BOLD	Minimally processed	171	65.8393
172	BOLD	Minimally processed	172	57.2435
173	BOLD	Minimally processed	173	47.9565
174	BOLD	Minimally processed	174	55.5877
175	BOLD	Minimally processed	175	42.5172
176	BOLD	Minimally processed	176	43.0435
177	BOLD	Minimally processed	177	79.5
178	BOLD	Minimally processed	178	49.4
179	BOLD	Minimally processed	179	70.9735
180	BOLD	Minimally processed	180	72.1667
181	BOLD	Minimally processed	181	68.6034
182	BOLD	Minimally processed	182	54.4483
183	BOLD	Minimally processed	183	59.4474
184	BOLD	Minimally processed	184	60.0696
185	BOLD	Minimally processed	185	62.3017
186	BOLD	Minimally processed	186	50.9444
187	BOLD	Minimally processed	187	77.9474
188	BOLD	Minimally processed	188	59.6087
189	BOLD	Minimally processed	189	63.8333
190	BOLD	Minimally processed	190	58.313
191	BOLD	Minimally processed	191	46.4828
192	BOLD	Minimally processed	192	65.9204
193	BOLD	Minimally processed	193	60.4569
194	BOLD	Minimally processed	194	67.4783
195	BOLD	Minimally processed	195	70.9808
196	BOLD	Minimally processed	196	60.5826
197	BOLD	Minimally processed	197	64.5603
198	BOLD	Minimally processed	198	78.0776
199	BOLD	Minimally processed	199	65.2155
200	BOLD	Minimally processed	200	83.8929
201	BOLD	Minimally processed	201	63.8947
202	BOLD	Minimally processed	202	67.3534
203	BOLD	Minimally processed	203	61.6897
204	BOLD	Minimally processed	204	63.0177
205	BOLD	Minimally processed	205	55.0351
206	BOLD	Minimally processed	206	48.6429
207	BOLD	Minimally processed	207	69.823
208	BOLD	Minimally processed	208	51.9914
209	BOLD	Minimally processed	209	57.7759
210	BOLD	Minimally processed	210	65.578
211	BOLD	Minimally processed	211	74.7864
212	BOLD	Minimally processed	212	67.3826
213	BOLD	Minimally processed	213	47.9138
214	BOLD	Minimally processed	214	56.1466
215	BOLD	Minimally processed	215	67.0261
216	BOLD	Minimally processed	216	54.5948
217	BOLD	Minimally processed	217	61.9304
218	BOLD	Minimally processed	218	62.3448
219	BOLD	Minimally processed	219	67.2745
220	BOLD	Minimally processed	220	73.5487
221	BOLD	Minimally processed	221	52.1034
222	BOLD	Minimally processed	222	64.4851
223	BOLD	Minimally processed	223	69.7143
224	BOLD	Minimally processed	224	48.7209
225	BOLD	Minimally processed	225	56.7565
226	BOLD	Minimally processed	226	55.6195
227	BOLD	Minimally processed	227	70.2105
228	BOLD	Minimally processed	228	62.2609
229	BOLD	Minimally processed	229	60.6726
230	BOLD	Minimally processed	230	68.1034
231	BOLD	Minimally processed	231	63.1552
232	BOLD	Minimally processed	232	70.7755
233	BOLD	Minimally processed	233	67.5278
234	BOLD	Minimally processed	234	61.2759
235	BOLD	Minimally processed	235	52.0723
236	BOLD	Minimally processed	236	69.99
237	BOLD	Minimally processed	237	60.9205
238	BOLD	Minimally processed	238	73.125
239	BOLD	Minimally processed	239	67.8947
240	BOLD	Minimally processed	240	73.8053
241	BOLD	Minimally processed	241	72.1333
242	BOLD	Minimally processed	242	70.3947
243	BOLD	Minimally processed	243	70.25
244	BOLD	Minimally processed	244	67.3043
245	BOLD	Minimally processed	245	72.3768
246	BOLD	Minimally processed	246	74.9048
247	BOLD	Minimally processed	247	74.3125
248	BOLD	Minimally processed	248	59.8421
249	BOLD	Minimally processed	249	78.0297
250	BOLD	Minimally processed	250	66.5357
251	BOLD	Minimally processed	251	87.0093
252	BOLD	Minimally processed	252	59.9286
253	BOLD	Minimally processed	253	76.8913
254	BOLD	Minimally processed	254	75.67
255	BOLD	Minimally processed	255	75.1771
256	BOLD	Minimally processed	256	85.8257
257	BOLD	Minimally processed	257	82.9804
258	BOLD	Minimally processed	258	70.7111
259	BOLD	Minimally processed	259	72.3273
260	BOLD	Minimally processed	260	66.8718
261	BOLD	Minimally processed	261	76.2289
262	BOLD	Minimally processed	262	78.1724
263	BOLD	Minimally processed	263	73.253
264	BOLD	Minimally processed	264	79.6707
265	BOLD	Minimally processed	265	68.3506
266	BOLD	Minimally processed	266	54.3607
267	BOLD	Minimally processed	267	58.8333
268	BOLD	Minimally processed	268	69.6349
269	BOLD	Minimally processed	269	67.1392
270	BOLD	Minimally processed	270	110.636
271	BOLD	Minimally processed	271	70.7937
272	BOLD	Minimally processed	272	109.31
273	BOLD	Minimally processed	273	99.3226
274	BOLD	Minimally processed	274	112.727
275	BOLD	Minimally processed	275	58.7
276	BOLD	Minimally processed	276	59.5048
277	BOLD	Minimally processed	277	62.6436
278	BOLD	Minimally processed	278	107.544
279	BOLD	Minimally processed	279	107.911
280	BOLD	Minimally processed	280	107.505
281	BOLD	Minimally processed	281	101.099
282	BOLD	Minimally processed	282	101.653
283	BOLD	Minimally processed	283	108.171
284	BOLD	Minimally processed	284	112.89
285	BOLD	Minimally processed	285	70.3619
286	BOLD	Minimally processed	286	69.835
287	BOLD	Minimally processed	287	62.8476
288	BOLD	Minimally processed	288	91.307
289	BOLD	Minimally processed	289	114.738
290	BOLD	Minimally processed	290	57.2353
291	BOLD	Minimally processed	291	109.594
292	BOLD	Minimally processed	292	104.812
293	BOLD	Minimally processed	293	100.964
294	BOLD	Minimally processed	294	113.536
295	BOLD	Minimally processed	295	115.658
296	BOLD	Minimally processed	296	54.9352
297	BOLD	Minimally processed	297	75.5752
298	BOLD	Minimally processed	298	96.5603
299	BOLD	Minimally processed	299	63.5435
300	BOLD	Minimally processed	300	66.7054
301	BOLD	Minimally processed	301	125.301
302	BOLD	Minimally processed	302	105.774
303	BOLD	Minimally processed	303	97.7982
304	BOLD	Minimally processed	304	116.323
305	BOLD	Minimally processed	305	111.787
306	BOLD	Minimally processed	306	110.611
307	BOLD	Minimally processed	307	112.886
308	BOLD	Minimally processed	308	74.3091
309	BOLD	Minimally processed	309	62.2478
310	BOLD	Minimally processed	310	88.6228
311	BOLD	Minimally processed	311	105.579
312	BOLD	Minimally processed	312	78.3509
313	BOLD	Minimally processed	313	103.728
314	BOLD	Minimally processed	314	110.022
315	BOLD	Minimally processed	315	67.875
316	BOLD	Minimally processed	316	101.745
317	BOLD	Minimally processed	317	117.176
318	BOLD	Minimally processed	318	113.643
319	BOLD	Minimally processed	319	118.881
320	BOLD	Minimally processed	320	76.2544
321	BOLD	Minimally processed	321	62.2368
322	BOLD	Minimally processed	322	98.3707
323	BOLD	Minimally processed	323	78.1304
324	BOLD	Minimally processed	324	111.614
325	BOLD	Minimally processed	325	88.3304
326	BOLD	Minimally processed	326	93.1652
327	BOLD	Minimally processed	327	95.1552
328	BOLD	Minimally processed	328	109.592
329	BOLD	Minimally processed	329	66.0609
330	BOLD	Minimally processed	330	99.0351
331	BOLD	Minimally processed	331	118.963
332	BOLD	Minimally processed	332	114.027
333	BOLD	Minimally processed	333	59.0174
334	BOLD	Minimally processed	334	68.8198
335	BOLD	Minimally processed	335	97.7652
336	BOLD	Minimally processed	336	79.3793
337	BOLD	Minimally processed	337	92.6957
338	BOLD	Minimally processed	338	120.142
339	BOLD	Minimally processed	339	97.7759
340	BOLD	Minimally processed	340	100.793
341	BOLD	Minimally processed	341	114.08
342	BOLD	Minimally processed	342	116.111
343	BOLD	Minimally processed	343	106.33
344	BOLD	Minimally processed	344	82.5259
345	BOLD	Minimally processed	345	67.3448
346	BOLD	Minimally processed	346	107.638
347	BOLD	Minimally processed	347	69.6293
348	BOLD	Minimally processed	348	72.3652
349	BOLD	Minimally processed	349	74.0431
350	BOLD	Minimally processed	350	95.307
351	BOLD	Minimally processed	351	110.561
352	BOLD	Minimally processed	352	127.227
353	BOLD	Minimally processed	353	128.679
354	BOLD	Minimally processed	354	85.4522
355	BOLD	Minimally processed	355	86.7217
356	BOLD	Minimally processed	356	104.414
357	BOLD	Minimally processed	357	72.8534
358	BOLD	Minimally processed	358	63.8362
359	BOLD	Minimally processed	359	71.7414
360	BOLD	Minimally processed	360	71.2328
361	BOLD	Minimally processed	361	113.412
362	BOLD	Minimally processed	362	100.586
363	BOLD	Minimally processed	363	76.8783
364	BOLD	Minimally processed	364	99.113
365	BOLD	Minimally processed	365	128.163
366	BOLD	Minimally processed	366	106.324
367	BOLD	Minimally processed	367	85.9043
368	BOLD	Minimally processed	368	74.9913
369	BOLD	Minimally processed	369	84.9397
370	BOLD	Minimally processed	370	60.7478
371	BOLD	Minimally processed	371	65.9304
372	BOLD	Minimally processed	372	93.9483
373	BOLD	Minimally processed	373	76.887
374	BOLD	Minimally processed	374	86.3534
375	BOLD	Minimally processed	375	79.9483
376	BOLD	Minimally processed	376	132.149
377	BOLD	Minimally processed	377	78.313
378	BOLD	Minimally processed	378	93.1121
379	BOLD	Minimally processed	379	104.233
380	BOLD	Minimally processed	380	59.5478
381	BOLD	Minimally processed	381	85.113
382	BOLD	Minimally processed	382	100.853
383	BOLD	Minimally processed	383	60.431
384	BOLD	Minimally processed	384	81.7304
385	BOLD	Minimally processed	385	61.4741
386	BOLD	Minimally processed	386	99.4865
387	BOLD	Minimally processed	387	73.9652
388	BOLD	Minimally processed	388	96.3017
389	BOLD	Minimally processed	389	126.695
390	BOLD	Minimally processed	390	76.687
391	BOLD	Minimally processed	391	110.398
392	BOLD	Minimally processed	392	59.9217
393	BOLD	Minimally processed	393	88.3103
394	BOLD	Minimally processed	394	72.7069
395	BOLD	Minimally processed	395	66.7304
396	BOLD	Minimally processed	396	86.3913
397	BOLD	Minimally processed	397	55.9737
398	BOLD	Minimally processed	398	112.235
399	BOLD	Minimally processed	399	75.7759
400	BOLD	Minimally processed	400	83.4828
401	BOLD	Minimally processed	401	66.0877
402	BOLD	Minimally processed	402	69.1504
403	BOLD	Minimally processed	403	79.8103
404	BOLD	Minimally processed	404	76.6957
405	BOLD	Minimally processed	405	102.784
406	BOLD	Minimally processed	406	71.2193
407	BOLD	Minimally processed	407	95.8621
408	BOLD	Minimally processed	408	63.681
409	BOLD	Minimally processed	409	74.9091
410	BOLD	Minimally processed	410	70.1466
411	BOLD	Minimally processed	411	74.0603
412	BOLD	Minimally processed	412	56
413	BOLD	Minimally processed	413	66.114
414	BOLD	Minimally processed	414	100.357
415	BOLD	Minimally processed	415	57.2759
416	BOLD	Minimally processed	416	65.5172
417	BOLD	Minimally processed	417	73.431
418	BOLD	Minimally processed	418	66.9655
419	BOLD	Minimally processed	419	58.6174
420	BOLD	Minimally processed	420	56.9914
421	BOLD	Minimally processed	421	66.0261
422	BOLD	Minimally processed	422	108.609
423	BOLD	Minimally processed	423	69.4737
424	BOLD	Minimally processed	424	68.0885
425	BOLD	Minimally processed	425	73.5431
426	BOLD	Minimally processed	426	64.9914
427	BOLD	Minimally processed	427	76.9655
428	BOLD	Minimally processed	428	75.3043
429	BOLD	Minimally processed	429	72.431
430	BOLD	Minimally processed	430	62.5086
431	BOLD	Minimally processed	431	80.6697
432	BOLD	Minimally processed	432	58.8448
433	BOLD	Minimally processed	433	73.6161
434	BOLD	Minimally processed	434	64.4
435	BOLD	Minimally processed	435	58.8362
436	BOLD	Minimally processed	436	53.7328
437	BOLD	Minimally processed	437	92.9612
438	BOLD	Minimally processed	438	69.5877
439	BOLD	Minimally processed	439	71.4224
440	BOLD	Minimally processed	440	70.9828
441	BOLD	Minimally processed	441	75.9735
442	BOLD	Minimally processed	442	71.5086
443	BOLD	Minimally processed	443	53.2522
444	BOLD	Minimally processed	444	65.8534
445	BOLD	Minimally processed	445	58.3478
446	BOLD	Minimally processed	446	65.9304
447	BOLD	Minimally processed	447	82.6762
448	BOLD	Minimally processed	448	67.9397
449	BOLD	Minimally processed	449	70.2281
450	BOLD	Minimally processed	450	75
451	BOLD	Minimally processed	451	75.3043
452	BOLD	Minimally processed	452	70.9138
453	BOLD	Minimally processed	453	84.7117
454	BOLD	Minimally processed	454	79.8707
455	BOLD	Minimally processed	455	69.5431
456	BOLD	Minimally processed	456	67.8957
457	BOLD	Minimally processed	457	92.8022
458	BOLD	Minimally processed	458	77.0431
459	BOLD	Minimally processed	459	68.0086
460	BOLD	Minimally processed	460	68.1379
461	BOLD	Minimally processed	461	67.0348
462	BOLD	Minimally processed	462	82.6174
463	BOLD	Minimally processed	463	69.5431
464	BOLD	Minimally processed	464	72.7193
465	BOLD	Minimally processed	465	71.75
466	BOLD	Minimally processed	466	83.4821
467	BOLD	Minimally processed	467	69.6602
468	BOLD	Minimally processed	468	76.1983
469	BOLD	Minimally processed	469	70
470	BOLD	Minimally processed	470	74.2056
471	BOLD	Minimally processed	471	73.9643
472	BOLD	Minimally processed	472	64.7845
473	BOLD	Minimally processed	473	67
474	BOLD	Minimally processed	474	68.7241
475	BOLD	Minimally processed	475	61.6071
476	BOLD	Minimally processed	476	69.0435
477	BOLD	Minimally processed	477	75.7328
478	BOLD	Minimally processed	478	55.3558
479	BOLD	Minimally processed	479	62.0086
480	BOLD	Minimally processed	480	68.5045
481	BOLD	Minimally processed	481	78.8522
482	BOLD	Minimally processed	482	72.4052
483	BOLD	Minimally processed	483	47.4655
484	BOLD	Minimally processed	484	62.7391
485	BOLD	Minimally processed	485	66.2368
486	BOLD	Minimally processed	486	74.3217
487	BOLD	Minimally processed	487	51.5431
488	BOLD	Minimally processed	488	67.3391
489	BOLD	Minimally processed	489	68.5727
490	BOLD	Minimally processed	490	76.6754
491	BOLD	Minimally processed	491	54.5614
492	BOLD	Minimally processed	492	70.2727
493	BOLD	Minimally processed	493	73.7315
494	BOLD	Minimally processed	494	52.6768
495	BOLD	Minimally processed	495	62.1071
496	BOLD	Minimally processed	496	57.1043
497	BOLD	Minimally processed	497	67.3621
498	BOLD	Minimally processed	498	67.0345
499	BOLD	Minimally processed	499	63.6957
500	BOLD	Minimally processed	500	59.9828
501	BOLD	Minimally processed	501	60.0259
502	BOLD	Minimally processed	502	67.018
503	BOLD	Minimally processed	503	70.4386
504	BOLD	Minimally processed	504	58.8348
505	BOLD	Minimally processed	505	45.8676
506	BOLD	Minimally processed	506	63.3434
507	BOLD	Minimally processed	507	52.5048
508	BOLD	Minimally processed	508	59.9286
509	BOLD	Minimally processed	509	61.1216
510	BOLD	Minimally processed	510	65.8103
511	BOLD	Minimally processed	511	65.6667
512	BOLD	Minimally processed	512	70.1207
513	BOLD	Minimally processed	513	73.3017
514	BOLD	Minimally processed	514	80.287
515	BOLD	Minimally processed	515	68.4845
516	BOLD	Minimally processed	516	79.5702
517	BOLD	Minimally processed	517	70.8761
518	BOLD	Minimally processed	518	62.9851
519	BOLD	Minimally processed	519	70.7347
520	BOLD	Minimally processed	520	64.3214
521	BOLD	Minimally processed	521	70.8969
522	BOLD	Minimally processed	522	71.058
523	BOLD	Minimally processed	523	81.5888
524	BOLD	Minimally processed	524	75.2091
525	BOLD	Minimally processed	525	78.63
526	BOLD	Minimally processed	526	71.0648
527	BOLD	Minimally processed	527	76.5327
528	BOLD	Minimally processed	528	81.2
529	BOLD	Minimally processed	529	70.0588
530	BOLD	Minimally processed	530	69.5373
531	BOLD	Minimally processed	531	77.9412
532	BOLD	Minimally processed	532	70.5616
533	BOLD	Minimally processed	533	71.6667
534	BOLD	Minimally processed	534	80.2941
535	BOLD	Minimally processed	535	73.0449
536	BOLD	Minimally processed	536	83.1628
537	BOLD	Minimally processed	537	77.2931
538	BOLD	Minimally processed	538	79.0843
539	BOLD	Minimally processed	539	69.5758
540	BOLD	HP + FC	0	105.371
541	BOLD	HP + FC	1	81.4429
542	BOLD	HP + FC	2	104.24
543	BOLD	HP + FC	3	103.365
544	BOLD	HP + FC	4	117.952
545	BOLD	HP + FC	5	75.8482
546	BOLD	HP + FC	6	69.6789
547	BOLD	HP + FC	7	82.5437
548	BOLD	HP + FC	8	116.348
549	BOLD	HP + FC	9	127.667
550	BOLD	HP + FC	10	106.557
551	BOLD	HP + FC	11	115.797
552	BOLD	HP + FC	12	118.312
553	BOLD	HP + FC	13	131.239
554	BOLD	HP + FC	14	126.892
555	BOLD	HP + FC	15	117.519
556	BOLD	HP + FC	16	96.7257
557	BOLD	HP + FC	17	90.9245
558	BOLD	HP + FC	18	142.053
559	BOLD	HP + FC	19	115.091
560	BOLD	HP + FC	20	91.5943
561	BOLD	HP + FC	21	133.343
562	BOLD	HP + FC	22	122.642
563	BOLD	HP + FC	23	132.982
564	BOLD	HP + FC	24	140.963
565	BOLD	HP + FC	25	137.613
566	BOLD	HP + FC	26	75.3661
567	BOLD	HP + FC	27	131.858
568	BOLD	HP + FC	28	78.5439
569	BOLD	HP + FC	29	94.0187
570	BOLD	HP + FC	30	110.161
571	BOLD	HP + FC	31	123.311
572	BOLD	HP + FC	32	145.86
573	BOLD	HP + FC	33	147.281
574	BOLD	HP + FC	34	140.403
575	BOLD	HP + FC	35	137.429
576	BOLD	HP + FC	36	139.991
577	BOLD	HP + FC	37	136.345
578	BOLD	HP + FC	38	98.7456
579	BOLD	HP + FC	39	71.1754
580	BOLD	HP + FC	40	135.351
581	BOLD	HP + FC	41	106.146
582	BOLD	HP + FC	42	120.377
583	BOLD	HP + FC	43	141.632
584	BOLD	HP + FC	44	131.767
585	BOLD	HP + FC	45	83.0175
586	BOLD	HP + FC	46	144.518
587	BOLD	HP + FC	47	142.813
588	BOLD	HP + FC	48	136.36
589	BOLD	HP + FC	49	136.841
590	BOLD	HP + FC	50	133.465
591	BOLD	HP + FC	51	73.114
592	BOLD	HP + FC	52	141.474
593	BOLD	HP + FC	53	103.035
594	BOLD	HP + FC	54	119.885
595	BOLD	HP + FC	55	141.947
596	BOLD	HP + FC	56	128.447
597	BOLD	HP + FC	57	147.518
598	BOLD	HP + FC	58	137.359
599	BOLD	HP + FC	59	87.2632
600	BOLD	HP + FC	60	148.798
601	BOLD	HP + FC	61	137.217
602	BOLD	HP + FC	62	143.212
603	BOLD	HP + FC	63	79.4912
604	BOLD	HP + FC	64	80.3772
605	BOLD	HP + FC	65	138.061
606	BOLD	HP + FC	66	95.0789
607	BOLD	HP + FC	67	132.974
608	BOLD	HP + FC	68	127.88
609	BOLD	HP + FC	69	140.36
610	BOLD	HP + FC	70	146.491
611	BOLD	HP + FC	71	138.433
612	BOLD	HP + FC	72	130.609
613	BOLD	HP + FC	73	145.544
614	BOLD	HP + FC	74	107.64
615	BOLD	HP + FC	75	85.8333
616	BOLD	HP + FC	76	136.368
617	BOLD	HP + FC	77	73.9298
618	BOLD	HP + FC	78	75.9561
619	BOLD	HP + FC	79	85.0702
620	BOLD	HP + FC	80	126.798
621	BOLD	HP + FC	81	134.616
622	BOLD	HP + FC	82	130.876
623	BOLD	HP + FC	83	132.26
624	BOLD	HP + FC	84	102.307
625	BOLD	HP + FC	85	133.876
626	BOLD	HP + FC	86	139.491
627	BOLD	HP + FC	87	90.9649
628	BOLD	HP + FC	88	66
629	BOLD	HP + FC	89	72.4737
630	BOLD	HP + FC	90	66.3246
631	BOLD	HP + FC	91	89.2018
632	BOLD	HP + FC	92	83.5877
633	BOLD	HP + FC	93	68.8947
634	BOLD	HP + FC	94	127.342
635	BOLD	HP + FC	95	132.771
636	BOLD	HP + FC	96	134.57
637	BOLD	HP + FC	97	104.965
638	BOLD	HP + FC	98	69.5526
639	BOLD	HP + FC	99	73.2193
640	BOLD	HP + FC	100	60.8684
641	BOLD	HP + FC	101	58.7807
642	BOLD	HP + FC	102	106.202
643	BOLD	HP + FC	103	55.0614
644	BOLD	HP + FC	104	61.1754
645	BOLD	HP + FC	105	65.4425
646	BOLD	HP + FC	106	117.837
647	BOLD	HP + FC	107	53.1053
648	BOLD	HP + FC	108	104.75
649	BOLD	HP + FC	109	122.391
650	BOLD	HP + FC	110	51.5702
651	BOLD	HP + FC	111	51.1842
652	BOLD	HP + FC	112	67.1416
653	BOLD	HP + FC	113	48.5088
654	BOLD	HP + FC	114	54.7368
655	BOLD	HP + FC	115	40.9737
656	BOLD	HP + FC	116	65.5439
657	BOLD	HP + FC	117	41.3772
658	BOLD	HP + FC	118	55.4298
659	BOLD	HP + FC	119	110.95
660	BOLD	HP + FC	120	39.5351
661	BOLD	HP + FC	121	89.9649
662	BOLD	HP + FC	122	42.0877
663	BOLD	HP + FC	123	45.8772
664	BOLD	HP + FC	124	37.5877
665	BOLD	HP + FC	125	43.4386
666	BOLD	HP + FC	126	57.5789
667	BOLD	HP + FC	127	41.1842
668	BOLD	HP + FC	128	92.4898
669	BOLD	HP + FC	129	35.1053
670	BOLD	HP + FC	130	56.3772
671	BOLD	HP + FC	131	30.7632
672	BOLD	HP + FC	132	32.1316
673	BOLD	HP + FC	133	45.1491
674	BOLD	HP + FC	134	32.2719
675	BOLD	HP + FC	135	69.9737
676	BOLD	HP + FC	136	39.0614
677	BOLD	HP + FC	137	76.8364
678	BOLD	HP + FC	138	35.3596
679	BOLD	HP + FC	139	36.5526
680	BOLD	HP + FC	140	52.3772
681	BOLD	HP + FC	141	49.7105
682	BOLD	HP + FC	142	28.0439
683	BOLD	HP + FC	143	33.7632
684	BOLD	HP + FC	144	74.3509
685	BOLD	HP + FC	145	31.6579
686	BOLD	HP + FC	146	29.8509
687	BOLD	HP + FC	147	57.886
688	BOLD	HP + FC	148	31.8947
689	BOLD	HP + FC	149	39.0965
690	BOLD	HP + FC	150	29.4561
691	BOLD	HP + FC	151	30.2807
692	BOLD	HP + FC	152	72.7589
693	BOLD	HP + FC	153	33.2368
694	BOLD	HP + FC	154	34.9211
695	BOLD	HP + FC	155	40.3596
696	BOLD	HP + FC	156	26.4386
697	BOLD	HP + FC	157	43.886
698	BOLD	HP + FC	158	31.7456
699	BOLD	HP + FC	159	31.807
700	BOLD	HP + FC	160	30.4123
701	BOLD	HP + FC	161	61.7982
702	BOLD	HP + FC	162	29.9737
703	BOLD	HP + FC	163	45.1316
704	BOLD	HP + FC	164	31.5614
705	BOLD	HP + FC	165	29.193
706	BOLD	HP + FC	166	34.4211
707	BOLD	HP + FC	167	65.9182
708	BOLD	HP + FC	168	35.9298
709	BOLD	HP + FC	169	36.5702
710	BOLD	HP + FC	170	38.7544
711	BOLD	HP + FC	171	35.5089
712	BOLD	HP + FC	172	34.3684
713	BOLD	HP + FC	173	33.2807
714	BOLD	HP + FC	174	34.4737
715	BOLD	HP + FC	175	33.193
716	BOLD	HP + FC	176	32.7018
717	BOLD	HP + FC	177	58.2018
718	BOLD	HP + FC	178	35.2807
719	BOLD	HP + FC	179	49.3784
720	BOLD	HP + FC	180	38.5
721	BOLD	HP + FC	181	49.0877
722	BOLD	HP + FC	182	36.9561
723	BOLD	HP + FC	183	35.3158
724	BOLD	HP + FC	184	38.6667
725	BOLD	HP + FC	185	39.5877
726	BOLD	HP + FC	186	37.0189
727	BOLD	HP + FC	187	60.9554
728	BOLD	HP + FC	188	35.114
729	BOLD	HP + FC	189	41.6981
730	BOLD	HP + FC	190	40.1842
731	BOLD	HP + FC	191	37.8421
732	BOLD	HP + FC	192	36.8125
733	BOLD	HP + FC	193	37.3772
734	BOLD	HP + FC	194	41.3805
735	BOLD	HP + FC	195	50.598
736	BOLD	HP + FC	196	37.8142
737	BOLD	HP + FC	197	33.1579
738	BOLD	HP + FC	198	42.807
739	BOLD	HP + FC	199	39.7368
740	BOLD	HP + FC	200	54.4545
741	BOLD	HP + FC	201	41.4336
742	BOLD	HP + FC	202	39
743	BOLD	HP + FC	203	37
744	BOLD	HP + FC	204	44.3451
745	BOLD	HP + FC	205	37.1842
746	BOLD	HP + FC	206	29.8509
747	BOLD	HP + FC	207	47.4685
748	BOLD	HP + FC	208	39.3158
749	BOLD	HP + FC	209	32.7281
750	BOLD	HP + FC	210	45.9174
751	BOLD	HP + FC	211	55.0396
752	BOLD	HP + FC	212	40.2018
753	BOLD	HP + FC	213	40.9825
754	BOLD	HP + FC	214	38.4123
755	BOLD	HP + FC	215	46.2124
756	BOLD	HP + FC	216	40.2281
757	BOLD	HP + FC	217	37.4649
758	BOLD	HP + FC	218	42.4825
759	BOLD	HP + FC	219	43.3861
760	BOLD	HP + FC	220	51.3243
761	BOLD	HP + FC	221	36.2807
762	BOLD	HP + FC	222	51.25
763	BOLD	HP + FC	223	50.3455
764	BOLD	HP + FC	224	47.9405
765	BOLD	HP + FC	225	37.193
766	BOLD	HP + FC	226	37.4107
767	BOLD	HP + FC	227	47.375
768	BOLD	HP + FC	228	41.8421
769	BOLD	HP + FC	229	40.25
770	BOLD	HP + FC	230	48.8421
771	BOLD	HP + FC	231	44.7807
772	BOLD	HP + FC	232	47.2268
773	BOLD	HP + FC	233	50.5943
774	BOLD	HP + FC	234	46.9912
775	BOLD	HP + FC	235	37.7407
776	BOLD	HP + FC	236	59.3061
777	BOLD	HP + FC	237	49.1839
778	BOLD	HP + FC	238	54.6636
779	BOLD	HP + FC	239	58.5532
780	BOLD	HP + FC	240	54.8108
781	BOLD	HP + FC	241	45.4466
782	BOLD	HP + FC	242	53.8571
783	BOLD	HP + FC	243	54.4211
784	BOLD	HP + FC	244	52.5841
785	BOLD	HP + FC	245	69.9118
786	BOLD	HP + FC	246	52.7573
787	BOLD	HP + FC	247	59.1364
788	BOLD	HP + FC	248	54.8158
789	BOLD	HP + FC	249	66.8182
790	BOLD	HP + FC	250	62.5783
791	BOLD	HP + FC	251	66.2476
792	BOLD	HP + FC	252	69.1273
793	BOLD	HP + FC	253	50.2473
794	BOLD	HP + FC	254	61.6465
795	BOLD	HP + FC	255	57.1277
796	BOLD	HP + FC	256	64.1776
797	BOLD	HP + FC	257	68.3861
798	BOLD	HP + FC	258	54.1932
799	BOLD	HP + FC	259	63.1091
800	BOLD	HP + FC	260	57.2564
801	BOLD	HP + FC	261	65.8795
802	BOLD	HP + FC	262	63.0588
803	BOLD	HP + FC	263	55.4568
804	BOLD	HP + FC	264	61.7805
805	BOLD	HP + FC	265	65.1282
806	BOLD	HP + FC	266	51.3333
807	BOLD	HP + FC	267	54.4074
808	BOLD	HP + FC	268	53.629
809	BOLD	HP + FC	269	51.2051
810	BOLD	HP + FC	270	121.245
811	BOLD	HP + FC	271	60.25
812	BOLD	HP + FC	272	123.317
813	BOLD	HP + FC	273	125.379
814	BOLD	HP + FC	274	105.594
815	BOLD	HP + FC	275	81.1651
816	BOLD	HP + FC	276	72.625
817	BOLD	HP + FC	277	63.4455
818	BOLD	HP + FC	278	134.338
819	BOLD	HP + FC	279	127.204
820	BOLD	HP + FC	280	109.78
821	BOLD	HP + FC	281	117.087
822	BOLD	HP + FC	282	99.2525
823	BOLD	HP + FC	283	133.293
824	BOLD	HP + FC	284	113
825	BOLD	HP + FC	285	101.442
826	BOLD	HP + FC	286	99.5446
827	BOLD	HP + FC	287	95.5481
828	BOLD	HP + FC	288	123.571
829	BOLD	HP + FC	289	110.767
830	BOLD	HP + FC	290	97.8641
831	BOLD	HP + FC	291	131.234
832	BOLD	HP + FC	292	125.882
833	BOLD	HP + FC	293	134.065
834	BOLD	HP + FC	294	140.082
835	BOLD	HP + FC	295	143.569
836	BOLD	HP + FC	296	78.4414
837	BOLD	HP + FC	297	117.414
838	BOLD	HP + FC	298	81.7456
839	BOLD	HP + FC	299	95.8462
840	BOLD	HP + FC	300	95.2143
841	BOLD	HP + FC	301	133.525
842	BOLD	HP + FC	302	143.097
843	BOLD	HP + FC	303	143.186
844	BOLD	HP + FC	304	140.351
845	BOLD	HP + FC	305	137.415
846	BOLD	HP + FC	306	145.757
847	BOLD	HP + FC	307	142.929
848	BOLD	HP + FC	308	103.404
849	BOLD	HP + FC	309	89.1171
850	BOLD	HP + FC	310	122.842
851	BOLD	HP + FC	311	113.857
852	BOLD	HP + FC	312	108.743
853	BOLD	HP + FC	313	149.795
854	BOLD	HP + FC	314	136.854
855	BOLD	HP + FC	315	82.9558
856	BOLD	HP + FC	316	144.583
857	BOLD	HP + FC	317	138.344
858	BOLD	HP + FC	318	144.425
859	BOLD	HP + FC	319	140.28
860	BOLD	HP + FC	320	102.75
861	BOLD	HP + FC	321	80.6842
862	BOLD	HP + FC	322	146.728
863	BOLD	HP + FC	323	103.895
864	BOLD	HP + FC	324	127.893
865	BOLD	HP + FC	325	128.368
866	BOLD	HP + FC	326	132.939
867	BOLD	HP + FC	327	148.14
868	BOLD	HP + FC	328	139.147
869	BOLD	HP + FC	329	82.4649
870	BOLD	HP + FC	330	138.177
871	BOLD	HP + FC	331	143.813
872	BOLD	HP + FC	332	141.227
873	BOLD	HP + FC	333	83.1754
874	BOLD	HP + FC	334	85.7719
875	BOLD	HP + FC	335	142.974
876	BOLD	HP + FC	336	102.904
877	BOLD	HP + FC	337	144.372
878	BOLD	HP + FC	338	133.798
879	BOLD	HP + FC	339	137.43
880	BOLD	HP + FC	340	141.026
881	BOLD	HP + FC	341	148.477
882	BOLD	HP + FC	342	138.449
883	BOLD	HP + FC	343	143.973
884	BOLD	HP + FC	344	125.763
885	BOLD	HP + FC	345	94.4035
886	BOLD	HP + FC	346	151.061
887	BOLD	HP + FC	347	90.3947
888	BOLD	HP + FC	348	92.4825
889	BOLD	HP + FC	349	108.158
890	BOLD	HP + FC	350	142.175
891	BOLD	HP + FC	351	147.277
892	BOLD	HP + FC	352	138.326
893	BOLD	HP + FC	353	155.191
894	BOLD	HP + FC	354	115.728
895	BOLD	HP + FC	355	127.605
896	BOLD	HP + FC	356	136.395
897	BOLD	HP + FC	357	101.553
898	BOLD	HP + FC	358	85.9298
899	BOLD	HP + FC	359	91.6404
900	BOLD	HP + FC	360	84.9386
901	BOLD	HP + FC	361	122.053
902	BOLD	HP + FC	362	105.956
903	BOLD	HP + FC	363	92.5088
904	BOLD	HP + FC	364	127.584
905	BOLD	HP + FC	365	146.127
906	BOLD	HP + FC	366	145.651
907	BOLD	HP + FC	367	102.447
908	BOLD	HP + FC	368	85.0614
909	BOLD	HP + FC	369	92.9474
910	BOLD	HP + FC	370	74.386
911	BOLD	HP + FC	371	81.1491
912	BOLD	HP + FC	372	102.518
913	BOLD	HP + FC	373	88.3947
914	BOLD	HP + FC	374	93.7281
915	BOLD	HP + FC	375	79.5877
916	BOLD	HP + FC	376	132.509
917	BOLD	HP + FC	377	82.4298
918	BOLD	HP + FC	378	113.693
919	BOLD	HP + FC	379	129.911
920	BOLD	HP + FC	380	66.2018
921	BOLD	HP + FC	381	78.8246
922	BOLD	HP + FC	382	85.7105
923	BOLD	HP + FC	383	67.2719
924	BOLD	HP + FC	384	70.307
925	BOLD	HP + FC	385	64.307
926	BOLD	HP + FC	386	82.1376
927	BOLD	HP + FC	387	65.7895
928	BOLD	HP + FC	388	69.7895
929	BOLD	HP + FC	389	116.951
930	BOLD	HP + FC	390	64.193
931	BOLD	HP + FC	391	99.5849
932	BOLD	HP + FC	392	58.9204
933	BOLD	HP + FC	393	60.9386
934	BOLD	HP + FC	394	51.6053
935	BOLD	HP + FC	395	55.2632
936	BOLD	HP + FC	396	62.4737
937	BOLD	HP + FC	397	58.5
938	BOLD	HP + FC	398	99.0729
939	BOLD	HP + FC	399	59.3772
940	BOLD	HP + FC	400	68.6404
941	BOLD	HP + FC	401	48.0526
942	BOLD	HP + FC	402	53.5088
943	BOLD	HP + FC	403	57.5877
944	BOLD	HP + FC	404	47.8509
945	BOLD	HP + FC	405	80.2807
946	BOLD	HP + FC	406	55.0088
947	BOLD	HP + FC	407	84.3421
948	BOLD	HP + FC	408	52.2105
949	BOLD	HP + FC	409	41.4159
950	BOLD	HP + FC	410	52.2982
951	BOLD	HP + FC	411	62.5877
952	BOLD	HP + FC	412	45.9035
953	BOLD	HP + FC	413	47.807
954	BOLD	HP + FC	414	71.7522
955	BOLD	HP + FC	415	40.0877
956	BOLD	HP + FC	416	42.5088
957	BOLD	HP + FC	417	65.9737
958	BOLD	HP + FC	418	45.886
959	BOLD	HP + FC	419	43.2807
960	BOLD	HP + FC	420	40.2632
961	BOLD	HP + FC	421	44.7105
962	BOLD	HP + FC	422	85.5044
963	BOLD	HP + FC	423	41.1327
964	BOLD	HP + FC	424	36.8142
965	BOLD	HP + FC	425	49.7719
966	BOLD	HP + FC	426	41.4561
967	BOLD	HP + FC	427	59.6579
968	BOLD	HP + FC	428	48.6053
969	BOLD	HP + FC	429	49.9561
970	BOLD	HP + FC	430	41.2368
971	BOLD	HP + FC	431	60.9444
972	BOLD	HP + FC	432	36.4912
973	BOLD	HP + FC	433	54.8818
974	BOLD	HP + FC	434	44.1858
975	BOLD	HP + FC	435	36.886
976	BOLD	HP + FC	436	36.1842
977	BOLD	HP + FC	437	70.802
978	BOLD	HP + FC	438	39.2212
979	BOLD	HP + FC	439	46.7719
980	BOLD	HP + FC	440	42.2544
981	BOLD	HP + FC	441	40.823
982	BOLD	HP + FC	442	44.5702
983	BOLD	HP + FC	443	31.8947
984	BOLD	HP + FC	444	43.1754
985	BOLD	HP + FC	445	40.7456
986	BOLD	HP + FC	446	43.7544
987	BOLD	HP + FC	447	58.1553
988	BOLD	HP + FC	448	44.9035
989	BOLD	HP + FC	449	50.2544
990	BOLD	HP + FC	450	48.8947
991	BOLD	HP + FC	451	52.0614
992	BOLD	HP + FC	452	43.4123
993	BOLD	HP + FC	453	45.8496
994	BOLD	HP + FC	454	50.8947
995	BOLD	HP + FC	455	50.5351
996	BOLD	HP + FC	456	44.3333
997	BOLD	HP + FC	457	62.3111
998	BOLD	HP + FC	458	44.5
999	BOLD	HP + FC	459	46.0263
1000	BOLD	HP + FC	460	46.2982
1001	BOLD	HP + FC	461	39.9912
1002	BOLD	HP + FC	462	47.7456
1003	BOLD	HP + FC	463	44.2544
1004	BOLD	HP + FC	464	46.0531
1005	BOLD	HP + FC	465	51.7128
1006	BOLD	HP + FC	466	54.7091
1007	BOLD	HP + FC	467	43.7353
1008	BOLD	HP + FC	468	50.193
1009	BOLD	HP + FC	469	46.5175
1010	BOLD	HP + FC	470	53.9905
1011	BOLD	HP + FC	471	47.646
1012	BOLD	HP + FC	472	45.2632
1013	BOLD	HP + FC	473	45.4298
1014	BOLD	HP + FC	474	48.3246
1015	BOLD	HP + FC	475	37.2544
1016	BOLD	HP + FC	476	44.7456
1017	BOLD	HP + FC	477	50.0702
1018	BOLD	HP + FC	478	40.4412
1019	BOLD	HP + FC	479	41.3509
1020	BOLD	HP + FC	480	46.7615
1021	BOLD	HP + FC	481	61.531
1022	BOLD	HP + FC	482	49.4561
1023	BOLD	HP + FC	483	44.6053
1024	BOLD	HP + FC	484	45.2281
1025	BOLD	HP + FC	485	45.114
1026	BOLD	HP + FC	486	46.3158
1027	BOLD	HP + FC	487	37.9386
1028	BOLD	HP + FC	488	45.4386
1029	BOLD	HP + FC	489	47
1030	BOLD	HP + FC	490	51.0531
1031	BOLD	HP + FC	491	37.125
1032	BOLD	HP + FC	492	53.0714
1033	BOLD	HP + FC	493	53.4673
1034	BOLD	HP + FC	494	48.9082
1035	BOLD	HP + FC	495	44.4182
1036	BOLD	HP + FC	496	43.1754
1037	BOLD	HP + FC	497	47.4474
1038	BOLD	HP + FC	498	49.2281
1039	BOLD	HP + FC	499	44.3246
1040	BOLD	HP + FC	500	44.1579
1041	BOLD	HP + FC	501	44.1491
1042	BOLD	HP + FC	502	48.2385
1043	BOLD	HP + FC	503	55.2946
1044	BOLD	HP + FC	504	42.6053
1045	BOLD	HP + FC	505	30.1493
1046	BOLD	HP + FC	506	53.398
1047	BOLD	HP + FC	507	46.2404
1048	BOLD	HP + FC	508	51.8018
1049	BOLD	HP + FC	509	52.3425
1050	BOLD	HP + FC	510	57.8246
1051	BOLD	HP + FC	511	52.3661
1052	BOLD	HP + FC	512	52.9825
1053	BOLD	HP + FC	513	51.4825
1054	BOLD	HP + FC	514	56.5841
1055	BOLD	HP + FC	515	57.7158
1056	BOLD	HP + FC	516	57.3214
1057	BOLD	HP + FC	517	59.4685
1058	BOLD	HP + FC	518	54.7164
1059	BOLD	HP + FC	519	66.0104
1060	BOLD	HP + FC	520	68.1707
1061	BOLD	HP + FC	521	66.6211
1062	BOLD	HP + FC	522	69.8657
1063	BOLD	HP + FC	523	51.5849
1064	BOLD	HP + FC	524	55.5185
1065	BOLD	HP + FC	525	57.4184
1066	BOLD	HP + FC	526	58.3396
1067	BOLD	HP + FC	527	62.9143
1068	BOLD	HP + FC	528	58.7553
1069	BOLD	HP + FC	529	70.1176
1070	BOLD	HP + FC	530	59.3134
1071	BOLD	HP + FC	531	68.9848
1072	BOLD	HP + FC	532	53.169
1073	BOLD	HP + FC	533	55.3736
1074	BOLD	HP + FC	534	61.494
1075	BOLD	HP + FC	535	64.3409
1076	BOLD	HP + FC	536	54.9405
1077	BOLD	HP + FC	537	62.5789
1078	BOLD	HP + FC	538	57.5181
1079	BOLD	HP + FC	539	48.2836
1080	BOLD	HP + FC + 6MOT	0	55.9438
1081	BOLD	HP + FC + 6MOT	1	59.2286
1082	BOLD	HP + FC + 6MOT	2	49.68
1083	BOLD	HP + FC + 6MOT	3	55.0962
1084	BOLD	HP + FC + 6MOT	4	71.5484
1085	BOLD	HP + FC + 6MOT	5	73.6161
1086	BOLD	HP + FC + 6MOT	6	66.3394
1087	BOLD	HP + FC + 6MOT	7	67.6602
1088	BOLD	HP + FC + 6MOT	8	56.0217
1089	BOLD	HP + FC + 6MOT	9	66.7857
1090	BOLD	HP + FC + 6MOT	10	67.5714
1091	BOLD	HP + FC + 6MOT	11	65.7627
1092	BOLD	HP + FC + 6MOT	12	78.5054
1093	BOLD	HP + FC + 6MOT	13	69.2609
1094	BOLD	HP + FC + 6MOT	14	78.3235
1095	BOLD	HP + FC + 6MOT	15	94.8796
1096	BOLD	HP + FC + 6MOT	16	85.1327
1097	BOLD	HP + FC + 6MOT	17	84.5377
1098	BOLD	HP + FC + 6MOT	18	107.212
1099	BOLD	HP + FC + 6MOT	19	75.3182
1100	BOLD	HP + FC + 6MOT	20	80.5283
1101	BOLD	HP + FC + 6MOT	21	67.5354
1102	BOLD	HP + FC + 6MOT	22	73.5185
1103	BOLD	HP + FC + 6MOT	23	66.6055
1104	BOLD	HP + FC + 6MOT	24	94.4112
1105	BOLD	HP + FC + 6MOT	25	77.7736
1106	BOLD	HP + FC + 6MOT	26	81.25
1107	BOLD	HP + FC + 6MOT	27	100.239
1108	BOLD	HP + FC + 6MOT	28	70.1842
1109	BOLD	HP + FC + 6MOT	29	89.0374
1110	BOLD	HP + FC + 6MOT	30	99.0268
1111	BOLD	HP + FC + 6MOT	31	85.9612
1112	BOLD	HP + FC + 6MOT	32	100.833
1113	BOLD	HP + FC + 6MOT	33	113.289
1114	BOLD	HP + FC + 6MOT	34	83.2987
1115	BOLD	HP + FC + 6MOT	35	70.5357
1116	BOLD	HP + FC + 6MOT	36	85.4107
1117	BOLD	HP + FC + 6MOT	37	72.1636
1118	BOLD	HP + FC + 6MOT	38	106.535
1119	BOLD	HP + FC + 6MOT	39	92.4912
1120	BOLD	HP + FC + 6MOT	40	107.991
1121	BOLD	HP + FC + 6MOT	41	86.2233
1122	BOLD	HP + FC + 6MOT	42	113.746
1123	BOLD	HP + FC + 6MOT	43	106.298
1124	BOLD	HP + FC + 6MOT	44	95.4833
1125	BOLD	HP + FC + 6MOT	45	108.482
1126	BOLD	HP + FC + 6MOT	46	99.9386
1127	BOLD	HP + FC + 6MOT	47	92.0935
1128	BOLD	HP + FC + 6MOT	48	85.1579
1129	BOLD	HP + FC + 6MOT	49	79.6542
1130	BOLD	HP + FC + 6MOT	50	118.009
1131	BOLD	HP + FC + 6MOT	51	104.64
1132	BOLD	HP + FC + 6MOT	52	117.167
1133	BOLD	HP + FC + 6MOT	53	118.588
1134	BOLD	HP + FC + 6MOT	54	91.9479
1135	BOLD	HP + FC + 6MOT	55	117.877
1136	BOLD	HP + FC + 6MOT	56	125.553
1137	BOLD	HP + FC + 6MOT	57	119.272
1138	BOLD	HP + FC + 6MOT	58	96.3398
1139	BOLD	HP + FC + 6MOT	59	116.281
1140	BOLD	HP + FC + 6MOT	60	106.018
1141	BOLD	HP + FC + 6MOT	61	88
1142	BOLD	HP + FC + 6MOT	62	96.885
1143	BOLD	HP + FC + 6MOT	63	112.825
1144	BOLD	HP + FC + 6MOT	64	114.105
1145	BOLD	HP + FC + 6MOT	65	111.061
1146	BOLD	HP + FC + 6MOT	66	120.07
1147	BOLD	HP + FC + 6MOT	67	121.018
1148	BOLD	HP + FC + 6MOT	68	94.34
1149	BOLD	HP + FC + 6MOT	69	103.053
1150	BOLD	HP + FC + 6MOT	70	108.14
1151	BOLD	HP + FC + 6MOT	71	86.1856
1152	BOLD	HP + FC + 6MOT	72	84.3152
1153	BOLD	HP + FC + 6MOT	73	100.921
1154	BOLD	HP + FC + 6MOT	74	125.842
1155	BOLD	HP + FC + 6MOT	75	115.974
1156	BOLD	HP + FC + 6MOT	76	115.07
1157	BOLD	HP + FC + 6MOT	77	110.921
1158	BOLD	HP + FC + 6MOT	78	108.991
1159	BOLD	HP + FC + 6MOT	79	114.605
1160	BOLD	HP + FC + 6MOT	80	95.0526
1161	BOLD	HP + FC + 6MOT	81	90.0804
1162	BOLD	HP + FC + 6MOT	82	99.1134
1163	BOLD	HP + FC + 6MOT	83	87.2308
1164	BOLD	HP + FC + 6MOT	84	117.947
1165	BOLD	HP + FC + 6MOT	85	88.6018
1166	BOLD	HP + FC + 6MOT	86	98.7105
1167	BOLD	HP + FC + 6MOT	87	110.43
1168	BOLD	HP + FC + 6MOT	88	103.842
1169	BOLD	HP + FC + 6MOT	89	106.474
1170	BOLD	HP + FC + 6MOT	90	103.544
1171	BOLD	HP + FC + 6MOT	91	91.8158
1172	BOLD	HP + FC + 6MOT	92	72.5439
1173	BOLD	HP + FC + 6MOT	93	95.7982
1174	BOLD	HP + FC + 6MOT	94	80.964
1175	BOLD	HP + FC + 6MOT	95	103.396
1176	BOLD	HP + FC + 6MOT	96	90.6168
1177	BOLD	HP + FC + 6MOT	97	74.4867
1178	BOLD	HP + FC + 6MOT	98	94.9825
1179	BOLD	HP + FC + 6MOT	99	91.4211
1180	BOLD	HP + FC + 6MOT	100	101.263
1181	BOLD	HP + FC + 6MOT	101	94.9123
1182	BOLD	HP + FC + 6MOT	102	72.6228
1183	BOLD	HP + FC + 6MOT	103	85.0789
1184	BOLD	HP + FC + 6MOT	104	72.5351
1185	BOLD	HP + FC + 6MOT	105	65.823
1186	BOLD	HP + FC + 6MOT	106	105.022
1187	BOLD	HP + FC + 6MOT	107	77.6842
1188	BOLD	HP + FC + 6MOT	108	70.2857
1189	BOLD	HP + FC + 6MOT	109	94.0217
1190	BOLD	HP + FC + 6MOT	110	85.2807
1191	BOLD	HP + FC + 6MOT	111	73.7632
1192	BOLD	HP + FC + 6MOT	112	58.4159
1193	BOLD	HP + FC + 6MOT	113	81.4649
1194	BOLD	HP + FC + 6MOT	114	69.7368
1195	BOLD	HP + FC + 6MOT	115	70.7193
1196	BOLD	HP + FC + 6MOT	116	53.0263
1197	BOLD	HP + FC + 6MOT	117	67.3509
1198	BOLD	HP + FC + 6MOT	118	61.1754
1199	BOLD	HP + FC + 6MOT	119	102.72
1200	BOLD	HP + FC + 6MOT	120	64.0965
1201	BOLD	HP + FC + 6MOT	121	69.3947
1202	BOLD	HP + FC + 6MOT	122	72.2281
1203	BOLD	HP + FC + 6MOT	123	61.5439
1204	BOLD	HP + FC + 6MOT	124	59.386
1205	BOLD	HP + FC + 6MOT	125	73.8772
1206	BOLD	HP + FC + 6MOT	126	51.1404
1207	BOLD	HP + FC + 6MOT	127	69.3333
1208	BOLD	HP + FC + 6MOT	128	88.7653
1209	BOLD	HP + FC + 6MOT	129	56.5175
1210	BOLD	HP + FC + 6MOT	130	48.193
1211	BOLD	HP + FC + 6MOT	131	51.5965
1212	BOLD	HP + FC + 6MOT	132	56.0614
1213	BOLD	HP + FC + 6MOT	133	50.4737
1214	BOLD	HP + FC + 6MOT	134	54.386
1215	BOLD	HP + FC + 6MOT	135	85.8509
1216	BOLD	HP + FC + 6MOT	136	68.6053
1217	BOLD	HP + FC + 6MOT	137	68.3545
1218	BOLD	HP + FC + 6MOT	138	49.1579
1219	BOLD	HP + FC + 6MOT	139	58.4649
1220	BOLD	HP + FC + 6MOT	140	51.2544
1221	BOLD	HP + FC + 6MOT	141	48.0702
1222	BOLD	HP + FC + 6MOT	142	47.5263
1223	BOLD	HP + FC + 6MOT	143	56.2368
1224	BOLD	HP + FC + 6MOT	144	83.7105
1225	BOLD	HP + FC + 6MOT	145	54.2018
1226	BOLD	HP + FC + 6MOT	146	51.0439
1227	BOLD	HP + FC + 6MOT	147	55.4737
1228	BOLD	HP + FC + 6MOT	148	53.9649
1229	BOLD	HP + FC + 6MOT	149	50.614
1230	BOLD	HP + FC + 6MOT	150	45.7281
1231	BOLD	HP + FC + 6MOT	151	51.4211
1232	BOLD	HP + FC + 6MOT	152	75.3125
1233	BOLD	HP + FC + 6MOT	153	55.0702
1234	BOLD	HP + FC + 6MOT	154	53.8684
1235	BOLD	HP + FC + 6MOT	155	52.1842
1236	BOLD	HP + FC + 6MOT	156	45.8684
1237	BOLD	HP + FC + 6MOT	157	53.6316
1238	BOLD	HP + FC + 6MOT	158	50.4298
1239	BOLD	HP + FC + 6MOT	159	55.1228
1240	BOLD	HP + FC + 6MOT	160	53.0088
1241	BOLD	HP + FC + 6MOT	161	73.114
1242	BOLD	HP + FC + 6MOT	162	51.4825
1243	BOLD	HP + FC + 6MOT	163	57.3596
1244	BOLD	HP + FC + 6MOT	164	52.2982
1245	BOLD	HP + FC + 6MOT	165	47.693
1246	BOLD	HP + FC + 6MOT	166	49.2895
1247	BOLD	HP + FC + 6MOT	167	75.6545
1248	BOLD	HP + FC + 6MOT	168	53.3421
1249	BOLD	HP + FC + 6MOT	169	58.9737
1250	BOLD	HP + FC + 6MOT	170	50.8772
1251	BOLD	HP + FC + 6MOT	171	52.4286
1252	BOLD	HP + FC + 6MOT	172	49.4386
1253	BOLD	HP + FC + 6MOT	173	51.8947
1254	BOLD	HP + FC + 6MOT	174	56.0526
1255	BOLD	HP + FC + 6MOT	175	56.614
1256	BOLD	HP + FC + 6MOT	176	55.386
1257	BOLD	HP + FC + 6MOT	177	74.844
1258	BOLD	HP + FC + 6MOT	178	54.6579
1259	BOLD	HP + FC + 6MOT	179	61.8468
1260	BOLD	HP + FC + 6MOT	180	56.5351
1261	BOLD	HP + FC + 6MOT	181	60.5702
1262	BOLD	HP + FC + 6MOT	182	58.1579
1263	BOLD	HP + FC + 6MOT	183	50.4298
1264	BOLD	HP + FC + 6MOT	184	52.1053
1265	BOLD	HP + FC + 6MOT	185	60.8947
1266	BOLD	HP + FC + 6MOT	186	51.1698
1267	BOLD	HP + FC + 6MOT	187	73.8661
1268	BOLD	HP + FC + 6MOT	188	55.5
1269	BOLD	HP + FC + 6MOT	189	56.9528
1270	BOLD	HP + FC + 6MOT	190	61.8947
1271	BOLD	HP + FC + 6MOT	191	60.6316
1272	BOLD	HP + FC + 6MOT	192	58.3393
1273	BOLD	HP + FC + 6MOT	193	57.307
1274	BOLD	HP + FC + 6MOT	194	54.8496
1275	BOLD	HP + FC + 6MOT	195	65.0294
1276	BOLD	HP + FC + 6MOT	196	53.6018
1277	BOLD	HP + FC + 6MOT	197	47.6228
1278	BOLD	HP + FC + 6MOT	198	63.1842
1279	BOLD	HP + FC + 6MOT	199	58.6316
1280	BOLD	HP + FC + 6MOT	200	71.6818
1281	BOLD	HP + FC + 6MOT	201	59.5841
1282	BOLD	HP + FC + 6MOT	202	58.3158
1283	BOLD	HP + FC + 6MOT	203	59.9912
1284	BOLD	HP + FC + 6MOT	204	63.1239
1285	BOLD	HP + FC + 6MOT	205	58.5439
1286	BOLD	HP + FC + 6MOT	206	51.7281
1287	BOLD	HP + FC + 6MOT	207	60.964
1288	BOLD	HP + FC + 6MOT	208	56.9211
1289	BOLD	HP + FC + 6MOT	209	45.0702
1290	BOLD	HP + FC + 6MOT	210	59.8716
1291	BOLD	HP + FC + 6MOT	211	71.9604
1292	BOLD	HP + FC + 6MOT	212	53.9474
1293	BOLD	HP + FC + 6MOT	213	58.7105
1294	BOLD	HP + FC + 6MOT	214	55.6228
1295	BOLD	HP + FC + 6MOT	215	63.9115
1296	BOLD	HP + FC + 6MOT	216	60.7193
1297	BOLD	HP + FC + 6MOT	217	57.5877
1298	BOLD	HP + FC + 6MOT	218	59.3421
1299	BOLD	HP + FC + 6MOT	219	63.3762
1300	BOLD	HP + FC + 6MOT	220	64.4685
1301	BOLD	HP + FC + 6MOT	221	49.0351
1302	BOLD	HP + FC + 6MOT	222	64.18
1303	BOLD	HP + FC + 6MOT	223	66.4182
1304	BOLD	HP + FC + 6MOT	224	59.2262
1305	BOLD	HP + FC + 6MOT	225	50.6316
1306	BOLD	HP + FC + 6MOT	226	53.7589
1307	BOLD	HP + FC + 6MOT	227	66.4196
1308	BOLD	HP + FC + 6MOT	228	56.9123
1309	BOLD	HP + FC + 6MOT	229	57.9911
1310	BOLD	HP + FC + 6MOT	230	69.4474
1311	BOLD	HP + FC + 6MOT	231	60.7193
1312	BOLD	HP + FC + 6MOT	232	70.4639
1313	BOLD	HP + FC + 6MOT	233	65.0283
1314	BOLD	HP + FC + 6MOT	234	59.5439
1315	BOLD	HP + FC + 6MOT	235	59.9877
1316	BOLD	HP + FC + 6MOT	236	71.2653
1317	BOLD	HP + FC + 6MOT	237	65.8161
1318	BOLD	HP + FC + 6MOT	238	63.7091
1319	BOLD	HP + FC + 6MOT	239	65.266
1320	BOLD	HP + FC + 6MOT	240	66.036
1321	BOLD	HP + FC + 6MOT	241	66.4175
1322	BOLD	HP + FC + 6MOT	242	66.9464
1323	BOLD	HP + FC + 6MOT	243	68.693
1324	BOLD	HP + FC + 6MOT	244	65.0619
1325	BOLD	HP + FC + 6MOT	245	84.1912
1326	BOLD	HP + FC + 6MOT	246	67.0874
1327	BOLD	HP + FC + 6MOT	247	63.4182
1328	BOLD	HP + FC + 6MOT	248	74.6579
1329	BOLD	HP + FC + 6MOT	249	67.9596
1330	BOLD	HP + FC + 6MOT	250	72.241
1331	BOLD	HP + FC + 6MOT	251	70.1333
1332	BOLD	HP + FC + 6MOT	252	84.2909
1333	BOLD	HP + FC + 6MOT	253	71.172
1334	BOLD	HP + FC + 6MOT	254	69.3131
1335	BOLD	HP + FC + 6MOT	255	73.883
1336	BOLD	HP + FC + 6MOT	256	68.8505
1337	BOLD	HP + FC + 6MOT	257	70.4554
1338	BOLD	HP + FC + 6MOT	258	71.125
1339	BOLD	HP + FC + 6MOT	259	70.8182
1340	BOLD	HP + FC + 6MOT	260	73.0256
1341	BOLD	HP + FC + 6MOT	261	72.3133
1342	BOLD	HP + FC + 6MOT	262	69.2235
1343	BOLD	HP + FC + 6MOT	263	70.5062
1344	BOLD	HP + FC + 6MOT	264	73.2683
1345	BOLD	HP + FC + 6MOT	265	80.9359
1346	BOLD	HP + FC + 6MOT	266	80.6
1347	BOLD	HP + FC + 6MOT	267	68.9074
1348	BOLD	HP + FC + 6MOT	268	75.3226
1349	BOLD	HP + FC + 6MOT	269	71.7949
1350	BOLD	HP + FC + 6MOT	270	59.2453
1351	BOLD	HP + FC + 6MOT	271	46.2969
1352	BOLD	HP + FC + 6MOT	272	64.622
1353	BOLD	HP + FC + 6MOT	273	68
1354	BOLD	HP + FC + 6MOT	274	62.3125
1355	BOLD	HP + FC + 6MOT	275	74.3241
1356	BOLD	HP + FC + 6MOT	276	70.6731
1357	BOLD	HP + FC + 6MOT	277	59.8416
1358	BOLD	HP + FC + 6MOT	278	67.0649
1359	BOLD	HP + FC + 6MOT	279	62.8148
1360	BOLD	HP + FC + 6MOT	280	73.2418
1361	BOLD	HP + FC + 6MOT	281	71.0725
1362	BOLD	HP + FC + 6MOT	282	67.3535
1363	BOLD	HP + FC + 6MOT	283	67.9867
1364	BOLD	HP + FC + 6MOT	284	68.5333
1365	BOLD	HP + FC + 6MOT	285	81.7404
1366	BOLD	HP + FC + 6MOT	286	84.198
1367	BOLD	HP + FC + 6MOT	287	80.7788
1368	BOLD	HP + FC + 6MOT	288	89.9643
1369	BOLD	HP + FC + 6MOT	289	70.1667
1370	BOLD	HP + FC + 6MOT	290	71.1553
1371	BOLD	HP + FC + 6MOT	291	67.9574
1372	BOLD	HP + FC + 6MOT	292	79.8529
1373	BOLD	HP + FC + 6MOT	293	67.5463
1374	BOLD	HP + FC + 6MOT	294	87.1091
1375	BOLD	HP + FC + 6MOT	295	81.0734
1376	BOLD	HP + FC + 6MOT	296	74.1351
1377	BOLD	HP + FC + 6MOT	297	99.9099
1378	BOLD	HP + FC + 6MOT	298	70.5263
1379	BOLD	HP + FC + 6MOT	299	83.033
1380	BOLD	HP + FC + 6MOT	300	94.5089
1381	BOLD	HP + FC + 6MOT	301	90.6634
1382	BOLD	HP + FC + 6MOT	302	94.469
1383	BOLD	HP + FC + 6MOT	303	112.876
1384	BOLD	HP + FC + 6MOT	304	81.2021
1385	BOLD	HP + FC + 6MOT	305	70.9151
1386	BOLD	HP + FC + 6MOT	306	86.4865
1387	BOLD	HP + FC + 6MOT	307	78.5804
1388	BOLD	HP + FC + 6MOT	308	95.633
1389	BOLD	HP + FC + 6MOT	309	91.8378
1390	BOLD	HP + FC + 6MOT	310	104.474
1391	BOLD	HP + FC + 6MOT	311	85.6339
1392	BOLD	HP + FC + 6MOT	312	103.071
1393	BOLD	HP + FC + 6MOT	313	111.759
1394	BOLD	HP + FC + 6MOT	314	87.6292
1395	BOLD	HP + FC + 6MOT	315	96.1327
1396	BOLD	HP + FC + 6MOT	316	94.4167
1397	BOLD	HP + FC + 6MOT	317	81.5889
1398	BOLD	HP + FC + 6MOT	318	86.8053
1399	BOLD	HP + FC + 6MOT	319	79.8692
1400	BOLD	HP + FC + 6MOT	320	99.0357
1401	BOLD	HP + FC + 6MOT	321	96.9474
1402	BOLD	HP + FC + 6MOT	322	117.14
1403	BOLD	HP + FC + 6MOT	323	111.518
1404	BOLD	HP + FC + 6MOT	324	96.7054
1405	BOLD	HP + FC + 6MOT	325	110.921
1406	BOLD	HP + FC + 6MOT	326	123.851
1407	BOLD	HP + FC + 6MOT	327	114.386
1408	BOLD	HP + FC + 6MOT	328	92.1863
1409	BOLD	HP + FC + 6MOT	329	111.193
1410	BOLD	HP + FC + 6MOT	330	88.354
1411	BOLD	HP + FC + 6MOT	331	85.6075
1412	BOLD	HP + FC + 6MOT	332	81.4545
1413	BOLD	HP + FC + 6MOT	333	105.982
1414	BOLD	HP + FC + 6MOT	334	112.325
1415	BOLD	HP + FC + 6MOT	335	108.711
1416	BOLD	HP + FC + 6MOT	336	123.412
1417	BOLD	HP + FC + 6MOT	337	127.416
1418	BOLD	HP + FC + 6MOT	338	100.558
1419	BOLD	HP + FC + 6MOT	339	102.526
1420	BOLD	HP + FC + 6MOT	340	102.289
1421	BOLD	HP + FC + 6MOT	341	90.027
1422	BOLD	HP + FC + 6MOT	342	97.9663
1423	BOLD	HP + FC + 6MOT	343	93.2124
1424	BOLD	HP + FC + 6MOT	344	130.728
1425	BOLD	HP + FC + 6MOT	345	122.5
1426	BOLD	HP + FC + 6MOT	346	120.14
1427	BOLD	HP + FC + 6MOT	347	118.763
1428	BOLD	HP + FC + 6MOT	348	122.044
1429	BOLD	HP + FC + 6MOT	349	125.044
1430	BOLD	HP + FC + 6MOT	350	102.649
1431	BOLD	HP + FC + 6MOT	351	96.8482
1432	BOLD	HP + FC + 6MOT	352	109.789
1433	BOLD	HP + FC + 6MOT	353	108.2
1434	BOLD	HP + FC + 6MOT	354	125.237
1435	BOLD	HP + FC + 6MOT	355	84.1053
1436	BOLD	HP + FC + 6MOT	356	92.1842
1437	BOLD	HP + FC + 6MOT	357	119.649
1438	BOLD	HP + FC + 6MOT	358	116.833
1439	BOLD	HP + FC + 6MOT	359	117.614
1440	BOLD	HP + FC + 6MOT	360	116.439
1441	BOLD	HP + FC + 6MOT	361	113.561
1442	BOLD	HP + FC + 6MOT	362	79.5702
1443	BOLD	HP + FC + 6MOT	363	112.184
1444	BOLD	HP + FC + 6MOT	364	80.1239
1445	BOLD	HP + FC + 6MOT	365	116.078
1446	BOLD	HP + FC + 6MOT	366	96.4404
1447	BOLD	HP + FC + 6MOT	367	62.3246
1448	BOLD	HP + FC + 6MOT	368	105.675
1449	BOLD	HP + FC + 6MOT	369	105.553
1450	BOLD	HP + FC + 6MOT	370	107.588
1451	BOLD	HP + FC + 6MOT	371	108.693
1452	BOLD	HP + FC + 6MOT	372	63.3158
1453	BOLD	HP + FC + 6MOT	373	111.439
1454	BOLD	HP + FC + 6MOT	374	94.614
1455	BOLD	HP + FC + 6MOT	375	64.3509
1456	BOLD	HP + FC + 6MOT	376	113.089
1457	BOLD	HP + FC + 6MOT	377	101.395
1458	BOLD	HP + FC + 6MOT	378	75.1316
1459	BOLD	HP + FC + 6MOT	379	93.0594
1460	BOLD	HP + FC + 6MOT	380	95.6842
1461	BOLD	HP + FC + 6MOT	381	92.6491
1462	BOLD	HP + FC + 6MOT	382	62.1316
1463	BOLD	HP + FC + 6MOT	383	97.5263
1464	BOLD	HP + FC + 6MOT	384	82.9474
1465	BOLD	HP + FC + 6MOT	385	91.4561
1466	BOLD	HP + FC + 6MOT	386	58.6147
1467	BOLD	HP + FC + 6MOT	387	88.7719
1468	BOLD	HP + FC + 6MOT	388	63.8158
1469	BOLD	HP + FC + 6MOT	389	104.903
1470	BOLD	HP + FC + 6MOT	390	82.9211
1471	BOLD	HP + FC + 6MOT	391	76.1509
1472	BOLD	HP + FC + 6MOT	392	86.5929
1473	BOLD	HP + FC + 6MOT	393	68.9211
1474	BOLD	HP + FC + 6MOT	394	66.0877
1475	BOLD	HP + FC + 6MOT	395	85.1404
1476	BOLD	HP + FC + 6MOT	396	55.4561
1477	BOLD	HP + FC + 6MOT	397	83.5175
1478	BOLD	HP + FC + 6MOT	398	98.4792
1479	BOLD	HP + FC + 6MOT	399	67.4386
1480	BOLD	HP + FC + 6MOT	400	57.6053
1481	BOLD	HP + FC + 6MOT	401	64.9737
1482	BOLD	HP + FC + 6MOT	402	74.307
1483	BOLD	HP + FC + 6MOT	403	56.9474
1484	BOLD	HP + FC + 6MOT	404	62.8596
1485	BOLD	HP + FC + 6MOT	405	94.6842
1486	BOLD	HP + FC + 6MOT	406	80.2105
1487	BOLD	HP + FC + 6MOT	407	75.5
1488	BOLD	HP + FC + 6MOT	408	62.8947
1489	BOLD	HP + FC + 6MOT	409	66.8496
1490	BOLD	HP + FC + 6MOT	410	54.7018
1491	BOLD	HP + FC + 6MOT	411	59.6053
1492	BOLD	HP + FC + 6MOT	412	57.6667
1493	BOLD	HP + FC + 6MOT	413	68.7544
1494	BOLD	HP + FC + 6MOT	414	82.8938
1495	BOLD	HP + FC + 6MOT	415	55.5877
1496	BOLD	HP + FC + 6MOT	416	58.0263
1497	BOLD	HP + FC + 6MOT	417	63.8947
1498	BOLD	HP + FC + 6MOT	418	65.307
1499	BOLD	HP + FC + 6MOT	419	54.0263
1500	BOLD	HP + FC + 6MOT	420	51.8947
1501	BOLD	HP + FC + 6MOT	421	61.0439
1502	BOLD	HP + FC + 6MOT	422	81.6549
1503	BOLD	HP + FC + 6MOT	423	59.9204
1504	BOLD	HP + FC + 6MOT	424	50.2035
1505	BOLD	HP + FC + 6MOT	425	54.9035
1506	BOLD	HP + FC + 6MOT	426	51.5088
1507	BOLD	HP + FC + 6MOT	427	60.2368
1508	BOLD	HP + FC + 6MOT	428	62.6579
1509	BOLD	HP + FC + 6MOT	429	55.3947
1510	BOLD	HP + FC + 6MOT	430	54.7632
1511	BOLD	HP + FC + 6MOT	431	74.1667
1512	BOLD	HP + FC + 6MOT	432	49.7281
1513	BOLD	HP + FC + 6MOT	433	58.8545
1514	BOLD	HP + FC + 6MOT	434	59.9292
1515	BOLD	HP + FC + 6MOT	435	44.8772
1516	BOLD	HP + FC + 6MOT	436	45.7982
1517	BOLD	HP + FC + 6MOT	437	76.6931
1518	BOLD	HP + FC + 6MOT	438	52.4425
1519	BOLD	HP + FC + 6MOT	439	61.4737
1520	BOLD	HP + FC + 6MOT	440	48.3947
1521	BOLD	HP + FC + 6MOT	441	53.3717
1522	BOLD	HP + FC + 6MOT	442	52
1523	BOLD	HP + FC + 6MOT	443	43.8158
1524	BOLD	HP + FC + 6MOT	444	56.1579
1525	BOLD	HP + FC + 6MOT	445	54.8421
1526	BOLD	HP + FC + 6MOT	446	58.8421
1527	BOLD	HP + FC + 6MOT	447	73.2136
1528	BOLD	HP + FC + 6MOT	448	54.8246
1529	BOLD	HP + FC + 6MOT	449	60.1754
1530	BOLD	HP + FC + 6MOT	450	61.2018
1531	BOLD	HP + FC + 6MOT	451	60.7982
1532	BOLD	HP + FC + 6MOT	452	58.0702
1533	BOLD	HP + FC + 6MOT	453	57.292
1534	BOLD	HP + FC + 6MOT	454	59.2807
1535	BOLD	HP + FC + 6MOT	455	66.6579
1536	BOLD	HP + FC + 6MOT	456	53.6491
1537	BOLD	HP + FC + 6MOT	457	69.8333
1538	BOLD	HP + FC + 6MOT	458	57.7281
1539	BOLD	HP + FC + 6MOT	459	60.2982
1540	BOLD	HP + FC + 6MOT	460	64.3421
1541	BOLD	HP + FC + 6MOT	461	55.8158
1542	BOLD	HP + FC + 6MOT	462	61.1667
1543	BOLD	HP + FC + 6MOT	463	59.4912
1544	BOLD	HP + FC + 6MOT	464	58.6283
1545	BOLD	HP + FC + 6MOT	465	60.2447
1546	BOLD	HP + FC + 6MOT	466	61.8
1547	BOLD	HP + FC + 6MOT	467	52.9902
1548	BOLD	HP + FC + 6MOT	468	62.7982
1549	BOLD	HP + FC + 6MOT	469	59.9474
1550	BOLD	HP + FC + 6MOT	470	70.2381
1551	BOLD	HP + FC + 6MOT	471	59.0885
1552	BOLD	HP + FC + 6MOT	472	59.0877
1553	BOLD	HP + FC + 6MOT	473	62.3947
1554	BOLD	HP + FC + 6MOT	474	61.9298
1555	BOLD	HP + FC + 6MOT	475	55.9211
1556	BOLD	HP + FC + 6MOT	476	58.5965
1557	BOLD	HP + FC + 6MOT	477	60.0175
1558	BOLD	HP + FC + 6MOT	478	51.6569
1559	BOLD	HP + FC + 6MOT	479	52
1560	BOLD	HP + FC + 6MOT	480	57.8073
1561	BOLD	HP + FC + 6MOT	481	70.8496
1562	BOLD	HP + FC + 6MOT	482	62.3772
1563	BOLD	HP + FC + 6MOT	483	61.3509
1564	BOLD	HP + FC + 6MOT	484	63.114
1565	BOLD	HP + FC + 6MOT	485	56.7368
1566	BOLD	HP + FC + 6MOT	486	61.3158
1567	BOLD	HP + FC + 6MOT	487	51.2895
1568	BOLD	HP + FC + 6MOT	488	60.6053
1569	BOLD	HP + FC + 6MOT	489	62.7798
1570	BOLD	HP + FC + 6MOT	490	61.646
1571	BOLD	HP + FC + 6MOT	491	49.1786
1572	BOLD	HP + FC + 6MOT	492	57.0306
1573	BOLD	HP + FC + 6MOT	493	66.7103
1574	BOLD	HP + FC + 6MOT	494	54.6429
1575	BOLD	HP + FC + 6MOT	495	53.5909
1576	BOLD	HP + FC + 6MOT	496	53.2368
1577	BOLD	HP + FC + 6MOT	497	59.1316
1578	BOLD	HP + FC + 6MOT	498	64.7018
1579	BOLD	HP + FC + 6MOT	499	59.1579
1580	BOLD	HP + FC + 6MOT	500	57.3684
1581	BOLD	HP + FC + 6MOT	501	60.8158
1582	BOLD	HP + FC + 6MOT	502	63.6239
1583	BOLD	HP + FC + 6MOT	503	64.8036
1584	BOLD	HP + FC + 6MOT	504	58.4386
1585	BOLD	HP + FC + 6MOT	505	57.8209
1586	BOLD	HP + FC + 6MOT	506	60.4388
1587	BOLD	HP + FC + 6MOT	507	60.2788
1588	BOLD	HP + FC + 6MOT	508	57.7387
1589	BOLD	HP + FC + 6MOT	509	55.1781
1590	BOLD	HP + FC + 6MOT	510	69.5
1591	BOLD	HP + FC + 6MOT	511	66.2857
1592	BOLD	HP + FC + 6MOT	512	62.4211
1593	BOLD	HP + FC + 6MOT	513	61.2018
1594	BOLD	HP + FC + 6MOT	514	67.6018
1595	BOLD	HP + FC + 6MOT	515	62.8105
1596	BOLD	HP + FC + 6MOT	516	72.5179
1597	BOLD	HP + FC + 6MOT	517	69.7117
1598	BOLD	HP + FC + 6MOT	518	70.7164
1599	BOLD	HP + FC + 6MOT	519	69.0104
1600	BOLD	HP + FC + 6MOT	520	66.3902
1601	BOLD	HP + FC + 6MOT	521	70.1263
1602	BOLD	HP + FC + 6MOT	522	69.4776
1603	BOLD	HP + FC + 6MOT	523	67.7264
1604	BOLD	HP + FC + 6MOT	524	61.8333
1605	BOLD	HP + FC + 6MOT	525	73.2245
1606	BOLD	HP + FC + 6MOT	526	62.8208
1607	BOLD	HP + FC + 6MOT	527	69.9333
1608	BOLD	HP + FC + 6MOT	528	75.3191
1609	BOLD	HP + FC + 6MOT	529	76.2794
1610	BOLD	HP + FC + 6MOT	530	70.7761
1611	BOLD	HP + FC + 6MOT	531	76.1364
1612	BOLD	HP + FC + 6MOT	532	63.8169
1613	BOLD	HP + FC + 6MOT	533	72.6044
1614	BOLD	HP + FC + 6MOT	534	66.1566
1615	BOLD	HP + FC + 6MOT	535	76.5
1616	BOLD	HP + FC + 6MOT	536	79.9762
1617	BOLD	HP + FC + 6MOT	537	75.4035
1618	BOLD	HP + FC + 6MOT	538	80.3012
1619	BOLD	HP + FC + 6MOT	539	70.2388
1620	BOLD	HP + FC + 6MOT + WM/CSF	0	60.1124
1621	BOLD	HP + FC + 6MOT + WM/CSF	1	62
1622	BOLD	HP + FC + 6MOT + WM/CSF	2	53.1467
1623	BOLD	HP + FC + 6MOT + WM/CSF	3	59.2115
1624	BOLD	HP + FC + 6MOT + WM/CSF	4	74.6129
1625	BOLD	HP + FC + 6MOT + WM/CSF	5	73.8036
1626	BOLD	HP + FC + 6MOT + WM/CSF	6	67
1627	BOLD	HP + FC + 6MOT + WM/CSF	7	70.8058
1628	BOLD	HP + FC + 6MOT + WM/CSF	8	61.087
1629	BOLD	HP + FC + 6MOT + WM/CSF	9	68.119
1630	BOLD	HP + FC + 6MOT + WM/CSF	10	67.5571
1631	BOLD	HP + FC + 6MOT + WM/CSF	11	67.1356
1632	BOLD	HP + FC + 6MOT + WM/CSF	12	82.5269
1633	BOLD	HP + FC + 6MOT + WM/CSF	13	75.0326
1634	BOLD	HP + FC + 6MOT + WM/CSF	14	81.8137
1635	BOLD	HP + FC + 6MOT + WM/CSF	15	97.4537
1636	BOLD	HP + FC + 6MOT + WM/CSF	16	84.177
1637	BOLD	HP + FC + 6MOT + WM/CSF	17	85.6321
1638	BOLD	HP + FC + 6MOT + WM/CSF	18	110.319
1639	BOLD	HP + FC + 6MOT + WM/CSF	19	76.0606
1640	BOLD	HP + FC + 6MOT + WM/CSF	20	82.0472
1641	BOLD	HP + FC + 6MOT + WM/CSF	21	72
1642	BOLD	HP + FC + 6MOT + WM/CSF	22	76.5432
1643	BOLD	HP + FC + 6MOT + WM/CSF	23	72.2661
1644	BOLD	HP + FC + 6MOT + WM/CSF	24	98.1495
1645	BOLD	HP + FC + 6MOT + WM/CSF	25	84.6415
1646	BOLD	HP + FC + 6MOT + WM/CSF	26	80.625
1647	BOLD	HP + FC + 6MOT + WM/CSF	27	100.31
1648	BOLD	HP + FC + 6MOT + WM/CSF	28	67.6316
1649	BOLD	HP + FC + 6MOT + WM/CSF	29	89.4579
1650	BOLD	HP + FC + 6MOT + WM/CSF	30	98.2054
1651	BOLD	HP + FC + 6MOT + WM/CSF	31	84.9515
1652	BOLD	HP + FC + 6MOT + WM/CSF	32	103.895
1653	BOLD	HP + FC + 6MOT + WM/CSF	33	116.158
1654	BOLD	HP + FC + 6MOT + WM/CSF	34	85.2597
1655	BOLD	HP + FC + 6MOT + WM/CSF	35	75.4375
1656	BOLD	HP + FC + 6MOT + WM/CSF	36	90.5536
1657	BOLD	HP + FC + 6MOT + WM/CSF	37	77.4545
1658	BOLD	HP + FC + 6MOT + WM/CSF	38	104.132
1659	BOLD	HP + FC + 6MOT + WM/CSF	39	90.4825
1660	BOLD	HP + FC + 6MOT + WM/CSF	40	109.325
1661	BOLD	HP + FC + 6MOT + WM/CSF	41	83.0485
1662	BOLD	HP + FC + 6MOT + WM/CSF	42	112.991
1663	BOLD	HP + FC + 6MOT + WM/CSF	43	108.36
1664	BOLD	HP + FC + 6MOT + WM/CSF	44	93.2333
1665	BOLD	HP + FC + 6MOT + WM/CSF	45	104.693
1666	BOLD	HP + FC + 6MOT + WM/CSF	46	101.035
1667	BOLD	HP + FC + 6MOT + WM/CSF	47	93.6262
1668	BOLD	HP + FC + 6MOT + WM/CSF	48	87.693
1669	BOLD	HP + FC + 6MOT + WM/CSF	49	83.0093
1670	BOLD	HP + FC + 6MOT + WM/CSF	50	118.57
1671	BOLD	HP + FC + 6MOT + WM/CSF	51	100.711
1672	BOLD	HP + FC + 6MOT + WM/CSF	52	119.193
1673	BOLD	HP + FC + 6MOT + WM/CSF	53	114.746
1674	BOLD	HP + FC + 6MOT + WM/CSF	54	89.1354
1675	BOLD	HP + FC + 6MOT + WM/CSF	55	117.518
1676	BOLD	HP + FC + 6MOT + WM/CSF	56	123.263
1677	BOLD	HP + FC + 6MOT + WM/CSF	57	118.939
1678	BOLD	HP + FC + 6MOT + WM/CSF	58	96.1553
1679	BOLD	HP + FC + 6MOT + WM/CSF	59	111.263
1680	BOLD	HP + FC + 6MOT + WM/CSF	60	106.737
1681	BOLD	HP + FC + 6MOT + WM/CSF	61	88.3396
1682	BOLD	HP + FC + 6MOT + WM/CSF	62	97.1239
1683	BOLD	HP + FC + 6MOT + WM/CSF	63	106.798
1684	BOLD	HP + FC + 6MOT + WM/CSF	64	108.965
1685	BOLD	HP + FC + 6MOT + WM/CSF	65	110.5
1686	BOLD	HP + FC + 6MOT + WM/CSF	66	114.842
1687	BOLD	HP + FC + 6MOT + WM/CSF	67	117.351
1688	BOLD	HP + FC + 6MOT + WM/CSF	68	92.08
1689	BOLD	HP + FC + 6MOT + WM/CSF	69	102.851
1690	BOLD	HP + FC + 6MOT + WM/CSF	70	106.561
1691	BOLD	HP + FC + 6MOT + WM/CSF	71	86.0309
1692	BOLD	HP + FC + 6MOT + WM/CSF	72	85.0543
1693	BOLD	HP + FC + 6MOT + WM/CSF	73	101.079
1694	BOLD	HP + FC + 6MOT + WM/CSF	74	119.754
1695	BOLD	HP + FC + 6MOT + WM/CSF	75	110.544
1696	BOLD	HP + FC + 6MOT + WM/CSF	76	112.36
1697	BOLD	HP + FC + 6MOT + WM/CSF	77	105.886
1698	BOLD	HP + FC + 6MOT + WM/CSF	78	104.246
1699	BOLD	HP + FC + 6MOT + WM/CSF	79	108.289
1700	BOLD	HP + FC + 6MOT + WM/CSF	80	95.2807
1701	BOLD	HP + FC + 6MOT + WM/CSF	81	90.5804
1702	BOLD	HP + FC + 6MOT + WM/CSF	82	96.6289
1703	BOLD	HP + FC + 6MOT + WM/CSF	83	86.6442
1704	BOLD	HP + FC + 6MOT + WM/CSF	84	112.079
1705	BOLD	HP + FC + 6MOT + WM/CSF	85	90.1681
1706	BOLD	HP + FC + 6MOT + WM/CSF	86	96.9298
1707	BOLD	HP + FC + 6MOT + WM/CSF	87	105.298
1708	BOLD	HP + FC + 6MOT + WM/CSF	88	97.6754
1709	BOLD	HP + FC + 6MOT + WM/CSF	89	100.579
1710	BOLD	HP + FC + 6MOT + WM/CSF	90	97.4035
1711	BOLD	HP + FC + 6MOT + WM/CSF	91	88.2807
1712	BOLD	HP + FC + 6MOT + WM/CSF	92	72.2632
1713	BOLD	HP + FC + 6MOT + WM/CSF	93	89.7807
1714	BOLD	HP + FC + 6MOT + WM/CSF	94	82.5135
1715	BOLD	HP + FC + 6MOT + WM/CSF	95	100.062
1716	BOLD	HP + FC + 6MOT + WM/CSF	96	89.8224
1717	BOLD	HP + FC + 6MOT + WM/CSF	97	75.2124
1718	BOLD	HP + FC + 6MOT + WM/CSF	98	89.1228
1719	BOLD	HP + FC + 6MOT + WM/CSF	99	85.5088
1720	BOLD	HP + FC + 6MOT + WM/CSF	100	91.9737
1721	BOLD	HP + FC + 6MOT + WM/CSF	101	87.5439
1722	BOLD	HP + FC + 6MOT + WM/CSF	102	71.3596
1723	BOLD	HP + FC + 6MOT + WM/CSF	103	78.2895
1724	BOLD	HP + FC + 6MOT + WM/CSF	104	68.4737
1725	BOLD	HP + FC + 6MOT + WM/CSF	105	64.0354
1726	BOLD	HP + FC + 6MOT + WM/CSF	106	97.9457
1727	BOLD	HP + FC + 6MOT + WM/CSF	107	72.0702
1728	BOLD	HP + FC + 6MOT + WM/CSF	108	70.3214
1729	BOLD	HP + FC + 6MOT + WM/CSF	109	90.1522
1730	BOLD	HP + FC + 6MOT + WM/CSF	110	74.8421
1731	BOLD	HP + FC + 6MOT + WM/CSF	111	68.5175
1732	BOLD	HP + FC + 6MOT + WM/CSF	112	58.4956
1733	BOLD	HP + FC + 6MOT + WM/CSF	113	73.0351
1734	BOLD	HP + FC + 6MOT + WM/CSF	114	66.1228
1735	BOLD	HP + FC + 6MOT + WM/CSF	115	64.8596
1736	BOLD	HP + FC + 6MOT + WM/CSF	116	54.3509
1737	BOLD	HP + FC + 6MOT + WM/CSF	117	62.7105
1738	BOLD	HP + FC + 6MOT + WM/CSF	118	59.8246
1739	BOLD	HP + FC + 6MOT + WM/CSF	119	94.25
1740	BOLD	HP + FC + 6MOT + WM/CSF	120	60.1316
1741	BOLD	HP + FC + 6MOT + WM/CSF	121	68.3158
1742	BOLD	HP + FC + 6MOT + WM/CSF	122	64.7018
1743	BOLD	HP + FC + 6MOT + WM/CSF	123	61.3421
1744	BOLD	HP + FC + 6MOT + WM/CSF	124	57.7193
1745	BOLD	HP + FC + 6MOT + WM/CSF	125	65.3509
1746	BOLD	HP + FC + 6MOT + WM/CSF	126	51.9737
1747	BOLD	HP + FC + 6MOT + WM/CSF	127	63.4912
1748	BOLD	HP + FC + 6MOT + WM/CSF	128	86.4388
1749	BOLD	HP + FC + 6MOT + WM/CSF	129	58.1491
1750	BOLD	HP + FC + 6MOT + WM/CSF	130	51.3947
1751	BOLD	HP + FC + 6MOT + WM/CSF	131	48.4298
1752	BOLD	HP + FC + 6MOT + WM/CSF	132	52.5351
1753	BOLD	HP + FC + 6MOT + WM/CSF	133	50.6579
1754	BOLD	HP + FC + 6MOT + WM/CSF	134	52.2895
1755	BOLD	HP + FC + 6MOT + WM/CSF	135	78.3333
1756	BOLD	HP + FC + 6MOT + WM/CSF	136	62.0439
1757	BOLD	HP + FC + 6MOT + WM/CSF	137	69.1636
1758	BOLD	HP + FC + 6MOT + WM/CSF	138	49.6053
1759	BOLD	HP + FC + 6MOT + WM/CSF	139	53.5614
1760	BOLD	HP + FC + 6MOT + WM/CSF	140	52.7719
1761	BOLD	HP + FC + 6MOT + WM/CSF	141	50.5789
1762	BOLD	HP + FC + 6MOT + WM/CSF	142	47.7105
1763	BOLD	HP + FC + 6MOT + WM/CSF	143	51.4737
1764	BOLD	HP + FC + 6MOT + WM/CSF	144	79.3509
1765	BOLD	HP + FC + 6MOT + WM/CSF	145	51.4035
1766	BOLD	HP + FC + 6MOT + WM/CSF	146	48.8509
1767	BOLD	HP + FC + 6MOT + WM/CSF	147	57.5
1768	BOLD	HP + FC + 6MOT + WM/CSF	148	51.9035
1769	BOLD	HP + FC + 6MOT + WM/CSF	149	51.9386
1770	BOLD	HP + FC + 6MOT + WM/CSF	150	46.693
1771	BOLD	HP + FC + 6MOT + WM/CSF	151	48.2193
1772	BOLD	HP + FC + 6MOT + WM/CSF	152	75.7589
1773	BOLD	HP + FC + 6MOT + WM/CSF	153	53.5
1774	BOLD	HP + FC + 6MOT + WM/CSF	154	51.7018
1775	BOLD	HP + FC + 6MOT + WM/CSF	155	55.0702
1776	BOLD	HP + FC + 6MOT + WM/CSF	156	47.6404
1777	BOLD	HP + FC + 6MOT + WM/CSF	157	55.4737
1778	BOLD	HP + FC + 6MOT + WM/CSF	158	49.193
1779	BOLD	HP + FC + 6MOT + WM/CSF	159	55.4386
1780	BOLD	HP + FC + 6MOT + WM/CSF	160	51.0175
1781	BOLD	HP + FC + 6MOT + WM/CSF	161	70.1316
1782	BOLD	HP + FC + 6MOT + WM/CSF	162	50.8246
1783	BOLD	HP + FC + 6MOT + WM/CSF	163	58.0789
1784	BOLD	HP + FC + 6MOT + WM/CSF	164	52.4825
1785	BOLD	HP + FC + 6MOT + WM/CSF	165	49.1053
1786	BOLD	HP + FC + 6MOT + WM/CSF	166	52.6316
1787	BOLD	HP + FC + 6MOT + WM/CSF	167	76.1545
1788	BOLD	HP + FC + 6MOT + WM/CSF	168	53.7807
1789	BOLD	HP + FC + 6MOT + WM/CSF	169	59.2632
1790	BOLD	HP + FC + 6MOT + WM/CSF	170	53.7456
1791	BOLD	HP + FC + 6MOT + WM/CSF	171	53.2054
1792	BOLD	HP + FC + 6MOT + WM/CSF	172	50.5088
1793	BOLD	HP + FC + 6MOT + WM/CSF	173	55.1754
1794	BOLD	HP + FC + 6MOT + WM/CSF	174	56.6404
1795	BOLD	HP + FC + 6MOT + WM/CSF	175	58.7281
1796	BOLD	HP + FC + 6MOT + WM/CSF	176	56.8158
1797	BOLD	HP + FC + 6MOT + WM/CSF	177	73.945
1798	BOLD	HP + FC + 6MOT + WM/CSF	178	57.4123
1799	BOLD	HP + FC + 6MOT + WM/CSF	179	63.1892
1800	BOLD	HP + FC + 6MOT + WM/CSF	180	57.114
1801	BOLD	HP + FC + 6MOT + WM/CSF	181	65.1667
1802	BOLD	HP + FC + 6MOT + WM/CSF	182	60.386
1803	BOLD	HP + FC + 6MOT + WM/CSF	183	51.0789
1804	BOLD	HP + FC + 6MOT + WM/CSF	184	54.2281
1805	BOLD	HP + FC + 6MOT + WM/CSF	185	63.7807
1806	BOLD	HP + FC + 6MOT + WM/CSF	186	52.9811
1807	BOLD	HP + FC + 6MOT + WM/CSF	187	75.4732
1808	BOLD	HP + FC + 6MOT + WM/CSF	188	59.2544
1809	BOLD	HP + FC + 6MOT + WM/CSF	189	52.066
1810	BOLD	HP + FC + 6MOT + WM/CSF	190	65.4474
1811	BOLD	HP + FC + 6MOT + WM/CSF	191	63.7018
1812	BOLD	HP + FC + 6MOT + WM/CSF	192	60.3036
1813	BOLD	HP + FC + 6MOT + WM/CSF	193	60.807
1814	BOLD	HP + FC + 6MOT + WM/CSF	194	56.4867
1815	BOLD	HP + FC + 6MOT + WM/CSF	195	66.7255
1816	BOLD	HP + FC + 6MOT + WM/CSF	196	58.6372
1817	BOLD	HP + FC + 6MOT + WM/CSF	197	52.1667
1818	BOLD	HP + FC + 6MOT + WM/CSF	198	68.7807
1819	BOLD	HP + FC + 6MOT + WM/CSF	199	60.2193
1820	BOLD	HP + FC + 6MOT + WM/CSF	200	70.1364
1821	BOLD	HP + FC + 6MOT + WM/CSF	201	59.3805
1822	BOLD	HP + FC + 6MOT + WM/CSF	202	61.2632
1823	BOLD	HP + FC + 6MOT + WM/CSF	203	65.1491
1824	BOLD	HP + FC + 6MOT + WM/CSF	204	66.6814
1825	BOLD	HP + FC + 6MOT + WM/CSF	205	62.2895
1826	BOLD	HP + FC + 6MOT + WM/CSF	206	54.6316
1827	BOLD	HP + FC + 6MOT + WM/CSF	207	63.4505
1828	BOLD	HP + FC + 6MOT + WM/CSF	208	60.6491
1829	BOLD	HP + FC + 6MOT + WM/CSF	209	48.7719
1830	BOLD	HP + FC + 6MOT + WM/CSF	210	62.3028
1831	BOLD	HP + FC + 6MOT + WM/CSF	211	74.1089
1832	BOLD	HP + FC + 6MOT + WM/CSF	212	58.8333
1833	BOLD	HP + FC + 6MOT + WM/CSF	213	55.5614
1834	BOLD	HP + FC + 6MOT + WM/CSF	214	60.114
1835	BOLD	HP + FC + 6MOT + WM/CSF	215	66.3009
1836	BOLD	HP + FC + 6MOT + WM/CSF	216	65.3158
1837	BOLD	HP + FC + 6MOT + WM/CSF	217	60.6754
1838	BOLD	HP + FC + 6MOT + WM/CSF	218	63.0702
1839	BOLD	HP + FC + 6MOT + WM/CSF	219	67.2277
1840	BOLD	HP + FC + 6MOT + WM/CSF	220	66.3243
1841	BOLD	HP + FC + 6MOT + WM/CSF	221	52.9474
1842	BOLD	HP + FC + 6MOT + WM/CSF	222	67.5
1843	BOLD	HP + FC + 6MOT + WM/CSF	223	68.4818
1844	BOLD	HP + FC + 6MOT + WM/CSF	224	62.6071
1845	BOLD	HP + FC + 6MOT + WM/CSF	225	55.2368
1846	BOLD	HP + FC + 6MOT + WM/CSF	226	57.3393
1847	BOLD	HP + FC + 6MOT + WM/CSF	227	67.7946
1848	BOLD	HP + FC + 6MOT + WM/CSF	228	60.9649
1849	BOLD	HP + FC + 6MOT + WM/CSF	229	62.7946
1850	BOLD	HP + FC + 6MOT + WM/CSF	230	72.6491
1851	BOLD	HP + FC + 6MOT + WM/CSF	231	65.5088
1852	BOLD	HP + FC + 6MOT + WM/CSF	232	74.8351
1853	BOLD	HP + FC + 6MOT + WM/CSF	233	67.8491
1854	BOLD	HP + FC + 6MOT + WM/CSF	234	64.8772
1855	BOLD	HP + FC + 6MOT + WM/CSF	235	63.9506
1856	BOLD	HP + FC + 6MOT + WM/CSF	236	75.7245
1857	BOLD	HP + FC + 6MOT + WM/CSF	237	71.2529
1858	BOLD	HP + FC + 6MOT + WM/CSF	238	68.9
1859	BOLD	HP + FC + 6MOT + WM/CSF	239	71.0851
1860	BOLD	HP + FC + 6MOT + WM/CSF	240	71.6847
1861	BOLD	HP + FC + 6MOT + WM/CSF	241	71.2524
1862	BOLD	HP + FC + 6MOT + WM/CSF	242	71.875
1863	BOLD	HP + FC + 6MOT + WM/CSF	243	73.2982
1864	BOLD	HP + FC + 6MOT + WM/CSF	244	70.2566
1865	BOLD	HP + FC + 6MOT + WM/CSF	245	88.8529
1866	BOLD	HP + FC + 6MOT + WM/CSF	246	71.0485
1867	BOLD	HP + FC + 6MOT + WM/CSF	247	69.0182
1868	BOLD	HP + FC + 6MOT + WM/CSF	248	82.3421
1869	BOLD	HP + FC + 6MOT + WM/CSF	249	74.4848
1870	BOLD	HP + FC + 6MOT + WM/CSF	250	79.8434
1871	BOLD	HP + FC + 6MOT + WM/CSF	251	75.8952
1872	BOLD	HP + FC + 6MOT + WM/CSF	252	90.9818
1873	BOLD	HP + FC + 6MOT + WM/CSF	253	77.0538
1874	BOLD	HP + FC + 6MOT + WM/CSF	254	74.4949
1875	BOLD	HP + FC + 6MOT + WM/CSF	255	77.0638
1876	BOLD	HP + FC + 6MOT + WM/CSF	256	73.8598
1877	BOLD	HP + FC + 6MOT + WM/CSF	257	75.198
1878	BOLD	HP + FC + 6MOT + WM/CSF	258	74.1932
1879	BOLD	HP + FC + 6MOT + WM/CSF	259	79.1091
1880	BOLD	HP + FC + 6MOT + WM/CSF	260	81.1282
1881	BOLD	HP + FC + 6MOT + WM/CSF	261	76.9398
1882	BOLD	HP + FC + 6MOT + WM/CSF	262	73.2353
1883	BOLD	HP + FC + 6MOT + WM/CSF	263	71.358
1884	BOLD	HP + FC + 6MOT + WM/CSF	264	75.8171
1885	BOLD	HP + FC + 6MOT + WM/CSF	265	85.3718
1886	BOLD	HP + FC + 6MOT + WM/CSF	266	82.5667
1887	BOLD	HP + FC + 6MOT + WM/CSF	267	71.7593
1888	BOLD	HP + FC + 6MOT + WM/CSF	268	76.4032
1889	BOLD	HP + FC + 6MOT + WM/CSF	269	73.4744
1890	BOLD	HP + FC + 6MOT + WM/CSF	270	64.2642
1891	BOLD	HP + FC + 6MOT + WM/CSF	271	48.3281
1892	BOLD	HP + FC + 6MOT + WM/CSF	272	69.3293
1893	BOLD	HP + FC + 6MOT + WM/CSF	273	75.3793
1894	BOLD	HP + FC + 6MOT + WM/CSF	274	67.1406
1895	BOLD	HP + FC + 6MOT + WM/CSF	275	73.6514
1896	BOLD	HP + FC + 6MOT + WM/CSF	276	70.1635
1897	BOLD	HP + FC + 6MOT + WM/CSF	277	61.9505
1898	BOLD	HP + FC + 6MOT + WM/CSF	278	71.974
1899	BOLD	HP + FC + 6MOT + WM/CSF	279	67
1900	BOLD	HP + FC + 6MOT + WM/CSF	280	72.1758
1901	BOLD	HP + FC + 6MOT + WM/CSF	281	72.8261
1902	BOLD	HP + FC + 6MOT + WM/CSF	282	71.8485
1903	BOLD	HP + FC + 6MOT + WM/CSF	283	72.3467
1904	BOLD	HP + FC + 6MOT + WM/CSF	284	73.3889
1905	BOLD	HP + FC + 6MOT + WM/CSF	285	81.9519
1906	BOLD	HP + FC + 6MOT + WM/CSF	286	85.0495
1907	BOLD	HP + FC + 6MOT + WM/CSF	287	82.6442
1908	BOLD	HP + FC + 6MOT + WM/CSF	288	93.6161
1909	BOLD	HP + FC + 6MOT + WM/CSF	289	72.05
1910	BOLD	HP + FC + 6MOT + WM/CSF	290	72.9029
1911	BOLD	HP + FC + 6MOT + WM/CSF	291	73.6702
1912	BOLD	HP + FC + 6MOT + WM/CSF	292	80.1029
1913	BOLD	HP + FC + 6MOT + WM/CSF	293	73.7685
1914	BOLD	HP + FC + 6MOT + WM/CSF	294	90.7182
1915	BOLD	HP + FC + 6MOT + WM/CSF	295	86
1916	BOLD	HP + FC + 6MOT + WM/CSF	296	75.5405
1917	BOLD	HP + FC + 6MOT + WM/CSF	297	100.261
1918	BOLD	HP + FC + 6MOT + WM/CSF	298	69.1491
1919	BOLD	HP + FC + 6MOT + WM/CSF	299	84.0879
1920	BOLD	HP + FC + 6MOT + WM/CSF	300	94.3036
1921	BOLD	HP + FC + 6MOT + WM/CSF	301	91.198
1922	BOLD	HP + FC + 6MOT + WM/CSF	302	96.6991
1923	BOLD	HP + FC + 6MOT + WM/CSF	303	113.593
1924	BOLD	HP + FC + 6MOT + WM/CSF	304	83.266
1925	BOLD	HP + FC + 6MOT + WM/CSF	305	75.566
1926	BOLD	HP + FC + 6MOT + WM/CSF	306	90.2793
1927	BOLD	HP + FC + 6MOT + WM/CSF	307	83.7411
1928	BOLD	HP + FC + 6MOT + WM/CSF	308	95.4312
1929	BOLD	HP + FC + 6MOT + WM/CSF	309	92.018
1930	BOLD	HP + FC + 6MOT + WM/CSF	310	104.482
1931	BOLD	HP + FC + 6MOT + WM/CSF	311	82.9911
1932	BOLD	HP + FC + 6MOT + WM/CSF	312	101.965
1933	BOLD	HP + FC + 6MOT + WM/CSF	313	112.027
1934	BOLD	HP + FC + 6MOT + WM/CSF	314	87.0787
1935	BOLD	HP + FC + 6MOT + WM/CSF	315	95.5044
1936	BOLD	HP + FC + 6MOT + WM/CSF	316	96.6481
1937	BOLD	HP + FC + 6MOT + WM/CSF	317	82.5
1938	BOLD	HP + FC + 6MOT + WM/CSF	318	89.7611
1939	BOLD	HP + FC + 6MOT + WM/CSF	319	83.6449
1940	BOLD	HP + FC + 6MOT + WM/CSF	320	97.8571
1941	BOLD	HP + FC + 6MOT + WM/CSF	321	95.8333
1942	BOLD	HP + FC + 6MOT + WM/CSF	322	115.868
1943	BOLD	HP + FC + 6MOT + WM/CSF	323	108.518
1944	BOLD	HP + FC + 6MOT + WM/CSF	324	93.8304
1945	BOLD	HP + FC + 6MOT + WM/CSF	325	109.728
1946	BOLD	HP + FC + 6MOT + WM/CSF	326	119.632
1947	BOLD	HP + FC + 6MOT + WM/CSF	327	114.018
1948	BOLD	HP + FC + 6MOT + WM/CSF	328	91.8725
1949	BOLD	HP + FC + 6MOT + WM/CSF	329	106.895
1950	BOLD	HP + FC + 6MOT + WM/CSF	330	91.354
1951	BOLD	HP + FC + 6MOT + WM/CSF	331	87.3364
1952	BOLD	HP + FC + 6MOT + WM/CSF	332	84.7091
1953	BOLD	HP + FC + 6MOT + WM/CSF	333	102.333
1954	BOLD	HP + FC + 6MOT + WM/CSF	334	106.675
1955	BOLD	HP + FC + 6MOT + WM/CSF	335	106.377
1956	BOLD	HP + FC + 6MOT + WM/CSF	336	116.711
1957	BOLD	HP + FC + 6MOT + WM/CSF	337	123.681
1958	BOLD	HP + FC + 6MOT + WM/CSF	338	98.0962
1959	BOLD	HP + FC + 6MOT + WM/CSF	339	101.088
1960	BOLD	HP + FC + 6MOT + WM/CSF	340	102.018
1961	BOLD	HP + FC + 6MOT + WM/CSF	341	91.3514
1962	BOLD	HP + FC + 6MOT + WM/CSF	342	95.5506
1963	BOLD	HP + FC + 6MOT + WM/CSF	343	94.5664
1964	BOLD	HP + FC + 6MOT + WM/CSF	344	123.842
1965	BOLD	HP + FC + 6MOT + WM/CSF	345	115.991
1966	BOLD	HP + FC + 6MOT + WM/CSF	346	116.965
1967	BOLD	HP + FC + 6MOT + WM/CSF	347	112.237
1968	BOLD	HP + FC + 6MOT + WM/CSF	348	114.351
1969	BOLD	HP + FC + 6MOT + WM/CSF	349	117.211
1970	BOLD	HP + FC + 6MOT + WM/CSF	350	100.325
1971	BOLD	HP + FC + 6MOT + WM/CSF	351	97.6786
1972	BOLD	HP + FC + 6MOT + WM/CSF	352	106.695
1973	BOLD	HP + FC + 6MOT + WM/CSF	353	106.555
1974	BOLD	HP + FC + 6MOT + WM/CSF	354	116.605
1975	BOLD	HP + FC + 6MOT + WM/CSF	355	85.8509
1976	BOLD	HP + FC + 6MOT + WM/CSF	356	92.4561
1977	BOLD	HP + FC + 6MOT + WM/CSF	357	111.316
1978	BOLD	HP + FC + 6MOT + WM/CSF	358	109.588
1979	BOLD	HP + FC + 6MOT + WM/CSF	359	109.175
1980	BOLD	HP + FC + 6MOT + WM/CSF	360	107.5
1981	BOLD	HP + FC + 6MOT + WM/CSF	361	105.605
1982	BOLD	HP + FC + 6MOT + WM/CSF	362	77.614
1983	BOLD	HP + FC + 6MOT + WM/CSF	363	102.904
1984	BOLD	HP + FC + 6MOT + WM/CSF	364	80.6903
1985	BOLD	HP + FC + 6MOT + WM/CSF	365	113.725
1986	BOLD	HP + FC + 6MOT + WM/CSF	366	96.4771
1987	BOLD	HP + FC + 6MOT + WM/CSF	367	65.307
1988	BOLD	HP + FC + 6MOT + WM/CSF	368	96.886
1989	BOLD	HP + FC + 6MOT + WM/CSF	369	95.2193
1990	BOLD	HP + FC + 6MOT + WM/CSF	370	99.6579
1991	BOLD	HP + FC + 6MOT + WM/CSF	371	99.0877
1992	BOLD	HP + FC + 6MOT + WM/CSF	372	64.1491
1993	BOLD	HP + FC + 6MOT + WM/CSF	373	99.8684
1994	BOLD	HP + FC + 6MOT + WM/CSF	374	86.2281
1995	BOLD	HP + FC + 6MOT + WM/CSF	375	61.3509
1996	BOLD	HP + FC + 6MOT + WM/CSF	376	106.205
1997	BOLD	HP + FC + 6MOT + WM/CSF	377	92.2193
1998	BOLD	HP + FC + 6MOT + WM/CSF	378	75.0175
[truncated: 161 more rows]

## Sheet: SuppFig11-B
	mode	density	node	degree
0	BOLD	0.1	0	29.4265
1	BOLD	0.1	1	37.3298
2	BOLD	0.1	2	40.3
3	BOLD	0.1	3	33.8133
4	BOLD	0.1	4	38.2034
5	BOLD	0.1	5	50.3818
6	BOLD	0.1	6	49.4643
7	BOLD	0.1	7	46.0092
8	BOLD	0.1	8	47.1028
9	BOLD	0.1	9	40.0978
10	BOLD	0.1	10	47.0833
11	BOLD	0.1	11	46.0286
12	BOLD	0.1	12	45.3455
13	BOLD	0.1	13	55.5957
14	BOLD	0.1	14	49.3776
15	BOLD	0.1	15	55.8431
16	BOLD	0.1	16	68.6481
17	BOLD	0.1	17	59.7699
18	BOLD	0.1	18	60.217
19	BOLD	0.1	19	78.6316
20	BOLD	0.1	20	53.3182
21	BOLD	0.1	21	56.0762
22	BOLD	0.1	22	48.4646
23	BOLD	0.1	23	53.0123
24	BOLD	0.1	24	48.0667
25	BOLD	0.1	25	68.6111
26	BOLD	0.1	26	57.6132
27	BOLD	0.1	27	57.8761
28	BOLD	0.1	28	74.5133
29	BOLD	0.1	29	46.0614
30	BOLD	0.1	30	64.9065
31	BOLD	0.1	31	71.5179
32	BOLD	0.1	32	58.6505
33	BOLD	0.1	33	73.3246
34	BOLD	0.1	34	85.0179
35	BOLD	0.1	35	58.3117
36	BOLD	0.1	36	48.8545
37	BOLD	0.1	37	61.1982
38	BOLD	0.1	38	51.5364
39	BOLD	0.1	39	80.2807
40	BOLD	0.1	40	69.0702
41	BOLD	0.1	41	79.7632
42	BOLD	0.1	42	57.6796
43	BOLD	0.1	43	86.5614
44	BOLD	0.1	44	77.5351
45	BOLD	0.1	45	63.623
46	BOLD	0.1	46	81.5614
47	BOLD	0.1	47	69.6228
48	BOLD	0.1	48	62.1165
49	BOLD	0.1	49	58.4912
50	BOLD	0.1	50	54.6449
51	BOLD	0.1	51	88.7105
52	BOLD	0.1	52	78.2193
53	BOLD	0.1	53	87.3158
54	BOLD	0.1	54	89.7719
55	BOLD	0.1	55	61.9062
56	BOLD	0.1	56	86.2632
57	BOLD	0.1	57	94.9035
58	BOLD	0.1	58	85.7807
59	BOLD	0.1	59	66.5922
60	BOLD	0.1	60	86.6404
61	BOLD	0.1	61	74.4474
62	BOLD	0.1	62	58.934
63	BOLD	0.1	63	66.9735
64	BOLD	0.1	64	82.3947
65	BOLD	0.1	65	84.6053
66	BOLD	0.1	66	78.2632
67	BOLD	0.1	67	89.3333
68	BOLD	0.1	68	85.1667
69	BOLD	0.1	69	64.0202
70	BOLD	0.1	70	70.8333
71	BOLD	0.1	71	72.807
72	BOLD	0.1	72	56.4667
73	BOLD	0.1	73	57.04
74	BOLD	0.1	74	68.4035
75	BOLD	0.1	75	90.4035
76	BOLD	0.1	76	85.0789
77	BOLD	0.1	77	80.0175
78	BOLD	0.1	78	81.1842
79	BOLD	0.1	79	79.2368
80	BOLD	0.1	80	79.3421
81	BOLD	0.1	81	62.8246
82	BOLD	0.1	82	59.4911
83	BOLD	0.1	83	67.5155
84	BOLD	0.1	84	58.6509
85	BOLD	0.1	85	79.1316
86	BOLD	0.1	86	59.1416
87	BOLD	0.1	87	63.8947
88	BOLD	0.1	88	74.9298
89	BOLD	0.1	89	72.5088
90	BOLD	0.1	90	73.1228
91	BOLD	0.1	91	69.9737
92	BOLD	0.1	92	58.114
93	BOLD	0.1	93	45.0088
94	BOLD	0.1	94	60.7544
95	BOLD	0.1	95	51.8182
96	BOLD	0.1	96	69.2396
97	BOLD	0.1	97	57.4722
98	BOLD	0.1	98	46.3982
99	BOLD	0.1	99	59.0526
100	BOLD	0.1	100	54.3333
101	BOLD	0.1	101	63.2018
102	BOLD	0.1	102	58.0965
103	BOLD	0.1	103	44.307
104	BOLD	0.1	104	50.7456
105	BOLD	0.1	105	40.9737
106	BOLD	0.1	106	37.3451
107	BOLD	0.1	107	67.871
108	BOLD	0.1	108	45
109	BOLD	0.1	109	43.2232
110	BOLD	0.1	110	60.1957
111	BOLD	0.1	111	47.9649
112	BOLD	0.1	112	41.7456
113	BOLD	0.1	113	34.0265
114	BOLD	0.1	114	46.1404
115	BOLD	0.1	115	38.9649
116	BOLD	0.1	116	40.4561
117	BOLD	0.1	117	31.9561
118	BOLD	0.1	118	36.693
119	BOLD	0.1	119	33.7456
120	BOLD	0.1	120	64.4059
121	BOLD	0.1	121	34.193
122	BOLD	0.1	122	42.9474
123	BOLD	0.1	123	38.1667
124	BOLD	0.1	124	35.307
125	BOLD	0.1	125	31.8246
126	BOLD	0.1	126	38.0614
127	BOLD	0.1	127	30.3947
128	BOLD	0.1	128	37.6667
129	BOLD	0.1	129	58.5109
130	BOLD	0.1	130	33.0965
131	BOLD	0.1	131	30.1491
132	BOLD	0.1	132	27.614
133	BOLD	0.1	133	30.2632
134	BOLD	0.1	134	29.6667
135	BOLD	0.1	135	29.6579
136	BOLD	0.1	136	53.2368
137	BOLD	0.1	137	36.2807
138	BOLD	0.1	138	42.3246
139	BOLD	0.1	139	29.5614
140	BOLD	0.1	140	30.9825
141	BOLD	0.1	141	31.0702
142	BOLD	0.1	142	30.5263
143	BOLD	0.1	143	27.7895
144	BOLD	0.1	144	29.3596
145	BOLD	0.1	145	53.2478
146	BOLD	0.1	146	29.8772
147	BOLD	0.1	147	28.6491
148	BOLD	0.1	148	33.9035
149	BOLD	0.1	149	30.5175
150	BOLD	0.1	150	31.0088
151	BOLD	0.1	151	27.3509
152	BOLD	0.1	152	27.2105
153	BOLD	0.1	153	49.2232
154	BOLD	0.1	154	32.6667
155	BOLD	0.1	155	30.9912
156	BOLD	0.1	156	33.0965
157	BOLD	0.1	157	27.4474
158	BOLD	0.1	158	33.8246
159	BOLD	0.1	159	29.5439
160	BOLD	0.1	160	32.886
161	BOLD	0.1	161	28.8158
162	BOLD	0.1	162	47.6491
163	BOLD	0.1	163	29.4649
164	BOLD	0.1	164	34.5263
165	BOLD	0.1	165	31.9474
166	BOLD	0.1	166	28.2632
167	BOLD	0.1	167	31.9912
168	BOLD	0.1	168	49.9545
169	BOLD	0.1	169	32.307
170	BOLD	0.1	170	36.5575
171	BOLD	0.1	171	33.5351
172	BOLD	0.1	172	33.125
173	BOLD	0.1	173	30.6667
174	BOLD	0.1	174	33.4561
175	BOLD	0.1	175	35.1579
176	BOLD	0.1	176	34.9825
177	BOLD	0.1	177	35.2368
178	BOLD	0.1	178	50.1284
179	BOLD	0.1	179	34.0351
180	BOLD	0.1	180	40.0811
181	BOLD	0.1	181	36.2105
182	BOLD	0.1	182	39.7719
183	BOLD	0.1	183	37.9825
184	BOLD	0.1	184	32.1491
185	BOLD	0.1	185	32.7895
186	BOLD	0.1	186	40.9035
187	BOLD	0.1	187	32.1981
188	BOLD	0.1	188	51.2946
189	BOLD	0.1	189	36.693
190	BOLD	0.1	190	33.6981
191	BOLD	0.1	191	40.3509
192	BOLD	0.1	192	40.1228
193	BOLD	0.1	193	39.1696
194	BOLD	0.1	194	38.1754
195	BOLD	0.1	195	37.0727
196	BOLD	0.1	196	42.9545
197	BOLD	0.1	197	35.5664
198	BOLD	0.1	198	30.1667
199	BOLD	0.1	199	43.1754
200	BOLD	0.1	200	38.6404
201	BOLD	0.1	201	47.0727
202	BOLD	0.1	202	37.9646
203	BOLD	0.1	203	38.6579
204	BOLD	0.1	204	42.114
205	BOLD	0.1	205	43.9027
206	BOLD	0.1	206	39.3333
207	BOLD	0.1	207	32.7982
208	BOLD	0.1	208	43.009
209	BOLD	0.1	209	39.5
210	BOLD	0.1	210	30.6754
211	BOLD	0.1	211	41.7064
212	BOLD	0.1	212	50.64
213	BOLD	0.1	213	37.8158
214	BOLD	0.1	214	37.1842
215	BOLD	0.1	215	38.4474
216	BOLD	0.1	216	43.5575
217	BOLD	0.1	217	42.693
218	BOLD	0.1	218	38.6316
219	BOLD	0.1	219	41.2456
220	BOLD	0.1	220	45.65
221	BOLD	0.1	221	43.9725
222	BOLD	0.1	222	32.5526
223	BOLD	0.1	223	44.97
224	BOLD	0.1	224	46.8818
225	BOLD	0.1	225	41.875
226	BOLD	0.1	226	34.7193
227	BOLD	0.1	227	37.1339
228	BOLD	0.1	228	46.2411
229	BOLD	0.1	229	39.1491
230	BOLD	0.1	230	41.0089
231	BOLD	0.1	231	50.3158
232	BOLD	0.1	232	43.5439
233	BOLD	0.1	233	50.3636
234	BOLD	0.1	234	45.2075
235	BOLD	0.1	235	42.7895
236	BOLD	0.1	236	41.8
237	BOLD	0.1	237	49.55
238	BOLD	0.1	238	48.5957
239	BOLD	0.1	239	47.5
240	BOLD	0.1	240	47.0722
241	BOLD	0.1	241	48.1712
242	BOLD	0.1	242	46.7059
243	BOLD	0.1	243	49.4643
244	BOLD	0.1	244	50.8246
245	BOLD	0.1	245	47.7168
246	BOLD	0.1	246	60.0685
247	BOLD	0.1	247	49.1308
248	BOLD	0.1	248	46.4312
249	BOLD	0.1	249	56.9231
250	BOLD	0.1	250	50.9694
251	BOLD	0.1	251	54.9048
252	BOLD	0.1	252	51.7692
253	BOLD	0.1	253	62.0484
254	BOLD	0.1	254	50.8191
255	BOLD	0.1	255	52.11
256	BOLD	0.1	256	52.3441
257	BOLD	0.1	257	50.7383
258	BOLD	0.1	258	51.2913
259	BOLD	0.1	259	50.6552
260	BOLD	0.1	260	55.0345
261	BOLD	0.1	261	57.359
262	BOLD	0.1	262	53.3974
263	BOLD	0.1	263	48.6279
264	BOLD	0.1	264	49.1975
265	BOLD	0.1	265	52.3855
266	BOLD	0.1	266	59.0641
267	BOLD	0.1	267	54.7656
268	BOLD	0.1	268	48.0167
269	BOLD	0.1	269	50.1406
270	BOLD	0.1	270	49.4133
271	BOLD	0.1	271	17.7857
272	BOLD	0.1	272	40.5185
273	BOLD	0.1	273	30.6154
274	BOLD	0.1	274	44.284
275	BOLD	0.1	275	47.2069
276	BOLD	0.1	276	42.8571
277	BOLD	0.1	277	48.8018
278	BOLD	0.1	278	46.9712
279	BOLD	0.1	279	39.83
280	BOLD	0.1	280	47.2593
281	BOLD	0.1	281	43.4255
282	BOLD	0.1	282	49
283	BOLD	0.1	283	48.4928
284	BOLD	0.1	284	46.1919
285	BOLD	0.1	285	46.6582
286	BOLD	0.1	286	47.6966
287	BOLD	0.1	287	55.5524
288	BOLD	0.1	288	60
289	BOLD	0.1	289	57.3301
290	BOLD	0.1	290	66.2743
291	BOLD	0.1	291	50.8833
292	BOLD	0.1	292	50.2941
293	BOLD	0.1	293	48.3158
294	BOLD	0.1	294	55.6912
295	BOLD	0.1	295	49.375
296	BOLD	0.1	296	60.8468
297	BOLD	0.1	297	57.9182
298	BOLD	0.1	298	51.1404
299	BOLD	0.1	299	73
300	BOLD	0.1	300	47.4825
301	BOLD	0.1	301	60
302	BOLD	0.1	302	69.2232
303	BOLD	0.1	303	64.1748
304	BOLD	0.1	304	66.4298
305	BOLD	0.1	305	84.9123
306	BOLD	0.1	306	57.5532
307	BOLD	0.1	307	50.1359
308	BOLD	0.1	308	59.7477
309	BOLD	0.1	309	57.4259
310	BOLD	0.1	310	69.6697
311	BOLD	0.1	311	68.3514
312	BOLD	0.1	312	75.2719
313	BOLD	0.1	313	57.9273
314	BOLD	0.1	314	75.0885
315	BOLD	0.1	315	80.7544
316	BOLD	0.1	316	60.7386
317	BOLD	0.1	317	73.1593
318	BOLD	0.1	318	66.4636
319	BOLD	0.1	319	56.1111
320	BOLD	0.1	320	60.6429
321	BOLD	0.1	321	57.1589
322	BOLD	0.1	322	71.8125
323	BOLD	0.1	323	71.7281
324	BOLD	0.1	324	84.3333
325	BOLD	0.1	325	83.8158
326	BOLD	0.1	326	65.9286
327	BOLD	0.1	327	80.3246
328	BOLD	0.1	328	92.4035
329	BOLD	0.1	329	80.2368
330	BOLD	0.1	330	64.7755
331	BOLD	0.1	331	83.6579
332	BOLD	0.1	332	61.1416
333	BOLD	0.1	333	58.1963
334	BOLD	0.1	334	57.7
335	BOLD	0.1	335	79.9561
336	BOLD	0.1	336	84.2895
337	BOLD	0.1	337	75.0789
338	BOLD	0.1	338	92.0965
339	BOLD	0.1	339	92.6579
340	BOLD	0.1	340	68.5619
341	BOLD	0.1	341	68.0965
342	BOLD	0.1	342	68.9123
343	BOLD	0.1	343	60.973
344	BOLD	0.1	344	67.2045
345	BOLD	0.1	345	63.0354
346	BOLD	0.1	346	95.7807
347	BOLD	0.1	347	90.8596
348	BOLD	0.1	348	83.8684
349	BOLD	0.1	349	88.5702
350	BOLD	0.1	350	90.0439
351	BOLD	0.1	351	91.2105
352	BOLD	0.1	352	68.2456
353	BOLD	0.1	353	65.4554
354	BOLD	0.1	354	75.4737
355	BOLD	0.1	355	73.8545
356	BOLD	0.1	356	84.4298
357	BOLD	0.1	357	55.5263
358	BOLD	0.1	358	60.5877
359	BOLD	0.1	359	82.2105
360	BOLD	0.1	360	83.4825
361	BOLD	0.1	361	82.7105
362	BOLD	0.1	362	82.2719
363	BOLD	0.1	363	72.0614
364	BOLD	0.1	364	47.4912
365	BOLD	0.1	365	74.9298
366	BOLD	0.1	366	52.6372
367	BOLD	0.1	367	79.9902
368	BOLD	0.1	368	64.4587
369	BOLD	0.1	369	40.1579
370	BOLD	0.1	370	66.0526
371	BOLD	0.1	371	63.5702
372	BOLD	0.1	372	73.6754
373	BOLD	0.1	373	72.0351
374	BOLD	0.1	374	39.4825
375	BOLD	0.1	375	70.4211
376	BOLD	0.1	376	53.7456
377	BOLD	0.1	377	37.3684
378	BOLD	0.1	378	75.6518
379	BOLD	0.1	379	62.8684
380	BOLD	0.1	380	47.5175
381	BOLD	0.1	381	61.5842
382	BOLD	0.1	382	59.6667
383	BOLD	0.1	383	54.3333
384	BOLD	0.1	384	36.9211
385	BOLD	0.1	385	61.1667
386	BOLD	0.1	386	45.9035
387	BOLD	0.1	387	55.1667
388	BOLD	0.1	388	36.9375
389	BOLD	0.1	389	50.7456
390	BOLD	0.1	390	34.6667
391	BOLD	0.1	391	65.9596
392	BOLD	0.1	392	45.5789
393	BOLD	0.1	393	47.9151
394	BOLD	0.1	394	49.646
395	BOLD	0.1	395	38.2281
396	BOLD	0.1	396	34.4386
397	BOLD	0.1	397	42.9474
398	BOLD	0.1	398	32.307
399	BOLD	0.1	399	48.3158
400	BOLD	0.1	400	61.0515
401	BOLD	0.1	401	35.6228
402	BOLD	0.1	402	35.4386
403	BOLD	0.1	403	33.2105
404	BOLD	0.1	404	40.5351
405	BOLD	0.1	405	31.5789
406	BOLD	0.1	406	31.8772
407	BOLD	0.1	407	58.1404
408	BOLD	0.1	408	40.8772
409	BOLD	0.1	409	46.2105
410	BOLD	0.1	410	33.8596
411	BOLD	0.1	411	29.3772
412	BOLD	0.1	412	31.6842
413	BOLD	0.1	413	37.307
414	BOLD	0.1	414	31.4211
415	BOLD	0.1	415	35.5965
416	BOLD	0.1	416	51.1416
417	BOLD	0.1	417	29.3421
418	BOLD	0.1	418	29.5965
419	BOLD	0.1	419	37.7632
420	BOLD	0.1	420	33.2807
421	BOLD	0.1	421	30.6228
422	BOLD	0.1	422	27.6842
423	BOLD	0.1	423	30.6316
424	BOLD	0.1	424	52.5398
425	BOLD	0.1	425	30.1947
426	BOLD	0.1	426	25.4867
427	BOLD	0.1	427	32.9912
428	BOLD	0.1	428	28.693
429	BOLD	0.1	429	37.8333
430	BOLD	0.1	430	31.9123
431	BOLD	0.1	431	30.2982
432	BOLD	0.1	432	28.4737
433	BOLD	0.1	433	48.1111
434	BOLD	0.1	434	26.8509
435	BOLD	0.1	435	34.8091
436	BOLD	0.1	436	31.3894
437	BOLD	0.1	437	24.9737
438	BOLD	0.1	438	26.9561
439	BOLD	0.1	439	48.6634
440	BOLD	0.1	440	28.823
441	BOLD	0.1	441	35.7982
442	BOLD	0.1	442	30.8509
443	BOLD	0.1	443	31.4867
444	BOLD	0.1	444	31.6273
445	BOLD	0.1	445	25.7719
446	BOLD	0.1	446	32.8596
447	BOLD	0.1	447	31.5789
448	BOLD	0.1	448	34.6053
449	BOLD	0.1	449	49.5152
450	BOLD	0.1	450	35.2018
451	BOLD	0.1	451	37.4386
452	BOLD	0.1	452	35.3333
453	BOLD	0.1	453	39.8421
454	BOLD	0.1	454	35.1579
455	BOLD	0.1	455	36.2389
456	BOLD	0.1	456	40.1579
457	BOLD	0.1	457	42.2368
458	BOLD	0.1	458	34.2091
459	BOLD	0.1	459	47.5213
460	BOLD	0.1	460	39.2456
461	BOLD	0.1	461	35.7982
462	BOLD	0.1	462	40.2281
463	BOLD	0.1	463	33.7544
464	BOLD	0.1	464	38.7807
465	BOLD	0.1	465	38.9825
466	BOLD	0.1	466	37.4071
467	BOLD	0.1	467	39.5851
468	BOLD	0.1	468	40.7818
469	BOLD	0.1	469	33.8431
470	BOLD	0.1	470	43.1404
471	BOLD	0.1	471	39.307
472	BOLD	0.1	472	45.7714
473	BOLD	0.1	473	40.5487
474	BOLD	0.1	474	38.9649
475	BOLD	0.1	475	42.2018
476	BOLD	0.1	476	40.1754
477	BOLD	0.1	477	36.2544
478	BOLD	0.1	478	39.0088
479	BOLD	0.1	479	40.0614
480	BOLD	0.1	480	33.8922
481	BOLD	0.1	481	36.0965
482	BOLD	0.1	482	41.0991
483	BOLD	0.1	483	48.1327
484	BOLD	0.1	484	45.1316
485	BOLD	0.1	485	37.7895
486	BOLD	0.1	486	46.2018
487	BOLD	0.1	487	38.1754
488	BOLD	0.1	488	43.3684
489	BOLD	0.1	489	33.4298
490	BOLD	0.1	490	41.1842
491	BOLD	0.1	491	46.0275
492	BOLD	0.1	492	43.5664
493	BOLD	0.1	493	32.5357
494	BOLD	0.1	494	39.4787
495	BOLD	0.1	495	48.3178
496	BOLD	0.1	496	37.181
497	BOLD	0.1	497	39.3113
498	BOLD	0.1	498	37.6316
499	BOLD	0.1	499	41.2544
500	BOLD	0.1	500	46.7632
501	BOLD	0.1	501	43.6228
502	BOLD	0.1	502	39.2982
503	BOLD	0.1	503	42.0702
504	BOLD	0.1	504	46.7248
505	BOLD	0.1	505	47.4602
506	BOLD	0.1	506	41.5263
507	BOLD	0.1	507	39.7183
508	BOLD	0.1	508	43.6122
509	BOLD	0.1	509	42.9528
510	BOLD	0.1	510	43.3839
511	BOLD	0.1	511	40.137
512	BOLD	0.1	512	51.3246
513	BOLD	0.1	513	49.2411
514	BOLD	0.1	514	45.5702
515	BOLD	0.1	515	44.7105
516	BOLD	0.1	516	50.8661
517	BOLD	0.1	517	45.7033
518	BOLD	0.1	518	54.036
519	BOLD	0.1	519	52.8739
520	BOLD	0.1	520	53.4286
521	BOLD	0.1	521	53.1053
522	BOLD	0.1	522	49.3929
523	BOLD	0.1	523	53.8333
524	BOLD	0.1	524	52.4559
525	BOLD	0.1	525	48.2264
526	BOLD	0.1	526	44.5556
527	BOLD	0.1	527	53.1895
528	BOLD	0.1	528	46.4528
529	BOLD	0.1	529	52.4038
530	BOLD	0.1	530	53.6774
531	BOLD	0.1	531	60.4848
532	BOLD	0.1	532	56.2969
533	BOLD	0.1	533	55.5303
534	BOLD	0.1	534	47.5067
535	BOLD	0.1	535	52.5165
536	BOLD	0.1	536	47.5542
537	BOLD	0.1	537	56.5618
538	BOLD	0.1	538	56.3977
539	BOLD	0.1	539	58.4545
540	BOLD	0.1	540	54.7093
541	BOLD	0.1	541	51.0794
542	BOLD	0.15	0	46.6324
543	BOLD	0.15	1	59.2872
544	BOLD	0.15	2	64.5571
545	BOLD	0.15	3	54.04
546	BOLD	0.15	4	58.0169
547	BOLD	0.15	5	75.8727
548	BOLD	0.15	6	74.1161
549	BOLD	0.15	7	68.7339
550	BOLD	0.15	8	71.8879
551	BOLD	0.15	9	61.587
552	BOLD	0.15	10	68.625
553	BOLD	0.15	11	67.6
554	BOLD	0.15	12	66.7273
555	BOLD	0.15	13	83.1702
556	BOLD	0.15	14	74.0918
557	BOLD	0.15	15	82.2549
558	BOLD	0.15	16	98.0741
559	BOLD	0.15	17	84.8584
560	BOLD	0.15	18	86.3774
561	BOLD	0.15	19	110.254
562	BOLD	0.15	20	76.303
563	BOLD	0.15	21	80.8286
564	BOLD	0.15	22	72.5455
565	BOLD	0.15	23	77.0864
566	BOLD	0.15	24	72.619
567	BOLD	0.15	25	99.0926
568	BOLD	0.15	26	85.1321
569	BOLD	0.15	27	81.9558
570	BOLD	0.15	28	102.982
571	BOLD	0.15	29	68.1053
572	BOLD	0.15	30	89.9813
573	BOLD	0.15	31	98.5893
574	BOLD	0.15	32	85.233
575	BOLD	0.15	33	104.658
576	BOLD	0.15	34	117.277
577	BOLD	0.15	35	85.5455
578	BOLD	0.15	36	74.6636
579	BOLD	0.15	37	90.6396
580	BOLD	0.15	38	78.1273
581	BOLD	0.15	39	105.123
582	BOLD	0.15	40	91.3684
583	BOLD	0.15	41	109.947
584	BOLD	0.15	42	83.9709
585	BOLD	0.15	43	113.746
586	BOLD	0.15	44	109.211
587	BOLD	0.15	45	94
588	BOLD	0.15	46	105.07
589	BOLD	0.15	47	101.816
590	BOLD	0.15	48	93.0777
591	BOLD	0.15	49	88.0877
592	BOLD	0.15	50	83.4112
593	BOLD	0.15	51	119.456
594	BOLD	0.15	52	101.368
595	BOLD	0.15	53	120.088
596	BOLD	0.15	54	114.93
597	BOLD	0.15	55	89.8438
598	BOLD	0.15	56	117.868
599	BOLD	0.15	57	123.947
600	BOLD	0.15	58	119.614
601	BOLD	0.15	59	96.9709
602	BOLD	0.15	60	112.026
603	BOLD	0.15	61	107.982
604	BOLD	0.15	62	88.3679
605	BOLD	0.15	63	98.6283
606	BOLD	0.15	64	106.596
607	BOLD	0.15	65	109.193
608	BOLD	0.15	66	110.982
609	BOLD	0.15	67	116
610	BOLD	0.15	68	117.526
611	BOLD	0.15	69	92.8788
612	BOLD	0.15	70	103.561
613	BOLD	0.15	71	106.781
614	BOLD	0.15	72	85.4762
615	BOLD	0.15	73	83.48
616	BOLD	0.15	74	100.956
617	BOLD	0.15	75	120.342
618	BOLD	0.15	76	111.342
619	BOLD	0.15	77	113.096
620	BOLD	0.15	78	106.798
621	BOLD	0.15	79	104.623
622	BOLD	0.15	80	108.509
623	BOLD	0.15	81	95.3684
624	BOLD	0.15	82	91.0804
625	BOLD	0.15	83	97.7938
626	BOLD	0.15	84	87.9906
627	BOLD	0.15	85	112.658
628	BOLD	0.15	86	91.2035
629	BOLD	0.15	87	97.3246
630	BOLD	0.15	88	105.746
631	BOLD	0.15	89	98.7281
632	BOLD	0.15	90	101.167
633	BOLD	0.15	91	97.5789
634	BOLD	0.15	92	89.1842
635	BOLD	0.15	93	73.7632
636	BOLD	0.15	94	89.9298
637	BOLD	0.15	95	82.0636
638	BOLD	0.15	96	100.292
639	BOLD	0.15	97	89.3889
640	BOLD	0.15	98	75.4956
641	BOLD	0.15	99	90.0088
642	BOLD	0.15	100	85.8246
643	BOLD	0.15	101	92.2719
644	BOLD	0.15	102	87.1579
645	BOLD	0.15	103	71.193
646	BOLD	0.15	104	78.9298
647	BOLD	0.15	105	69.2105
648	BOLD	0.15	106	64.0265
649	BOLD	0.15	107	98.0323
650	BOLD	0.15	108	72.9912
651	BOLD	0.15	109	70.7768
652	BOLD	0.15	110	90.663
653	BOLD	0.15	111	75.1754
654	BOLD	0.15	112	68.9123
655	BOLD	0.15	113	59.177
656	BOLD	0.15	114	73.2719
657	BOLD	0.15	115	67.4561
658	BOLD	0.15	116	65.0965
659	BOLD	0.15	117	54.2807
660	BOLD	0.15	118	62.6404
661	BOLD	0.15	119	59.7632
662	BOLD	0.15	120	94.5545
663	BOLD	0.15	121	60.7456
664	BOLD	0.15	122	69.8246
665	BOLD	0.15	123	65.307
666	BOLD	0.15	124	61.7456
667	BOLD	0.15	125	58.1404
668	BOLD	0.15	126	65.5614
669	BOLD	0.15	127	52.3158
670	BOLD	0.15	128	63.4386
671	BOLD	0.15	129	88.1087
672	BOLD	0.15	130	58.386
673	BOLD	0.15	131	51.8947
674	BOLD	0.15	132	49.0263
675	BOLD	0.15	133	52.6842
676	BOLD	0.15	134	51.3509
677	BOLD	0.15	135	52.8333
678	BOLD	0.15	136	79.3947
679	BOLD	0.15	137	61.6404
680	BOLD	0.15	138	69.307
681	BOLD	0.15	139	50.1754
682	BOLD	0.15	140	54.0088
683	BOLD	0.15	141	53.6754
684	BOLD	0.15	142	50.6404
685	BOLD	0.15	143	48.7982
686	BOLD	0.15	144	51.307
687	BOLD	0.15	145	79.2124
688	BOLD	0.15	146	52.2281
689	BOLD	0.15	147	49.9035
690	BOLD	0.15	148	57.5175
691	BOLD	0.15	149	52.3158
692	BOLD	0.15	150	53.0789
693	BOLD	0.15	151	47.6842
694	BOLD	0.15	152	48.1228
695	BOLD	0.15	153	75.6161
696	BOLD	0.15	154	54.0702
697	BOLD	0.15	155	52.7982
698	BOLD	0.15	156	55.0526
699	BOLD	0.15	157	47.6667
700	BOLD	0.15	158	56.3947
701	BOLD	0.15	159	50.3421
702	BOLD	0.15	160	55.886
703	BOLD	0.15	161	50.193
704	BOLD	0.15	162	70.6228
705	BOLD	0.15	163	51.3596
706	BOLD	0.15	164	58.5439
707	BOLD	0.15	165	53.1491
708	BOLD	0.15	166	48.886
709	BOLD	0.15	167	52.7982
710	BOLD	0.15	168	76.2182
711	BOLD	0.15	169	53.5175
712	BOLD	0.15	170	60.0885
713	BOLD	0.15	171	54.8421
714	BOLD	0.15	172	53.9821
715	BOLD	0.15	173	51.386
716	BOLD	0.15	174	55.4649
717	BOLD	0.15	175	57.1667
718	BOLD	0.15	176	58.9298
719	BOLD	0.15	177	58.0614
720	BOLD	0.15	178	74
721	BOLD	0.15	179	56.5175
722	BOLD	0.15	180	63.7568
723	BOLD	0.15	181	57.4649
724	BOLD	0.15	182	64.8509
725	BOLD	0.15	183	60.4123
726	BOLD	0.15	184	51.7193
727	BOLD	0.15	185	54.7982
728	BOLD	0.15	186	64.4474
729	BOLD	0.15	187	53.217
730	BOLD	0.15	188	76.875
731	BOLD	0.15	189	59.2982
732	BOLD	0.15	190	52.3396
733	BOLD	0.15	191	65.5789
734	BOLD	0.15	192	63.8509
735	BOLD	0.15	193	61.4196
736	BOLD	0.15	194	60.7105
737	BOLD	0.15	195	57.3636
738	BOLD	0.15	196	67.0182
739	BOLD	0.15	197	58.0177
740	BOLD	0.15	198	51.3772
741	BOLD	0.15	199	68.8509
742	BOLD	0.15	200	61.1053
743	BOLD	0.15	201	70.6273
744	BOLD	0.15	202	59.6726
745	BOLD	0.15	203	62.4211
746	BOLD	0.15	204	65.4386
747	BOLD	0.15	205	67.2389
748	BOLD	0.15	206	62.5088
749	BOLD	0.15	207	53.614
750	BOLD	0.15	208	64.1441
751	BOLD	0.15	209	63.0789
752	BOLD	0.15	210	48.8158
753	BOLD	0.15	211	63.2936
754	BOLD	0.15	212	74.49
755	BOLD	0.15	213	59.3947
756	BOLD	0.15	214	56.2544
757	BOLD	0.15	215	59.4737
758	BOLD	0.15	216	67.0354
759	BOLD	0.15	217	65.8947
760	BOLD	0.15	218	60.9649
761	BOLD	0.15	219	63.8596
762	BOLD	0.15	220	68.21
763	BOLD	0.15	221	66.2752
764	BOLD	0.15	222	52.9649
765	BOLD	0.15	223	67.91
766	BOLD	0.15	224	69.1364
767	BOLD	0.15	225	63.3625
768	BOLD	0.15	226	55.6754
769	BOLD	0.15	227	58.1339
770	BOLD	0.15	228	68.1518
771	BOLD	0.15	229	61.6404
772	BOLD	0.15	230	63.3482
773	BOLD	0.15	231	73.7807
774	BOLD	0.15	232	66.2018
775	BOLD	0.15	233	74.1919
776	BOLD	0.15	234	67.9906
777	BOLD	0.15	235	65.2281
778	BOLD	0.15	236	64.5
779	BOLD	0.15	237	75.45
780	BOLD	0.15	238	73.0532
781	BOLD	0.15	239	69.8727
782	BOLD	0.15	240	69.8454
783	BOLD	0.15	241	71.9189
784	BOLD	0.15	242	70.5294
785	BOLD	0.15	243	72.7768
786	BOLD	0.15	244	74.4561
787	BOLD	0.15	245	70.4159
788	BOLD	0.15	246	87.0137
789	BOLD	0.15	247	73.3364
790	BOLD	0.15	248	69.578
791	BOLD	0.15	249	84.5128
792	BOLD	0.15	250	75.1735
793	BOLD	0.15	251	80.0357
794	BOLD	0.15	252	76.0577
795	BOLD	0.15	253	87.5968
796	BOLD	0.15	254	77.2021
797	BOLD	0.15	255	75.98
798	BOLD	0.15	256	76.8387
799	BOLD	0.15	257	74.1776
800	BOLD	0.15	258	75.2136
801	BOLD	0.15	259	74.8161
802	BOLD	0.15	260	79.431
803	BOLD	0.15	261	81.8462
804	BOLD	0.15	262	77.4103
805	BOLD	0.15	263	73.0581
806	BOLD	0.15	264	71.9383
807	BOLD	0.15	265	76.3012
808	BOLD	0.15	266	85.6923
809	BOLD	0.15	267	82.9219
810	BOLD	0.15	268	71.9
811	BOLD	0.15	269	74.9531
812	BOLD	0.15	270	74.7733
813	BOLD	0.15	271	33.6905
814	BOLD	0.15	272	64.8704
815	BOLD	0.15	273	50.6769
816	BOLD	0.15	274	70.8025
817	BOLD	0.15	275	72.2069
818	BOLD	0.15	276	68.1111
819	BOLD	0.15	277	74.0991
820	BOLD	0.15	278	70.6635
821	BOLD	0.15	279	63.32
822	BOLD	0.15	280	71.9012
823	BOLD	0.15	281	67.5745
824	BOLD	0.15	282	72.5824
825	BOLD	0.15	283	71.5217
826	BOLD	0.15	284	72.4646
827	BOLD	0.15	285	71.8734
828	BOLD	0.15	286	74.2472
829	BOLD	0.15	287	81.2095
830	BOLD	0.15	288	85.7327
831	BOLD	0.15	289	84.2718
832	BOLD	0.15	290	95.4425
833	BOLD	0.15	291	72.75
834	BOLD	0.15	292	73.9314
835	BOLD	0.15	293	72.0316
836	BOLD	0.15	294	82.7794
837	BOLD	0.15	295	73.6518
838	BOLD	0.15	296	91.027
839	BOLD	0.15	297	86.2818
840	BOLD	0.15	298	75.1404
841	BOLD	0.15	299	100.279
842	BOLD	0.15	300	69.2719
843	BOLD	0.15	301	84.4783
844	BOLD	0.15	302	95.4107
845	BOLD	0.15	303	91.4951
846	BOLD	0.15	304	97.5263
847	BOLD	0.15	305	115.623
848	BOLD	0.15	306	83.8404
849	BOLD	0.15	307	75.4466
850	BOLD	0.15	308	90.0811
851	BOLD	0.15	309	84.963
852	BOLD	0.15	310	96.211
853	BOLD	0.15	311	93.1081
854	BOLD	0.15	312	103.772
855	BOLD	0.15	313	83.7545
856	BOLD	0.15	314	101.221
857	BOLD	0.15	315	112.614
858	BOLD	0.15	316	87.3182
859	BOLD	0.15	317	96.3097
860	BOLD	0.15	318	97.0818
861	BOLD	0.15	319	82.7778
862	BOLD	0.15	320	90.0179
863	BOLD	0.15	321	84.4393
864	BOLD	0.15	322	98.6161
865	BOLD	0.15	323	95.9561
866	BOLD	0.15	324	116.211
867	BOLD	0.15	325	109.114
868	BOLD	0.15	326	94.6071
869	BOLD	0.15	327	109.982
870	BOLD	0.15	328	120.439
871	BOLD	0.15	329	114.491
872	BOLD	0.15	330	93.2143
873	BOLD	0.15	331	107.14
874	BOLD	0.15	332	92.0619
875	BOLD	0.15	333	87.0841
876	BOLD	0.15	334	85.6545
877	BOLD	0.15	335	103.254
878	BOLD	0.15	336	107.263
879	BOLD	0.15	337	106.526
880	BOLD	0.15	338	117.123
881	BOLD	0.15	339	123.842
882	BOLD	0.15	340	98.8
883	BOLD	0.15	341	101.886
884	BOLD	0.15	342	102.342
885	BOLD	0.15	343	92.2523
886	BOLD	0.15	344	95.8523
887	BOLD	0.15	345	94.4336
888	BOLD	0.15	346	124.404
889	BOLD	0.15	347	116.491
890	BOLD	0.15	348	117.009
891	BOLD	0.15	349	112.649
892	BOLD	0.15	350	115.096
893	BOLD	0.15	351	118.088
894	BOLD	0.15	352	101.491
895	BOLD	0.15	353	98.0804
896	BOLD	0.15	354	106.684
897	BOLD	0.15	355	107.273
898	BOLD	0.15	356	117.377
899	BOLD	0.15	357	85.2895
900	BOLD	0.15	358	92.5439
901	BOLD	0.15	359	111.763
902	BOLD	0.15	360	110.395
903	BOLD	0.15	361	109.447
904	BOLD	0.15	362	108.412
905	BOLD	0.15	363	107.132
906	BOLD	0.15	364	77.9035
907	BOLD	0.15	365	104.333
908	BOLD	0.15	366	81.7522
909	BOLD	0.15	367	113.98
910	BOLD	0.15	368	97.2844
911	BOLD	0.15	369	65.2982
912	BOLD	0.15	370	97.2982
913	BOLD	0.15	371	95.5965
914	BOLD	0.15	372	100.298
915	BOLD	0.15	373	99.4737
916	BOLD	0.15	374	64.386
917	BOLD	0.15	375	99.4825
918	BOLD	0.15	376	85.8158
919	BOLD	0.15	377	61.5965
920	BOLD	0.15	378	106.83
921	BOLD	0.15	379	92.3421
922	BOLD	0.15	380	75.1228
923	BOLD	0.15	381	91.3069
924	BOLD	0.15	382	86.1053
925	BOLD	0.15	383	84.0263
926	BOLD	0.15	384	61.5263
927	BOLD	0.15	385	87.5088
928	BOLD	0.15	386	75.2018
929	BOLD	0.15	387	80.5965
930	BOLD	0.15	388	60.7768
931	BOLD	0.15	389	77.8158
932	BOLD	0.15	390	59.807
933	BOLD	0.15	391	96.6667
934	BOLD	0.15	392	73.0175
935	BOLD	0.15	393	75.9717
936	BOLD	0.15	394	76.177
937	BOLD	0.15	395	64.0789
938	BOLD	0.15	396	59.5351
939	BOLD	0.15	397	70.7193
940	BOLD	0.15	398	55.1842
941	BOLD	0.15	399	73.7719
942	BOLD	0.15	400	94.0309
943	BOLD	0.15	401	61.9035
944	BOLD	0.15	402	59.5789
945	BOLD	0.15	403	56.1491
946	BOLD	0.15	404	65.4123
947	BOLD	0.15	405	55.2281
948	BOLD	0.15	406	55.6491
949	BOLD	0.15	407	85.7018
950	BOLD	0.15	408	67.4035
951	BOLD	0.15	409	74.7895
952	BOLD	0.15	410	58.2719
953	BOLD	0.15	411	54.0351
954	BOLD	0.15	412	54.3246
955	BOLD	0.15	413	62.7018
956	BOLD	0.15	414	55.1404
957	BOLD	0.15	415	58.8333
958	BOLD	0.15	416	76.4071
959	BOLD	0.15	417	50.307
960	BOLD	0.15	418	52.114
961	BOLD	0.15	419	64.2193
962	BOLD	0.15	420	57.8246
963	BOLD	0.15	421	52.6491
964	BOLD	0.15	422	48.7281
965	BOLD	0.15	423	52.3158
966	BOLD	0.15	424	81.3274
967	BOLD	0.15	425	52.2389
968	BOLD	0.15	426	45.9646
969	BOLD	0.15	427	55.3509
970	BOLD	0.15	428	50.2807
971	BOLD	0.15	429	62.4825
972	BOLD	0.15	430	54.807
973	BOLD	0.15	431	52.2368
974	BOLD	0.15	432	48.614
975	BOLD	0.15	433	71.0741
976	BOLD	0.15	434	46
977	BOLD	0.15	435	57.2545
978	BOLD	0.15	436	53.7257
979	BOLD	0.15	437	44.2018
980	BOLD	0.15	438	46.0965
981	BOLD	0.15	439	75.1089
982	BOLD	0.15	440	49.5044
983	BOLD	0.15	441	59.2018
984	BOLD	0.15	442	51.807
985	BOLD	0.15	443	53.3894
986	BOLD	0.15	444	54.0636
987	BOLD	0.15	445	44.5526
988	BOLD	0.15	446	54.5614
989	BOLD	0.15	447	53.8772
990	BOLD	0.15	448	58.1754
991	BOLD	0.15	449	73.8384
992	BOLD	0.15	450	56.7368
993	BOLD	0.15	451	61.2281
994	BOLD	0.15	452	57.807
995	BOLD	0.15	453	64.1491
996	BOLD	0.15	454	57.193
997	BOLD	0.15	455	59.3982
998	BOLD	0.15	456	64.0965
999	BOLD	0.15	457	65.8684
1000	BOLD	0.15	458	56.4455
1001	BOLD	0.15	459	70.7021
1002	BOLD	0.15	460	62.886
1003	BOLD	0.15	461	55.0789
1004	BOLD	0.15	462	64.6579
1005	BOLD	0.15	463	56.1491
1006	BOLD	0.15	464	61.2719
1007	BOLD	0.15	465	63
1008	BOLD	0.15	466	60.4867
1009	BOLD	0.15	467	62.234
1010	BOLD	0.15	468	64.9818
1011	BOLD	0.15	469	55.7059
1012	BOLD	0.15	470	66.8684
1013	BOLD	0.15	471	61.6754
1014	BOLD	0.15	472	67.9905
1015	BOLD	0.15	473	62.9027
1016	BOLD	0.15	474	60.1491
1017	BOLD	0.15	475	66.4035
1018	BOLD	0.15	476	63.2719
1019	BOLD	0.15	477	59.2193
1020	BOLD	0.15	478	61.5
1021	BOLD	0.15	479	61.9386
1022	BOLD	0.15	480	54.1765
1023	BOLD	0.15	481	56.5965
1024	BOLD	0.15	482	63.3694
1025	BOLD	0.15	483	72.3894
1026	BOLD	0.15	484	68.8333
1027	BOLD	0.15	485	57.5175
1028	BOLD	0.15	486	70.0526
1029	BOLD	0.15	487	58.5263
1030	BOLD	0.15	488	66.3421
1031	BOLD	0.15	489	53.5789
1032	BOLD	0.15	490	64.2544
1033	BOLD	0.15	491	68.1009
1034	BOLD	0.15	492	65.9027
1035	BOLD	0.15	493	52.4286
1036	BOLD	0.15	494	61.3085
1037	BOLD	0.15	495	72.1776
1038	BOLD	0.15	496	57.5619
1039	BOLD	0.15	497	59.8113
1040	BOLD	0.15	498	58.6842
1041	BOLD	0.15	499	62.2544
1042	BOLD	0.15	500	71.2719
1043	BOLD	0.15	501	66.5614
1044	BOLD	0.15	502	59.4211
1045	BOLD	0.15	503	64.9123
1046	BOLD	0.15	504	69.0183
1047	BOLD	0.15	505	69.3009
1048	BOLD	0.15	506	63.9386
1049	BOLD	0.15	507	61.9155
1050	BOLD	0.15	508	65.7143
1051	BOLD	0.15	509	65.7925
1052	BOLD	0.15	510	65.6786
1053	BOLD	0.15	511	60.7945
1054	BOLD	0.15	512	75.114
1055	BOLD	0.15	513	72.4286
1056	BOLD	0.15	514	66.6316
1057	BOLD	0.15	515	65.5088
1058	BOLD	0.15	516	73.8304
1059	BOLD	0.15	517	68.7473
1060	BOLD	0.15	518	77.7387
1061	BOLD	0.15	519	76.5405
1062	BOLD	0.15	520	78.4127
1063	BOLD	0.15	521	76.8421
1064	BOLD	0.15	522	72.6071
1065	BOLD	0.15	523	76.8333
1066	BOLD	0.15	524	76.5
1067	BOLD	0.15	525	71.9151
1068	BOLD	0.15	526	65.9074
1069	BOLD	0.15	527	76.6737
1070	BOLD	0.15	528	67.6887
1071	BOLD	0.15	529	76.1827
1072	BOLD	0.15	530	79.1613
1073	BOLD	0.15	531	85.803
1074	BOLD	0.15	532	80.2188
1075	BOLD	0.15	533	80.2424
1076	BOLD	0.15	534	69.1733
1077	BOLD	0.15	535	76.6154
1078	BOLD	0.15	536	70.2169
1079	BOLD	0.15	537	81.8427
1080	BOLD	0.15	538	83.4545
1081	BOLD	0.15	539	82.4
1082	BOLD	0.15	540	80.9884
1083	BOLD	0.15	541	75.2698
1084	BOLD	0.2	0	65.0735
1085	BOLD	0.2	1	82.1064
1086	BOLD	0.2	2	87.5143
1087	BOLD	0.2	3	76.0933
1088	BOLD	0.2	4	79.3051
1089	BOLD	0.2	5	100.236
1090	BOLD	0.2	6	97.1339
1091	BOLD	0.2	7	91.3853
1092	BOLD	0.2	8	96.4766
1093	BOLD	0.2	9	84.3152
1094	BOLD	0.2	10	89.3958
1095	BOLD	0.2	11	89.2857
1096	BOLD	0.2	12	88.9636
1097	BOLD	0.2	13	110.043
1098	BOLD	0.2	14	98.398
1099	BOLD	0.2	15	109.176
1100	BOLD	0.2	16	123.843
1101	BOLD	0.2	17	109.673
1102	BOLD	0.2	18	109.83
1103	BOLD	0.2	19	138.947
1104	BOLD	0.2	20	98.2121
1105	BOLD	0.2	21	104.829
1106	BOLD	0.2	22	97.9596
1107	BOLD	0.2	23	101.185
1108	BOLD	0.2	24	98.2667
1109	BOLD	0.2	25	126.815
1110	BOLD	0.2	26	112.208
1111	BOLD	0.2	27	105.142
1112	BOLD	0.2	28	129.062
1113	BOLD	0.2	29	91.1754
1114	BOLD	0.2	30	113.832
1115	BOLD	0.2	31	123.054
1116	BOLD	0.2	32	111.65
1117	BOLD	0.2	33	132.956
1118	BOLD	0.2	34	144.411
1119	BOLD	0.2	35	112.052
1120	BOLD	0.2	36	101.864
1121	BOLD	0.2	37	119.126
1122	BOLD	0.2	38	103.955
1123	BOLD	0.2	39	128.044
1124	BOLD	0.2	40	112.167
1125	BOLD	0.2	41	136.798
1126	BOLD	0.2	42	110.583
1127	BOLD	0.2	43	139.009
1128	BOLD	0.2	44	137.693
1129	BOLD	0.2	45	123.508
1130	BOLD	0.2	46	126.719
1131	BOLD	0.2	47	131.307
1132	BOLD	0.2	48	122
1133	BOLD	0.2	49	116.86
1134	BOLD	0.2	50	110.813
1135	BOLD	0.2	51	146.939
1136	BOLD	0.2	52	122.886
1137	BOLD	0.2	53	149.088
1138	BOLD	0.2	54	138.351
1139	BOLD	0.2	55	116.823
1140	BOLD	0.2	56	146.184
1141	BOLD	0.2	57	149.868
1142	BOLD	0.2	58	150.921
1143	BOLD	0.2	59	125.049
1144	BOLD	0.2	60	134.789
1145	BOLD	0.2	61	138.123
1146	BOLD	0.2	62	116.849
1147	BOLD	0.2	63	127.292
1148	BOLD	0.2	64	128.447
1149	BOLD	0.2	65	131.254
1150	BOLD	0.2	66	139.605
1151	BOLD	0.2	67	139.605
1152	BOLD	0.2	68	145.184
1153	BOLD	0.2	69	120.081
1154	BOLD	0.2	70	133.93
1155	BOLD	0.2	71	138.254
1156	BOLD	0.2	72	113.448
1157	BOLD	0.2	73	110.45
1158	BOLD	0.2	74	131.447
1159	BOLD	0.2	75	147.491
1160	BOLD	0.2	76	134.86
1161	BOLD	0.2	77	142.851
1162	BOLD	0.2	78	128.596
1163	BOLD	0.2	79	128.061
1164	BOLD	0.2	80	133.675
1165	BOLD	0.2	81	126.009
1166	BOLD	0.2	82	121.268
1167	BOLD	0.2	83	126.278
1168	BOLD	0.2	84	117.491
1169	BOLD	0.2	85	142.474
1170	BOLD	0.2	86	120.823
1171	BOLD	0.2	87	127.246
1172	BOLD	0.2	88	133.491
1173	BOLD	0.2	89	122.947
1174	BOLD	0.2	90	126.798
1175	BOLD	0.2	91	122.754
1176	BOLD	0.2	92	120.088
1177	BOLD	0.2	93	102.465
1178	BOLD	0.2	94	117.254
1179	BOLD	0.2	95	111.391
1180	BOLD	0.2	96	129.24
1181	BOLD	0.2	97	119.546
1182	BOLD	0.2	98	104.761
1183	BOLD	0.2	99	119.605
1184	BOLD	0.2	100	117.079
1185	BOLD	0.2	101	118.14
1186	BOLD	0.2	102	114.693
1187	BOLD	0.2	103	100.36
1188	BOLD	0.2	104	106.289
1189	BOLD	0.2	105	97.5351
1190	BOLD	0.2	106	93.8761
1191	BOLD	0.2	107	126.538
1192	BOLD	0.2	108	99.0877
1193	BOLD	0.2	109	98.3661
1194	BOLD	0.2	110	119.663
1195	BOLD	0.2	111	102.632
1196	BOLD	0.2	112	98.1667
1197	BOLD	0.2	113	85.9292
1198	BOLD	0.2	114	100.798
1199	BOLD	0.2	115	96.0614
1200	BOLD	0.2	116	91.4825
1201	BOLD	0.2	117	78.2105
1202	BOLD	0.2	118	88.6842
1203	BOLD	0.2	119	88.2105
1204	BOLD	0.2	120	124.109
1205	BOLD	0.2	121	88.5
1206	BOLD	0.2	122	96.8684
1207	BOLD	0.2	123	93.0614
1208	BOLD	0.2	124	90.2982
1209	BOLD	0.2	125	87.1228
1210	BOLD	0.2	126	92.4386
1211	BOLD	0.2	127	77.8158
1212	BOLD	0.2	128	90.5088
1213	BOLD	0.2	129	116.185
1214	BOLD	0.2	130	85.8333
1215	BOLD	0.2	131	76.807
1216	BOLD	0.2	132	73.1754
1217	BOLD	0.2	133	77.0088
1218	BOLD	0.2	134	76.1316
1219	BOLD	0.2	135	79.0789
1220	BOLD	0.2	136	105.263
1221	BOLD	0.2	137	89.0351
1222	BOLD	0.2	138	96.6754
1223	BOLD	0.2	139	74.614
1224	BOLD	0.2	140	78.6316
1225	BOLD	0.2	141	79.0614
1226	BOLD	0.2	142	74.5175
1227	BOLD	0.2	143	73.2193
1228	BOLD	0.2	144	75.9386
1229	BOLD	0.2	145	105.504
1230	BOLD	0.2	146	76.9298
1231	BOLD	0.2	147	74.1754
1232	BOLD	0.2	148	83.1579
1233	BOLD	0.2	149	76.5526
1234	BOLD	0.2	150	76.7456
1235	BOLD	0.2	151	70.5877
1236	BOLD	0.2	152	72.1053
1237	BOLD	0.2	153	102.482
1238	BOLD	0.2	154	77.193
1239	BOLD	0.2	155	76.5175
1240	BOLD	0.2	156	79
1241	BOLD	0.2	157	70.7105
1242	BOLD	0.2	158	81.3596
1243	BOLD	0.2	159	73.807
1244	BOLD	0.2	160	81.7281
1245	BOLD	0.2	161	74.8772
1246	BOLD	0.2	162	94.4298
1247	BOLD	0.2	163	75.4123
1248	BOLD	0.2	164	84.807
1249	BOLD	0.2	165	76.5702
1250	BOLD	0.2	166	72.1404
1251	BOLD	0.2	167	76.2982
1252	BOLD	0.2	168	101.855
1253	BOLD	0.2	169	76.1053
1254	BOLD	0.2	170	86.5487
1255	BOLD	0.2	171	77.6491
1256	BOLD	0.2	172	75.7411
1257	BOLD	0.2	173	75.3596
1258	BOLD	0.2	174	80.6842
1259	BOLD	0.2	175	82.0789
1260	BOLD	0.2	176	84.9211
1261	BOLD	0.2	177	82.6579
1262	BOLD	0.2	178	98.2202
1263	BOLD	0.2	179	81.2982
1264	BOLD	0.2	180	88.6847
1265	BOLD	0.2	181	80.4211
1266	BOLD	0.2	182	90.8947
1267	BOLD	0.2	183	83.7281
1268	BOLD	0.2	184	72.7105
1269	BOLD	0.2	185	78.5439
1270	BOLD	0.2	186	89.3421
1271	BOLD	0.2	187	76.5755
1272	BOLD	0.2	188	101.509
1273	BOLD	0.2	189	83.7719
1274	BOLD	0.2	190	72.9623
1275	BOLD	0.2	191	92.193
1276	BOLD	0.2	192	89.0175
1277	BOLD	0.2	193	84.8839
1278	BOLD	0.2	194	85.1491
1279	BOLD	0.2	195	78.3455
1280	BOLD	0.2	196	91.9273
1281	BOLD	0.2	197	82.1062
1282	BOLD	0.2	198	73.693
1283	BOLD	0.2	199	93.5789
1284	BOLD	0.2	200	84.693
1285	BOLD	0.2	201	94.2
1286	BOLD	0.2	202	82.6637
1287	BOLD	0.2	203	86.9912
1288	BOLD	0.2	204	89.5439
1289	BOLD	0.2	205	90.5929
1290	BOLD	0.2	206	86.1404
1291	BOLD	0.2	207	76.8421
1292	BOLD	0.2	208	87.4414
1293	BOLD	0.2	209	87.0439
1294	BOLD	0.2	210	69.2018
1295	BOLD	0.2	211	85.7798
1296	BOLD	0.2	212	98.59
1297	BOLD	0.2	213	81.8421
1298	BOLD	0.2	214	76.6053
1299	BOLD	0.2	215	81.9912
1300	BOLD	0.2	216	90.2832
1301	BOLD	0.2	217	89.7368
1302	BOLD	0.2	218	84.2895
1303	BOLD	0.2	219	87.2807
1304	BOLD	0.2	220	91.24
1305	BOLD	0.2	221	89.5046
1306	BOLD	0.2	222	74.2368
1307	BOLD	0.2	223	91.06
1308	BOLD	0.2	224	92.0273
1309	BOLD	0.2	225	85.5125
1310	BOLD	0.2	226	77.4298
1311	BOLD	0.2	227	81.5357
1312	BOLD	0.2	228	91.1071
1313	BOLD	0.2	229	84.7807
1314	BOLD	0.2	230	85.1786
1315	BOLD	0.2	231	98.0702
1316	BOLD	0.2	232	89.2193
1317	BOLD	0.2	233	99.2828
1318	BOLD	0.2	234	91.7075
1319	BOLD	0.2	235	89.0439
1320	BOLD	0.2	236	87.1125
1321	BOLD	0.2	237	100.6
1322	BOLD	0.2	238	96.2447
1323	BOLD	0.2	239	93.2273
1324	BOLD	0.2	240	93.6907
1325	BOLD	0.2	241	96.2613
1326	BOLD	0.2	242	95.9314
1327	BOLD	0.2	243	97.6161
1328	BOLD	0.2	244	98.7895
1329	BOLD	0.2	245	93.646
1330	BOLD	0.2	246	113.849
1331	BOLD	0.2	247	99.4673
1332	BOLD	0.2	248	92.5596
1333	BOLD	0.2	249	111.231
1334	BOLD	0.2	250	98.2857
1335	BOLD	0.2	251	105.452
1336	BOLD	0.2	252	100.712
1337	BOLD	0.2	253	111.871
1338	BOLD	0.2	254	101.777
1339	BOLD	0.2	255	101.05
1340	BOLD	0.2	256	101.366
1341	BOLD	0.2	257	97.0561
1342	BOLD	0.2	258	98.7573
1343	BOLD	0.2	259	99.5402
1344	BOLD	0.2	260	103.586
1345	BOLD	0.2	261	106.41
1346	BOLD	0.2	262	101.923
1347	BOLD	0.2	263	96.8488
1348	BOLD	0.2	264	94.9136
1349	BOLD	0.2	265	100.904
1350	BOLD	0.2	266	110.295
1351	BOLD	0.2	267	110.188
1352	BOLD	0.2	268	95.5333
1353	BOLD	0.2	269	99.7188
1354	BOLD	0.2	270	99.8267
1355	BOLD	0.2	271	51.8571
1356	BOLD	0.2	272	89.2778
1357	BOLD	0.2	273	72.4154
1358	BOLD	0.2	274	96.963
1359	BOLD	0.2	275	97.4138
1360	BOLD	0.2	276	93.6667
1361	BOLD	0.2	277	98.2703
1362	BOLD	0.2	278	93.6827
1363	BOLD	0.2	279	86.2
1364	BOLD	0.2	280	97.5556
1365	BOLD	0.2	281	93.1277
1366	BOLD	0.2	282	95.4945
1367	BOLD	0.2	283	95.6957
1368	BOLD	0.2	284	97.6667
1369	BOLD	0.2	285	95.8987
1370	BOLD	0.2	286	100.865
1371	BOLD	0.2	287	105.229
1372	BOLD	0.2	288	110.614
1373	BOLD	0.2	289	109.311
1374	BOLD	0.2	290	121.69
1375	BOLD	0.2	291	94.4833
1376	BOLD	0.2	292	97.7647
1377	BOLD	0.2	293	95.2632
1378	BOLD	0.2	294	107.809
1379	BOLD	0.2	295	97.7232
1380	BOLD	0.2	296	118.703
1381	BOLD	0.2	297	113.427
1382	BOLD	0.2	298	97.9211
1383	BOLD	0.2	299	124.685
1384	BOLD	0.2	300	91.693
1385	BOLD	0.2	301	107.239
1386	BOLD	0.2	302	118.643
1387	BOLD	0.2	303	117.417
1388	BOLD	0.2	304	125.886
1389	BOLD	0.2	305	142.886
1390	BOLD	0.2	306	110.245
1391	BOLD	0.2	307	100.68
1392	BOLD	0.2	308	118.883
1393	BOLD	0.2	309	110.046
1394	BOLD	0.2	310	119.826
1395	BOLD	0.2	311	116.676
1396	BOLD	0.2	312	128.965
1397	BOLD	0.2	313	108.455
1398	BOLD	0.2	314	125.973
1399	BOLD	0.2	315	140.57
1400	BOLD	0.2	316	113.58
1401	BOLD	0.2	317	117.885
1402	BOLD	0.2	318	126.645
1403	BOLD	0.2	319	109.278
1404	BOLD	0.2	320	118.661
1405	BOLD	0.2	321	110.879
1406	BOLD	0.2	322	123.491
1407	BOLD	0.2	323	117.096
1408	BOLD	0.2	324	143.772
1409	BOLD	0.2	325	132.36
1410	BOLD	0.2	326	121.893
1411	BOLD	0.2	327	136.746
1412	BOLD	0.2	328	145.316
1413	BOLD	0.2	329	144.439
1414	BOLD	0.2	330	120.827
1415	BOLD	0.2	331	129.123
1416	BOLD	0.2	332	121.319
1417	BOLD	0.2	333	115.935
1418	BOLD	0.2	334	112.627
1419	BOLD	0.2	335	124.623
1420	BOLD	0.2	336	128.553
1421	BOLD	0.2	337	135.368
1422	BOLD	0.2	338	140.158
1423	BOLD	0.2	339	151.289
1424	BOLD	0.2	340	125.781
1425	BOLD	0.2	341	132.833
1426	BOLD	0.2	342	132.833
1427	BOLD	0.2	343	122.018
1428	BOLD	0.2	344	124.102
1429	BOLD	0.2	345	124.531
1430	BOLD	0.2	346	148.693
1431	BOLD	0.2	347	139.684
1432	BOLD	0.2	348	147.096
1433	BOLD	0.2	349	134.333
1434	BOLD	0.2	350	137.43
1435	BOLD	0.2	351	142.298
1436	BOLD	0.2	352	133.167
1437	BOLD	0.2	353	128.839
1438	BOLD	0.2	354	136.084
1439	BOLD	0.2	355	138.236
1440	BOLD	0.2	356	146.079
1441	BOLD	0.2	357	115.158
1442	BOLD	0.2	358	122.325
1443	BOLD	0.2	359	137.895
1444	BOLD	0.2	360	133.667
1445	BOLD	0.2	361	133.982
1446	BOLD	0.2	362	132.053
1447	BOLD	0.2	363	138.421
1448	BOLD	0.2	364	107.711
1449	BOLD	0.2	365	131.816
1450	BOLD	0.2	366	109.345
1451	BOLD	0.2	367	145.02
1452	BOLD	0.2	368	129.817
1453	BOLD	0.2	369	90.7368
1454	BOLD	0.2	370	125.64
1455	BOLD	0.2	371	127.298
1456	BOLD	0.2	372	125.035
1457	BOLD	0.2	373	124.623
1458	BOLD	0.2	374	91.4211
1459	BOLD	0.2	375	126.228
1460	BOLD	0.2	376	116.36
1461	BOLD	0.2	377	88.1404
1462	BOLD	0.2	378	136.089
1463	BOLD	0.2	379	120.228
1464	BOLD	0.2	380	104.035
1465	BOLD	0.2	381	121.02
1466	BOLD	0.2	382	111.053
1467	BOLD	0.2	383	113.096
1468	BOLD	0.2	384	89
1469	BOLD	0.2	385	112.693
1470	BOLD	0.2	386	104.982
1471	BOLD	0.2	387	105.544
1472	BOLD	0.2	388	87.0179
1473	BOLD	0.2	389	104.825
1474	BOLD	0.2	390	86.386
1475	BOLD	0.2	391	125.545
1476	BOLD	0.2	392	100.518
1477	BOLD	0.2	393	104.538
1478	BOLD	0.2	394	101.699
1479	BOLD	0.2	395	91.2193
1480	BOLD	0.2	396	86.2982
1481	BOLD	0.2	397	99.5877
1482	BOLD	0.2	398	80.5263
1483	BOLD	0.2	399	99.4912
1484	BOLD	0.2	400	124.423
1485	BOLD	0.2	401	89.6579
1486	BOLD	0.2	402	85.7895
1487	BOLD	0.2	403	81.3947
1488	BOLD	0.2	404	90.2368
1489	BOLD	0.2	405	80.8772
1490	BOLD	0.2	406	81.3596
1491	BOLD	0.2	407	113.298
1492	BOLD	0.2	408	94.807
1493	BOLD	0.2	409	103.798
1494	BOLD	0.2	410	85.0263
1495	BOLD	0.2	411	80.9912
1496	BOLD	0.2	412	79.4298
1497	BOLD	0.2	413	89.9474
1498	BOLD	0.2	414	80.3596
1499	BOLD	0.2	415	82.807
1500	BOLD	0.2	416	102.407
1501	BOLD	0.2	417	72.7895
1502	BOLD	0.2	418	77.2719
1503	BOLD	0.2	419	91.9474
1504	BOLD	0.2	420	83.7632
1505	BOLD	0.2	421	76.5789
1506	BOLD	0.2	422	72.9386
1507	BOLD	0.2	423	75.7807
1508	BOLD	0.2	424	109.15
1509	BOLD	0.2	425	77.0531
1510	BOLD	0.2	426	69.5487
1511	BOLD	0.2	427	80.9649
1512	BOLD	0.2	428	74.1404
1513	BOLD	0.2	429	88.7895
1514	BOLD	0.2	430	81.0263
1515	BOLD	0.2	431	76.7544
1516	BOLD	0.2	432	71.8772
1517	BOLD	0.2	433	95.1296
1518	BOLD	0.2	434	68.693
1519	BOLD	0.2	435	81.5
1520	BOLD	0.2	436	78.7699
1521	BOLD	0.2	437	66.1667
1522	BOLD	0.2	438	67.5965
1523	BOLD	0.2	439	101.376
1524	BOLD	0.2	440	72.177
1525	BOLD	0.2	441	85.114
1526	BOLD	0.2	442	74.693
1527	BOLD	0.2	443	76.4513
1528	BOLD	0.2	444	77.4455
1529	BOLD	0.2	445	66.2807
1530	BOLD	0.2	446	77.9649
1531	BOLD	0.2	447	77.5526
1532	BOLD	0.2	448	84.0526
1533	BOLD	0.2	449	97.202
1534	BOLD	0.2	450	81.2018
1535	BOLD	0.2	451	86
1536	BOLD	0.2	452	82.6579
1537	BOLD	0.2	453	89.0526
1538	BOLD	0.2	454	81.1228
1539	BOLD	0.2	455	83.0796
1540	BOLD	0.2	456	89.7018
1541	BOLD	0.2	457	90.3596
1542	BOLD	0.2	458	80.4
1543	BOLD	0.2	459	94.5532
1544	BOLD	0.2	460	86.6316
1545	BOLD	0.2	461	75.7807
1546	BOLD	0.2	462	89.8772
1547	BOLD	0.2	463	80.8158
1548	BOLD	0.2	464	85.193
1549	BOLD	0.2	465	87.6316
1550	BOLD	0.2	466	83.8584
1551	BOLD	0.2	467	86.2872
1552	BOLD	0.2	468	89.2818
1553	BOLD	0.2	469	78.2647
1554	BOLD	0.2	470	90.8421
1555	BOLD	0.2	471	84.5614
1556	BOLD	0.2	472	90.6571
1557	BOLD	0.2	473	85.8761
1558	BOLD	0.2	474	83.4123
1559	BOLD	0.2	475	90.7719
1560	BOLD	0.2	476	86.1228
1561	BOLD	0.2	477	82.2193
1562	BOLD	0.2	478	85.5614
1563	BOLD	0.2	479	85.0526
1564	BOLD	0.2	480	77.0392
1565	BOLD	0.2	481	77.9649
1566	BOLD	0.2	482	86.0901
1567	BOLD	0.2	483	96.8319
1568	BOLD	0.2	484	93.2193
1569	BOLD	0.2	485	77.5088
1570	BOLD	0.2	486	94.9561
1571	BOLD	0.2	487	80.6579
1572	BOLD	0.2	488	89.193
1573	BOLD	0.2	489	75.6754
1574	BOLD	0.2	490	87.5789
1575	BOLD	0.2	491	90.4587
1576	BOLD	0.2	492	89.0265
1577	BOLD	0.2	493	74
1578	BOLD	0.2	494	84.2128
1579	BOLD	0.2	495	95.5327
1580	BOLD	0.2	496	78.8857
1581	BOLD	0.2	497	81.4434
1582	BOLD	0.2	498	80.5702
1583	BOLD	0.2	499	83.5175
1584	BOLD	0.2	500	94.7982
1585	BOLD	0.2	501	89.2018
1586	BOLD	0.2	502	82.7281
1587	BOLD	0.2	503	88.6228
1588	BOLD	0.2	504	90.633
1589	BOLD	0.2	505	90.5752
1590	BOLD	0.2	506	87.4035
1591	BOLD	0.2	507	83.831
1592	BOLD	0.2	508	87.6327
1593	BOLD	0.2	509	88.6887
1594	BOLD	0.2	510	87.5714
1595	BOLD	0.2	511	82.0137
1596	BOLD	0.2	512	98.7544
1597	BOLD	0.2	513	95.7054
1598	BOLD	0.2	514	88.2193
1599	BOLD	0.2	515	87.8509
1600	BOLD	0.2	516	97.2054
1601	BOLD	0.2	517	92.2857
1602	BOLD	0.2	518	101.189
1603	BOLD	0.2	519	99.955
1604	BOLD	0.2	520	102.032
1605	BOLD	0.2	521	99.2842
1606	BOLD	0.2	522	95.381
1607	BOLD	0.2	523	99.6562
1608	BOLD	0.2	524	99.6324
1609	BOLD	0.2	525	96.566
1610	BOLD	0.2	526	87.8981
1611	BOLD	0.2	527	99.7789
1612	BOLD	0.2	528	89.7075
1613	BOLD	0.2	529	100.106
1614	BOLD	0.2	530	104.075
1615	BOLD	0.2	531	109.106
1616	BOLD	0.2	532	104.203
1617	BOLD	0.2	533	103.242
1618	BOLD	0.2	534	90.4
1619	BOLD	0.2	535	100.923
1620	BOLD	0.2	536	93.3976
1621	BOLD	0.2	537	105.843
1622	BOLD	0.2	538	109.932
1623	BOLD	0.2	539	106
1624	BOLD	0.2	540	106.767
1625	BOLD	0.2	541	100.111
1626	BOLD	0.25	0	85.3676
1627	BOLD	0.25	1	105.468
1628	BOLD	0.25	2	110.229
1629	BOLD	0.25	3	99.88
1630	BOLD	0.25	4	101.475
1631	BOLD	0.25	5	124.727
1632	BOLD	0.25	6	120.946
1633	BOLD	0.25	7	114.358
1634	BOLD	0.25	8	120.953
1635	BOLD	0.25	9	109.163
1636	BOLD	0.25	10	112.354
1637	BOLD	0.25	11	110.943
1638	BOLD	0.25	12	112.527
1639	BOLD	0.25	13	135.394
1640	BOLD	0.25	14	122.694
1641	BOLD	0.25	15	133.431
1642	BOLD	0.25	16	149.009
1643	BOLD	0.25	17	133.867
1644	BOLD	0.25	18	132.811
1645	BOLD	0.25	19	165.737
1646	BOLD	0.25	20	120.864
1647	BOLD	0.25	21	128.914
1648	BOLD	0.25	22	122.99
1649	BOLD	0.25	23	124.988
1650	BOLD	0.25	24	122.486
1651	BOLD	0.25	25	153.241
1652	BOLD	0.25	26	138.321
1653	BOLD	0.25	27	128.106
1654	BOLD	0.25	28	153.558
1655	BOLD	0.25	29	114.632
1656	BOLD	0.25	30	137.196
1657	BOLD	0.25	31	146.848
1658	BOLD	0.25	32	137.951
1659	BOLD	0.25	33	159.096
1660	BOLD	0.25	34	169.768
1661	BOLD	0.25	35	138.61
1662	BOLD	0.25	36	127.536
1663	BOLD	0.25	37	145.523
1664	BOLD	0.25	38	129.618
1665	BOLD	0.25	39	150.579
1666	BOLD	0.25	40	133.219
1667	BOLD	0.25	41	162.518
1668	BOLD	0.25	42	136.097
1669	BOLD	0.25	43	162.482
1670	BOLD	0.25	44	164.693
1671	BOLD	0.25	45	150.541
1672	BOLD	0.25	46	147.702
1673	BOLD	0.25	47	159.456
1674	BOLD	0.25	48	149.223
1675	BOLD	0.25	49	143.947
1676	BOLD	0.25	50	137.093
1677	BOLD	0.25	51	171.816
1678	BOLD	0.25	52	143.105
1679	BOLD	0.25	53	174.553
1680	BOLD	0.25	54	161.693
1681	BOLD	0.25	55	142.885
1682	BOLD	0.25	56	171.342
1683	BOLD	0.25	57	173.789
1684	BOLD	0.25	58	179.553
1685	BOLD	0.25	59	152.32
1686	BOLD	0.25	60	156.325
1687	BOLD	0.25	61	166.684
1688	BOLD	0.25	62	145.387
1689	BOLD	0.25	63	154.628
1690	BOLD	0.25	64	148.772
1691	BOLD	0.25	65	152.579
1692	BOLD	0.25	66	167.053
1693	BOLD	0.25	67	162.544
1694	BOLD	0.25	68	171.105
1695	BOLD	0.25	69	146.172
1696	BOLD	0.25	70	162.667
1697	BOLD	0.25	71	167.798
1698	BOLD	0.25	72	141.657
1699	BOLD	0.25	73	136.92
1700	BOLD	0.25	74	159.719
1701	BOLD	0.25	75	172.333
1702	BOLD	0.25	76	157.518
1703	BOLD	0.25	77	170.596
1704	BOLD	0.25	78	150.623
1705	BOLD	0.25	79	150.93
1706	BOLD	0.25	80	158.412
1707	BOLD	0.25	81	154.184
1708	BOLD	0.25	82	149.768
1709	BOLD	0.25	83	154.629
1710	BOLD	0.25	84	146.104
1711	BOLD	0.25	85	171.412
1712	BOLD	0.25	86	149.814
1713	BOLD	0.25	87	156.57
1714	BOLD	0.25	88	160.5
1715	BOLD	0.25	89	146.132
1716	BOLD	0.25	90	151.439
1717	BOLD	0.25	91	147.439
1718	BOLD	0.25	92	150.298
1719	BOLD	0.25	93	130.307
1720	BOLD	0.25	94	143.167
1721	BOLD	0.25	95	141.245
1722	BOLD	0.25	96	157.26
1723	BOLD	0.25	97	149.056
1724	BOLD	0.25	98	133.106
1725	BOLD	0.25	99	147.404
1726	BOLD	0.25	100	147.219
1727	BOLD	0.25	101	143.184
1728	BOLD	0.25	102	140.816
1729	BOLD	0.25	103	129.991
1730	BOLD	0.25	104	132.746
1731	BOLD	0.25	105	127.43
1732	BOLD	0.25	106	123.204
1733	BOLD	0.25	107	153.312
1734	BOLD	0.25	108	126.228
1735	BOLD	0.25	109	126.634
1736	BOLD	0.25	110	148.717
1737	BOLD	0.25	111	130.404
1738	BOLD	0.25	112	126.991
1739	BOLD	0.25	113	114.434
1740	BOLD	0.25	114	128.026
1741	BOLD	0.25	115	125.553
1742	BOLD	0.25	116	118.386
1743	BOLD	0.25	117	103.605
1744	BOLD	0.25	118	116.132
1745	BOLD	0.25	119	118.596
1746	BOLD	0.25	120	152.733
1747	BOLD	0.25	121	115.412
1748	BOLD	0.25	122	125.237
1749	BOLD	0.25	123	120.289
1750	BOLD	0.25	124	119.649
1751	BOLD	0.25	125	115.974
1752	BOLD	0.25	126	119.781
1753	BOLD	0.25	127	104.289
1754	BOLD	0.25	128	118.43
1755	BOLD	0.25	129	145.12
1756	BOLD	0.25	130	113.482
1757	BOLD	0.25	131	102.579
1758	BOLD	0.25	132	98.9298
1759	BOLD	0.25	133	102.377
1760	BOLD	0.25	134	103.43
1761	BOLD	0.25	135	106.263
1762	BOLD	0.25	136	131.412
1763	BOLD	0.25	137	117.14
1764	BOLD	0.25	138	125.868
1765	BOLD	0.25	139	100.702
1766	BOLD	0.25	140	103.798
1767	BOLD	0.25	141	105.474
1768	BOLD	0.25	142	99.0965
1769	BOLD	0.25	143	100.596
1770	BOLD	0.25	144	101.904
1771	BOLD	0.25	145	131.257
1772	BOLD	0.25	146	102.711
1773	BOLD	0.25	147	98.8509
1774	BOLD	0.25	148	111.202
1775	BOLD	0.25	149	101.5
1776	BOLD	0.25	150	102
1777	BOLD	0.25	151	95.8333
1778	BOLD	0.25	152	97.7544
1779	BOLD	0.25	153	128.661
1780	BOLD	0.25	154	102.035
1781	BOLD	0.25	155	100.57
1782	BOLD	0.25	156	104.43
1783	BOLD	0.25	157	95.5702
1784	BOLD	0.25	158	106.746
1785	BOLD	0.25	159	97.8772
1786	BOLD	0.25	160	108.596
1787	BOLD	0.25	161	100.43
1788	BOLD	0.25	162	118.553
1789	BOLD	0.25	163	101.342
1790	BOLD	0.25	164	112.061
1791	BOLD	0.25	165	102.026
1792	BOLD	0.25	166	98.1579
1793	BOLD	0.25	167	101.842
1794	BOLD	0.25	168	127.409
1795	BOLD	0.25	169	100.228
1796	BOLD	0.25	170	114.009
1797	BOLD	0.25	171	102.439
1798	BOLD	0.25	172	99.1518
1799	BOLD	0.25	173	100.061
1800	BOLD	0.25	174	106
1801	BOLD	0.25	175	107.658
1802	BOLD	0.25	176	110.921
1803	BOLD	0.25	177	108.868
1804	BOLD	0.25	178	122.028
1805	BOLD	0.25	179	106.263
1806	BOLD	0.25	180	114.126
1807	BOLD	0.25	181	104.377
1808	BOLD	0.25	182	116.64
1809	BOLD	0.25	183	107.904
1810	BOLD	0.25	184	95.2807
1811	BOLD	0.25	185	103.404
1812	BOLD	0.25	186	115.018
1813	BOLD	0.25	187	101.019
1814	BOLD	0.25	188	125.83
1815	BOLD	0.25	189	108.026
1816	BOLD	0.25	190	94.4811
1817	BOLD	0.25	191	118.412
1818	BOLD	0.25	192	115.623
1819	BOLD	0.25	193	109.089
1820	BOLD	0.25	194	110.693
1821	BOLD	0.25	195	100.227
1822	BOLD	0.25	196	117.727
1823	BOLD	0.25	197	106.602
1824	BOLD	0.25	198	97.4211
1825	BOLD	0.25	199	119.351
1826	BOLD	0.25	200	109.632
1827	BOLD	0.25	201	118.009
1828	BOLD	0.25	202	104.876
1829	BOLD	0.25	203	111.781
1830	BOLD	0.25	204	113.307
1831	BOLD	0.25	205	114.752
1832	BOLD	0.25	206	111.596
1833	BOLD	0.25	207	100.728
1834	BOLD	0.25	208	110.604
1835	BOLD	0.25	209	112.711
1836	BOLD	0.25	210	90.7018
1837	BOLD	0.25	211	107.064
1838	BOLD	0.25	212	121.75
1839	BOLD	0.25	213	105.667
1840	BOLD	0.25	214	99.3333
1841	BOLD	0.25	215	105.044
1842	BOLD	0.25	216	114.15
1843	BOLD	0.25	217	113.868
1844	BOLD	0.25	218	109.588
1845	BOLD	0.25	219	112.105
1846	BOLD	0.25	220	114.42
1847	BOLD	0.25	221	113.358
1848	BOLD	0.25	222	97.0877
1849	BOLD	0.25	223	114.26
1850	BOLD	0.25	224	114.918
1851	BOLD	0.25	225	107.95
1852	BOLD	0.25	226	100.237
1853	BOLD	0.25	227	104.277
1854	BOLD	0.25	228	114.062
1855	BOLD	0.25	229	108.956
1856	BOLD	0.25	230	108.625
1857	BOLD	0.25	231	121.491
1858	BOLD	0.25	232	113.184
1859	BOLD	0.25	233	124.838
1860	BOLD	0.25	234	115.509
1861	BOLD	0.25	235	113.754
1862	BOLD	0.25	236	109.312
1863	BOLD	0.25	237	125.53
1864	BOLD	0.25	238	118.957
1865	BOLD	0.25	239	116.5
1866	BOLD	0.25	240	117.794
1867	BOLD	0.25	241	120.685
1868	BOLD	0.25	242	120.608
1869	BOLD	0.25	243	122.955
1870	BOLD	0.25	244	123.965
1871	BOLD	0.25	245	117.319
1872	BOLD	0.25	246	138.384
1873	BOLD	0.25	247	124.234
1874	BOLD	0.25	248	116.413
1875	BOLD	0.25	249	136.692
1876	BOLD	0.25	250	122.633
1877	BOLD	0.25	251	129.679
1878	BOLD	0.25	252	125.192
1879	BOLD	0.25	253	137.048
1880	BOLD	0.25	254	128.085
1881	BOLD	0.25	255	126.74
1882	BOLD	0.25	256	127.204
1883	BOLD	0.25	257	120.692
1884	BOLD	0.25	258	122.883
1885	BOLD	0.25	259	123.092
1886	BOLD	0.25	260	127.431
1887	BOLD	0.25	261	129.103
1888	BOLD	0.25	262	125.051
1889	BOLD	0.25	263	120.221
1890	BOLD	0.25	264	118.988
1891	BOLD	0.25	265	124.036
1892	BOLD	0.25	266	133.359
1893	BOLD	0.25	267	136.109
1894	BOLD	0.25	268	120.7
1895	BOLD	0.25	269	124.094
1896	BOLD	0.25	270	126.28
1897	BOLD	0.25	271	72.2381
1898	BOLD	0.25	272	113.074
1899	BOLD	0.25	273	94.8615
1900	BOLD	0.25	274	122.407
1901	BOLD	0.25	275	123.448
1902	BOLD	0.25	276	119.921
1903	BOLD	0.25	277	121.892
1904	BOLD	0.25	278	116.548
1905	BOLD	0.25	279	109.29
1906	BOLD	0.25	280	121.346
1907	BOLD	0.25	281	117.681
1908	BOLD	0.25	282	118.242
1909	BOLD	0.25	283	119.623
1910	BOLD	0.25	284	123.202
1911	BOLD	0.25	285	119.646
1912	BOLD	0.25	286	127.449
1913	BOLD	0.25	287	128.41
1914	BOLD	0.25	288	134.228
1915	BOLD	0.25	289	132.35
1916	BOLD	0.25	290	147.345
1917	BOLD	0.25	291	117.517
1918	BOLD	0.25	292	121.088
1919	BOLD	0.25	293	119.474
1920	BOLD	0.25	294	133.971
1921	BOLD	0.25	295	121.875
1922	BOLD	0.25	296	144.775
1923	BOLD	0.25	297	139.555
1924	BOLD	0.25	298	121.105
1925	BOLD	0.25	299	147.477
1926	BOLD	0.25	300	114.816
1927	BOLD	0.25	301	130.902
1928	BOLD	0.25	302	141.83
1929	BOLD	0.25	303	142.748
1930	BOLD	0.25	304	152.132
1931	BOLD	0.25	305	167.246
1932	BOLD	0.25	306	135.872
1933	BOLD	0.25	307	125.961
1934	BOLD	0.25	308	145.91
1935	BOLD	0.25	309	136.222
1936	BOLD	0.25	310	142.514
1937	BOLD	0.25	311	139.081
1938	BOLD	0.25	312	153.711
1939	BOLD	0.25	313	133.427
1940	BOLD	0.25	314	150.257
1941	BOLD	0.25	315	166.544
1942	BOLD	0.25	316	139.83
1943	BOLD	0.25	317	138.973
1944	BOLD	0.25	318	152.645
1945	BOLD	0.25	319	134.633
1946	BOLD	0.25	320	145.589
1947	BOLD	0.25	321	138.514
1948	BOLD	0.25	322	147.384
1949	BOLD	0.25	323	138.447
1950	BOLD	0.25	324	169.719
1951	BOLD	0.25	325	154.289
1952	BOLD	0.25	326	148.241
1953	BOLD	0.25	327	161.974
1954	BOLD	0.25	328	169.018
1955	BOLD	0.25	329	172.298
1956	BOLD	0.25	330	148.051
1957	BOLD	0.25	331	149.807
1958	BOLD	0.25	332	148.903
1959	BOLD	0.25	333	143.187
1960	BOLD	0.25	334	140.018
1961	BOLD	0.25	335	144.939
1962	BOLD	0.25	336	149.333
1963	BOLD	0.25	337	162.596
1964	BOLD	0.25	338	162.816
1965	BOLD	0.25	339	175.763
1966	BOLD	0.25	340	152.838
1967	BOLD	0.25	341	161.096
1968	BOLD	0.25	342	161.816
1969	BOLD	0.25	343	150.712
1970	BOLD	0.25	344	150.83
1971	BOLD	0.25	345	153.044
1972	BOLD	0.25	346	171.5
1973	BOLD	0.25	347	161.307
1974	BOLD	0.25	348	173.825
1975	BOLD	0.25	349	155.026
1976	BOLD	0.25	350	159.298
1977	BOLD	0.25	351	164.939
1978	BOLD	0.25	352	162.93
1979	BOLD	0.25	353	159.036
1980	BOLD	0.25	354	164.137
1981	BOLD	0.25	355	167.5
1982	BOLD	0.25	356	173.325
1983	BOLD	0.25	357	143.228
1984	BOLD	0.25	358	150.956
1985	BOLD	0.25	359	163.246
1986	BOLD	0.25	360	155.219
1987	BOLD	0.25	361	157.272
1988	BOLD	0.25	362	153.868
1989	BOLD	0.25	363	167.947
1990	BOLD	0.25	364	137.605
1991	BOLD	0.25	365	156.333
1992	BOLD	0.25	366	137.92
1993	BOLD	0.25	367	173.873
1994	BOLD	0.25	368	159.771
1995	BOLD	0.25	369	116.526
1996	BOLD	0.25	370	153.193
1997	BOLD	0.25	371	156.184
1998	BOLD	0.25	372	147.64
[truncated: 6,131 more rows]

## Sheet: SuppFig11-C
	mode	density	node	degree
0	BOLD	0.1	0	7.55357
1	BOLD	0.1	1	5.14894
2	BOLD	0.1	2	5.81579
3	BOLD	0.1	3	11.8333
4	BOLD	0.1	4	9.95614
5	BOLD	0.1	5	15.5702
6	BOLD	0.1	6	17.4474
7	BOLD	0.1	7	17.3421
8	BOLD	0.1	8	14.7321
9	BOLD	0.1	9	20.7193
10	BOLD	0.1	10	21.8421
11	BOLD	0.1	11	14.0439
12	BOLD	0.1	12	23.2807
13	BOLD	0.1	13	26.9474
14	BOLD	0.1	14	12.7368
15	BOLD	0.1	15	23.614
16	BOLD	0.1	16	26.3333
17	BOLD	0.1	17	17.5965
18	BOLD	0.1	18	20.5526
19	BOLD	0.1	19	28.0877
20	BOLD	0.1	20	25.4825
21	BOLD	0.1	21	27.9474
22	BOLD	0.1	22	16.2982
23	BOLD	0.1	23	25.2719
24	BOLD	0.1	24	18.307
25	BOLD	0.1	25	17.7456
26	BOLD	0.1	26	16.1491
27	BOLD	0.1	27	22.193
28	BOLD	0.1	28	20.807
29	BOLD	0.1	29	22.4386
30	BOLD	0.1	30	17.7982
31	BOLD	0.1	31	13.3333
32	BOLD	0.1	32	9.95614
33	BOLD	0.1	33	11.4123
34	BOLD	0.1	34	11.1491
35	BOLD	0.1	35	13.4298
36	BOLD	0.1	36	15.5175
37	BOLD	0.1	37	11.2807
38	BOLD	0.1	38	9.30275
39	BOLD	0.1	39	7.9115
40	BOLD	0.1	40	8.16667
41	BOLD	0.1	41	8.47368
42	BOLD	0.1	42	14.2456
43	BOLD	0.1	43	9.50442
44	BOLD	0.1	44	9.9633
45	BOLD	0.1	45	9.9386
46	BOLD	0.1	46	8.79825
47	BOLD	0.1	47	9.57018
48	BOLD	0.1	48	11.1667
49	BOLD	0.1	49	11.2632
50	BOLD	0.1	50	11.1875
51	BOLD	0.1	51	12.6283
52	BOLD	0.1	52	12.5
53	BOLD	0.1	53	14.8142
54	BOLD	0.1	54	9.10526
55	BOLD	0.1	55	13.5614
56	BOLD	0.1	56	12.9561
57	BOLD	0.1	57	13.6549
58	BOLD	0.1	58	12.6842
59	BOLD	0.1	59	13.6429
60	BOLD	0.1	60	12.9825
61	BOLD	0.1	61	10.1316
62	BOLD	0.1	62	14.5175
63	BOLD	0.1	63	14.1842
64	BOLD	0.1	64	14.9196
65	BOLD	0.1	65	14.307
66	BOLD	0.1	66	14.3097
67	BOLD	0.1	67	15.8559
68	BOLD	0.1	68	16.5514
69	BOLD	0.1	69	15.4196
70	BOLD	0.1	70	14.3486
71	BOLD	0.1	71	15.6228
72	BOLD	0.1	72	16.3364
73	BOLD	0.1	73	15.8182
74	BOLD	0.1	74	14.5941
75	BOLD	0.1	75	14.7857
76	BOLD	0.1	76	8.12037
77	BOLD	0.1	77	5.2561
78	BOLD	0.1	78	5.04386
79	BOLD	0.1	79	11.6909
80	BOLD	0.1	80	9.58416
81	BOLD	0.1	81	12.7321
82	BOLD	0.1	82	14.3874
83	BOLD	0.1	83	15.193
84	BOLD	0.1	84	14.4737
85	BOLD	0.1	85	19.8684
86	BOLD	0.1	86	20.307
87	BOLD	0.1	87	14.6228
88	BOLD	0.1	88	21.9474
89	BOLD	0.1	89	24.1842
90	BOLD	0.1	90	13.7719
91	BOLD	0.1	91	23.5351
92	BOLD	0.1	92	24.8947
93	BOLD	0.1	93	17.0973
94	BOLD	0.1	94	18.5439
95	BOLD	0.1	95	27.6491
96	BOLD	0.1	96	23.5263
97	BOLD	0.1	97	29.0175
98	BOLD	0.1	98	17.886
99	BOLD	0.1	99	25.6842
100	BOLD	0.1	100	19.7105
101	BOLD	0.1	101	17.6579
102	BOLD	0.1	102	20.4867
103	BOLD	0.1	103	24.3158
104	BOLD	0.1	104	24.193
105	BOLD	0.1	105	25.6579
106	BOLD	0.1	106	20.2281
107	BOLD	0.1	107	15.0179
108	BOLD	0.1	108	10.3636
109	BOLD	0.1	109	13.1947
110	BOLD	0.1	110	14.885
111	BOLD	0.1	111	16.7257
112	BOLD	0.1	112	17.1491
113	BOLD	0.1	113	12.9735
114	BOLD	0.1	114	9.84071
115	BOLD	0.1	115	8.99115
116	BOLD	0.1	116	9.02679
117	BOLD	0.1	117	9.16216
118	BOLD	0.1	118	13.2544
119	BOLD	0.1	119	10.1754
120	BOLD	0.1	120	8.0463
121	BOLD	0.1	121	9.37168
122	BOLD	0.1	122	9.08036
123	BOLD	0.1	123	8.06306
124	BOLD	0.1	124	9.62832
125	BOLD	0.1	125	11.9211
126	BOLD	0.1	126	10.2973
127	BOLD	0.1	127	11.6579
128	BOLD	0.1	128	14.5045
129	BOLD	0.1	129	12.7477
130	BOLD	0.1	130	9.92857
131	BOLD	0.1	131	13.0263
132	BOLD	0.1	132	11.5044
133	BOLD	0.1	133	12.6518
134	BOLD	0.1	134	12.2018
135	BOLD	0.1	135	14.4035
136	BOLD	0.1	136	14.1579
137	BOLD	0.1	137	11.5495
138	BOLD	0.1	138	11.4649
139	BOLD	0.1	139	13.6842
140	BOLD	0.1	140	17.2193
141	BOLD	0.1	141	15.9649
142	BOLD	0.1	142	12.0263
143	BOLD	0.1	143	13.3363
144	BOLD	0.1	144	15.3243
145	BOLD	0.1	145	14.6491
146	BOLD	0.1	146	12.2551
147	BOLD	0.1	147	14.4248
148	BOLD	0.1	148	16
149	BOLD	0.1	149	16.8073
150	BOLD	0.1	150	16.8125
151	BOLD	0.1	151	13.7522
152	BOLD	0.15	0	12.6786
153	BOLD	0.15	1	8.80851
154	BOLD	0.15	2	9.7807
155	BOLD	0.15	3	18.193
156	BOLD	0.15	4	15.6491
157	BOLD	0.15	5	23.1316
158	BOLD	0.15	6	24.5263
159	BOLD	0.15	7	26.386
160	BOLD	0.15	8	21.7679
161	BOLD	0.15	9	28.4035
162	BOLD	0.15	10	28.2368
163	BOLD	0.15	11	21.7807
164	BOLD	0.15	12	33.6228
165	BOLD	0.15	13	34.6667
166	BOLD	0.15	14	18.5263
167	BOLD	0.15	15	29.7544
168	BOLD	0.15	16	35.7544
169	BOLD	0.15	17	26.5263
170	BOLD	0.15	18	30.5526
171	BOLD	0.15	19	35.5789
172	BOLD	0.15	20	36.2982
173	BOLD	0.15	21	37.8333
174	BOLD	0.15	22	23.7456
175	BOLD	0.15	23	32.0263
176	BOLD	0.15	24	28.1579
177	BOLD	0.15	25	28.3772
178	BOLD	0.15	26	26.3333
179	BOLD	0.15	27	31.3596
180	BOLD	0.15	28	29.2456
181	BOLD	0.15	29	30.7281
182	BOLD	0.15	30	26.3684
183	BOLD	0.15	31	22.2632
184	BOLD	0.15	32	18.2895
185	BOLD	0.15	33	20.1754
186	BOLD	0.15	34	18.9912
187	BOLD	0.15	35	21.2368
188	BOLD	0.15	36	24.0439
189	BOLD	0.15	37	19.4737
190	BOLD	0.15	38	16.114
191	BOLD	0.15	39	14.6842
192	BOLD	0.15	40	14.693
193	BOLD	0.15	41	15.0877
194	BOLD	0.15	42	22.1754
195	BOLD	0.15	43	15.8509
196	BOLD	0.15	44	15.9735
197	BOLD	0.15	45	16.8772
198	BOLD	0.15	46	15.2105
199	BOLD	0.15	47	16.307
200	BOLD	0.15	48	18.7719
201	BOLD	0.15	49	17.8947
202	BOLD	0.15	50	17.6696
203	BOLD	0.15	51	19.8761
204	BOLD	0.15	52	20.7719
205	BOLD	0.15	53	21.7257
206	BOLD	0.15	54	16.5175
207	BOLD	0.15	55	20.8333
208	BOLD	0.15	56	20.2632
209	BOLD	0.15	57	20.3158
210	BOLD	0.15	58	20.4035
211	BOLD	0.15	59	20.125
212	BOLD	0.15	60	19.6842
213	BOLD	0.15	61	17.0702
214	BOLD	0.15	62	20.9737
215	BOLD	0.15	63	21.4386
216	BOLD	0.15	64	21.4513
217	BOLD	0.15	65	21.5263
218	BOLD	0.15	66	22
219	BOLD	0.15	67	22.8919
220	BOLD	0.15	68	24.8879
221	BOLD	0.15	69	22.0708
222	BOLD	0.15	70	21.7248
223	BOLD	0.15	71	22.3947
224	BOLD	0.15	72	24.1273
225	BOLD	0.15	73	22.7273
226	BOLD	0.15	74	21.3861
227	BOLD	0.15	75	22.4732
228	BOLD	0.15	76	14.1009
229	BOLD	0.15	77	8.95181
230	BOLD	0.15	78	9.19298
231	BOLD	0.15	79	17.9732
232	BOLD	0.15	80	15.9208
233	BOLD	0.15	81	20.5625
234	BOLD	0.15	82	20.3333
235	BOLD	0.15	83	23.6667
236	BOLD	0.15	84	21.7807
237	BOLD	0.15	85	27.4298
238	BOLD	0.15	86	27.5614
239	BOLD	0.15	87	22.6579
240	BOLD	0.15	88	31.6842
241	BOLD	0.15	89	31.6667
242	BOLD	0.15	90	20.0263
243	BOLD	0.15	91	30.2281
244	BOLD	0.15	92	33.886
245	BOLD	0.15	93	25.1858
246	BOLD	0.15	94	28.6404
247	BOLD	0.15	95	34.3421
248	BOLD	0.15	96	34.5088
249	BOLD	0.15	97	37.6579
250	BOLD	0.15	98	25.5789
251	BOLD	0.15	99	32.4825
252	BOLD	0.15	100	29.8509
253	BOLD	0.15	101	28.1316
254	BOLD	0.15	102	30.9737
255	BOLD	0.15	103	33.2982
256	BOLD	0.15	104	32.307
257	BOLD	0.15	105	33.193
258	BOLD	0.15	106	29.3596
259	BOLD	0.15	107	23.1842
260	BOLD	0.15	108	17.5929
261	BOLD	0.15	109	22.2018
262	BOLD	0.15	110	22.4649
263	BOLD	0.15	111	24.0965
264	BOLD	0.15	112	26.3158
265	BOLD	0.15	113	21.4474
266	BOLD	0.15	114	18.3009
267	BOLD	0.15	115	16.2719
268	BOLD	0.15	116	16.3805
269	BOLD	0.15	117	15.0877
270	BOLD	0.15	118	21
271	BOLD	0.15	119	16.9386
272	BOLD	0.15	120	13.9469
273	BOLD	0.15	121	15.8947
274	BOLD	0.15	122	15.7699
275	BOLD	0.15	123	14.4336
276	BOLD	0.15	124	16.1053
277	BOLD	0.15	125	18.9561
278	BOLD	0.15	126	17.1504
279	BOLD	0.15	127	18.1053
280	BOLD	0.15	128	22.6018
281	BOLD	0.15	129	18.823
282	BOLD	0.15	130	17.1062
283	BOLD	0.15	131	20.4649
284	BOLD	0.15	132	18.3772
285	BOLD	0.15	133	19.1579
286	BOLD	0.15	134	19.5175
287	BOLD	0.15	135	21.2807
288	BOLD	0.15	136	21.6404
289	BOLD	0.15	137	17.8333
290	BOLD	0.15	138	17.3421
291	BOLD	0.15	139	21.0263
292	BOLD	0.15	140	24.4035
293	BOLD	0.15	141	23.2807
294	BOLD	0.15	142	19.1667
295	BOLD	0.15	143	19.8584
296	BOLD	0.15	144	22.5135
297	BOLD	0.15	145	20.5263
298	BOLD	0.15	146	18.9898
299	BOLD	0.15	147	20.7611
300	BOLD	0.15	148	23.5273
301	BOLD	0.15	149	24.2477
302	BOLD	0.15	150	23.9821
303	BOLD	0.15	151	21.1239
304	BOLD	0.2	0	18.9821
305	BOLD	0.2	1	12.883
306	BOLD	0.2	2	13.9649
307	BOLD	0.2	3	23.9123
308	BOLD	0.2	4	21.6491
309	BOLD	0.2	5	30.5351
310	BOLD	0.2	6	31.5
311	BOLD	0.2	7	34.614
312	BOLD	0.2	8	29.5446
313	BOLD	0.2	9	35.7105
314	BOLD	0.2	10	34.1842
315	BOLD	0.2	11	29.4474
316	BOLD	0.2	12	42.7368
317	BOLD	0.2	13	42.1842
318	BOLD	0.2	14	25.2719
319	BOLD	0.2	15	35.614
320	BOLD	0.2	16	43.9211
321	BOLD	0.2	17	35.2544
322	BOLD	0.2	18	40.2368
323	BOLD	0.2	19	42.2193
324	BOLD	0.2	20	46.3772
325	BOLD	0.2	21	46.2982
326	BOLD	0.2	22	31.2018
327	BOLD	0.2	23	38.4737
328	BOLD	0.2	24	37.193
329	BOLD	0.2	25	37.9474
330	BOLD	0.2	26	35.693
331	BOLD	0.2	27	39.9123
332	BOLD	0.2	28	37.2368
333	BOLD	0.2	29	37.7368
334	BOLD	0.2	30	34.3684
335	BOLD	0.2	31	31.0175
336	BOLD	0.2	32	26.9298
337	BOLD	0.2	33	29.386
338	BOLD	0.2	34	27.693
339	BOLD	0.2	35	28.8596
340	BOLD	0.2	36	32.1316
341	BOLD	0.2	37	27.9298
342	BOLD	0.2	38	24.0088
343	BOLD	0.2	39	22.2018
344	BOLD	0.2	40	22.5526
345	BOLD	0.2	41	22.8596
346	BOLD	0.2	42	30.6316
347	BOLD	0.2	43	23.1579
348	BOLD	0.2	44	22.7632
349	BOLD	0.2	45	24.807
350	BOLD	0.2	46	22.5088
351	BOLD	0.2	47	23.9912
352	BOLD	0.2	48	26.9298
353	BOLD	0.2	49	25.0702
354	BOLD	0.2	50	24.1327
355	BOLD	0.2	51	27.5841
356	BOLD	0.2	52	28.9298
357	BOLD	0.2	53	28.6637
358	BOLD	0.2	54	23.9825
359	BOLD	0.2	55	28.6053
360	BOLD	0.2	56	28.193
361	BOLD	0.2	57	27.5088
362	BOLD	0.2	58	27.9561
363	BOLD	0.2	59	26.9375
364	BOLD	0.2	60	27.193
365	BOLD	0.2	61	24.1667
366	BOLD	0.2	62	27.5263
367	BOLD	0.2	63	28.9035
368	BOLD	0.2	64	28.8584
369	BOLD	0.2	65	28.8947
370	BOLD	0.2	66	28.8761
371	BOLD	0.2	67	30.0541
372	BOLD	0.2	68	32.3178
373	BOLD	0.2	69	29.5133
374	BOLD	0.2	70	28.7798
375	BOLD	0.2	71	29.4035
376	BOLD	0.2	72	31.8455
377	BOLD	0.2	73	30.2545
378	BOLD	0.2	74	27.8515
379	BOLD	0.2	75	30.1696
380	BOLD	0.2	76	20.4954
381	BOLD	0.2	77	13.4405
382	BOLD	0.2	78	13.4123
383	BOLD	0.2	79	24.1339
384	BOLD	0.2	80	22.099
385	BOLD	0.2	81	29.1875
386	BOLD	0.2	82	26.7456
387	BOLD	0.2	83	30.7193
388	BOLD	0.2	84	29.1754
389	BOLD	0.2	85	33.9737
390	BOLD	0.2	86	34.2982
391	BOLD	0.2	87	30.4211
392	BOLD	0.2	88	40.2105
393	BOLD	0.2	89	38.0526
394	BOLD	0.2	90	26.7982
395	BOLD	0.2	91	36.3333
396	BOLD	0.2	92	41.4474
397	BOLD	0.2	93	33.3894
398	BOLD	0.2	94	36.9912
399	BOLD	0.2	95	40.7632
400	BOLD	0.2	96	43.7632
401	BOLD	0.2	97	45.6842
402	BOLD	0.2	98	33.5877
403	BOLD	0.2	99	38.8421
404	BOLD	0.2	100	39.3158
405	BOLD	0.2	101	37.2018
406	BOLD	0.2	102	40.5175
407	BOLD	0.2	103	41.2368
408	BOLD	0.2	104	39.4123
409	BOLD	0.2	105	39.6667
410	BOLD	0.2	106	38.3596
411	BOLD	0.2	107	32.0702
412	BOLD	0.2	108	25.386
413	BOLD	0.2	109	31.7105
414	BOLD	0.2	110	30.614
415	BOLD	0.2	111	31.8333
416	BOLD	0.2	112	34.8596
417	BOLD	0.2	113	29.8947
418	BOLD	0.2	114	26.5175
419	BOLD	0.2	115	24.2281
420	BOLD	0.2	116	24.1404
421	BOLD	0.2	117	21.7807
422	BOLD	0.2	118	29.1491
423	BOLD	0.2	119	25.0263
424	BOLD	0.2	120	21.0177
425	BOLD	0.2	121	23.2632
426	BOLD	0.2	122	23.5752
427	BOLD	0.2	123	21.4159
428	BOLD	0.2	124	23.6404
429	BOLD	0.2	125	26.5789
430	BOLD	0.2	126	24.0088
431	BOLD	0.2	127	25.2982
432	BOLD	0.2	128	30.6053
433	BOLD	0.2	129	25.1947
434	BOLD	0.2	130	25.2368
435	BOLD	0.2	131	28.9211
436	BOLD	0.2	132	25.5175
437	BOLD	0.2	133	26.3684
438	BOLD	0.2	134	27
439	BOLD	0.2	135	28.0526
440	BOLD	0.2	136	29.2368
441	BOLD	0.2	137	24.6667
442	BOLD	0.2	138	23.3684
443	BOLD	0.2	139	28.3333
444	BOLD	0.2	140	31.5877
445	BOLD	0.2	141	30.2281
446	BOLD	0.2	142	26.1579
447	BOLD	0.2	143	26.5221
448	BOLD	0.2	144	29.964
449	BOLD	0.2	145	27.0614
450	BOLD	0.2	146	25.1919
451	BOLD	0.2	147	27.2566
452	BOLD	0.2	148	31.3
453	BOLD	0.2	149	31.367
454	BOLD	0.2	150	30.625
455	BOLD	0.2	151	28.7522
456	BOLD	0.25	0	25.0982
457	BOLD	0.25	1	18.2553
458	BOLD	0.25	2	19.2719
459	BOLD	0.25	3	30.3772
460	BOLD	0.25	4	28.114
461	BOLD	0.25	5	38.0439
462	BOLD	0.25	6	38.8158
463	BOLD	0.25	7	41.7368
464	BOLD	0.25	8	37.3929
465	BOLD	0.25	9	43.0439
466	BOLD	0.25	10	40.1842
467	BOLD	0.25	11	37.4649
468	BOLD	0.25	12	51.0965
469	BOLD	0.25	13	48.9035
470	BOLD	0.25	14	32.1579
471	BOLD	0.25	15	41.6491
472	BOLD	0.25	16	51.4298
473	BOLD	0.25	17	43.8421
474	BOLD	0.25	18	48.7018
475	BOLD	0.25	19	48.5263
476	BOLD	0.25	20	55.0088
477	BOLD	0.25	21	54.0175
478	BOLD	0.25	22	39.0351
479	BOLD	0.25	23	44.6491
480	BOLD	0.25	24	45.7193
481	BOLD	0.25	25	46.8947
482	BOLD	0.25	26	44.7632
483	BOLD	0.25	27	48.0877
484	BOLD	0.25	28	44.4211
485	BOLD	0.25	29	44.5439
486	BOLD	0.25	30	42.5789
487	BOLD	0.25	31	40.2456
488	BOLD	0.25	32	36.0965
489	BOLD	0.25	33	38.8684
490	BOLD	0.25	34	36.0614
491	BOLD	0.25	35	36.7895
492	BOLD	0.25	36	40.7632
493	BOLD	0.25	37	36.7368
494	BOLD	0.25	38	32.3333
495	BOLD	0.25	39	30.5263
496	BOLD	0.25	40	30.5439
497	BOLD	0.25	41	30.807
498	BOLD	0.25	42	39.0088
499	BOLD	0.25	43	31.2719
500	BOLD	0.25	44	30.0526
501	BOLD	0.25	45	32.807
502	BOLD	0.25	46	30.5877
503	BOLD	0.25	47	32.4298
504	BOLD	0.25	48	34.8421
505	BOLD	0.25	49	33.2982
506	BOLD	0.25	50	30.9474
507	BOLD	0.25	51	35.3097
508	BOLD	0.25	52	36.9298
509	BOLD	0.25	53	35.0351
510	BOLD	0.25	54	31.5702
511	BOLD	0.25	55	36.4825
512	BOLD	0.25	56	35.7105
513	BOLD	0.25	57	34.9386
514	BOLD	0.25	58	34.8947
515	BOLD	0.25	59	33.6339
516	BOLD	0.25	60	34.3772
517	BOLD	0.25	61	31.2807
518	BOLD	0.25	62	34.6053
519	BOLD	0.25	63	35.9035
520	BOLD	0.25	64	36.2832
521	BOLD	0.25	65	36.5439
522	BOLD	0.25	66	35.8496
523	BOLD	0.25	67	37.3604
524	BOLD	0.25	68	39.4766
525	BOLD	0.25	69	36.8584
526	BOLD	0.25	70	35.4505
527	BOLD	0.25	71	36.6579
528	BOLD	0.25	72	39.4818
529	BOLD	0.25	73	37.4727
530	BOLD	0.25	74	34.7723
531	BOLD	0.25	75	37.75
532	BOLD	0.25	76	27.0459
533	BOLD	0.25	77	19.1071
534	BOLD	0.25	78	18.7018
535	BOLD	0.25	79	30.0714
536	BOLD	0.25	80	29.1188
537	BOLD	0.25	81	36.7321
538	BOLD	0.25	82	33.1754
539	BOLD	0.25	83	37.9737
540	BOLD	0.25	84	36.614
541	BOLD	0.25	85	39.9912
542	BOLD	0.25	86	40.5877
543	BOLD	0.25	87	38.0351
544	BOLD	0.25	88	48.6667
545	BOLD	0.25	89	44.2982
546	BOLD	0.25	90	33.7632
547	BOLD	0.25	91	42.4737
548	BOLD	0.25	92	48.2544
549	BOLD	0.25	93	41.0265
550	BOLD	0.25	94	45.1228
551	BOLD	0.25	95	46.4649
552	BOLD	0.25	96	51.5965
553	BOLD	0.25	97	52.7105
554	BOLD	0.25	98	41.6754
555	BOLD	0.25	99	44.3772
556	BOLD	0.25	100	48.3158
557	BOLD	0.25	101	45.9123
558	BOLD	0.25	102	50.2632
559	BOLD	0.25	103	48.7544
560	BOLD	0.25	104	46.4035
561	BOLD	0.25	105	45.6754
562	BOLD	0.25	106	47.3333
563	BOLD	0.25	107	41.0789
564	BOLD	0.25	108	33.7105
565	BOLD	0.25	109	40.2544
566	BOLD	0.25	110	37.8421
567	BOLD	0.25	111	39.1754
568	BOLD	0.25	112	44.2281
569	BOLD	0.25	113	38.4825
570	BOLD	0.25	114	35.1491
571	BOLD	0.25	115	32.5965
572	BOLD	0.25	116	32.8421
573	BOLD	0.25	117	29.2807
574	BOLD	0.25	118	37.4123
575	BOLD	0.25	119	33.0789
576	BOLD	0.25	120	28.4956
577	BOLD	0.25	121	30.8947
578	BOLD	0.25	122	31.8596
579	BOLD	0.25	123	28.9035
580	BOLD	0.25	124	31.6404
581	BOLD	0.25	125	33.9035
582	BOLD	0.25	126	31.4123
583	BOLD	0.25	127	32.7632
584	BOLD	0.25	128	38.8684
585	BOLD	0.25	129	31.9558
586	BOLD	0.25	130	33.4561
587	BOLD	0.25	131	37.2193
588	BOLD	0.25	132	32.5526
589	BOLD	0.25	133	33.6754
590	BOLD	0.25	134	34.6053
591	BOLD	0.25	135	34.7105
592	BOLD	0.25	136	36.5965
593	BOLD	0.25	137	31.3772
594	BOLD	0.25	138	29.8596
595	BOLD	0.25	139	35.9123
596	BOLD	0.25	140	38.2368
597	BOLD	0.25	141	37.307
598	BOLD	0.25	142	32.9123
599	BOLD	0.25	143	33.0354
600	BOLD	0.25	144	36.5135
601	BOLD	0.25	145	33.7982
602	BOLD	0.25	146	32.1515
603	BOLD	0.25	147	33.8938
604	BOLD	0.25	148	39.0636
605	BOLD	0.25	149	38.5046
606	BOLD	0.25	150	37.5
607	BOLD	0.25	151	36.5664
608	BOLD	weighted	0	8.64514
609	BOLD	weighted	1	7.01227
610	BOLD	weighted	2	7.55464
611	BOLD	weighted	3	9.09914
612	BOLD	weighted	4	9.60742
613	BOLD	weighted	5	11.2968
614	BOLD	weighted	6	10.8452
615	BOLD	weighted	7	11.8589
616	BOLD	weighted	8	11.4872
617	BOLD	weighted	9	12.1656
618	BOLD	weighted	10	11.8379
619	BOLD	weighted	11	11.0348
620	BOLD	weighted	12	13.4734
621	BOLD	weighted	13	13.8263
622	BOLD	weighted	14	11.1685
623	BOLD	weighted	15	12.2507
624	BOLD	weighted	16	13.9069
625	BOLD	weighted	17	12.5405
626	BOLD	weighted	18	13.1849
627	BOLD	weighted	19	14.0491
628	BOLD	weighted	20	14.3015
629	BOLD	weighted	21	14.3537
630	BOLD	weighted	22	12.4044
631	BOLD	weighted	23	12.9077
632	BOLD	weighted	24	12.769
633	BOLD	weighted	25	12.6624
634	BOLD	weighted	26	12.1982
635	BOLD	weighted	27	12.9962
636	BOLD	weighted	28	12.242
637	BOLD	weighted	29	12.1415
638	BOLD	weighted	30	12.8026
639	BOLD	weighted	31	11.4703
640	BOLD	weighted	32	10.8069
641	BOLD	weighted	33	11.27
642	BOLD	weighted	34	10.5715
643	BOLD	weighted	35	10.7571
644	BOLD	weighted	36	12.2376
645	BOLD	weighted	37	10.5795
646	BOLD	weighted	38	9.87188
647	BOLD	weighted	39	9.72234
648	BOLD	weighted	40	9.76332
649	BOLD	weighted	41	9.68225
650	BOLD	weighted	42	11.6863
651	BOLD	weighted	43	9.72529
652	BOLD	weighted	44	9.29972
653	BOLD	weighted	45	10.0538
654	BOLD	weighted	46	9.86084
655	BOLD	weighted	47	9.85081
656	BOLD	weighted	48	10.4709
657	BOLD	weighted	49	10.136
658	BOLD	weighted	50	9.67881
659	BOLD	weighted	51	10.8034
660	BOLD	weighted	52	10.5117
661	BOLD	weighted	53	10.2243
662	BOLD	weighted	54	9.81885
663	BOLD	weighted	55	10.7892
664	BOLD	weighted	56	10.6322
665	BOLD	weighted	57	10.3366
666	BOLD	weighted	58	10.7155
667	BOLD	weighted	59	10.1058
668	BOLD	weighted	60	10.1767
669	BOLD	weighted	61	9.61696
670	BOLD	weighted	62	10.7368
671	BOLD	weighted	63	10.9903
672	BOLD	weighted	64	11.0636
673	BOLD	weighted	65	11.0563
674	BOLD	weighted	66	10.483
675	BOLD	weighted	67	10.7771
676	BOLD	weighted	68	11.1446
677	BOLD	weighted	69	11.4347
678	BOLD	weighted	70	10.6221
679	BOLD	weighted	71	11.3419
680	BOLD	weighted	72	11.825
681	BOLD	weighted	73	11.2423
682	BOLD	weighted	74	10.1336
683	BOLD	weighted	75	11.3122
684	BOLD	weighted	76	9.0042
685	BOLD	weighted	77	7.52673
686	BOLD	weighted	78	7.41426
687	BOLD	weighted	79	9.13039
688	BOLD	weighted	80	9.67501
689	BOLD	weighted	81	10.8629
690	BOLD	weighted	82	9.67926
691	BOLD	weighted	83	10.9859
692	BOLD	weighted	84	11.307
693	BOLD	weighted	85	11.2901
694	BOLD	weighted	86	11.6514
695	BOLD	weighted	87	11.1808
696	BOLD	weighted	88	12.7928
697	BOLD	weighted	89	12.5941
698	BOLD	weighted	90	11.4514
699	BOLD	weighted	91	12.1966
700	BOLD	weighted	92	13.183
701	BOLD	weighted	93	12.2101
702	BOLD	weighted	94	12.4316
703	BOLD	weighted	95	13.6327
704	BOLD	weighted	96	13.6369
705	BOLD	weighted	97	14.3033
706	BOLD	weighted	98	12.7966
707	BOLD	weighted	99	12.9635
708	BOLD	weighted	100	13.3942
709	BOLD	weighted	101	12.3647
710	BOLD	weighted	102	13.1393
711	BOLD	weighted	103	13.2186
712	BOLD	weighted	104	12.794
713	BOLD	weighted	105	12.7923
714	BOLD	weighted	106	13.6938
715	BOLD	weighted	107	11.8376
716	BOLD	weighted	108	10.262
717	BOLD	weighted	109	11.3099
718	BOLD	weighted	110	10.8683
719	BOLD	weighted	111	10.9754
720	BOLD	weighted	112	12.8934
721	BOLD	weighted	113	10.7764
722	BOLD	weighted	114	10.4213
723	BOLD	weighted	115	9.99468
724	BOLD	weighted	116	9.91204
725	BOLD	weighted	117	9.18874
726	BOLD	weighted	118	11.3629
727	BOLD	weighted	119	10.1331
728	BOLD	weighted	120	9.14459
729	BOLD	weighted	121	9.6389
730	BOLD	weighted	122	9.72953
731	BOLD	weighted	123	9.31464
732	BOLD	weighted	124	9.86164
733	BOLD	weighted	125	10.2319
734	BOLD	weighted	126	9.80703
735	BOLD	weighted	127	10.2517
736	BOLD	weighted	128	10.4926
737	BOLD	weighted	129	9.49097
738	BOLD	weighted	130	9.78483
739	BOLD	weighted	131	10.5773
740	BOLD	weighted	132	9.8497
741	BOLD	weighted	133	9.97364
742	BOLD	weighted	134	10.6349
743	BOLD	weighted	135	10.12
744	BOLD	weighted	136	10.3941
745	BOLD	weighted	137	9.58447
746	BOLD	weighted	138	9.51404
747	BOLD	weighted	139	10.5555
748	BOLD	weighted	140	11.2572
749	BOLD	weighted	141	11.1249
750	BOLD	weighted	142	10.0684
751	BOLD	weighted	143	10.1806
752	BOLD	weighted	144	10.5722
753	BOLD	weighted	145	10.5912
754	BOLD	weighted	146	9.7807
755	BOLD	weighted	147	10.5101
756	BOLD	weighted	148	11.5683
757	BOLD	weighted	149	11.4786
758	BOLD	weighted	150	10.9046
759	BOLD	weighted	151	10.8744
760	Ca$^{2\!\!+}_{slow}$	0.1	0	10.1857
761	Ca$^{2\!\!+}_{slow}$	0.1	1	11.2222
762	Ca$^{2\!\!+}_{slow}$	0.1	2	10
763	Ca$^{2\!\!+}_{slow}$	0.1	3	9.26923
764	Ca$^{2\!\!+}_{slow}$	0.1	4	12.7755
765	Ca$^{2\!\!+}_{slow}$	0.1	5	15.7364
766	Ca$^{2\!\!+}_{slow}$	0.1	6	10.1918
767	Ca$^{2\!\!+}_{slow}$	0.1	7	15.5463
768	Ca$^{2\!\!+}_{slow}$	0.1	8	9.89888
769	Ca$^{2\!\!+}_{slow}$	0.1	9	15.8807
770	Ca$^{2\!\!+}_{slow}$	0.1	10	8.83951
771	Ca$^{2\!\!+}_{slow}$	0.1	11	17.4554
772	Ca$^{2\!\!+}_{slow}$	0.1	12	18.9107
773	Ca$^{2\!\!+}_{slow}$	0.1	13	14.8108
774	Ca$^{2\!\!+}_{slow}$	0.1	14	9.71429
775	Ca$^{2\!\!+}_{slow}$	0.1	15	7.05
776	Ca$^{2\!\!+}_{slow}$	0.1	16	18.8482
777	Ca$^{2\!\!+}_{slow}$	0.1	17	14.9439
778	Ca$^{2\!\!+}_{slow}$	0.1	18	18.8198
779	Ca$^{2\!\!+}_{slow}$	0.1	19	12.0727
780	Ca$^{2\!\!+}_{slow}$	0.1	20	21.1071
781	Ca$^{2\!\!+}_{slow}$	0.1	21	14.5982
782	Ca$^{2\!\!+}_{slow}$	0.1	22	12.3333
783	Ca$^{2\!\!+}_{slow}$	0.1	23	7.59
784	Ca$^{2\!\!+}_{slow}$	0.1	24	21.0714
785	Ca$^{2\!\!+}_{slow}$	0.1	25	22.964
786	Ca$^{2\!\!+}_{slow}$	0.1	26	12.6486
787	Ca$^{2\!\!+}_{slow}$	0.1	27	9.46429
788	Ca$^{2\!\!+}_{slow}$	0.1	28	7.33929
789	Ca$^{2\!\!+}_{slow}$	0.1	29	4.83673
790	Ca$^{2\!\!+}_{slow}$	0.1	30	12.8056
791	Ca$^{2\!\!+}_{slow}$	0.1	31	26.3514
792	Ca$^{2\!\!+}_{slow}$	0.1	32	18.9279
793	Ca$^{2\!\!+}_{slow}$	0.1	33	12.5766
794	Ca$^{2\!\!+}_{slow}$	0.1	34	10.4144
795	Ca$^{2\!\!+}_{slow}$	0.1	35	6.89815
796	Ca$^{2\!\!+}_{slow}$	0.1	36	18.5357
797	Ca$^{2\!\!+}_{slow}$	0.1	37	6.40426
798	Ca$^{2\!\!+}_{slow}$	0.1	38	24.1712
799	Ca$^{2\!\!+}_{slow}$	0.1	39	15.036
800	Ca$^{2\!\!+}_{slow}$	0.1	40	18.2455
801	Ca$^{2\!\!+}_{slow}$	0.1	41	10.7091
802	Ca$^{2\!\!+}_{slow}$	0.1	42	18.5766
803	Ca$^{2\!\!+}_{slow}$	0.1	43	10.4865
804	Ca$^{2\!\!+}_{slow}$	0.1	44	9.07895
805	Ca$^{2\!\!+}_{slow}$	0.1	45	23.7838
806	Ca$^{2\!\!+}_{slow}$	0.1	46	23.4234
807	Ca$^{2\!\!+}_{slow}$	0.1	47	25.8378
808	Ca$^{2\!\!+}_{slow}$	0.1	48	18.991
809	Ca$^{2\!\!+}_{slow}$	0.1	49	16.75
810	Ca$^{2\!\!+}_{slow}$	0.1	50	16.0091
811	Ca$^{2\!\!+}_{slow}$	0.1	51	15.6667
812	Ca$^{2\!\!+}_{slow}$	0.1	52	29.5364
813	Ca$^{2\!\!+}_{slow}$	0.1	53	12.6364
814	Ca$^{2\!\!+}_{slow}$	0.1	54	21.0636
815	Ca$^{2\!\!+}_{slow}$	0.1	55	21.1261
816	Ca$^{2\!\!+}_{slow}$	0.1	56	15.0541
817	Ca$^{2\!\!+}_{slow}$	0.1	57	14.6972
818	Ca$^{2\!\!+}_{slow}$	0.1	58	15.2793
819	Ca$^{2\!\!+}_{slow}$	0.1	59	12.5114
820	Ca$^{2\!\!+}_{slow}$	0.1	60	24.5268
821	Ca$^{2\!\!+}_{slow}$	0.1	61	19.4911
822	Ca$^{2\!\!+}_{slow}$	0.1	62	13.7982
823	Ca$^{2\!\!+}_{slow}$	0.1	63	16.1607
824	Ca$^{2\!\!+}_{slow}$	0.1	64	11.0962
825	Ca$^{2\!\!+}_{slow}$	0.1	65	18.5
826	Ca$^{2\!\!+}_{slow}$	0.1	66	14
827	Ca$^{2\!\!+}_{slow}$	0.1	67	17.982
828	Ca$^{2\!\!+}_{slow}$	0.1	68	12.7333
829	Ca$^{2\!\!+}_{slow}$	0.1	69	11.8411
830	Ca$^{2\!\!+}_{slow}$	0.1	70	7.68421
831	Ca$^{2\!\!+}_{slow}$	0.1	71	10.8396
832	Ca$^{2\!\!+}_{slow}$	0.1	72	7.86111
833	Ca$^{2\!\!+}_{slow}$	0.1	73	11.7549
834	Ca$^{2\!\!+}_{slow}$	0.1	74	10.3056
835	Ca$^{2\!\!+}_{slow}$	0.1	75	6.38333
836	Ca$^{2\!\!+}_{slow}$	0.1	76	9.56897
837	Ca$^{2\!\!+}_{slow}$	0.1	77	10.3913
838	Ca$^{2\!\!+}_{slow}$	0.1	78	10.8125
839	Ca$^{2\!\!+}_{slow}$	0.1	79	10.64
840	Ca$^{2\!\!+}_{slow}$	0.1	80	11.093
841	Ca$^{2\!\!+}_{slow}$	0.1	81	15.4381
842	Ca$^{2\!\!+}_{slow}$	0.1	82	10.5616
843	Ca$^{2\!\!+}_{slow}$	0.1	83	15.802
844	Ca$^{2\!\!+}_{slow}$	0.1	84	8.74194
845	Ca$^{2\!\!+}_{slow}$	0.1	85	15.6226
846	Ca$^{2\!\!+}_{slow}$	0.1	86	9.93827
847	Ca$^{2\!\!+}_{slow}$	0.1	87	17.5963
848	Ca$^{2\!\!+}_{slow}$	0.1	88	18.9554
849	Ca$^{2\!\!+}_{slow}$	0.1	89	15.3551
850	Ca$^{2\!\!+}_{slow}$	0.1	90	7.5625
851	Ca$^{2\!\!+}_{slow}$	0.1	91	7.91525
852	Ca$^{2\!\!+}_{slow}$	0.1	92	19.0357
853	Ca$^{2\!\!+}_{slow}$	0.1	93	14.5196
854	Ca$^{2\!\!+}_{slow}$	0.1	94	19.4234
855	Ca$^{2\!\!+}_{slow}$	0.1	95	14.1
856	Ca$^{2\!\!+}_{slow}$	0.1	96	21.3604
857	Ca$^{2\!\!+}_{slow}$	0.1	97	16.4144
858	Ca$^{2\!\!+}_{slow}$	0.1	98	11.0568
859	Ca$^{2\!\!+}_{slow}$	0.1	99	10.2039
860	Ca$^{2\!\!+}_{slow}$	0.1	100	18.8929
861	Ca$^{2\!\!+}_{slow}$	0.1	101	24.0268
862	Ca$^{2\!\!+}_{slow}$	0.1	102	16.1182
863	Ca$^{2\!\!+}_{slow}$	0.1	103	10.4324
864	Ca$^{2\!\!+}_{slow}$	0.1	104	9.80357
865	Ca$^{2\!\!+}_{slow}$	0.1	105	5.45361
866	Ca$^{2\!\!+}_{slow}$	0.1	106	12.125
867	Ca$^{2\!\!+}_{slow}$	0.1	107	24.7928
868	Ca$^{2\!\!+}_{slow}$	0.1	108	21.045
869	Ca$^{2\!\!+}_{slow}$	0.1	109	12.9279
870	Ca$^{2\!\!+}_{slow}$	0.1	110	12.125
871	Ca$^{2\!\!+}_{slow}$	0.1	111	8.12613
872	Ca$^{2\!\!+}_{slow}$	0.1	112	16.5766
873	Ca$^{2\!\!+}_{slow}$	0.1	113	6.86869
874	Ca$^{2\!\!+}_{slow}$	0.1	114	25.7748
875	Ca$^{2\!\!+}_{slow}$	0.1	115	15.5856
876	Ca$^{2\!\!+}_{slow}$	0.1	116	19.7232
877	Ca$^{2\!\!+}_{slow}$	0.1	117	12.2162
878	Ca$^{2\!\!+}_{slow}$	0.1	118	16.7928
879	Ca$^{2\!\!+}_{slow}$	0.1	119	11.8704
880	Ca$^{2\!\!+}_{slow}$	0.1	120	9.60526
881	Ca$^{2\!\!+}_{slow}$	0.1	121	24.5586
882	Ca$^{2\!\!+}_{slow}$	0.1	122	21.2613
883	Ca$^{2\!\!+}_{slow}$	0.1	123	25.7297
884	Ca$^{2\!\!+}_{slow}$	0.1	124	20.1786
885	Ca$^{2\!\!+}_{slow}$	0.1	125	15.4464
886	Ca$^{2\!\!+}_{slow}$	0.1	126	15.1942
887	Ca$^{2\!\!+}_{slow}$	0.1	127	14.9279
888	Ca$^{2\!\!+}_{slow}$	0.1	128	28.8378
889	Ca$^{2\!\!+}_{slow}$	0.1	129	8.25
890	Ca$^{2\!\!+}_{slow}$	0.1	130	20.3818
891	Ca$^{2\!\!+}_{slow}$	0.1	131	24.7589
892	Ca$^{2\!\!+}_{slow}$	0.1	132	16.1339
893	Ca$^{2\!\!+}_{slow}$	0.1	133	15
894	Ca$^{2\!\!+}_{slow}$	0.1	134	15.6514
895	Ca$^{2\!\!+}_{slow}$	0.1	135	13.1951
896	Ca$^{2\!\!+}_{slow}$	0.1	136	24.4196
897	Ca$^{2\!\!+}_{slow}$	0.1	137	18.9099
898	Ca$^{2\!\!+}_{slow}$	0.1	138	13.9189
899	Ca$^{2\!\!+}_{slow}$	0.1	139	16.2252
900	Ca$^{2\!\!+}_{slow}$	0.1	140	11.4545
901	Ca$^{2\!\!+}_{slow}$	0.1	141	20.0727
902	Ca$^{2\!\!+}_{slow}$	0.1	142	11.3981
903	Ca$^{2\!\!+}_{slow}$	0.1	143	17.3545
904	Ca$^{2\!\!+}_{slow}$	0.1	144	12.9062
905	Ca$^{2\!\!+}_{slow}$	0.1	145	12.068
906	Ca$^{2\!\!+}_{slow}$	0.1	146	9.10714
907	Ca$^{2\!\!+}_{slow}$	0.1	147	11.198
908	Ca$^{2\!\!+}_{slow}$	0.1	148	9.03077
909	Ca$^{2\!\!+}_{slow}$	0.1	149	11.6842
910	Ca$^{2\!\!+}_{slow}$	0.1	150	13.0806
911	Ca$^{2\!\!+}_{slow}$	0.1	151	7
912	Ca$^{2\!\!+}_{slow}$	0.15	0	15.0633
913	Ca$^{2\!\!+}_{slow}$	0.15	1	15.0189
914	Ca$^{2\!\!+}_{slow}$	0.15	2	11.913
915	Ca$^{2\!\!+}_{slow}$	0.15	3	12.25
916	Ca$^{2\!\!+}_{slow}$	0.15	4	18.4135
917	Ca$^{2\!\!+}_{slow}$	0.15	5	22.6306
918	Ca$^{2\!\!+}_{slow}$	0.15	6	14.7821
919	Ca$^{2\!\!+}_{slow}$	0.15	7	21.2569
920	Ca$^{2\!\!+}_{slow}$	0.15	8	14.5922
921	Ca$^{2\!\!+}_{slow}$	0.15	9	21.8257
922	Ca$^{2\!\!+}_{slow}$	0.15	10	13.2674
923	Ca$^{2\!\!+}_{slow}$	0.15	11	25.4554
924	Ca$^{2\!\!+}_{slow}$	0.15	12	26.2679
925	Ca$^{2\!\!+}_{slow}$	0.15	13	19.875
926	Ca$^{2\!\!+}_{slow}$	0.15	14	12.7925
927	Ca$^{2\!\!+}_{slow}$	0.15	15	10.5246
928	Ca$^{2\!\!+}_{slow}$	0.15	16	25.6071
929	Ca$^{2\!\!+}_{slow}$	0.15	17	21.9911
930	Ca$^{2\!\!+}_{slow}$	0.15	18	27.982
931	Ca$^{2\!\!+}_{slow}$	0.15	19	17.3694
932	Ca$^{2\!\!+}_{slow}$	0.15	20	29.9196
933	Ca$^{2\!\!+}_{slow}$	0.15	21	20.9554
934	Ca$^{2\!\!+}_{slow}$	0.15	22	16.4762
935	Ca$^{2\!\!+}_{slow}$	0.15	23	13.07
936	Ca$^{2\!\!+}_{slow}$	0.15	24	32.2321
937	Ca$^{2\!\!+}_{slow}$	0.15	25	34.9459
938	Ca$^{2\!\!+}_{slow}$	0.15	26	21.3929
939	Ca$^{2\!\!+}_{slow}$	0.15	27	16.4732
940	Ca$^{2\!\!+}_{slow}$	0.15	28	12.7054
941	Ca$^{2\!\!+}_{slow}$	0.15	29	7.78641
942	Ca$^{2\!\!+}_{slow}$	0.15	30	20.4727
943	Ca$^{2\!\!+}_{slow}$	0.15	31	37.9375
944	Ca$^{2\!\!+}_{slow}$	0.15	32	27.4018
945	Ca$^{2\!\!+}_{slow}$	0.15	33	20.1696
946	Ca$^{2\!\!+}_{slow}$	0.15	34	18.0893
947	Ca$^{2\!\!+}_{slow}$	0.15	35	10.5804
948	Ca$^{2\!\!+}_{slow}$	0.15	36	27.7232
949	Ca$^{2\!\!+}_{slow}$	0.15	37	10.6421
950	Ca$^{2\!\!+}_{slow}$	0.15	38	34.1351
951	Ca$^{2\!\!+}_{slow}$	0.15	39	21.6429
952	Ca$^{2\!\!+}_{slow}$	0.15	40	27.2072
953	Ca$^{2\!\!+}_{slow}$	0.15	41	17.375
954	Ca$^{2\!\!+}_{slow}$	0.15	42	26.7679
955	Ca$^{2\!\!+}_{slow}$	0.15	43	17.7768
956	Ca$^{2\!\!+}_{slow}$	0.15	44	16.7901
957	Ca$^{2\!\!+}_{slow}$	0.15	45	34.6667
958	Ca$^{2\!\!+}_{slow}$	0.15	46	32.1171
959	Ca$^{2\!\!+}_{slow}$	0.15	47	38.7387
960	Ca$^{2\!\!+}_{slow}$	0.15	48	30.4054
961	Ca$^{2\!\!+}_{slow}$	0.15	49	26.8661
962	Ca$^{2\!\!+}_{slow}$	0.15	50	25.2432
963	Ca$^{2\!\!+}_{slow}$	0.15	51	22.1696
964	Ca$^{2\!\!+}_{slow}$	0.15	52	40.9369
965	Ca$^{2\!\!+}_{slow}$	0.15	53	19.4444
966	Ca$^{2\!\!+}_{slow}$	0.15	54	27.5676
967	Ca$^{2\!\!+}_{slow}$	0.15	55	31.8108
968	Ca$^{2\!\!+}_{slow}$	0.15	56	22.7297
969	Ca$^{2\!\!+}_{slow}$	0.15	57	21.1712
970	Ca$^{2\!\!+}_{slow}$	0.15	58	20.1622
971	Ca$^{2\!\!+}_{slow}$	0.15	59	18.5275
972	Ca$^{2\!\!+}_{slow}$	0.15	60	35.9911
973	Ca$^{2\!\!+}_{slow}$	0.15	61	25.9196
974	Ca$^{2\!\!+}_{slow}$	0.15	62	19.3964
975	Ca$^{2\!\!+}_{slow}$	0.15	63	23.5179
976	Ca$^{2\!\!+}_{slow}$	0.15	64	16.9245
977	Ca$^{2\!\!+}_{slow}$	0.15	65	28.0625
978	Ca$^{2\!\!+}_{slow}$	0.15	66	19.0631
979	Ca$^{2\!\!+}_{slow}$	0.15	67	26.9018
980	Ca$^{2\!\!+}_{slow}$	0.15	68	17.4312
981	Ca$^{2\!\!+}_{slow}$	0.15	69	17.7156
982	Ca$^{2\!\!+}_{slow}$	0.15	70	11.7442
983	Ca$^{2\!\!+}_{slow}$	0.15	71	17.3243
984	Ca$^{2\!\!+}_{slow}$	0.15	72	12.2405
985	Ca$^{2\!\!+}_{slow}$	0.15	73	18.9533
986	Ca$^{2\!\!+}_{slow}$	0.15	74	16.1948
987	Ca$^{2\!\!+}_{slow}$	0.15	75	9.05714
988	Ca$^{2\!\!+}_{slow}$	0.15	76	14.4179
989	Ca$^{2\!\!+}_{slow}$	0.15	77	14.6545
990	Ca$^{2\!\!+}_{slow}$	0.15	78	12.125
991	Ca$^{2\!\!+}_{slow}$	0.15	79	14
992	Ca$^{2\!\!+}_{slow}$	0.15	80	15.73
993	Ca$^{2\!\!+}_{slow}$	0.15	81	21.2778
994	Ca$^{2\!\!+}_{slow}$	0.15	82	15.8533
995	Ca$^{2\!\!+}_{slow}$	0.15	83	21.625
996	Ca$^{2\!\!+}_{slow}$	0.15	84	13.61
997	Ca$^{2\!\!+}_{slow}$	0.15	85	20.972
998	Ca$^{2\!\!+}_{slow}$	0.15	86	14.1529
999	Ca$^{2\!\!+}_{slow}$	0.15	87	25.0991
1000	Ca$^{2\!\!+}_{slow}$	0.15	88	25.9375
1001	Ca$^{2\!\!+}_{slow}$	0.15	89	20.7685
1002	Ca$^{2\!\!+}_{slow}$	0.15	90	10.5658
1003	Ca$^{2\!\!+}_{slow}$	0.15	91	11.4328
1004	Ca$^{2\!\!+}_{slow}$	0.15	92	25.4732
1005	Ca$^{2\!\!+}_{slow}$	0.15	93	21.1651
1006	Ca$^{2\!\!+}_{slow}$	0.15	94	28.6161
1007	Ca$^{2\!\!+}_{slow}$	0.15	95	19.9279
1008	Ca$^{2\!\!+}_{slow}$	0.15	96	30.6396
1009	Ca$^{2\!\!+}_{slow}$	0.15	97	23.1532
1010	Ca$^{2\!\!+}_{slow}$	0.15	98	16.3723
1011	Ca$^{2\!\!+}_{slow}$	0.15	99	15.1944
1012	Ca$^{2\!\!+}_{slow}$	0.15	100	28.7054
1013	Ca$^{2\!\!+}_{slow}$	0.15	101	36.3482
1014	Ca$^{2\!\!+}_{slow}$	0.15	102	25.5818
1015	Ca$^{2\!\!+}_{slow}$	0.15	103	17.3874
1016	Ca$^{2\!\!+}_{slow}$	0.15	104	16.7857
1017	Ca$^{2\!\!+}_{slow}$	0.15	105	9.60606
1018	Ca$^{2\!\!+}_{slow}$	0.15	106	18.4
1019	Ca$^{2\!\!+}_{slow}$	0.15	107	36.7117
1020	Ca$^{2\!\!+}_{slow}$	0.15	108	30.1622
1021	Ca$^{2\!\!+}_{slow}$	0.15	109	21.1171
1022	Ca$^{2\!\!+}_{slow}$	0.15	110	20.8571
1023	Ca$^{2\!\!+}_{slow}$	0.15	111	12.9107
1024	Ca$^{2\!\!+}_{slow}$	0.15	112	25.8482
1025	Ca$^{2\!\!+}_{slow}$	0.15	113	11.1538
1026	Ca$^{2\!\!+}_{slow}$	0.15	114	36.1081
1027	Ca$^{2\!\!+}_{slow}$	0.15	115	23.7838
1028	Ca$^{2\!\!+}_{slow}$	0.15	116	29.3839
1029	Ca$^{2\!\!+}_{slow}$	0.15	117	20.5089
1030	Ca$^{2\!\!+}_{slow}$	0.15	118	24.7928
1031	Ca$^{2\!\!+}_{slow}$	0.15	119	19.3241
1032	Ca$^{2\!\!+}_{slow}$	0.15	120	18.359
1033	Ca$^{2\!\!+}_{slow}$	0.15	121	35.982
1034	Ca$^{2\!\!+}_{slow}$	0.15	122	28.8198
1035	Ca$^{2\!\!+}_{slow}$	0.15	123	38.1171
1036	Ca$^{2\!\!+}_{slow}$	0.15	124	32.2589
1037	Ca$^{2\!\!+}_{slow}$	0.15	125	24.6607
1038	Ca$^{2\!\!+}_{slow}$	0.15	126	23
1039	Ca$^{2\!\!+}_{slow}$	0.15	127	21.018
1040	Ca$^{2\!\!+}_{slow}$	0.15	128	39.7297
1041	Ca$^{2\!\!+}_{slow}$	0.15	129	14.8611
1042	Ca$^{2\!\!+}_{slow}$	0.15	130	26.1081
1043	Ca$^{2\!\!+}_{slow}$	0.15	131	35.9464
1044	Ca$^{2\!\!+}_{slow}$	0.15	132	23.8214
1045	Ca$^{2\!\!+}_{slow}$	0.15	133	22.6071
1046	Ca$^{2\!\!+}_{slow}$	0.15	134	21.2182
1047	Ca$^{2\!\!+}_{slow}$	0.15	135	19.7765
1048	Ca$^{2\!\!+}_{slow}$	0.15	136	36.3839
1049	Ca$^{2\!\!+}_{slow}$	0.15	137	24.2232
1050	Ca$^{2\!\!+}_{slow}$	0.15	138	20.9107
1051	Ca$^{2\!\!+}_{slow}$	0.15	139	24.1964
1052	Ca$^{2\!\!+}_{slow}$	0.15	140	17.0762
1053	Ca$^{2\!\!+}_{slow}$	0.15	141	30.4955
1054	Ca$^{2\!\!+}_{slow}$	0.15	142	15.7075
1055	Ca$^{2\!\!+}_{slow}$	0.15	143	24.2162
1056	Ca$^{2\!\!+}_{slow}$	0.15	144	17.0098
1057	Ca$^{2\!\!+}_{slow}$	0.15	145	18.4857
1058	Ca$^{2\!\!+}_{slow}$	0.15	146	14.3793
1059	Ca$^{2\!\!+}_{slow}$	0.15	147	18.7282
1060	Ca$^{2\!\!+}_{slow}$	0.15	148	14.1912
1061	Ca$^{2\!\!+}_{slow}$	0.15	149	19.5464
1062	Ca$^{2\!\!+}_{slow}$	0.15	150	18.2188
1063	Ca$^{2\!\!+}_{slow}$	0.15	151	10.7869
1064	Ca$^{2\!\!+}_{slow}$	0.2	0	20.131
1065	Ca$^{2\!\!+}_{slow}$	0.2	1	17.0455
1066	Ca$^{2\!\!+}_{slow}$	0.2	2	13.9667
1067	Ca$^{2\!\!+}_{slow}$	0.2	3	16.0571
1068	Ca$^{2\!\!+}_{slow}$	0.2	4	24.981
1069	Ca$^{2\!\!+}_{slow}$	0.2	5	28.7321
1070	Ca$^{2\!\!+}_{slow}$	0.2	6	18.775
1071	Ca$^{2\!\!+}_{slow}$	0.2	7	26.4679
1072	Ca$^{2\!\!+}_{slow}$	0.2	8	20.2358
1073	Ca$^{2\!\!+}_{slow}$	0.2	9	26.8532
1074	Ca$^{2\!\!+}_{slow}$	0.2	10	16.7528
1075	Ca$^{2\!\!+}_{slow}$	0.2	11	33.3661
1076	Ca$^{2\!\!+}_{slow}$	0.2	12	33.1786
1077	Ca$^{2\!\!+}_{slow}$	0.2	13	24.1875
1078	Ca$^{2\!\!+}_{slow}$	0.2	14	15.4091
1079	Ca$^{2\!\!+}_{slow}$	0.2	15	13.871
1080	Ca$^{2\!\!+}_{slow}$	0.2	16	31.25
1081	Ca$^{2\!\!+}_{slow}$	0.2	17	30.2143
1082	Ca$^{2\!\!+}_{slow}$	0.2	18	38.0811
1083	Ca$^{2\!\!+}_{slow}$	0.2	19	21.7321
1084	Ca$^{2\!\!+}_{slow}$	0.2	20	38.2946
1085	Ca$^{2\!\!+}_{slow}$	0.2	21	27.3571
1086	Ca$^{2\!\!+}_{slow}$	0.2	22	22.4537
1087	Ca$^{2\!\!+}_{slow}$	0.2	23	17.396
1088	Ca$^{2\!\!+}_{slow}$	0.2	24	43.8036
1089	Ca$^{2\!\!+}_{slow}$	0.2	25	46.1441
1090	Ca$^{2\!\!+}_{slow}$	0.2	26	30.625
1091	Ca$^{2\!\!+}_{slow}$	0.2	27	23.8571
1092	Ca$^{2\!\!+}_{slow}$	0.2	28	18.8304
1093	Ca$^{2\!\!+}_{slow}$	0.2	29	11.0093
1094	Ca$^{2\!\!+}_{slow}$	0.2	30	28.2072
1095	Ca$^{2\!\!+}_{slow}$	0.2	31	50.0089
1096	Ca$^{2\!\!+}_{slow}$	0.2	32	36.0357
1097	Ca$^{2\!\!+}_{slow}$	0.2	33	28.3393
1098	Ca$^{2\!\!+}_{slow}$	0.2	34	26.5357
1099	Ca$^{2\!\!+}_{slow}$	0.2	35	15.1964
1100	Ca$^{2\!\!+}_{slow}$	0.2	36	37.9732
1101	Ca$^{2\!\!+}_{slow}$	0.2	37	15.7113
1102	Ca$^{2\!\!+}_{slow}$	0.2	38	44.1892
1103	Ca$^{2\!\!+}_{slow}$	0.2	39	29.7321
1104	Ca$^{2\!\!+}_{slow}$	0.2	40	35.9286
1105	Ca$^{2\!\!+}_{slow}$	0.2	41	25.5536
1106	Ca$^{2\!\!+}_{slow}$	0.2	42	35.3304
1107	Ca$^{2\!\!+}_{slow}$	0.2	43	26.2143
1108	Ca$^{2\!\!+}_{slow}$	0.2	44	26.2195
1109	Ca$^{2\!\!+}_{slow}$	0.2	45	45
1110	Ca$^{2\!\!+}_{slow}$	0.2	46	40.3243
1111	Ca$^{2\!\!+}_{slow}$	0.2	47	49.8482
1112	Ca$^{2\!\!+}_{slow}$	0.2	48	41.875
1113	Ca$^{2\!\!+}_{slow}$	0.2	49	37.6607
1114	Ca$^{2\!\!+}_{slow}$	0.2	50	35.3125
1115	Ca$^{2\!\!+}_{slow}$	0.2	51	28.4375
1116	Ca$^{2\!\!+}_{slow}$	0.2	52	50.3839
1117	Ca$^{2\!\!+}_{slow}$	0.2	53	24.6875
1118	Ca$^{2\!\!+}_{slow}$	0.2	54	33.7027
1119	Ca$^{2\!\!+}_{slow}$	0.2	55	40.7589
1120	Ca$^{2\!\!+}_{slow}$	0.2	56	29.982
1121	Ca$^{2\!\!+}_{slow}$	0.2	57	27.4414
1122	Ca$^{2\!\!+}_{slow}$	0.2	58	25.3604
1123	Ca$^{2\!\!+}_{slow}$	0.2	59	23.8842
1124	Ca$^{2\!\!+}_{slow}$	0.2	60	45.3571
1125	Ca$^{2\!\!+}_{slow}$	0.2	61	32.5
1126	Ca$^{2\!\!+}_{slow}$	0.2	62	24.991
1127	Ca$^{2\!\!+}_{slow}$	0.2	63	30.6696
1128	Ca$^{2\!\!+}_{slow}$	0.2	64	21.9717
1129	Ca$^{2\!\!+}_{slow}$	0.2	65	37.4375
1130	Ca$^{2\!\!+}_{slow}$	0.2	66	24.4955
1131	Ca$^{2\!\!+}_{slow}$	0.2	67	35.7679
1132	Ca$^{2\!\!+}_{slow}$	0.2	68	22.4364
1133	Ca$^{2\!\!+}_{slow}$	0.2	69	23.2703
1134	Ca$^{2\!\!+}_{slow}$	0.2	70	16.093
1135	Ca$^{2\!\!+}_{slow}$	0.2	71	24.125
1136	Ca$^{2\!\!+}_{slow}$	0.2	72	16.6588
1137	Ca$^{2\!\!+}_{slow}$	0.2	73	26.4
1138	Ca$^{2\!\!+}_{slow}$	0.2	74	22.1481
1139	Ca$^{2\!\!+}_{slow}$	0.2	75	12.2895
1140	Ca$^{2\!\!+}_{slow}$	0.2	76	19.1408
1141	Ca$^{2\!\!+}_{slow}$	0.2	77	19.4828
1142	Ca$^{2\!\!+}_{slow}$	0.2	78	15.1786
1143	Ca$^{2\!\!+}_{slow}$	0.2	79	18.1212
1144	Ca$^{2\!\!+}_{slow}$	0.2	80	21.1635
1145	Ca$^{2\!\!+}_{slow}$	0.2	81	26.9358
1146	Ca$^{2\!\!+}_{slow}$	0.2	82	20.92
1147	Ca$^{2\!\!+}_{slow}$	0.2	83	26.5905
1148	Ca$^{2\!\!+}_{slow}$	0.2	84	19.0194
1149	Ca$^{2\!\!+}_{slow}$	0.2	85	25.7685
1150	Ca$^{2\!\!+}_{slow}$	0.2	86	17.5056
1151	Ca$^{2\!\!+}_{slow}$	0.2	87	32.2411
1152	Ca$^{2\!\!+}_{slow}$	0.2	88	32.7411
1153	Ca$^{2\!\!+}_{slow}$	0.2	89	25.6389
1154	Ca$^{2\!\!+}_{slow}$	0.2	90	14.2771
1155	Ca$^{2\!\!+}_{slow}$	0.2	91	15.1884
1156	Ca$^{2\!\!+}_{slow}$	0.2	92	31.3125
1157	Ca$^{2\!\!+}_{slow}$	0.2	93	28.5818
1158	Ca$^{2\!\!+}_{slow}$	0.2	94	38.9464
1159	Ca$^{2\!\!+}_{slow}$	0.2	95	24.8468
1160	Ca$^{2\!\!+}_{slow}$	0.2	96	38.4196
1161	Ca$^{2\!\!+}_{slow}$	0.2	97	29.4286
1162	Ca$^{2\!\!+}_{slow}$	0.2	98	22.0707
1163	Ca$^{2\!\!+}_{slow}$	0.2	99	20.5
1164	Ca$^{2\!\!+}_{slow}$	0.2	100	39.875
1165	Ca$^{2\!\!+}_{slow}$	0.2	101	48.125
1166	Ca$^{2\!\!+}_{slow}$	0.2	102	35.1339
1167	Ca$^{2\!\!+}_{slow}$	0.2	103	24.991
1168	Ca$^{2\!\!+}_{slow}$	0.2	104	23.7857
1169	Ca$^{2\!\!+}_{slow}$	0.2	105	14.3173
1170	Ca$^{2\!\!+}_{slow}$	0.2	106	25.4911
1171	Ca$^{2\!\!+}_{slow}$	0.2	107	48.4375
1172	Ca$^{2\!\!+}_{slow}$	0.2	108	39.4955
1173	Ca$^{2\!\!+}_{slow}$	0.2	109	29.7027
1174	Ca$^{2\!\!+}_{slow}$	0.2	110	30.1339
1175	Ca$^{2\!\!+}_{slow}$	0.2	111	18.9643
1176	Ca$^{2\!\!+}_{slow}$	0.2	112	35.1518
1177	Ca$^{2\!\!+}_{slow}$	0.2	113	16.5962
1178	Ca$^{2\!\!+}_{slow}$	0.2	114	47.2973
1179	Ca$^{2\!\!+}_{slow}$	0.2	115	31.4144
1180	Ca$^{2\!\!+}_{slow}$	0.2	116	38.7411
1181	Ca$^{2\!\!+}_{slow}$	0.2	117	29.0179
1182	Ca$^{2\!\!+}_{slow}$	0.2	118	32.8288
1183	Ca$^{2\!\!+}_{slow}$	0.2	119	28.037
1184	Ca$^{2\!\!+}_{slow}$	0.2	120	26.9367
1185	Ca$^{2\!\!+}_{slow}$	0.2	121	46.6216
1186	Ca$^{2\!\!+}_{slow}$	0.2	122	36.6577
1187	Ca$^{2\!\!+}_{slow}$	0.2	123	49.4414
1188	Ca$^{2\!\!+}_{slow}$	0.2	124	43.3214
1189	Ca$^{2\!\!+}_{slow}$	0.2	125	34.5893
1190	Ca$^{2\!\!+}_{slow}$	0.2	126	32.2308
1191	Ca$^{2\!\!+}_{slow}$	0.2	127	27.1441
1192	Ca$^{2\!\!+}_{slow}$	0.2	128	49.3423
1193	Ca$^{2\!\!+}_{slow}$	0.2	129	20.4524
1194	Ca$^{2\!\!+}_{slow}$	0.2	130	31.8649
1195	Ca$^{2\!\!+}_{slow}$	0.2	131	46.1161
1196	Ca$^{2\!\!+}_{slow}$	0.2	132	31.5
1197	Ca$^{2\!\!+}_{slow}$	0.2	133	29.3929
1198	Ca$^{2\!\!+}_{slow}$	0.2	134	26.4727
1199	Ca$^{2\!\!+}_{slow}$	0.2	135	26.1279
1200	Ca$^{2\!\!+}_{slow}$	0.2	136	46.3661
1201	Ca$^{2\!\!+}_{slow}$	0.2	137	29.8125
1202	Ca$^{2\!\!+}_{slow}$	0.2	138	27.4821
1203	Ca$^{2\!\!+}_{slow}$	0.2	139	32.125
1204	Ca$^{2\!\!+}_{slow}$	0.2	140	22.6729
1205	Ca$^{2\!\!+}_{slow}$	0.2	141	39.5714
1206	Ca$^{2\!\!+}_{slow}$	0.2	142	20.0642
1207	Ca$^{2\!\!+}_{slow}$	0.2	143	31.6757
1208	Ca$^{2\!\!+}_{slow}$	0.2	144	22.0192
1209	Ca$^{2\!\!+}_{slow}$	0.2	145	24.8762
1210	Ca$^{2\!\!+}_{slow}$	0.2	146	20.3448
1211	Ca$^{2\!\!+}_{slow}$	0.2	147	25.7619
1212	Ca$^{2\!\!+}_{slow}$	0.2	148	20.8261
1213	Ca$^{2\!\!+}_{slow}$	0.2	149	27.63
1214	Ca$^{2\!\!+}_{slow}$	0.2	150	23.5385
1215	Ca$^{2\!\!+}_{slow}$	0.2	151	16.1746
1216	Ca$^{2\!\!+}_{slow}$	0.25	0	24.5333
1217	Ca$^{2\!\!+}_{slow}$	0.25	1	20.0137
1218	Ca$^{2\!\!+}_{slow}$	0.25	2	15.4474
1219	Ca$^{2\!\!+}_{slow}$	0.25	3	21.0141
1220	Ca$^{2\!\!+}_{slow}$	0.25	4	32.1619
1221	Ca$^{2\!\!+}_{slow}$	0.25	5	34.6518
1222	Ca$^{2\!\!+}_{slow}$	0.25	6	22.8272
1223	Ca$^{2\!\!+}_{slow}$	0.25	7	31.6422
1224	Ca$^{2\!\!+}_{slow}$	0.25	8	26.2315
1225	Ca$^{2\!\!+}_{slow}$	0.25	9	31.0275
1226	Ca$^{2\!\!+}_{slow}$	0.25	10	20.2584
1227	Ca$^{2\!\!+}_{slow}$	0.25	11	41.4286
1228	Ca$^{2\!\!+}_{slow}$	0.25	12	39.3839
1229	Ca$^{2\!\!+}_{slow}$	0.25	13	28.375
1230	Ca$^{2\!\!+}_{slow}$	0.25	14	19.7042
1231	Ca$^{2\!\!+}_{slow}$	0.25	15	16.4844
1232	Ca$^{2\!\!+}_{slow}$	0.25	16	36.6786
1233	Ca$^{2\!\!+}_{slow}$	0.25	17	38.8036
1234	Ca$^{2\!\!+}_{slow}$	0.25	18	47.6875
1235	Ca$^{2\!\!+}_{slow}$	0.25	19	25.7946
1236	Ca$^{2\!\!+}_{slow}$	0.25	20	46.125
1237	Ca$^{2\!\!+}_{slow}$	0.25	21	33.5536
1238	Ca$^{2\!\!+}_{slow}$	0.25	22	28.5315
1239	Ca$^{2\!\!+}_{slow}$	0.25	23	21.9109
1240	Ca$^{2\!\!+}_{slow}$	0.25	24	54.5089
1241	Ca$^{2\!\!+}_{slow}$	0.25	25	57
1242	Ca$^{2\!\!+}_{slow}$	0.25	26	40.0446
1243	Ca$^{2\!\!+}_{slow}$	0.25	27	31.9196
1244	Ca$^{2\!\!+}_{slow}$	0.25	28	25.0625
1245	Ca$^{2\!\!+}_{slow}$	0.25	29	15.4074
1246	Ca$^{2\!\!+}_{slow}$	0.25	30	37.1607
1247	Ca$^{2\!\!+}_{slow}$	0.25	31	61.5357
1248	Ca$^{2\!\!+}_{slow}$	0.25	32	44.9375
1249	Ca$^{2\!\!+}_{slow}$	0.25	33	37.3839
1250	Ca$^{2\!\!+}_{slow}$	0.25	34	35.0268
1251	Ca$^{2\!\!+}_{slow}$	0.25	35	20.9554
1252	Ca$^{2\!\!+}_{slow}$	0.25	36	48.9821
1253	Ca$^{2\!\!+}_{slow}$	0.25	37	22.567
1254	Ca$^{2\!\!+}_{slow}$	0.25	38	54.2946
1255	Ca$^{2\!\!+}_{slow}$	0.25	39	38.1071
1256	Ca$^{2\!\!+}_{slow}$	0.25	40	44.7232
1257	Ca$^{2\!\!+}_{slow}$	0.25	41	34.375
1258	Ca$^{2\!\!+}_{slow}$	0.25	42	43.4911
1259	Ca$^{2\!\!+}_{slow}$	0.25	43	36.0357
1260	Ca$^{2\!\!+}_{slow}$	0.25	44	35.4819
1261	Ca$^{2\!\!+}_{slow}$	0.25	45	55.1607
1262	Ca$^{2\!\!+}_{slow}$	0.25	46	48.2162
1263	Ca$^{2\!\!+}_{slow}$	0.25	47	60.3214
1264	Ca$^{2\!\!+}_{slow}$	0.25	48	53.0357
1265	Ca$^{2\!\!+}_{slow}$	0.25	49	47.9196
1266	Ca$^{2\!\!+}_{slow}$	0.25	50	45.3393
1267	Ca$^{2\!\!+}_{slow}$	0.25	51	35.0179
1268	Ca$^{2\!\!+}_{slow}$	0.25	52	58.2589
1269	Ca$^{2\!\!+}_{slow}$	0.25	53	31.1633
1270	Ca$^{2\!\!+}_{slow}$	0.25	54	40.0089
1271	Ca$^{2\!\!+}_{slow}$	0.25	55	49.7054
1272	Ca$^{2\!\!+}_{slow}$	0.25	56	36.7768
1273	Ca$^{2\!\!+}_{slow}$	0.25	57	33.3571
1274	Ca$^{2\!\!+}_{slow}$	0.25	58	30.8661
1275	Ca$^{2\!\!+}_{slow}$	0.25	59	29.5417
1276	Ca$^{2\!\!+}_{slow}$	0.25	60	53.4821
1277	Ca$^{2\!\!+}_{slow}$	0.25	61	39
1278	Ca$^{2\!\!+}_{slow}$	0.25	62	29.9286
1279	Ca$^{2\!\!+}_{slow}$	0.25	63	37.3393
1280	Ca$^{2\!\!+}_{slow}$	0.25	64	27.1852
1281	Ca$^{2\!\!+}_{slow}$	0.25	65	45.9464
1282	Ca$^{2\!\!+}_{slow}$	0.25	66	30.2162
1283	Ca$^{2\!\!+}_{slow}$	0.25	67	43.5268
1284	Ca$^{2\!\!+}_{slow}$	0.25	68	28.3364
1285	Ca$^{2\!\!+}_{slow}$	0.25	69	28.5625
1286	Ca$^{2\!\!+}_{slow}$	0.25	70	19.2128
1287	Ca$^{2\!\!+}_{slow}$	0.25	71	31.125
1288	Ca$^{2\!\!+}_{slow}$	0.25	72	21.0667
1289	Ca$^{2\!\!+}_{slow}$	0.25	73	34.2054
1290	Ca$^{2\!\!+}_{slow}$	0.25	74	29.3293
1291	Ca$^{2\!\!+}_{slow}$	0.25	75	16.5823
1292	Ca$^{2\!\!+}_{slow}$	0.25	76	24.5753
1293	Ca$^{2\!\!+}_{slow}$	0.25	77	22.8594
1294	Ca$^{2\!\!+}_{slow}$	0.25	78	16.5405
1295	Ca$^{2\!\!+}_{slow}$	0.25	79	21.7826
1296	Ca$^{2\!\!+}_{slow}$	0.25	80	27.25
1297	Ca$^{2\!\!+}_{slow}$	0.25	81	33.5688
1298	Ca$^{2\!\!+}_{slow}$	0.25	82	25.4533
1299	Ca$^{2\!\!+}_{slow}$	0.25	83	31.4571
1300	Ca$^{2\!\!+}_{slow}$	0.25	84	25.1442
1301	Ca$^{2\!\!+}_{slow}$	0.25	85	30.2407
1302	Ca$^{2\!\!+}_{slow}$	0.25	86	21
1303	Ca$^{2\!\!+}_{slow}$	0.25	87	40.7679
1304	Ca$^{2\!\!+}_{slow}$	0.25	88	39.5357
1305	Ca$^{2\!\!+}_{slow}$	0.25	89	29.9537
1306	Ca$^{2\!\!+}_{slow}$	0.25	90	17.3511
1307	Ca$^{2\!\!+}_{slow}$	0.25	91	18.9571
1308	Ca$^{2\!\!+}_{slow}$	0.25	92	36.2411
1309	Ca$^{2\!\!+}_{slow}$	0.25	93	37.1
1310	Ca$^{2\!\!+}_{slow}$	0.25	94	49.3393
1311	Ca$^{2\!\!+}_{slow}$	0.25	95	29.3784
1312	Ca$^{2\!\!+}_{slow}$	0.25	96	46.6875
1313	Ca$^{2\!\!+}_{slow}$	0.25	97	35.5536
1314	Ca$^{2\!\!+}_{slow}$	0.25	98	28.0777
1315	Ca$^{2\!\!+}_{slow}$	0.25	99	25.25
1316	Ca$^{2\!\!+}_{slow}$	0.25	100	50.5804
1317	Ca$^{2\!\!+}_{slow}$	0.25	101	58.625
1318	Ca$^{2\!\!+}_{slow}$	0.25	102	44.8036
1319	Ca$^{2\!\!+}_{slow}$	0.25	103	32.8829
1320	Ca$^{2\!\!+}_{slow}$	0.25	104	30.7232
1321	Ca$^{2\!\!+}_{slow}$	0.25	105	20.1058
1322	Ca$^{2\!\!+}_{slow}$	0.25	106	33.4554
1323	Ca$^{2\!\!+}_{slow}$	0.25	107	59.7679
1324	Ca$^{2\!\!+}_{slow}$	0.25	108	49.7658
1325	Ca$^{2\!\!+}_{slow}$	0.25	109	38.3153
1326	Ca$^{2\!\!+}_{slow}$	0.25	110	39.5982
1327	Ca$^{2\!\!+}_{slow}$	0.25	111	25.6786
1328	Ca$^{2\!\!+}_{slow}$	0.25	112	45.4107
1329	Ca$^{2\!\!+}_{slow}$	0.25	113	23.3173
1330	Ca$^{2\!\!+}_{slow}$	0.25	114	57.6306
1331	Ca$^{2\!\!+}_{slow}$	0.25	115	39.9099
1332	Ca$^{2\!\!+}_{slow}$	0.25	116	48.2768
1333	Ca$^{2\!\!+}_{slow}$	0.25	117	37.8839
1334	Ca$^{2\!\!+}_{slow}$	0.25	118	40.9279
1335	Ca$^{2\!\!+}_{slow}$	0.25	119	37.25
1336	Ca$^{2\!\!+}_{slow}$	0.25	120	34.6875
1337	Ca$^{2\!\!+}_{slow}$	0.25	121	56.5045
1338	Ca$^{2\!\!+}_{slow}$	0.25	122	44.4234
1339	Ca$^{2\!\!+}_{slow}$	0.25	123	59.0982
1340	Ca$^{2\!\!+}_{slow}$	0.25	124	54.1071
1341	Ca$^{2\!\!+}_{slow}$	0.25	125	44.7143
1342	Ca$^{2\!\!+}_{slow}$	0.25	126	41.7019
1343	Ca$^{2\!\!+}_{slow}$	0.25	127	33.4054
1344	Ca$^{2\!\!+}_{slow}$	0.25	128	57.3333
1345	Ca$^{2\!\!+}_{slow}$	0.25	129	28.7778
1346	Ca$^{2\!\!+}_{slow}$	0.25	130	37.964
1347	Ca$^{2\!\!+}_{slow}$	0.25	131	54.9821
1348	Ca$^{2\!\!+}_{slow}$	0.25	132	38.8839
1349	Ca$^{2\!\!+}_{slow}$	0.25	133	36.5357
1350	Ca$^{2\!\!+}_{slow}$	0.25	134	31.1964
1351	Ca$^{2\!\!+}_{slow}$	0.25	135	31.9195
1352	Ca$^{2\!\!+}_{slow}$	0.25	136	54.0357
1353	Ca$^{2\!\!+}_{slow}$	0.25	137	35.3571
1354	Ca$^{2\!\!+}_{slow}$	0.25	138	33.6339
1355	Ca$^{2\!\!+}_{slow}$	0.25	139	38.9018
1356	Ca$^{2\!\!+}_{slow}$	0.25	140	28.2963
1357	Ca$^{2\!\!+}_{slow}$	0.25	141	47.7946
1358	Ca$^{2\!\!+}_{slow}$	0.25	142	24.8807
1359	Ca$^{2\!\!+}_{slow}$	0.25	143	39.4554
1360	Ca$^{2\!\!+}_{slow}$	0.25	144	26.5189
1361	Ca$^{2\!\!+}_{slow}$	0.25	145	31.581
1362	Ca$^{2\!\!+}_{slow}$	0.25	146	25.7586
1363	Ca$^{2\!\!+}_{slow}$	0.25	147	33.028
1364	Ca$^{2\!\!+}_{slow}$	0.25	148	26.7183
1365	Ca$^{2\!\!+}_{slow}$	0.25	149	34.9519
1366	Ca$^{2\!\!+}_{slow}$	0.25	150	27.2958
1367	Ca$^{2\!\!+}_{slow}$	0.25	151	20.7206
1368	Ca$^{2\!\!+}_{slow}$	weighted	0	79.9718
1369	Ca$^{2\!\!+}_{slow}$	weighted	1	73.7104
1370	Ca$^{2\!\!+}_{slow}$	weighted	2	63.932
1371	Ca$^{2\!\!+}_{slow}$	weighted	3	67.4114
1372	Ca$^{2\!\!+}_{slow}$	weighted	4	86.0379
1373	Ca$^{2\!\!+}_{slow}$	weighted	5	85.6884
1374	Ca$^{2\!\!+}_{slow}$	weighted	6	70.3371
1375	Ca$^{2\!\!+}_{slow}$	weighted	7	79.6
1376	Ca$^{2\!\!+}_{slow}$	weighted	8	85.7266
1377	Ca$^{2\!\!+}_{slow}$	weighted	9	78.8832
1378	Ca$^{2\!\!+}_{slow}$	weighted	10	70.3167
1379	Ca$^{2\!\!+}_{slow}$	weighted	11	94.0206
1380	Ca$^{2\!\!+}_{slow}$	weighted	12	88.2921
1381	Ca$^{2\!\!+}_{slow}$	weighted	13	78.3598
1382	Ca$^{2\!\!+}_{slow}$	weighted	14	75.5896
1383	Ca$^{2\!\!+}_{slow}$	weighted	15	66.711
1384	Ca$^{2\!\!+}_{slow}$	weighted	16	84.8984
1385	Ca$^{2\!\!+}_{slow}$	weighted	17	94.9066
1386	Ca$^{2\!\!+}_{slow}$	weighted	18	97.555
1387	Ca$^{2\!\!+}_{slow}$	weighted	19	78.1348
1388	Ca$^{2\!\!+}_{slow}$	weighted	20	94.8766
1389	Ca$^{2\!\!+}_{slow}$	weighted	21	85.8883
1390	Ca$^{2\!\!+}_{slow}$	weighted	22	87.4529
1391	Ca$^{2\!\!+}_{slow}$	weighted	23	77.0351
1392	Ca$^{2\!\!+}_{slow}$	weighted	24	100.758
1393	Ca$^{2\!\!+}_{slow}$	weighted	25	102.191
1394	Ca$^{2\!\!+}_{slow}$	weighted	26	95.317
1395	Ca$^{2\!\!+}_{slow}$	weighted	27	90.2387
1396	Ca$^{2\!\!+}_{slow}$	weighted	28	85.9849
1397	Ca$^{2\!\!+}_{slow}$	weighted	29	79.9955
1398	Ca$^{2\!\!+}_{slow}$	weighted	30	93.1273
1399	Ca$^{2\!\!+}_{slow}$	weighted	31	103.129
1400	Ca$^{2\!\!+}_{slow}$	weighted	32	98.3527
1401	Ca$^{2\!\!+}_{slow}$	weighted	33	94.7201
1402	Ca$^{2\!\!+}_{slow}$	weighted	34	92.9993
1403	Ca$^{2\!\!+}_{slow}$	weighted	35	86.359
1404	Ca$^{2\!\!+}_{slow}$	weighted	36	97.7973
1405	Ca$^{2\!\!+}_{slow}$	weighted	37	86.6318
1406	Ca$^{2\!\!+}_{slow}$	weighted	38	100.313
1407	Ca$^{2\!\!+}_{slow}$	weighted	39	94.4252
1408	Ca$^{2\!\!+}_{slow}$	weighted	40	96.5133
1409	Ca$^{2\!\!+}_{slow}$	weighted	41	92.2103
1410	Ca$^{2\!\!+}_{slow}$	weighted	42	95.4231
1411	Ca$^{2\!\!+}_{slow}$	weighted	43	91.9337
1412	Ca$^{2\!\!+}_{slow}$	weighted	44	91.4063
1413	Ca$^{2\!\!+}_{slow}$	weighted	45	99.1477
1414	Ca$^{2\!\!+}_{slow}$	weighted	46	96.0501
1415	Ca$^{2\!\!+}_{slow}$	weighted	47	100.472
1416	Ca$^{2\!\!+}_{slow}$	weighted	48	97.2012
1417	Ca$^{2\!\!+}_{slow}$	weighted	49	94.8411
1418	Ca$^{2\!\!+}_{slow}$	weighted	50	93.3223
1419	Ca$^{2\!\!+}_{slow}$	weighted	51	90.0378
1420	Ca$^{2\!\!+}_{slow}$	weighted	52	98.3838
1421	Ca$^{2\!\!+}_{slow}$	weighted	53	77.2115
1422	Ca$^{2\!\!+}_{slow}$	weighted	54	91.5832
1423	Ca$^{2\!\!+}_{slow}$	weighted	55	94.2938
1424	Ca$^{2\!\!+}_{slow}$	weighted	56	88.5887
1425	Ca$^{2\!\!+}_{slow}$	weighted	57	87.0588
1426	Ca$^{2\!\!+}_{slow}$	weighted	58	85.8148
1427	Ca$^{2\!\!+}_{slow}$	weighted	59	81.2519
1428	Ca$^{2\!\!+}_{slow}$	weighted	60	94.3901
1429	Ca$^{2\!\!+}_{slow}$	weighted	61	89.1784
1430	Ca$^{2\!\!+}_{slow}$	weighted	62	83.1806
1431	Ca$^{2\!\!+}_{slow}$	weighted	63	87.4508
1432	Ca$^{2\!\!+}_{slow}$	weighted	64	80.3652
1433	Ca$^{2\!\!+}_{slow}$	weighted	65	91.1835
1434	Ca$^{2\!\!+}_{slow}$	weighted	66	83.853
1435	Ca$^{2\!\!+}_{slow}$	weighted	67	89.7732
1436	Ca$^{2\!\!+}_{slow}$	weighted	68	82.8207
1437	Ca$^{2\!\!+}_{slow}$	weighted	69	82.3945
1438	Ca$^{2\!\!+}_{slow}$	weighted	70	71.1052
1439	Ca$^{2\!\!+}_{slow}$	weighted	71	83.4715
1440	Ca$^{2\!\!+}_{slow}$	weighted	72	74.2221
1441	Ca$^{2\!\!+}_{slow}$	weighted	73	83.742
1442	Ca$^{2\!\!+}_{slow}$	weighted	74	76.5336
1443	Ca$^{2\!\!+}_{slow}$	weighted	75	73.1484
1444	Ca$^{2\!\!+}_{slow}$	weighted	76	77.0317
1445	Ca$^{2\!\!+}_{slow}$	weighted	77	70.8404
1446	Ca$^{2\!\!+}_{slow}$	weighted	78	61.012
1447	Ca$^{2\!\!+}_{slow}$	weighted	79	70.1168
1448	Ca$^{2\!\!+}_{slow}$	weighted	80	85.2339
1449	Ca$^{2\!\!+}_{slow}$	weighted	81	86.3418
1450	Ca$^{2\!\!+}_{slow}$	weighted	82	73.0351
1451	Ca$^{2\!\!+}_{slow}$	weighted	83	81.0498
1452	Ca$^{2\!\!+}_{slow}$	weighted	84	83.3318
1453	Ca$^{2\!\!+}_{slow}$	weighted	85	79.296
1454	Ca$^{2\!\!+}_{slow}$	weighted	86	70.3405
1455	Ca$^{2\!\!+}_{slow}$	weighted	87	93.797
1456	Ca$^{2\!\!+}_{slow}$	weighted	88	90.0238
1457	Ca$^{2\!\!+}_{slow}$	weighted	89	80.078
1458	Ca$^{2\!\!+}_{slow}$	weighted	90	77.5354
1459	Ca$^{2\!\!+}_{slow}$	weighted	91	69.1415
1460	Ca$^{2\!\!+}_{slow}$	weighted	92	85.5857
1461	Ca$^{2\!\!+}_{slow}$	weighted	93	93.2011
1462	Ca$^{2\!\!+}_{slow}$	weighted	94	98.629
1463	Ca$^{2\!\!+}_{slow}$	weighted	95	80.8537
1464	Ca$^{2\!\!+}_{slow}$	weighted	96	95.8026
1465	Ca$^{2\!\!+}_{slow}$	weighted	97	88.242
1466	Ca$^{2\!\!+}_{slow}$	weighted	98	85.6028
1467	Ca$^{2\!\!+}_{slow}$	weighted	99	79.373
1468	Ca$^{2\!\!+}_{slow}$	weighted	100	99.6271
1469	Ca$^{2\!\!+}_{slow}$	weighted	101	102.238
1470	Ca$^{2\!\!+}_{slow}$	weighted	102	97.1444
1471	Ca$^{2\!\!+}_{slow}$	weighted	103	91.0513
1472	Ca$^{2\!\!+}_{slow}$	weighted	104	89.0378
1473	Ca$^{2\!\!+}_{slow}$	weighted	105	82.8369
1474	Ca$^{2\!\!+}_{slow}$	weighted	106	91.6182
1475	Ca$^{2\!\!+}_{slow}$	weighted	107	102.459
1476	Ca$^{2\!\!+}_{slow}$	weighted	108	99.789
1477	Ca$^{2\!\!+}_{slow}$	weighted	109	95.6387
1478	Ca$^{2\!\!+}_{slow}$	weighted	110	95.6539
1479	Ca$^{2\!\!+}_{slow}$	weighted	111	90.1487
1480	Ca$^{2\!\!+}_{slow}$	weighted	112	96.5883
1481	Ca$^{2\!\!+}_{slow}$	weighted	113	88.3204
1482	Ca$^{2\!\!+}_{slow}$	weighted	114	101.019
1483	Ca$^{2\!\!+}_{slow}$	weighted	115	95.0511
1484	Ca$^{2\!\!+}_{slow}$	weighted	116	98.4258
1485	Ca$^{2\!\!+}_{slow}$	weighted	117	93.9955
1486	Ca$^{2\!\!+}_{slow}$	weighted	118	94.5117
1487	Ca$^{2\!\!+}_{slow}$	weighted	119	93.641
1488	Ca$^{2\!\!+}_{slow}$	weighted	120	90.8389
1489	Ca$^{2\!\!+}_{slow}$	weighted	121	98.7721
1490	Ca$^{2\!\!+}_{slow}$	weighted	122	95.1941
1491	Ca$^{2\!\!+}_{slow}$	weighted	123	100.724
1492	Ca$^{2\!\!+}_{slow}$	weighted	124	98.1668
1493	Ca$^{2\!\!+}_{slow}$	weighted	125	94.4056
1494	Ca$^{2\!\!+}_{slow}$	weighted	126	92.9281
1495	Ca$^{2\!\!+}_{slow}$	weighted	127	89.4756
1496	Ca$^{2\!\!+}_{slow}$	weighted	128	98.3195
1497	Ca$^{2\!\!+}_{slow}$	weighted	129	89.9769
1498	Ca$^{2\!\!+}_{slow}$	weighted	130	91.0956
1499	Ca$^{2\!\!+}_{slow}$	weighted	131	96.9134
1500	Ca$^{2\!\!+}_{slow}$	weighted	132	90.3704
1501	Ca$^{2\!\!+}_{slow}$	weighted	133	89.4249
1502	Ca$^{2\!\!+}_{slow}$	weighted	134	87.2019
1503	Ca$^{2\!\!+}_{slow}$	weighted	135	85.8407
1504	Ca$^{2\!\!+}_{slow}$	weighted	136	95.1258
1505	Ca$^{2\!\!+}_{slow}$	weighted	137	87.9059
1506	Ca$^{2\!\!+}_{slow}$	weighted	138	87.5699
1507	Ca$^{2\!\!+}_{slow}$	weighted	139	89.0762
1508	Ca$^{2\!\!+}_{slow}$	weighted	140	84.4872
1509	Ca$^{2\!\!+}_{slow}$	weighted	141	92.2479
1510	Ca$^{2\!\!+}_{slow}$	weighted	142	80.7587
1511	Ca$^{2\!\!+}_{slow}$	weighted	143	88.4153
1512	Ca$^{2\!\!+}_{slow}$	weighted	144	82.5444
1513	Ca$^{2\!\!+}_{slow}$	weighted	145	83.7181
1514	Ca$^{2\!\!+}_{slow}$	weighted	146	69.2053
1515	Ca$^{2\!\!+}_{slow}$	weighted	147	84.7194
1516	Ca$^{2\!\!+}_{slow}$	weighted	148	75.7316
1517	Ca$^{2\!\!+}_{slow}$	weighted	149	83.694
1518	Ca$^{2\!\!+}_{slow}$	weighted	150	77.0588
1519	Ca$^{2\!\!+}_{slow}$	weighted	151	74.2573
1520	Ca$^{2\!\!+}_{fast}$	0.1	0	8.7
1521	Ca$^{2\!\!+}_{fast}$	0.1	1	10.875
1522	Ca$^{2\!\!+}_{fast}$	0.1	2
1523	Ca$^{2\!\!+}_{fast}$	0.1	3	8.33333
1524	Ca$^{2\!\!+}_{fast}$	0.1	4	7.94118
1525	Ca$^{2\!\!+}_{fast}$	0.1	5	10.6429
1526	Ca$^{2\!\!+}_{fast}$	0.1	6	7.28571
1527	Ca$^{2\!\!+}_{fast}$	0.1	7	11.5873
1528	Ca$^{2\!\!+}_{fast}$	0.1	8	13
1529	Ca$^{2\!\!+}_{fast}$	0.1	9	11.4267
1530	Ca$^{2\!\!+}_{fast}$	0.1	10	8.15556
1531	Ca$^{2\!\!+}_{fast}$	0.1	11	13.1512
1532	Ca$^{2\!\!+}_{fast}$	0.1	12	17.4
1533	Ca$^{2\!\!+}_{fast}$	0.1	13	12.6702
1534	Ca$^{2\!\!+}_{fast}$	0.1	14	16.5
1535	Ca$^{2\!\!+}_{fast}$	0.1	15	9.33333
1536	Ca$^{2\!\!+}_{fast}$	0.1	16	17.1682
1537	Ca$^{2\!\!+}_{fast}$	0.1	17	7.29231
1538	Ca$^{2\!\!+}_{fast}$	0.1	18	20.3208
1539	Ca$^{2\!\!+}_{fast}$	0.1	19	14.9804
1540	Ca$^{2\!\!+}_{fast}$	0.1	20	25.3839
1541	Ca$^{2\!\!+}_{fast}$	0.1	21	16.5893
1542	Ca$^{2\!\!+}_{fast}$	0.1	22	8.80952
1543	Ca$^{2\!\!+}_{fast}$	0.1	23	11.9655
1544	Ca$^{2\!\!+}_{fast}$	0.1	24	20.05
1545	Ca$^{2\!\!+}_{fast}$	0.1	25	33.0811
1546	Ca$^{2\!\!+}_{fast}$	0.1	26	21.0446
1547	Ca$^{2\!\!+}_{fast}$	0.1	27	18.9821
1548	Ca$^{2\!\!+}_{fast}$	0.1	28	18.75
1549	Ca$^{2\!\!+}_{fast}$	0.1	29	9.26744
1550	Ca$^{2\!\!+}_{fast}$	0.1	30	11.0476
1551	Ca$^{2\!\!+}_{fast}$	0.1	31	31.3661
1552	Ca$^{2\!\!+}_{fast}$	0.1	32	27.6518
1553	Ca$^{2\!\!+}_{fast}$	0.1	33	22.6875
1554	Ca$^{2\!\!+}_{fast}$	0.1	34	27.9369
1555	Ca$^{2\!\!+}_{fast}$	0.1	35	17.0804
1556	Ca$^{2\!\!+}_{fast}$	0.1	36	19.4242
1557	Ca$^{2\!\!+}_{fast}$	0.1	37	13.8172
1558	Ca$^{2\!\!+}_{fast}$	0.1	38	30.3839
1559	Ca$^{2\!\!+}_{fast}$	0.1	39	24.6786
1560	Ca$^{2\!\!+}_{fast}$	0.1	40	32.7946
1561	Ca$^{2\!\!+}_{fast}$	0.1	41	24.9732
1562	Ca$^{2\!\!+}_{fast}$	0.1	42	17.934
1563	Ca$^{2\!\!+}_{fast}$	0.1	43	20.9189
1564	Ca$^{2\!\!+}_{fast}$	0.1	44	12.3333
1565	Ca$^{2\!\!+}_{fast}$	0.1	45	32.6071
1566	Ca$^{2\!\!+}_{fast}$	0.1	46	24.9375
1567	Ca$^{2\!\!+}_{fast}$	0.1	47	36.4554
1568	Ca$^{2\!\!+}_{fast}$	0.1	48	28.8125
1569	Ca$^{2\!\!+}_{fast}$	0.1	49	25.0089
1570	Ca$^{2\!\!+}_{fast}$	0.1	50	17.466
1571	Ca$^{2\!\!+}_{fast}$	0.1	51	16.6226
1572	Ca$^{2\!\!+}_{fast}$	0.1	52	35.4955
1573	Ca$^{2\!\!+}_{fast}$	0.1	53	10.75
1574	Ca$^{2\!\!+}_{fast}$	0.1	54	26.2883
1575	Ca$^{2\!\!+}_{fast}$	0.1	55	24.7411
1576	Ca$^{2\!\!+}_{fast}$	0.1	56	18.6071
1577	Ca$^{2\!\!+}_{fast}$	0.1	57	16.367
1578	Ca$^{2\!\!+}_{fast}$	0.1	58	15.1111
1579	Ca$^{2\!\!+}_{fast}$	0.1	59	10.0877
1580	Ca$^{2\!\!+}_{fast}$	0.1	60	27
1581	Ca$^{2\!\!+}_{fast}$	0.1	61	22.1071
1582	Ca$^{2\!\!+}_{fast}$	0.1	62	13.0185
1583	Ca$^{2\!\!+}_{fast}$	0.1	63	15.6036
1584	Ca$^{2\!\!+}_{fast}$	0.1	64	8.57143
1585	Ca$^{2\!\!+}_{fast}$	0.1	65	17.1818
1586	Ca$^{2\!\!+}_{fast}$	0.1	66	12.4433
1587	Ca$^{2\!\!+}_{fast}$	0.1	67	16.0849
1588	Ca$^{2\!\!+}_{fast}$	0.1	68	11.6627
1589	Ca$^{2\!\!+}_{fast}$	0.1	69	9.02247
1590	Ca$^{2\!\!+}_{fast}$	0.1	70	5.26316
1591	Ca$^{2\!\!+}_{fast}$	0.1	71	8.17895
1592	Ca$^{2\!\!+}_{fast}$	0.1	72	5.96667
1593	Ca$^{2\!\!+}_{fast}$	0.1	73	8.52941
1594	Ca$^{2\!\!+}_{fast}$	0.1	74	8.13953
1595	Ca$^{2\!\!+}_{fast}$	0.1	75	3.7037
1596	Ca$^{2\!\!+}_{fast}$	0.1	76	12.1429
1597	Ca$^{2\!\!+}_{fast}$	0.1	77	7.5
1598	Ca$^{2\!\!+}_{fast}$	0.1	78	8
1599	Ca$^{2\!\!+}_{fast}$	0.1	79	9
1600	Ca$^{2\!\!+}_{fast}$	0.1	80	7.08333
1601	Ca$^{2\!\!+}_{fast}$	0.1	81	9.14545
1602	Ca$^{2\!\!+}_{fast}$	0.1	82	7.35714
1603	Ca$^{2\!\!+}_{fast}$	0.1	83	11.3542
1604	Ca$^{2\!\!+}_{fast}$	0.1	84	8.53846
1605	Ca$^{2\!\!+}_{fast}$	0.1	85	12.4407
1606	Ca$^{2\!\!+}_{fast}$	0.1	86	9.21622
1607	Ca$^{2\!\!+}_{fast}$	0.1	87	11.8592
1608	Ca$^{2\!\!+}_{fast}$	0.1	88	15.1042
1609	Ca$^{2\!\!+}_{fast}$	0.1	89	12.1977
1610	Ca$^{2\!\!+}_{fast}$	0.1	90	21.6667
1611	Ca$^{2\!\!+}_{fast}$	0.1	91	6.73913
1612	Ca$^{2\!\!+}_{fast}$	0.1	92	16.8144
1613	Ca$^{2\!\!+}_{fast}$	0.1	93	9.10169
1614	Ca$^{2\!\!+}_{fast}$	0.1	94	19.3084
1615	Ca$^{2\!\!+}_{fast}$	0.1	95	14.1515
1616	Ca$^{2\!\!+}_{fast}$	0.1	96	21.6071
1617	Ca$^{2\!\!+}_{fast}$	0.1	97	15.2727
1618	Ca$^{2\!\!+}_{fast}$	0.1	98	7.52174
1619	Ca$^{2\!\!+}_{fast}$	0.1	99	11.6753
1620	Ca$^{2\!\!+}_{fast}$	0.1	100	18.5854
1621	Ca$^{2\!\!+}_{fast}$	0.1	101	30.375
1622	Ca$^{2\!\!+}_{fast}$	0.1	102	19.0089
1623	Ca$^{2\!\!+}_{fast}$	0.1	103	14.2589
1624	Ca$^{2\!\!+}_{fast}$	0.1	104	17.2793
1625	Ca$^{2\!\!+}_{fast}$	0.1	105	9.03797
1626	Ca$^{2\!\!+}_{fast}$	0.1	106	10.8462
1627	Ca$^{2\!\!+}_{fast}$	0.1	107	24.8018
1628	Ca$^{2\!\!+}_{fast}$	0.1	108	25.2143
1629	Ca$^{2\!\!+}_{fast}$	0.1	109	18.5357
1630	Ca$^{2\!\!+}_{fast}$	0.1	110	25.2768
1631	Ca$^{2\!\!+}_{fast}$	0.1	111	16.1071
1632	Ca$^{2\!\!+}_{fast}$	0.1	112	18.2935
1633	Ca$^{2\!\!+}_{fast}$	0.1	113	10.2381
1634	Ca$^{2\!\!+}_{fast}$	0.1	114	27.9375
1635	Ca$^{2\!\!+}_{fast}$	0.1	115	21.8393
1636	Ca$^{2\!\!+}_{fast}$	0.1	116	30.1607
1637	Ca$^{2\!\!+}_{fast}$	0.1	117	24.2054
1638	Ca$^{2\!\!+}_{fast}$	0.1	118	16.7857
1639	Ca$^{2\!\!+}_{fast}$	0.1	119	17.1776
1640	Ca$^{2\!\!+}_{fast}$	0.1	120	10.2456
1641	Ca$^{2\!\!+}_{fast}$	0.1	121	30.3839
1642	Ca$^{2\!\!+}_{fast}$	0.1	122	20.8468
1643	Ca$^{2\!\!+}_{fast}$	0.1	123	33.9911
1644	Ca$^{2\!\!+}_{fast}$	0.1	124	28.3929
1645	Ca$^{2\!\!+}_{fast}$	0.1	125	19.6071
1646	Ca$^{2\!\!+}_{fast}$	0.1	126	14.0538
1647	Ca$^{2\!\!+}_{fast}$	0.1	127	16.0686
1648	Ca$^{2\!\!+}_{fast}$	0.1	128	31.9369
1649	Ca$^{2\!\!+}_{fast}$	0.1	129	8.1875
1650	Ca$^{2\!\!+}_{fast}$	0.1	130	22.4545
1651	Ca$^{2\!\!+}_{fast}$	0.1	131	26.2857
1652	Ca$^{2\!\!+}_{fast}$	0.1	132	15.9286
1653	Ca$^{2\!\!+}_{fast}$	0.1	133	12.9252
1654	Ca$^{2\!\!+}_{fast}$	0.1	134	15.61
1655	Ca$^{2\!\!+}_{fast}$	0.1	135	10.8889
1656	Ca$^{2\!\!+}_{fast}$	0.1	136	23.9554
1657	Ca$^{2\!\!+}_{fast}$	0.1	137	19.1081
1658	Ca$^{2\!\!+}_{fast}$	0.1	138	10.8713
1659	Ca$^{2\!\!+}_{fast}$	0.1	139	13.0648
1660	Ca$^{2\!\!+}_{fast}$	0.1	140	9.34848
1661	Ca$^{2\!\!+}_{fast}$	0.1	141	14.9444
1662	Ca$^{2\!\!+}_{fast}$	0.1	142	12.5513
1663	Ca$^{2\!\!+}_{fast}$	0.1	143	14.71
1664	Ca$^{2\!\!+}_{fast}$	0.1	144	11.859
1665	Ca$^{2\!\!+}_{fast}$	0.1	145	9.01299
1666	Ca$^{2\!\!+}_{fast}$	0.1	146	7.33333
1667	Ca$^{2\!\!+}_{fast}$	0.1	147	7.90541
1668	Ca$^{2\!\!+}_{fast}$	0.1	148	6.76316
1669	Ca$^{2\!\!+}_{fast}$	0.1	149	10.1967
1670	Ca$^{2\!\!+}_{fast}$	0.1	150	11.2826
1671	Ca$^{2\!\!+}_{fast}$	0.1	151	6.12121
1672	Ca$^{2\!\!+}_{fast}$	0.15	0	11.6111
1673	Ca$^{2\!\!+}_{fast}$	0.15	1	10.5294
1674	Ca$^{2\!\!+}_{fast}$	0.15	2	1
1675	Ca$^{2\!\!+}_{fast}$	0.15	3	11.8333
1676	Ca$^{2\!\!+}_{fast}$	0.15	4	9.93939
1677	Ca$^{2\!\!+}_{fast}$	0.15	5	17.3293
1678	Ca$^{2\!\!+}_{fast}$	0.15	6	7.97368
1679	Ca$^{2\!\!+}_{fast}$	0.15	7	15.2593
1680	Ca$^{2\!\!+}_{fast}$	0.15	8	7.7619
1681	Ca$^{2\!\!+}_{fast}$	0.15	9	15.7753
1682	Ca$^{2\!\!+}_{fast}$	0.15	10	12.3654
1683	Ca$^{2\!\!+}_{fast}$	0.15	11	23
1684	Ca$^{2\!\!+}_{fast}$	0.15	12	26.5179
1685	Ca$^{2\!\!+}_{fast}$	0.15	13	17.3301
1686	Ca$^{2\!\!+}_{fast}$	0.15	14	22
1687	Ca$^{2\!\!+}_{fast}$	0.15	15	12.05
1688	Ca$^{2\!\!+}_{fast}$	0.15	16	23.8727
1689	Ca$^{2\!\!+}_{fast}$	0.15	17	13.0267
1690	Ca$^{2\!\!+}_{fast}$	0.15	18	32.9009
1691	Ca$^{2\!\!+}_{fast}$	0.15	19	21.3962
1692	Ca$^{2\!\!+}_{fast}$	0.15	20	37.2679
1693	Ca$^{2\!\!+}_{fast}$	0.15	21	26.0893
1694	Ca$^{2\!\!+}_{fast}$	0.15	22	11.2581
1695	Ca$^{2\!\!+}_{fast}$	0.15	23	18.989
1696	Ca$^{2\!\!+}_{fast}$	0.15	24	31.6321
1697	Ca$^{2\!\!+}_{fast}$	0.15	25	47.2143
1698	Ca$^{2\!\!+}_{fast}$	0.15	26	31.6071
1699	Ca$^{2\!\!+}_{fast}$	0.15	27	29.5893
1700	Ca$^{2\!\!+}_{fast}$	0.15	28	29.8929
1701	Ca$^{2\!\!+}_{fast}$	0.15	29	15.9787
1702	Ca$^{2\!\!+}_{fast}$	0.15	30	17.48
1703	Ca$^{2\!\!+}_{fast}$	0.15	31	44.8839
1704	Ca$^{2\!\!+}_{fast}$	0.15	32	37.9821
1705	Ca$^{2\!\!+}_{fast}$	0.15	33	32.5446
1706	Ca$^{2\!\!+}_{fast}$	0.15	34	39.5089
1707	Ca$^{2\!\!+}_{fast}$	0.15	35	27.7321
1708	Ca$^{2\!\!+}_{fast}$	0.15	36	27.2745
1709	Ca$^{2\!\!+}_{fast}$	0.15	37	23.7188
1710	Ca$^{2\!\!+}_{fast}$	0.15	38	41.6875
1711	Ca$^{2\!\!+}_{fast}$	0.15	39	34.3125
1712	Ca$^{2\!\!+}_{fast}$	0.15	40	43.7589
1713	Ca$^{2\!\!+}_{fast}$	0.15	41	37.8839
1714	Ca$^{2\!\!+}_{fast}$	0.15	42	24.0185
1715	Ca$^{2\!\!+}_{fast}$	0.15	43	33.1786
1716	Ca$^{2\!\!+}_{fast}$	0.15	44	21.4194
1717	Ca$^{2\!\!+}_{fast}$	0.15	45	43.8304
1718	Ca$^{2\!\!+}_{fast}$	0.15	46	32.7679
1719	Ca$^{2\!\!+}_{fast}$	0.15	47	49.0357
1720	Ca$^{2\!\!+}_{fast}$	0.15	48	41.7589
1721	Ca$^{2\!\!+}_{fast}$	0.15	49	36.3661
1722	Ca$^{2\!\!+}_{fast}$	0.15	50	27.7925
1723	Ca$^{2\!\!+}_{fast}$	0.15	51	21.1651
1724	Ca$^{2\!\!+}_{fast}$	0.15	52	47.2232
1725	Ca$^{2\!\!+}_{fast}$	0.15	53	16.2414
1726	Ca$^{2\!\!+}_{fast}$	0.15	54	32.7232
1727	Ca$^{2\!\!+}_{fast}$	0.15	55	36.4107
1728	Ca$^{2\!\!+}_{fast}$	0.15	56	26.8125
1729	Ca$^{2\!\!+}_{fast}$	0.15	57	23.8899
1730	Ca$^{2\!\!+}_{fast}$	0.15	58	19.7523
1731	Ca$^{2\!\!+}_{fast}$	0.15	59	14.4348
1732	Ca$^{2\!\!+}_{fast}$	0.15	60	38.8661
1733	Ca$^{2\!\!+}_{fast}$	0.15	61	28.8036
1734	Ca$^{2\!\!+}_{fast}$	0.15	62	19.75
1735	Ca$^{2\!\!+}_{fast}$	0.15	63	23.0982
1736	Ca$^{2\!\!+}_{fast}$	0.15	64	12.9663
1737	Ca$^{2\!\!+}_{fast}$	0.15	65	26.5405
1738	Ca$^{2\!\!+}_{fast}$	0.15	66	15.9423
1739	Ca$^{2\!\!+}_{fast}$	0.15	67	23.5607
1740	Ca$^{2\!\!+}_{fast}$	0.15	68	15.0562
1741	Ca$^{2\!\!+}_{fast}$	0.15	69	13.8542
1742	Ca$^{2\!\!+}_{fast}$	0.15	70	9.13636
1743	Ca$^{2\!\!+}_{fast}$	0.15	71	13.3939
1744	Ca$^{2\!\!+}_{fast}$	0.15	72	9.19444
1745	Ca$^{2\!\!+}_{fast}$	0.15	73	13.3816
1746	Ca$^{2\!\!+}_{fast}$	0.15	74	11.5094
1747	Ca$^{2\!\!+}_{fast}$	0.15	75	6.13333
1748	Ca$^{2\!\!+}_{fast}$	0.15	76	12.7273
1749	Ca$^{2\!\!+}_{fast}$	0.15	77	15.5556
1750	Ca$^{2\!\!+}_{fast}$	0.15	78	23.5
1751	Ca$^{2\!\!+}_{fast}$	0.15	79	12.3
1752	Ca$^{2\!\!+}_{fast}$	0.15	80	9.90476
1753	Ca$^{2\!\!+}_{fast}$	0.15	81	16.4754
1754	Ca$^{2\!\!+}_{fast}$	0.15	82	10.1667
1755	Ca$^{2\!\!+}_{fast}$	0.15	83	15.7966
1756	Ca$^{2\!\!+}_{fast}$	0.15	84	10.55
1757	Ca$^{2\!\!+}_{fast}$	0.15	85	16.9559
1758	Ca$^{2\!\!+}_{fast}$	0.15	86	14.2439
1759	Ca$^{2\!\!+}_{fast}$	0.15	87	20.0244
1760	Ca$^{2\!\!+}_{fast}$	0.15	88	24.35
1761	Ca$^{2\!\!+}_{fast}$	0.15	89	16.7917
1762	Ca$^{2\!\!+}_{fast}$	0.15	90	20.75
1763	Ca$^{2\!\!+}_{fast}$	0.15	91	10.2188
1764	Ca$^{2\!\!+}_{fast}$	0.15	92	22.8302
1765	Ca$^{2\!\!+}_{fast}$	0.15	93	16.1667
1766	Ca$^{2\!\!+}_{fast}$	0.15	94	32.1468
1767	Ca$^{2\!\!+}_{fast}$	0.15	95	21.0097
1768	Ca$^{2\!\!+}_{fast}$	0.15	96	34.5804
1769	Ca$^{2\!\!+}_{fast}$	0.15	97	23.1518
1770	Ca$^{2\!\!+}_{fast}$	0.15	98	12.5
1771	Ca$^{2\!\!+}_{fast}$	0.15	99	16.9889
1772	Ca$^{2\!\!+}_{fast}$	0.15	100	27.7447
1773	Ca$^{2\!\!+}_{fast}$	0.15	101	45.1339
1774	Ca$^{2\!\!+}_{fast}$	0.15	102	29.7589
1775	Ca$^{2\!\!+}_{fast}$	0.15	103	23.0536
1776	Ca$^{2\!\!+}_{fast}$	0.15	104	27.5893
1777	Ca$^{2\!\!+}_{fast}$	0.15	105	16.4881
1778	Ca$^{2\!\!+}_{fast}$	0.15	106	17.3607
1779	Ca$^{2\!\!+}_{fast}$	0.15	107	38.5856
1780	Ca$^{2\!\!+}_{fast}$	0.15	108	36.5089
1781	Ca$^{2\!\!+}_{fast}$	0.15	109	27.8482
1782	Ca$^{2\!\!+}_{fast}$	0.15	110	36.7857
1783	Ca$^{2\!\!+}_{fast}$	0.15	111	26.7679
1784	Ca$^{2\!\!+}_{fast}$	0.15	112	24.8878
1785	Ca$^{2\!\!+}_{fast}$	0.15	113	18.4598
1786	Ca$^{2\!\!+}_{fast}$	0.15	114	38.8214
1787	Ca$^{2\!\!+}_{fast}$	0.15	115	31.3393
1788	Ca$^{2\!\!+}_{fast}$	0.15	116	41.2411
1789	Ca$^{2\!\!+}_{fast}$	0.15	117	37.0982
1790	Ca$^{2\!\!+}_{fast}$	0.15	118	22.0485
1791	Ca$^{2\!\!+}_{fast}$	0.15	119	28.713
1792	Ca$^{2\!\!+}_{fast}$	0.15	120	19.2031
1793	Ca$^{2\!\!+}_{fast}$	0.15	121	41.5625
1794	Ca$^{2\!\!+}_{fast}$	0.15	122	27.5766
1795	Ca$^{2\!\!+}_{fast}$	0.15	123	46.8125
1796	Ca$^{2\!\!+}_{fast}$	0.15	124	41.3125
1797	Ca$^{2\!\!+}_{fast}$	0.15	125	31.3393
1798	Ca$^{2\!\!+}_{fast}$	0.15	126	24.3474
1799	Ca$^{2\!\!+}_{fast}$	0.15	127	20.4571
1800	Ca$^{2\!\!+}_{fast}$	0.15	128	43.3839
1801	Ca$^{2\!\!+}_{fast}$	0.15	129	13.95
1802	Ca$^{2\!\!+}_{fast}$	0.15	130	28.3636
1803	Ca$^{2\!\!+}_{fast}$	0.15	131	39.6071
1804	Ca$^{2\!\!+}_{fast}$	0.15	132	24.4018
1805	Ca$^{2\!\!+}_{fast}$	0.15	133	18.9107
1806	Ca$^{2\!\!+}_{fast}$	0.15	134	19.8515
1807	Ca$^{2\!\!+}_{fast}$	0.15	135	16.05
1808	Ca$^{2\!\!+}_{fast}$	0.15	136	36.4554
1809	Ca$^{2\!\!+}_{fast}$	0.15	137	24.3153
1810	Ca$^{2\!\!+}_{fast}$	0.15	138	15.3796
1811	Ca$^{2\!\!+}_{fast}$	0.15	139	19.7523
1812	Ca$^{2\!\!+}_{fast}$	0.15	140	13.3733
1813	Ca$^{2\!\!+}_{fast}$	0.15	141	23.7593
1814	Ca$^{2\!\!+}_{fast}$	0.15	142	15.0225
1815	Ca$^{2\!\!+}_{fast}$	0.15	143	20.3204
1816	Ca$^{2\!\!+}_{fast}$	0.15	144	15.0723
1817	Ca$^{2\!\!+}_{fast}$	0.15	145	12.4651
1818	Ca$^{2\!\!+}_{fast}$	0.15	146	9.82609
1819	Ca$^{2\!\!+}_{fast}$	0.15	147	12.7662
1820	Ca$^{2\!\!+}_{fast}$	0.15	148	9.63043
1821	Ca$^{2\!\!+}_{fast}$	0.15	149	16.8525
1822	Ca$^{2\!\!+}_{fast}$	0.15	150	15.94
1823	Ca$^{2\!\!+}_{fast}$	0.15	151	8.86111
1824	Ca$^{2\!\!+}_{fast}$	0.2	0	16.3333
1825	Ca$^{2\!\!+}_{fast}$	0.2	1	16
1826	Ca$^{2\!\!+}_{fast}$	0.2	2	5
1827	Ca$^{2\!\!+}_{fast}$	0.2	3	10.5238
1828	Ca$^{2\!\!+}_{fast}$	0.2	4	14.9048
1829	Ca$^{2\!\!+}_{fast}$	0.2	5	25.1724
1830	Ca$^{2\!\!+}_{fast}$	0.2	6	11.6889
1831	Ca$^{2\!\!+}_{fast}$	0.2	7	19.5934
1832	Ca$^{2\!\!+}_{fast}$	0.2	8	11.16
1833	Ca$^{2\!\!+}_{fast}$	0.2	9	20.2043
1834	Ca$^{2\!\!+}_{fast}$	0.2	10	15.4667
1835	Ca$^{2\!\!+}_{fast}$	0.2	11	32.9902
1836	Ca$^{2\!\!+}_{fast}$	0.2	12	35.375
1837	Ca$^{2\!\!+}_{fast}$	0.2	13	21.9813
1838	Ca$^{2\!\!+}_{fast}$	0.2	14	16.8
1839	Ca$^{2\!\!+}_{fast}$	0.2	15	15.3409
1840	Ca$^{2\!\!+}_{fast}$	0.2	16	30.8829
1841	Ca$^{2\!\!+}_{fast}$	0.2	17	21.8148
1842	Ca$^{2\!\!+}_{fast}$	0.2	18	45.2232
1843	Ca$^{2\!\!+}_{fast}$	0.2	19	27.8257
1844	Ca$^{2\!\!+}_{fast}$	0.2	20	47.5179
1845	Ca$^{2\!\!+}_{fast}$	0.2	21	35.0089
1846	Ca$^{2\!\!+}_{fast}$	0.2	22	15.0513
1847	Ca$^{2\!\!+}_{fast}$	0.2	23	24.6327
1848	Ca$^{2\!\!+}_{fast}$	0.2	24	43.7431
1849	Ca$^{2\!\!+}_{fast}$	0.2	25	57.625
1850	Ca$^{2\!\!+}_{fast}$	0.2	26	41.8036
1851	Ca$^{2\!\!+}_{fast}$	0.2	27	40.0179
1852	Ca$^{2\!\!+}_{fast}$	0.2	28	40.0804
1853	Ca$^{2\!\!+}_{fast}$	0.2	29	23.2371
1854	Ca$^{2\!\!+}_{fast}$	0.2	30	26.75
1855	Ca$^{2\!\!+}_{fast}$	0.2	31	56.7857
1856	Ca$^{2\!\!+}_{fast}$	0.2	32	48.4464
1857	Ca$^{2\!\!+}_{fast}$	0.2	33	42.6964
1858	Ca$^{2\!\!+}_{fast}$	0.2	34	49.6607
1859	Ca$^{2\!\!+}_{fast}$	0.2	35	38.0714
1860	Ca$^{2\!\!+}_{fast}$	0.2	36	35.375
1861	Ca$^{2\!\!+}_{fast}$	0.2	37	34.5104
1862	Ca$^{2\!\!+}_{fast}$	0.2	38	52.9911
1863	Ca$^{2\!\!+}_{fast}$	0.2	39	44.1696
1864	Ca$^{2\!\!+}_{fast}$	0.2	40	53.7321
1865	Ca$^{2\!\!+}_{fast}$	0.2	41	48.7679
1866	Ca$^{2\!\!+}_{fast}$	0.2	42	30.4128
1867	Ca$^{2\!\!+}_{fast}$	0.2	43	44.8036
1868	Ca$^{2\!\!+}_{fast}$	0.2	44	30.4493
1869	Ca$^{2\!\!+}_{fast}$	0.2	45	54.4196
1870	Ca$^{2\!\!+}_{fast}$	0.2	46	40.5893
1871	Ca$^{2\!\!+}_{fast}$	0.2	47	60.2679
1872	Ca$^{2\!\!+}_{fast}$	0.2	48	53.2411
1873	Ca$^{2\!\!+}_{fast}$	0.2	49	47.75
1874	Ca$^{2\!\!+}_{fast}$	0.2	50	38.1743
1875	Ca$^{2\!\!+}_{fast}$	0.2	51	25.7207
1876	Ca$^{2\!\!+}_{fast}$	0.2	52	57.8839
1877	Ca$^{2\!\!+}_{fast}$	0.2	53	19.9722
1878	Ca$^{2\!\!+}_{fast}$	0.2	54	38.6429
1879	Ca$^{2\!\!+}_{fast}$	0.2	55	47.0804
1880	Ca$^{2\!\!+}_{fast}$	0.2	56	35.1607
1881	Ca$^{2\!\!+}_{fast}$	0.2	57	31.1818
1882	Ca$^{2\!\!+}_{fast}$	0.2	58	24.0273
1883	Ca$^{2\!\!+}_{fast}$	0.2	59	19.4737
1884	Ca$^{2\!\!+}_{fast}$	0.2	60	50.0179
1885	Ca$^{2\!\!+}_{fast}$	0.2	61	35.5268
1886	Ca$^{2\!\!+}_{fast}$	0.2	62	26.3148
1887	Ca$^{2\!\!+}_{fast}$	0.2	63	31.1161
1888	Ca$^{2\!\!+}_{fast}$	0.2	64	18.4043
1889	Ca$^{2\!\!+}_{fast}$	0.2	65	36.2883
1890	Ca$^{2\!\!+}_{fast}$	0.2	66	19.8037
1891	Ca$^{2\!\!+}_{fast}$	0.2	67	32.3056
1892	Ca$^{2\!\!+}_{fast}$	0.2	68	18.5824
1893	Ca$^{2\!\!+}_{fast}$	0.2	69	19.7426
1894	Ca$^{2\!\!+}_{fast}$	0.2	70	12.36
1895	Ca$^{2\!\!+}_{fast}$	0.2	71	20.1188
1896	Ca$^{2\!\!+}_{fast}$	0.2	72	12.7
1897	Ca$^{2\!\!+}_{fast}$	0.2	73	18.0118
1898	Ca$^{2\!\!+}_{fast}$	0.2	74	15.386
1899	Ca$^{2\!\!+}_{fast}$	0.2	75	8.18919
1900	Ca$^{2\!\!+}_{fast}$	0.2	76	15.2353
1901	Ca$^{2\!\!+}_{fast}$	0.2	77	23.3
1902	Ca$^{2\!\!+}_{fast}$	0.2	78	33
1903	Ca$^{2\!\!+}_{fast}$	0.2	79	14.1429
1904	Ca$^{2\!\!+}_{fast}$	0.2	80	13.0323
1905	Ca$^{2\!\!+}_{fast}$	0.2	81	22.9041
1906	Ca$^{2\!\!+}_{fast}$	0.2	82	12.4848
1907	Ca$^{2\!\!+}_{fast}$	0.2	83	21.0448
1908	Ca$^{2\!\!+}_{fast}$	0.2	84	12.9355
1909	Ca$^{2\!\!+}_{fast}$	0.2	85	19.6203
1910	Ca$^{2\!\!+}_{fast}$	0.2	86	16.6667
1911	Ca$^{2\!\!+}_{fast}$	0.2	87	31.0682
1912	Ca$^{2\!\!+}_{fast}$	0.2	88	31.9434
1913	Ca$^{2\!\!+}_{fast}$	0.2	89	21.4653
1914	Ca$^{2\!\!+}_{fast}$	0.2	90	14.625
1915	Ca$^{2\!\!+}_{fast}$	0.2	91	13.7222
1916	Ca$^{2\!\!+}_{fast}$	0.2	92	29.1019
1917	Ca$^{2\!\!+}_{fast}$	0.2	93	25.5286
1918	Ca$^{2\!\!+}_{fast}$	0.2	94	45.1636
1919	Ca$^{2\!\!+}_{fast}$	0.2	95	26.9346
1920	Ca$^{2\!\!+}_{fast}$	0.2	96	45.6429
1921	Ca$^{2\!\!+}_{fast}$	0.2	97	31.25
1922	Ca$^{2\!\!+}_{fast}$	0.2	98	18.8235
1923	Ca$^{2\!\!+}_{fast}$	0.2	99	23.2391
1924	Ca$^{2\!\!+}_{fast}$	0.2	100	39.0309
1925	Ca$^{2\!\!+}_{fast}$	0.2	101	56.2321
1926	Ca$^{2\!\!+}_{fast}$	0.2	102	40.9464
1927	Ca$^{2\!\!+}_{fast}$	0.2	103	32.2679
1928	Ca$^{2\!\!+}_{fast}$	0.2	104	37.4018
1929	Ca$^{2\!\!+}_{fast}$	0.2	105	24.0889
1930	Ca$^{2\!\!+}_{fast}$	0.2	106	23.942
1931	Ca$^{2\!\!+}_{fast}$	0.2	107	49.8839
1932	Ca$^{2\!\!+}_{fast}$	0.2	108	48
1933	Ca$^{2\!\!+}_{fast}$	0.2	109	37.2946
1934	Ca$^{2\!\!+}_{fast}$	0.2	110	46.7321
1935	Ca$^{2\!\!+}_{fast}$	0.2	111	37.5625
1936	Ca$^{2\!\!+}_{fast}$	0.2	112	32.11
1937	Ca$^{2\!\!+}_{fast}$	0.2	113	27.0326
1938	Ca$^{2\!\!+}_{fast}$	0.2	114	49.7232
1939	Ca$^{2\!\!+}_{fast}$	0.2	115	41.2232
1940	Ca$^{2\!\!+}_{fast}$	0.2	116	51.1071
1941	Ca$^{2\!\!+}_{fast}$	0.2	117	48.0446
1942	Ca$^{2\!\!+}_{fast}$	0.2	118	27.8571
1943	Ca$^{2\!\!+}_{fast}$	0.2	119	41.0833
1944	Ca$^{2\!\!+}_{fast}$	0.2	120	29.8209
1945	Ca$^{2\!\!+}_{fast}$	0.2	121	52.5893
1946	Ca$^{2\!\!+}_{fast}$	0.2	122	34.1339
1947	Ca$^{2\!\!+}_{fast}$	0.2	123	58.1429
1948	Ca$^{2\!\!+}_{fast}$	0.2	124	52.9911
1949	Ca$^{2\!\!+}_{fast}$	0.2	125	42.8304
1950	Ca$^{2\!\!+}_{fast}$	0.2	126	33.6667
1951	Ca$^{2\!\!+}_{fast}$	0.2	127	25.3396
1952	Ca$^{2\!\!+}_{fast}$	0.2	128	54.1161
1953	Ca$^{2\!\!+}_{fast}$	0.2	129	18.36
1954	Ca$^{2\!\!+}_{fast}$	0.2	130	33.1429
1955	Ca$^{2\!\!+}_{fast}$	0.2	131	51.3929
1956	Ca$^{2\!\!+}_{fast}$	0.2	132	32.7411
1957	Ca$^{2\!\!+}_{fast}$	0.2	133	25.3929
1958	Ca$^{2\!\!+}_{fast}$	0.2	134	23.3592
1959	Ca$^{2\!\!+}_{fast}$	0.2	135	19.4203
1960	Ca$^{2\!\!+}_{fast}$	0.2	136	47.4821
1961	Ca$^{2\!\!+}_{fast}$	0.2	137	29.2679
1962	Ca$^{2\!\!+}_{fast}$	0.2	138	21.4862
1963	Ca$^{2\!\!+}_{fast}$	0.2	139	27.6881
1964	Ca$^{2\!\!+}_{fast}$	0.2	140	17.5185
1965	Ca$^{2\!\!+}_{fast}$	0.2	141	34.3182
1966	Ca$^{2\!\!+}_{fast}$	0.2	142	17.6
1967	Ca$^{2\!\!+}_{fast}$	0.2	143	26.5905
1968	Ca$^{2\!\!+}_{fast}$	0.2	144	17.2418
1969	Ca$^{2\!\!+}_{fast}$	0.2	145	16.9231
1970	Ca$^{2\!\!+}_{fast}$	0.2	146	13.75
1971	Ca$^{2\!\!+}_{fast}$	0.2	147	17.2824
1972	Ca$^{2\!\!+}_{fast}$	0.2	148	14.1277
1973	Ca$^{2\!\!+}_{fast}$	0.2	149	22.1618
1974	Ca$^{2\!\!+}_{fast}$	0.2	150	19.7778
1975	Ca$^{2\!\!+}_{fast}$	0.2	151	11.8718
1976	Ca$^{2\!\!+}_{fast}$	0.25	0	22.7143
1977	Ca$^{2\!\!+}_{fast}$	0.25	1	20.8571
1978	Ca$^{2\!\!+}_{fast}$	0.25	2	19.5
1979	Ca$^{2\!\!+}_{fast}$	0.25	3	12.6154
1980	Ca$^{2\!\!+}_{fast}$	0.25	4	20.5882
1981	Ca$^{2\!\!+}_{fast}$	0.25	5	32.2021
1982	Ca$^{2\!\!+}_{fast}$	0.25	6	15.12
1983	Ca$^{2\!\!+}_{fast}$	0.25	7	24.1443
1984	Ca$^{2\!\!+}_{fast}$	0.25	8	14.3824
1985	Ca$^{2\!\!+}_{fast}$	0.25	9	24.2525
1986	Ca$^{2\!\!+}_{fast}$	0.25	10	19.3333
1987	Ca$^{2\!\!+}_{fast}$	0.25	11	43.3585
1988	Ca$^{2\!\!+}_{fast}$	0.25	12	44.1607
1989	Ca$^{2\!\!+}_{fast}$	0.25	13	27.8889
1990	Ca$^{2\!\!+}_{fast}$	0.25	14	14.125
1991	Ca$^{2\!\!+}_{fast}$	0.25	15	18.4894
1992	Ca$^{2\!\!+}_{fast}$	0.25	16	37.8393
1993	Ca$^{2\!\!+}_{fast}$	0.25	17	33.1954
1994	Ca$^{2\!\!+}_{fast}$	0.25	18	55.9286
1995	Ca$^{2\!\!+}_{fast}$	0.25	19	33.8214
1996	Ca$^{2\!\!+}_{fast}$	0.25	20	56.4107
1997	Ca$^{2\!\!+}_{fast}$	0.25	21	43.1071
1998	Ca$^{2\!\!+}_{fast}$	0.25	22	19.625
[truncated: 281 more rows]
